# Supplementary material for: Sex and organ specific proteomic responses to vitamin C deficiency in the brain, heart, liver, and spleen of Gulo-/- mice
Source: PLoS One. 2024 Oct 10;19(10):e0311857. doi: 10.1371/journal.pone.0311857 (PMC11476689; doi:10.1371/journal.pone.0311857)
Supplement: S1 Table — (XLSX) [file pone.0311857.s007.xlsx]

## Sheet: Ascorbate levels
Table S1: Vitamin C measurements in the serum of female and male mice under study
FEMALES	FGL00_2788	FGL00_2790	FGL00_2791	FGL01_2722	FGL01_2723	FGL01_2724	FGL05_2894	FGL05_2895	FGL05_2896	FGL40_2694	FGL40_2695	FGL40_2696	FGLR40_2716	FGLR40_2717	FGLR40_2718	FWT00_2641	FWT00_2642	FWT00_2643
Ascorbate levels in serum (µM)	0	0	2.303	1.176	1.412	5.412	13.488	11.86	20.581	59.647	56.471	82.706	50.588	89.059	51.765	42.235	44.07	47.294
MALES	MGL00_2783	MGL00_2784	MGL00_2787	MGL01_2711	MGL01_2712	MGL01_2713	MGL05_2890	MGL05_2897	MGL05_2898	MGL40_2690	MGL40_2691	MGL40_2719	MGLR40_2828	MGLR40_2829	MGLR40_2831	MWT00_2677	MWT00_2682	MWT00_2683
Ascorbate levels in serum (µM)	0	0.581395	0	0	4.18367	1.63265	8.95349	9.53488	22.6744	44.0816	35.1163	56.8367	32.1429	32.2449	33.8776	39.7959	43.8776	32.3469
