# Supplementary material for: Sex and organ specific proteomic responses to vitamin C deficiency in the brain, heart, liver, and spleen of Gulo-/- mice
Source: PLoS One. 2024 Oct 10;19(10):e0311857. doi: 10.1371/journal.pone.0311857 (PMC11476689; doi:10.1371/journal.pone.0311857)
Supplement: S2 Table — (XLSX) [file pone.0311857.s008.xlsx]

## Sheet: Column header
Table S2: Label-free LC-MS/MS data obtained for female brain, heart, liver, and spleen samples
Column header	Description
Accession	UniProt accession number of the leading razor protein
ProteinNames	Protein name
GeneNames	official gene name
RazorUniquePeptides	Number of unique and razor peptides
FGL00_2788	LFQ intensities, normalized and imputed.
FGL00_2790
FGL00_2791
FGL01_2722
FGL01_2723
FGL01_2724
FGL05_2894
FGL05_2895
FGL05_2896
FGL40_2694
FGL40_2695
FGL40_2696
FGLR40_2716
FGLR40_2717
FGLR40_2718
FWT00_2641
FWT00_2642
FWT00_2643

## Sheet: Female brain
Table S2: Label-free LC-MS/MS data obtained for female brain samples
Accession	ProteinNames	GeneNames	RazorUniquePeptides	FGL00_2788	FGL00_2790	FGL00_2791	FGL01_2722	FGL01_2723	FGL01_2724	FGL05_2894	FGL05_2895	FGL05_2896	FGL40_2694	FGL40_2695	FGL40_2696	FGLR40_2716	FGLR40_2717	FGLR40_2718	FWT00_2641	FWT00_2642	FWT00_2643
E9Q5B2	Methyltransferase-like 26	0610011F06Rik	3	6441300	3559700	1267400	1892000	3004600	1840600	6115300	1631900	1386600	1156300	1064100	5202200	6147800	7135500	5345000	6959700	6006200	5605400
A2A8E2	CXXC motif containing zinc binding protein	0610037L13Rik	2	9733500	7370100	6707300	7137900	9006400	6908400	7554300	7325200	6899900	8288000	7876400	8538000	7693600	8470900	7838400	7890100	5503200	9352000
A0A1W2P6X0	RIKEN cDNA 1500009L16 gene	1500009L16Rik	1	642896	3835600	3014100	2608400	522706	2299400	613801	467126	2664900	2646500	3400100	573789	732388	2674300	3229700	647858	605440	472282
Q9CPS8	Small membrane A-kinase anchor protein (Small membrane AKAP) (smAKAP)	1700019D03Rik	1	415560	465610	668830	850900	829280	746730	1018700	1328900	787840	990120	615640	1030000	1003300	772890	700230	844160	1098200	604240
Q9D9H8	Mitochondrial protein C2orf69 homolog	1700066M21Rik	1	2531700	3166700	419250	460127	522706	399944	3312200	467126	438050	523122	387900	3050600	1628600	2891100	3182800	647858	1947700	1725000
Q3U687	Interferon induced protein with tetratricopeptide repeats 1B like 2	2010002M12Rik	2	642896	48474000	419250	460127	522706	399944	42077000	467126	438050	523122	387900	573789	732388	640102	536393	647858	605440	472282
D3Z7G3	Family with sequence similarity 241, member B	2010107G23Rik	2	642896	9656200	9470400	9464300	7458800	9381100	9942300	8375500	8622100	13910000	7839400	8149200	10110000	7668600	9120600	8244300	7129400	7288800
E9Q3M9	Capping protein inhibiting regulator of actin like	2010300C02Rik	3	3004300	1987000	2252200	2356700	2430300	2700400	2194700	1515600	438050	3099100	2165100	1696500	1705900	2243400	1614700	2911800	2108100	472282
Q9CPN9	trypsin (EC 3.4.21.4)	2210010C04Rik	1	642896	27510000	32753000	35450000	22467000	43829000	27166000	22447000	25163000	523122	27856000	573789	732388	15275000	29602000	18381000	20526000	32301000
A0A0R4J099	Protein CUSTOS	2210016L21Rik	2	1845100	1566900	2290600	460127	2814000	1803100	1020600	467126	839950	523122	2610500	1716300	1795800	640102	536393	1863200	2768800	472282
Q9D7E4	UPF0449 protein C19orf25 homolog	2310011J03Rik	4	8573300	7718400	13266000	12031000	10645000	10734000	11962000	11297000	20068000	16682000	14405000	10219000	8357800	8087400	15249000	7013800	10491000	11159000
Q8C3W1	Uncharacterized protein C1orf198 homolog	2310022B05Rik	6	5009300	5334900	6260000	6617000	5352500	6147600	5029900	5852500	5879600	5822600	3978600	4301900	5161400	4957900	5417500	4358100	3873000	5251300
F6X1P1	RIKEN cDNA 2310061I04 gene	2310061I04Rik	3	3697400	2170700	1284300	460127	1968800	811900	4546600	2250100	438050	523122	387900	2868100	4581800	2266500	2920100	4077100	3498200	2393200
A0A087WSJ7	RIKEN cDNA 2410002F23 gene	2410002F23Rik	1	790310	947300	1112700	1001500	1212500	399944	613801	777280	438050	523122	387900	573789	1155500	640102	536393	1021200	875380	472282
B1AV75	Cilia- and flagella-associated protein 418	2610301B20Rik	3	642896	494805	419250	460127	522706	399944	613801	467126	438050	523122	387900	573789	2710400	640102	536393	4336200	3628400	472282
Q9CYS6	Uncharacterized protein C2orf72 homolog	2810459M11Rik	2	642896	4364200	3027400	460127	3402800	3434000	613801	3631400	1944000	3210000	387900	5090100	2649800	5809000	3188300	3912600	3606400	3446400
D3Z1F7	Putative monooxygenase p33MONOX	4833439L19Rik;P33monox	3	3842900	5342800	6477600	5857300	4907600	7088000	5512100	6065400	4937100	6212500	5643500	6477000	3724000	3752800	5731900	4294900	4216600	4710100
D3Z5T8	RIKEN cDNA 4930407I10 gene	4930407I10Rik	2	9375100	6705000	6869300	4251000	5409700	5483400	9823600	5535700	8809000	6302000	6283900	6777200	7937500	5982900	7202500	9689000	7771800	6854400
Q91V76	Ester hydrolase C11orf54 homolog (EC 3.1.-.-)	4931406C07Rik	12	18216000	21132000	22518000	22556000	23388000	22957000	19290000	23016000	20801000	19268000	18720000	19490000	22377000	16035000	17436000	17395000	19738000	20028000
D3YZL7	Innate immunity activator	5730559C18Rik	3	55186000	75824000	77763000	42584000	43682000	47347000	74449000	83622000	91192000	68494000	68849000	18501000	63763000	20019000	75619000	41970000	14088000	472282
Q3TA40	RIKEN cDNA 6430548M08 gene	6430548M08Rik;Kiaa0513	11	7450900	9248100	9120500	12667000	8620200	6611600	8559900	8513800	7392400	12154000	7619700	12102000	14248000	13165000	10803000	16282000	13740000	11096000
Q8BGK9	Uncharacterized protein C3orf18 homolog	6430571L13Rik	1	2842100	3391300	2823900	2280100	4114100	2101900	613801	2728300	2256300	523122	387900	2204000	5057200	640102	3644900	647858	605440	3144500
Q0VAW6	RIKEN cDNA 8030462N17 gene	8030462N17Rik	2	4004100	3950200	4342100	5052300	5411100	4307800	4177500	3568000	4309400	4432500	4628100	4122500	4888700	3471100	4993100	3128800	4388200	3890400
Q19LI2	Alpha-1B-glycoprotein	A1bg	7	1239300	1532900	419250	460127	522706	399944	613801	47592000	438050	15026000	387900	1239700	1710200	640102	536393	855740	8416800	1495300
G3UW55	LBH domain containing 2	A230065H16Rik	2	5527800	10717000	10666000	11630000	13825000	6943600	13673000	11954000	12606000	14202000	12127000	9080100	11498000	7532600	11867000	9536400	10380000	10053000
Q61838	Alpha-2-macroglobulin;Alpha-2-macroglobulin 165 kDa subunit;Alpha-2-macroglobulin 35 kDa subunit	A2m	6	16065000	7329300	419250	13153000	12241000	11640000	613801	467126	10691000	523122	387900	10004000	14603000	13116000	9385400	21708000	16728000	10162000
Q3UHJ0	AP2-associated protein kinase 1	Aak1	22	35162000	22585000	26689000	23688000	32357000	23754000	26892000	31042000	24609000	26868000	26197000	24922000	26532000	25482000	25065000	25439000	32335000	26074000
A0A571BDM4	AP2 associated kinase 1	Aak1	1	642896	494805	419250	460127	522706	399944	613801	4412800	438050	523122	387900	3169800	732388	640102	536393	647858	605440	472282
D3YWY5	Mth938 domain-containing protein	Aamdc	3	14954000	25559000	30468000	22778000	29592000	29481000	23270000	23668000	27572000	22055000	25251000	14995000	13504000	15509000	20778000	15421000	14641000	22791000
Q3TJ22	Angio-associated migratory protein	Aamp	2	3950300	2941500	419250	460127	3020200	3019300	613801	4012000	1986600	2042900	3710100	4445700	2410300	3093400	1587200	3732800	2777100	3475200
Q8BGQ7	Alanine--tRNA ligase, cytoplasmic	Aars	11	6063700	3091600	3354400	4116900	8146700	1251100	4805600	3787300	1252600	3510800	1659400	7698900	12909000	8722600	4113600	14930000	14040000	4778400
P61922	4-aminobutyrate aminotransferase, mitochondrial	Abat	31	77629000	27669000	17275000	15246000	43462000	14019000	46997000	16767000	15827000	16241000	11977000	51022000	80914000	66353000	44509000	78659000	73610000	45492000
Q61102	ATP-binding cassette sub-family B member 7, mitochondrial	Abcb7	1	642896	494805	400060	580460	522706	399944	467700	467126	438050	523122	387900	573789	869690	640102	536393	510990	605440	472282
P61222	ATP-binding cassette sub-family E member 1	Abce1	8	8661000	5356100	2216300	2409200	4060100	1509200	5376800	828240	438050	523122	387900	6197100	8054800	6245100	2564000	6182500	3659200	4488900
Q6PE15	Mycophenolic acid acyl-glucuronide esterase, mitochondrial	Abhd10	10	21481000	27437000	32146000	20888000	32015000	30160000	28193000	29953000	28943000	23799000	26244000	21655000	19455000	19766000	26570000	16823000	19731000	24455000
D3YYK0	Alpha/beta hydrolase domain-containing protein 11	Abhd11	2	5907000	2803300	2726100	2991300	522706	2187500	4207900	2665000	2955400	2951600	387900	4953300	3809700	4840200	3968300	6651800	5562200	3362000
Q99LR1	Monoacylglycerol lipase ABHD12	Abhd12	4	642896	494805	419250	617950	522706	399944	1052800	467126	438050	523122	387900	573789	2112200	1849300	536393	3711700	2659000	1093300
A0A087WP24	Alpha/beta hydrolase domain-containing protein 14B	Abhd14b	4	2464300	3664700	2336700	2772700	3045300	2026700	613801	2088200	438050	3527400	387900	2510200	2958000	1725000	3112900	3896400	3437300	2684900
B7ZCU2	Abl interactor 1	Abi1	14	32294000	26178000	28665000	31230000	33984000	28012000	32761000	29856000	23087000	31152000	28290000	33652000	29575000	32588000	25768000	34075000	32800000	24727000
A0A087WRS3	Abl interactor 2	Abi2	8	8187000	7814100	8365100	10596000	13054000	8835600	9796800	10604000	8647900	13306000	8126500	11681000	11353000	13755000	9837600	12615000	11279000	10510000
Q8BYZ1	ABI gene family member 3	Abi3	2	642896	494805	4036200	4282800	522706	399944	613801	467126	438050	523122	387900	3347300	732388	640102	3363500	2177400	605440	472282
E9Q9C4	Actin-binding LIM protein 1	Ablim1	9	6157700	1309300	2100700	872070	3481400	2311900	3869100	3631000	1835600	2598400	3081700	3751400	2408300	2397000	3453700	1408000	1965600	1187900
E9Q0W6	Actin-binding LIM protein 2	Ablim2	7	10218000	2576400	4804400	4192400	3978000	3090300	2652600	2891900	3562000	2740300	2479200	2579700	3646400	1856000	3136700	4079800	3513600	472282
Q4KML4	Costars family protein ABRACL	Abracl	5	21198000	16165000	21131000	25041000	21025000	27128000	21632000	20980000	22935000	29147000	13698000	27303000	20095000	21248000	17835000	20726000	19725000	21450000
H3BKL5	3-ketoacyl-CoA thiolase A, peroxisomal;3-ketoacyl-CoA thiolase B, peroxisomal	Acaa1a;Acaa1b	9	10143000	4637900	4382700	5967100	6525400	4217900	8333800	4471200	3321600	4521800	3096400	8498900	10813000	8248800	7260900	10845000	9248100	6573600
Q8BWT1	3-ketoacyl-CoA thiolase, mitochondrial	Acaa2	7	13784000	9566400	7097400	13649000	9351000	5937500	8593700	5810900	4393500	8060300	4298800	11080000	13944000	12344000	8606700	16698000	14767000	8121600
D3Z2B3	Acyl-CoA dehydrogenase family member 10	Acad12;Acad10	2	1314100	2333900	1766000	460127	522706	908300	1548600	2119400	1168700	770960	572880	1666800	1373600	1030100	1751900	1045300	1335200	1777300
Q8JZN5	Acyl-CoA dehydrogenase family member 9, mitochondrial	Acad9	2	642896	494805	419250	460127	522706	399944	613801	467126	438050	523122	387900	573789	1622000	640102	536393	1578300	1195700	1078200
A0A0R4J083	Long-chain specific acyl-CoA dehydrogenase, mitochondrial	Acadl	19	96785000	143000000	164820000	137080000	140740000	157810000	129810000	143460000	163980000	129030000	153210000	117470000	108440000	93814000	125760000	92509000	105740000	135110000
P45952	Medium-chain specific acyl-CoA dehydrogenase, mitochondrial	Acadm	15	23092000	20443000	21913000	20945000	21022000	21424000	18737000	19503000	16496000	17259000	15884000	16065000	16785000	14551000	17249000	18515000	14620000	19244000
Q07417	Short-chain specific acyl-CoA dehydrogenase, mitochondrial	Acads	10	13249000	17823000	20562000	18386000	19694000	17427000	16814000	18568000	18293000	15669000	15682000	14241000	11199000	11045000	13214000	10629000	13485000	15554000
Q9DBL1	Short/branched chain specific acyl-CoA dehydrogenase, mitochondrial	Acadsb	2	1950200	494805	419250	460127	1818000	399944	1668600	467126	438050	523122	387900	1476800	2605500	2762500	536393	3842900	2858600	1541500
Q61282	Aggrecan core protein	Acan	13	5292200	4482700	6379600	7080400	5093600	3512600	5220500	5412100	6408800	6351700	6530800	6587100	4068100	3687100	6828800	3979800	4704800	7750700
Q8QZT1	Acetyl-CoA acetyltransferase, mitochondrial	Acat1	21	510120000	593110000	747410000	685630000	676840000	666080000	515200000	508900000	624260000	523510000	581380000	465810000	478000000	476500000	575090000	477900000	423090000	619480000
Q8CAY6	Acetyl-CoA acetyltransferase, cytosolic	Acat2	12	64844000	75195000	74656000	56408000	76777000	66234000	79331000	67305000	61793000	65341000	64155000	77948000	61688000	59315000	74023000	63629000	68850000	82533000
Q80X81	Acetyl-Coenzyme A acetyltransferase 3	Acat3	2	10444000	7332900	9039400	8548000	10353000	9164400	11325000	7715500	9237200	7622400	7207900	10097000	7107600	7897700	10598000	9006600	11477000	11442000
A0A0R4J079	Golgi resident protein GCP60	Acbd3	4	1145900	494805	419250	780700	971600	399944	613801	467126	438050	523122	440900	573789	732388	640102	536393	1942700	2105700	1186400
A0A2I3BRB9	Acyl-CoA-binding domain-containing protein 5	Acbd5	2	642896	494805	419250	460127	522706	4057700	613801	467126	2758200	2320800	1997200	573789	732388	640102	536393	647858	605440	472282
Q9D061	Acyl-CoA-binding domain-containing protein 6	Acbd6	4	3543800	4272500	4482500	5513800	4416500	3953300	3639700	4469100	2813200	3829500	3122300	3701800	6009400	3633900	4781100	3845200	3646700	4065900
Q52KR6	Apoptotic chromatin condensation inducer in the nucleus	Acin1	3	2791800	2547300	2093400	4160000	3344800	2223700	4352700	467126	2263700	2520300	2779100	2022500	732388	3843400	2563500	4011800	3081900	3009300
Q91V92	ATP-citrate synthase	Acly	5	629960	494805	419250	460127	653720	399944	613801	467126	438050	523122	387900	573789	3104200	1845900	536393	2214500	5247700	472282
P28271	Cytoplasmic aconitate hydratase	Aco1	10	6176200	1693100	1209800	460127	1248100	399944	1897900	467126	1133200	523122	686590	2110300	3424800	4847400	1231700	5124500	3101300	1569700
Q99KI0	Aconitate hydratase, mitochondrial	Aco2	40	283700000	76150000	48346000	56914000	172250000	53365000	152350000	42133000	39485000	63842000	39386000	169890000	239890000	307470000	146010000	319450000	261020000	164020000
Q9CQR4	Acyl-coenzyme A thioesterase 13;Acyl-coenzyme A thioesterase 13, N-terminally processed	Acot13	4	55842000	23629000	21290000	31098000	35306000	25620000	28356000	33051000	28017000	31290000	17829000	34415000	40048000	39080000	29675000	32580000	26214000	25196000
E9PYH2	Cytosolic acyl coenzyme A thioester hydrolase	Acot7	19	285580000	325560000	300120000	438540000	360170000	382480000	307050000	149350000	155010000	247270000	176290000	340910000	323560000	349890000	339170000	292450000	256710000	323830000
P58137	Acyl-coenzyme A thioesterase 8	Acot8	3	3786700	494805	419250	460127	522706	399944	4831900	5672500	5048800	4569400	2531900	5054600	5550400	3621100	4466900	5463700	5615200	5256300
Q9R0X4	Acyl-coenzyme A thioesterase 9, mitochondrial	Acot9	5	901480	349570	628740	460127	1545100	356820	613801	467126	438050	523122	387900	559000	2927400	4062800	409690	4999100	3949300	1034300
Q9R0H0	Peroxisomal acyl-coenzyme A oxidase 1	Acox1	24	10174000	11024000	13742000	14379000	13533000	11341000	11120000	13314000	10566000	10685000	9941900	8310600	8594800	7438400	9084500	9010100	8221800	10160000
A2A848	Acyl-Coenzyme A oxidase 1, palmitoyl	Acox1	1	642896	494805	419250	460127	522706	3801600	613801	2583600	438050	523122	387900	573789	732388	640102	536393	647858	4810500	472282
Q9D358	Low molecular weight phosphotyrosine protein phosphatase	Acp1	3	27307000	21932000	29415000	33476000	25830000	21310000	22629000	21589000	19136000	26964000	14946000	23310000	26589000	24954000	16850000	30201000	30235000	24181000
A0A5F8MPS7	Lysosomal acid phosphatase	Acp2	3	7844700	6995800	5017300	6101300	4701500	4643200	8081800	6803100	5845000	5563600	6131800	6670100	8473600	6563800	7452900	5520400	5363500	6401900
Q8BP40	Lysophosphatidic acid phosphatase type 6	Acp6	3	642896	494805	419250	460127	522706	399944	613801	467126	438050	523122	387900	573789	732388	640102	536393	647858	605440	472282
Q99PU5	Long-chain-fatty-acid--CoA ligase ACSBG1	Acsbg1	10	642896	935940	419250	1122800	3999800	399944	4384800	467126	438050	523122	387900	1925800	12491000	8130400	1871000	4918100	5313800	2743600
Q8VCW8	Acyl-CoA synthetase family member 2, mitochondrial	Acsf2	2	642896	494805	419250	2067300	3021900	399944	613801	467126	438050	523122	387900	2264700	5318600	2563400	536393	2811100	2855500	2287600
Q91WC3	Long-chain-fatty-acid--CoA ligase 6	Acsl6	4	1056400	494805	419250	460127	522706	399944	613801	467126	438050	523122	387900	999370	6156400	3083800	892150	3871600	4607000	1098000
Q99NB1	Acetyl-coenzyme A synthetase 2-like, mitochondrial	Acss1	1	642896	494805	419250	460127	341650	399944	613801	467126	438050	523122	387900	573789	301330	640102	536393	647858	605440	472282
P60710	Actin, cytoplasmic 1;Actin, cytoplasmic 1, N-terminally processed	Actb	1	151280000	211610000	240980000	208530000	263290000	216370000	156750000	231800000	228080000	219760000	236810000	198870000	155400000	154170000	171520000	149240000	149620000	167740000
Q8BFZ3	Beta-actin-like protein 2	Actbl2	3	8418100000	10736000000	6142500000	7491500000	6101100000	7897300000	3503900000	3837100000	6852200000	5334400000	4662000000	10816000000	4942000000	5179000000	7931000000	6334000000	11586000000	7192200000
P68033	Actin, alpha cardiac muscle 1;Actin, alpha skeletal muscle	Actc1;Acta1	6	4145000000	3995100000	3522700000	3801800000	3196500000	3531900000	3175700000	4532400000	3199200000	3638600000	3383400000	3627600000	2650200000	3524800000	3201300000	2911500000	3034700000	3029800000
P63260	Actin, cytoplasmic 2;Actin, cytoplasmic 2, N-terminally processed	Actg1	27	14452000000	12979000000	12993000000	13891000000	14108000000	14657000000	11719000000	14262000000	14198000000	15309000000	13660000000	12125000000	11164000000	11057000000	13899000000	11177000000	10815000000	13002000000
Q9Z2N8	Actin-like protein 6A	Actl6a	3	2575800	1474100	1531200	460127	522706	1047600	1576900	1836200	882470	523122	1463900	1545700	2178100	1424100	1263500	1441100	605440	1450600
Q99MR0	Actin-like protein 6B	Actl6b	3	642896	1367600	1643500	1573900	1288600	1316200	613801	467126	821950	2911100	387900	1622100	732388	1414000	1455500	1705000	1215400	1275700
A1BN54	Alpha-actinin-1	Actn1	41	77009000	22947000	14742000	14852000	19125000	14115000	31872000	13605000	10252000	15289000	9233400	36561000	38158000	46647000	33054000	45312000	43643000	26769000
Q9JI91	Alpha-actinin-2	Actn2	7	51001000	22692000	3645300	23409000	28108000	24132000	11533000	19152000	22080000	20152000	387900	11148000	13652000	13672000	10475000	18517000	19399000	20408000
A0A1L1SV25	Alpha-actinin-4	Actn4	23	31947000	7788900	5911700	5779200	7319200	3818500	10196000	6232400	4160700	5700100	3881400	14063000	12999000	16148000	12466000	13759000	15435000	11339000
E9Q2W9	Actinin alpha 4	Actn4	2	11047000	4464100	2157500	2264100	2648200	1762300	5542300	4192700	1498800	1534100	387900	6908200	6224300	9646700	7152300	10892000	9514600	3169700
Q9QZB7	Actin-related protein 10	Actr10	12	14882000	4798000	1821100	1960800	3760800	872550	7378600	963020	628790	2618000	302770	8784600	11690000	13621000	8793300	14346000	9727400	8387700
P61164	Alpha-centractin	Actr1a	8	67077000	42071000	14873000	16237000	30687000	16574000	46323000	14967000	12407000	13529000	7892900	65559000	68334000	86720000	60912000	77053000	64345000	56970000
Q8R5C5	Beta-centractin	Actr1b	19	99270000	51638000	21179000	19880000	40462000	21253000	69067000	21532000	16877000	21834000	12867000	83945000	95670000	98164000	77807000	105150000	68425000	81579000
P61161	Actin-related protein 2	Actr2	19	138850000	76979000	49296000	65826000	62878000	44324000	77222000	43827000	37919000	47150000	37119000	102310000	101340000	126610000	97623000	125430000	90238000	109820000
Q99JY9	Actin-related protein 3	Actr3	20	85911000	46642000	25901000	36381000	42868000	28349000	47066000	28299000	22743000	30466000	21787000	61311000	78714000	80842000	57584000	89065000	69569000	58074000
Q641P0	Actin-related protein 3B	Actr3b	8	20055000	7156700	2426700	6021000	8740600	6221700	9823100	5594700	3762200	6276500	2390900	14127000	15654000	17632000	8028100	17491000	12702000	12779000
A0A1L1SS90	Aminoacylase-1	Acy1	13	11003000	11643000	10432000	11931000	11712000	10548000	13412000	11115000	10280000	12052000	12087000	11661000	11800000	11194000	14976000	13280000	11538000	13714000
P56376	Acylphosphatase-1;Acylphosphatase	Acyp1	7	80754000	98859000	100900000	85467000	80608000	84516000	87966000	97311000	90848000	81138000	86274000	81905000	82250000	76794000	95692000	74379000	71797000	98410000
P56375	Acylphosphatase-2	Acyp2	6	24999000	36144000	44260000	38941000	35263000	38654000	33530000	40844000	40336000	35081000	34311000	30523000	26912000	28830000	39046000	24069000	29454000	36589000
Z4YL50	Adenosine deaminase-like protein	Adal	1	642896	2665800	3505600	460127	522706	399944	613801	467126	6351500	523122	2557300	573789	732388	640102	3487800	2295400	605440	2982600
O35598	Disintegrin and metalloproteinase domain-containing protein 10	Adam10	13	9887700	15435000	16400000	16536000	15224000	15817000	12906000	15388000	14026000	16436000	14502000	12190000	10841000	10796000	13166000	11497000	11852000	16683000
Q7TQG7	Disintegrin and metalloproteinase domain-containing protein 11	Adam11	11	16111000	16582000	14194000	10829000	9947000	10216000	19236000	14775000	10569000	15360000	13339000	20321000	17360000	19287000	18879000	15697000	18311000	19830000
Q9R1V6	Disintegrin and metalloproteinase domain-containing protein 22	Adam22	23	41487000	65996000	66646000	55172000	45294000	51025000	58723000	61006000	63715000	46237000	52796000	59594000	54698000	52741000	60005000	53054000	51064000	58976000
Q9R1V7	Disintegrin and metalloproteinase domain-containing protein 23	Adam23	15	49955000	50746000	38473000	44434000	33862000	32186000	52368000	38678000	39319000	47168000	34968000	52734000	45802000	48370000	60901000	49860000	45246000	54295000
E9PY16	ArfGAP with dual PH domains 1	Adap1	10	16621000	1835200	419250	2290700	2894300	399944	2032000	1558000	438050	3473600	387900	3860300	7381400	12395000	3023700	21568000	10814000	4189100
Q60936	Atypical kinase ADCK3, mitochondrial	Adck3	3	7092600	8961800	8854800	7967600	7929000	6386900	5589200	6848000	5499900	5987000	6758400	5748300	5910300	6241500	5893500	7049800	6443300	6030600
O70176	Pituitary adenylate cyclase-activating polypeptide;PACAP-related peptide;Pituitary adenylate cyclase-activating polypeptide 27;Pituitary adenylate cyclase-activating polypeptide 38	Adcyap1	2	642896	494805	419250	460127	522706	399944	613801	467126	3799400	2716000	387900	573789	732388	640102	536393	647858	605440	472282
F8WHZ9	Alpha-adducin	Add1	19	21931000	14275000	13431000	17701000	22574000	12125000	18715000	14331000	12010000	16353000	12092000	21337000	30545000	29647000	18020000	34925000	37414000	21122000
E9Q1K3	Adducin 1 (alpha)	Add1	1	642896	494805	1864900	1898200	522706	399944	1874000	2097900	1387500	1355700	1723000	573789	2808300	2393700	1901800	2221800	3256400	2007400
Q9QYB8	Beta-adducin	Add2	14	20547000	11568000	12984000	14566000	18000000	12388000	17946000	11231000	11517000	15035000	11277000	15861000	17159000	20666000	12058000	24452000	24838000	14500000
A0A494B9K4	Gamma-adducin	Add3	9	9050300	7742300	6000000	8014100	10781000	10265000	10936000	7534300	6642400	7306300	7724100	9915700	13327000	13078000	9397200	19472000	15219000	12141000
P28474	Alcohol dehydrogenase class-3	Adh5	13	20685000	9661100	8299300	11865000	14878000	7528800	13661000	7210500	6815500	7768800	4744800	13804000	21115000	21624000	12303000	22900000	21280000	14348000
A0A087WRE7	Hydroxyacid-oxoacid transhydrogenase, mitochondrial	Adhfe1	1	4827700	494805	419250	460127	522706	399944	5779900	4086700	438050	2653700	387900	4629800	3005000	3623400	4428200	647858	2799300	472282
H7BXB9	Adipose-secreted signaling protein	Adissp;1700037H04Rik	6	28889000	18069000	18424000	17269000	19339000	18483000	19528000	15677000	17764000	16350000	14800000	21231000	19201000	22274000	27093000	26291000	24046000	21909000
P55264	Adenosine kinase	Adk	16	76363000	33265000	18380000	23003000	39212000	35291000	77111000	36855000	28562000	43368000	31143000	69211000	71624000	68876000	83761000	72559000	61459000	74128000
Q6PDY2	2-aminoethanethiol dioxygenase	Ado	9	9551400	13389000	12312000	9982700	12284000	11646000	9985700	9438300	11609000	11943000	9922800	9757900	11570000	10355000	12555000	9584000	9567300	10905000
P54923	[Protein ADP-ribosylarginine] hydrolase	Adprh	10	15230000	5548300	6064700	5324000	12467000	7208900	15620000	17297000	11596000	14915000	14505000	13584000	16026000	14772000	10740000	12985000	16467000	16803000
Q8CG72	Poly(ADP-ribose) glycohydrolase ARH3	Adprhl2	9	14937000	14661000	15447000	8918400	11296000	14399000	20528000	17496000	20346000	14776000	17738000	18764000	14152000	14864000	15929000	14133000	14297000	17502000
Q99KS6	Manganese-dependent ADP-ribose/CDP-alcohol diphosphatase	Adprm	2	1925200	1189600	2548600	2238200	2080600	1732000	1588500	1469600	1900800	1285900	1265300	2001000	1143900	1628200	1314700	647858	1820100	1992200
P46664	Adenylosuccinate synthetase isozyme 2	Adss	22	6564300	36410000	31864000	61470000	64167000	58139000	50634000	62740000	52327000	45748000	46838000	33257000	27334000	33186000	41897000	11548000	26297000	33550000
P28650	Adenylosuccinate synthetase isozyme 1	Adssl1	19	30040000	40144000	42715000	46703000	53996000	41115000	38868000	45801000	47854000	36130000	43919000	30851000	34691000	25665000	37036000	29069000	30515000	34559000
Q8BZI0	Actin filament-associated protein 1-like 1	Afap1l1	1	20066000	48856000	20987000	21418000	10663000	21575000	21099000	16745000	17171000	11129000	22313000	15614000	11892000	17135000	17365000	14481000	17383000	20881000
Q8JZQ2	AFG3-like protein 2	Afg3l2	7	4476800	10046000	9319700	13013000	12808000	11142000	6691900	7027100	7737200	9954200	8472100	7970200	12889000	14042000	16100000	11186000	9663500	10200000
A0A1D5RMG4	Arf-GAP with GTPase, ANK repeat and PH domain-containing protein 3	Agap3	4	7399600	5022600	4065400	5515200	5399900	4745000	6231400	4435600	3728400	4520500	4610300	4869100	7143300	5785700	5391600	7146600	5758900	5481100
A0A087WRL1	Arf-GAP domain and FG repeat-containing protein 1	Agfg1	2	5573800	3975600	5724900	9203400	14653000	6658600	5566500	5490200	3910500	6097800	2683900	4729400	7268900	4945900	4620800	10334000	12004000	3673500
Q9ESW4	Acylglycerol kinase, mitochondrial	Agk	11	14420000	11366000	4966500	5429400	6750700	1372600	15050000	4852100	3546700	2608700	3515200	18966000	14068000	23781000	10180000	25438000	18015000	14734000
F8VPN4	Glycogen debranching enzyme (EC 2.4.1.25) (EC 3.2.1.33) (Glycogen debrancher)	Agl	23	14739000	169720	419250	460127	710820	399944	4157400	417460	561610	147010	387900	6841700	8111900	10554000	1818100	7905200	3179400	1142300
A0A6I8MX18	Protein argonaute-1	Ago1	2	1061600	1459900	419250	460127	522706	399944	1435800	467126	438050	523122	387900	573789	1218700	1332800	1328500	647858	1193300	1136300
Q8CJG0	Protein argonaute-2	Ago2	3	3540900	1631800	419250	460127	1555700	399944	2186000	467126	438050	523122	387900	573789	2134500	1919200	536393	2060800	605440	472282
G3UWV6	1-acyl-sn-glycerol-3-phosphate acyltransferase;1-acyl-sn-glycerol-3-phosphate acyltransferase alpha	Agpat1	1	642896	148420	234660	460127	317210	399944	613801	467126	438050	202230	387900	365310	719460	466250	287810	1014600	960500	278990
Z4YK85	Agrin;Agrin N-terminal 110 kDa subunit;Agrin C-terminal 110 kDa subunit;Agrin C-terminal 90 kDa fragment;Agrin C-terminal 22 kDa fragment	Agrn	3	1092100	494805	419250	460127	781680	399944	613801	467126	438050	523122	387900	1766600	732388	1604800	1179900	647858	605440	700530
P50247	Adenosylhomocysteinase	Ahcy	25	92553000	124670000	156910000	132740000	142090000	141450000	125150000	137980000	154320000	136360000	146670000	104890000	101610000	93613000	124510000	93975000	101740000	129140000
Q80SW1	Putative adenosylhomocysteinase 2	Ahcyl1	25	108740000	22977000	12341000	9213300	42048000	11424000	58896000	10384000	9768400	15785000	5709800	64838000	106510000	109130000	63328000	88196000	70642000	49547000
F8WGT1	Adenosylhomocysteinase;Putative adenosylhomocysteinase 3	Ahcyl2	12	30323000	8822300	4058200	6750700	13026000	5353500	19764000	1417800	4617500	5956700	3978100	18889000	28725000	28726000	16987000	31539000	28839000	15138000
E9Q616	AHNAK nucleoprotein (desmoyokin)	Ahnak	16	58072000	73598000	53886000	64354000	67496000	38029000	54299000	46074000	42237000	54044000	54721000	37722000	37698000	42401000	46708000	38192000	38681000	57224000
Q8BK64	Activator of 90 kDa heat shock protein ATPase homolog 1	Ahsa1	5	3351000	3176200	3140800	5287100	4980800	4353900	5558200	4275600	4322800	5730900	4187300	6964600	11653000	8892000	5402900	9448500	7898200	4330100
P29699	Alpha-2-HS-glycoprotein	Ahsg	7	33799000	29248000	33950000	30101000	22479000	28839000	27803000	20846000	32457000	25933000	22104000	21142000	23719000	25823000	24044000	23886000	28059000	21698000
Q922M7	Ashwin	AI597479	1	642896	2512700	419250	460127	1868000	1697000	1962700	1619000	438050	3023100	387900	573789	1468800	1510900	536393	647858	605440	472282
Q8C4Q6	Axin interactor, dorsalization-associated protein	Aida	3	5656500	3952900	3967900	3814300	522706	399944	6348600	3123800	3710000	2109000	387900	4804300	8501500	5038000	6661900	6062300	4266000	4873800
B1AU25	Apoptosis-inducing factor 1, mitochondrial	Aifm1	9	9263000	3736200	2418000	2625700	4887700	3650900	3115300	2293000	1546900	3252400	387900	5316200	9348100	7897900	5193900	13389000	9329400	4450400
Q3UZG4	Aminoacyl tRNA synthase complex-interacting multifunctional protein 1;Endothelial monocyte-activating polypeptide 2	Aimp1	7	7940800	5367500	13749000	6661100	9642400	6673700	7475300	9259900	7577100	10468000	8943200	6499900	7100600	4715800	5632400	5757400	7988400	5864700
O08915	AH receptor-interacting protein	Aip	10	16150000	15626000	16854000	13207000	14505000	9995000	16794000	10875000	10419000	8128400	7842200	14557000	12860000	13733000	16720000	15265000	11245000	15139000
Q9R0Y5	Adenylate kinase isoenzyme 1	Ak1	13	136380000	133640000	139740000	167020000	151050000	138320000	122950000	140090000	117190000	135510000	91125000	134960000	122510000	124600000	116130000	126810000	129400000	124600000
Q9WTP6	Adenylate kinase 2, mitochondrial;Adenylate kinase 2, mitochondrial, N-terminally processed	Ak2	3	10758000	12843000	12036000	7612800	6297600	6494400	11830000	10896000	9972600	5387100	3664600	14258000	12865000	11273000	11069000	9589900	11962000	12483000
Q9WTP7	GTP:AMP phosphotransferase AK3, mitochondrial	Ak3	12	14048000	12546000	11793000	20517000	12647000	10870000	11768000	10719000	9089700	11329000	12578000	11518000	12432000	12069000	11589000	14179000	10817000	10955000
Q9WUR9	Adenylate kinase 4, mitochondrial	Ak4	10	21710000	18546000	20805000	27336000	20349000	17927000	19528000	18075000	17319000	24374000	17381000	20102000	23353000	21930000	20309000	24714000	21561000	21754000
Q920P5	Adenylate kinase isoenzyme 5	Ak5	3	1383800	1440100	1009200	1440800	1633000	1009000	1328000	1162300	438050	1445800	797850	1435600	1670000	2806200	973530	5254900	3236800	1394700
A0A668KLV9	A-kinase anchor protein 12	Akap12	7	79340000	59273000	56701000	66177000	55823000	57776000	68166000	46317000	60000000	77243000	74120000	57265000	86459000	74436000	77986000	64585000	78668000	69893000
H3BIV5	A-kinase anchor protein 5	Akap5	20	34760000	29757000	37358000	46175000	36908000	38133000	32766000	30977000	35253000	46213000	44494000	36726000	28520000	37054000	35144000	35094000	39257000	35898000
Q7TN79	A-kinase anchor protein 7 isoform gamma;A-kinase anchor protein 7 isoform alpha	Akap7	5	13543000	18735000	25388000	25818000	24389000	24548000	17996000	20436000	21287000	27504000	20814000	15255000	17898000	13371000	17920000	16000000	14720000	19844000
Q9JII6	Alcohol dehydrogenase [NADP(+)]	Akr1a1	19	147660000	94807000	63527000	73883000	103600000	67930000	127480000	56216000	56784000	66657000	50337000	115900000	120650000	140900000	138460000	139980000	105460000	114670000
P45376	Aldose reductase	Akr1b1;Akr1b3	13	38205000	18420000	14293000	16467000	18077000	13910000	27029000	14475000	15343000	16194000	16096000	23681000	29637000	28202000	25826000	30449000	29077000	26619000
D3Z494	Aldose reductase-related protein 2	Akr1b10;Akr1b8	4	12405000	8916800	6971600	6250000	6664100	6376500	10542000	6458200	7396700	6339500	5522200	8417700	12077000	12389000	10173000	12330000	11289000	11730000
Q9DCT1	1,5-anhydro-D-fructose reductase	Akr1e2;Akr1e1	9	16217000	10032000	5782300	8886900	7013500	8464500	13511000	7326300	6622200	9938800	8122200	13327000	13567000	15148000	13606000	14831000	11826000	14531000
Q8CG76	Aflatoxin B1 aldehyde reductase member 2	Akr7a2	7	11889000	5746800	4003000	4027300	4440900	2191500	5769000	3077300	2339700	5547600	4811400	3911700	7272800	9736900	6169500	9464800	7757300	5122000
F6R8S6	Proline-rich AKT1 substrate 1	Akt1s1	4	6314900	6716700	10084000	9447200	11597000	8730000	9608000	10928000	10329000	9382500	8677700	8478600	5852600	7133200	8260700	7694200	6769900	7728300
P10518	Delta-aminolevulinic acid dehydratase	Alad	17	37401000	43128000	52382000	46303000	48555000	50141000	50547000	58452000	60290000	51852000	51089000	47672000	38621000	42965000	43315000	39000000	41099000	48523000
P07724	Serum albumin	Alb	44	1187500000	1555100000	1902000000	1483800000	1821600000	2480700000	1748300000	1429700000	2156000000	1607900000	1935300000	1399200000	1419800000	1328400000	1584300000	1237400000	1411900000	1465000000
E9Q3Q6	CD166 antigen	Alcam	24	98428000	128120000	128480000	126310000	109030000	129720000	134380000	142860000	131550000	151540000	139730000	133190000	114430000	124660000	121640000	108030000	114720000	128940000
P24549	Retinal dehydrogenase 1	Aldh1a1	22	34001000	39633000	43050000	25584000	29167000	26941000	41871000	38858000	38980000	27904000	26542000	39377000	43866000	31359000	42353000	32023000	36238000	38408000
Q8R0Y6	Cytosolic 10-formyltetrahydrofolate dehydrogenase	Aldh1l1	43	27202000	28701000	22871000	22313000	19103000	21050000	30032000	20439000	18816000	18273000	15756000	29168000	34638000	32337000	30955000	33900000	27489000	29077000
P47738	Aldehyde dehydrogenase, mitochondrial	Aldh2	20	23483000	14561000	8921700	10353000	18877000	9150900	22387000	10251000	8781200	14262000	7730600	23242000	31729000	32267000	21957000	33221000	29496000	24568000
B1AV77	Aldehyde dehydrogenase;Fatty aldehyde dehydrogenase	Aldh3a2	11	18925000	15100000	15630000	5344300	10274000	9078600	21029000	18215000	18639000	10197000	14081000	18894000	20127000	19666000	21624000	20547000	16126000	19881000
Q80VQ0	Aldehyde dehydrogenase family 3 member B1	Aldh3b1	6	5455100	5515700	4907900	460127	522706	399944	8331400	7510800	8725000	523122	4771100	4933100	4185900	3892200	7109900	4322000	4393700	5374300
Q8CHT0	Delta-1-pyrroline-5-carboxylate dehydrogenase, mitochondrial	Aldh4a1	7	9386500	5713800	5103600	4646000	5653000	4946300	10445000	5306000	5588900	4194800	4141100	10430000	9529500	8762100	7370400	10693000	9582700	8178800
Q8BWF0	Succinate-semialdehyde dehydrogenase, mitochondrial	Aldh5a1	25	235680000	270800000	286270000	256500000	263160000	248700000	251890000	258300000	225510000	214660000	194110000	214660000	220000000	203610000	217970000	195940000	215590000	229700000
Q9EQ20	Methylmalonate-semialdehyde dehydrogenase [acylating], mitochondrial	Aldh6a1	20	55094000	20054000	4267500	9964600	26549000	9938300	16741000	5289300	4426500	11620000	6008200	21872000	37703000	55981000	21848000	45226000	35463000	18938000
Q9DBF1	Alpha-aminoadipic semialdehyde dehydrogenase	Aldh7a1	21	148520000	163970000	186790000	185740000	158170000	191620000	167750000	173850000	186990000	191370000	197350000	154960000	150750000	139320000	167460000	137400000	150260000	176490000
Q9JLJ2	4-trimethylaminobutyraldehyde dehydrogenase	Aldh9a1	14	26243000	10207000	2950300	2822800	9016300	5808000	13096000	4120100	627510	6651800	1670700	11644000	24577000	25871000	15024000	26223000	18426000	20074000
P05064	Fructose-bisphosphate aldolase A;Fructose-bisphosphate aldolase	Aldoa;Aldoart1	24	701370000	467580000	362440000	308070000	479650000	308840000	500200000	328020000	337770000	291080000	273100000	518430000	623750000	669890000	507690000	782840000	770400000	519380000
P05063	Fructose-bisphosphate aldolase C	Aldoc	30	510130000	451510000	403720000	229330000	284630000	238310000	442470000	320250000	352920000	226070000	228240000	414360000	467300000	416980000	388920000	417870000	404680000	404280000
Q9DBE8	Alpha-1,3/1,6-mannosyltransferase ALG2	Alg2	3	1630600	494805	620040	460127	1322200	399944	613801	467126	438050	523122	387900	801980	1500100	1221600	760620	1418800	1977500	472282
P09242	Alkaline phosphatase, tissue-nonspecific isozyme	Alpl	1	762160	494805	592870	1043300	1212100	1028300	613801	846220	709370	523122	633930	825790	732388	640102	536393	647858	605440	402690
O08583	THO complex subunit 4;Aly/REF export factor 2	Alyref;Alyref2	6	32631000	38125000	32139000	27152000	27250000	28951000	28541000	34868000	27301000	27742000	33604000	34520000	37653000	25197000	34681000	27157000	27837000	36445000
O09174	Alpha-methylacyl-CoA racemase	Amacr	3	3517200	3960400	419250	460127	522706	399944	4404900	467126	438050	523122	387900	3923800	3919900	3951900	3432400	3471200	605440	5080700
F6UP77	Putative N-acetylglucosamine-6-phosphate deacetylase	Amdhd2	4	3977900	5239300	4936700	3293800	4687100	7151900	4567900	4923700	3399900	4160700	2820400	4446000	7298700	5582300	6058200	4136100	5432200	6347200
A2AE27	AMP deaminase 2	Ampd2	6	12763000	9363500	13200000	9340700	8703900	4940100	11901000	11168000	9561200	8255900	15282000	14458000	11632000	12619000	10351000	20000000	18244000	9870700
A0A668KM31	Amphiphysin	Amph	25	141930000	129140000	120920000	151200000	134220000	126900000	136350000	123060000	103040000	141760000	103600000	160710000	139760000	170230000	146800000	167040000	144940000	147550000
Q8CFA2	Aminomethyltransferase, mitochondrial	Amt	6	6734500	8519200	4670300	2485600	2588400	2311100	4574300	2177800	2152900	523122	1651700	4612600	4332800	4021900	4413200	5741900	4290300	3525800
Q8K1C0	Protein angel homolog 2	Angel2	2	1522700	352140	418030	626820	1010900	675680	785340	609000	515840	523122	387900	1402700	778370	1392700	731210	885820	1255800	540290
Q8C8R3	Ankyrin-2	Ank2	1	4861500	1252400	1053200	2196600	2294000	2244300	3771900	2535600	438050	2390400	387900	5623900	5385900	5480400	2661300	7132900	6954300	3496600
S4R2F3	Ankyrin 2, brain	Ank2	46	32660000	16667000	16594000	19003000	22678000	16767000	23682000	19353000	16374000	22602000	18893000	24955000	31097000	29086000	23022000	29824000	39688000	23236000
G5E8K5	Ankyrin-3	Ank3	4	642896	494805	419250	460127	522706	653700	613801	467126	438050	523122	387900	835250	732388	1172300	804360	647858	1258600	472282
Q6PD24	Ankyrin repeat domain-containing protein 13D	Ankrd13d	3	2871700	1797900	1774800	2122500	1841700	2158000	2808100	1854700	1892800	1903700	1478700	2418500	3260000	2295500	2742400	2526500	1488600	2286400
B2RW11	Ankyrin repeat domain 34A	Ankrd34a	1	642896	494805	419250	460127	522706	399944	613801	467126	438050	523122	387900	573789	732388	640102	536393	647858	605440	472282
Q8BIZ1	Ankyrin repeat and sterile alpha motif domain-containing protein 1B	Anks1b	4	7753500	2563000	2399400	5137100	3808800	1848800	3155500	1998300	1375800	523122	4466800	2506700	5893800	3893400	3051100	3865800	3542200	472282
Q8K298	Actin-binding protein anillin	Anln	5	12218000	494805	419250	460127	664350	399944	592650	751760	438050	523122	387900	573789	2679800	1427100	654210	2119300	605440	472282
D3YYE1	Acidic leucine-rich nuclear phosphoprotein 32 family member A	Anp32a	10	64144000	70329000	66624000	87959000	75316000	81037000	56029000	51421000	51884000	63017000	60304000	56909000	62591000	60526000	63799000	60768000	57262000	56292000
Q9EST5	Acidic leucine-rich nuclear phosphoprotein 32 family member B	Anp32b	4	9779300	11977000	6609200	9394700	9124400	8316000	7647400	11565000	5383800	9657700	6183500	6359600	9444600	8800500	7244200	10395000	6972100	7958200
P97822	Acidic leucine-rich nuclear phosphoprotein 32 family member E	Anp32e	5	8316000	10966000	15655000	19216000	16643000	11175000	8819300	10715000	7775100	11448000	7837100	11078000	8899200	9437800	8806300	9288900	9610800	8718500
P97449	Aminopeptidase N	Anpep	2	740030	343670	419250	460127	522706	399944	1172200	585210	416410	523122	387900	1010400	1299300	640102	636820	934010	547360	734890
P97384	Annexin A11;Annexin	Anxa11	4	3395700	2244600	2463800	4440100	2508100	3419700	2381000	3150400	2716600	2618700	4153900	2812000	3490400	3941400	4203000	5590000	4170100	3795400
O35639	Annexin A3;Annexin	Anxa3	9	8882500	2971700	3034200	1995700	4836600	3920900	3564100	3234100	3711300	3747800	4551400	3999500	7721200	9383500	3151100	8461900	5288000	4782800
P48036	Annexin A5	Anxa5	20	198110000	35339000	29149000	32148000	43615000	35697000	80410000	46514000	37420000	66453000	35347000	86043000	82097000	78395000	85067000	83080000	66206000	55232000
F8WIT2	Annexin;Annexin A6	Anxa6	19	25199000	3483600	1976100	7036700	5490800	5944200	3499900	3884200	3639200	8081600	4731800	4903400	4067000	11886000	3728200	7047700	6102400	904850
Q07076	Annexin A7	Anxa7	11	22186000	7137100	9716600	8321200	10395000	7891000	8580000	10905000	10491000	10625000	8859600	10970000	19127000	20479000	11340000	21262000	15436000	14097000
Q5SVG5	AP-1 complex subunit beta-1	Ap1b1	8	3280900	1087000	2035500	1996600	2882300	1037300	2918300	1251000	1054600	1789300	859950	2748200	9467100	4785200	2016200	6759600	9361600	2452700
Q8CBB7	AP-1 complex subunit gamma-1	Ap1g1	3	968710	494805	810950	1005300	1053400	848330	764110	467126	438050	1039200	387900	573789	1603100	1138600	968890	942700	1530900	835300
P35585	AP-1 complex subunit mu-1	Ap1m1	4	1772000	494805	1130300	460127	2092300	399944	1909500	467126	438050	937910	387900	1581100	3361400	3950800	1790700	3792200	2735700	1185700
P61967	AP-1 complex subunit sigma-1A	Ap1s1	2	642896	494805	2841700	460127	522706	399944	1733700	467126	438050	523122	387900	2976600	732388	4456800	536393	2685000	605440	472282
P17426	AP-2 complex subunit alpha-1	Ap2a1	10	4418700	1776000	3229200	2712100	3751000	831860	3250600	1370500	1078200	1950000	1081000	3302700	13554000	5763600	1741100	8349900	12071000	2723100
P17427	AP-2 complex subunit alpha-2	Ap2a2	15	4871100	1047900	4513300	3242900	4689100	1118600	4304200	2523300	2153900	2059800	387900	4664700	20949000	5962800	2713300	12592000	19163000	2376700
Q9DBG3	AP-2 complex subunit beta;AP complex subunit beta	Ap2b1	27	15161000	4623500	9338600	7962500	9393600	4631600	8976400	7952500	3896900	8018700	3608700	12116000	33856000	15394000	7745200	26019000	38477000	8857600
Q3TWV4	AP-2 complex subunit mu	Ap2m1	10	6631800	4013300	4294300	4350800	9791300	1961100	6428300	2660200	1859100	3681700	3449000	6023500	22583000	12375000	4913300	20132000	23249000	7198100
P62743	AP-2 complex subunit sigma	Ap2s1	4	16742000	9978500	10771000	9895900	15824000	9279000	16327000	13095000	11492000	14349000	12097000	16662000	25763000	20909000	14381000	27301000	24676000	14236000
A0A571BEW4	AP-3 complex subunit beta-2	Ap3b2	4	642896	494805	343240	460127	438430	399944	470850	467126	438050	523122	387900	519330	881990	612800	536393	760080	1966100	267580
B2RUJ5	Amyloid beta A4 precursor protein-binding family A member 1	Apba1	4	3406100	2684000	2878400	2218300	2443700	1706800	3487600	1474200	2334800	2353300	1621300	3598100	3106800	3807200	3938300	4009800	3679000	3090500
Q61315	Adenomatous polyposis coli protein	Apc	3	642896	494805	419250	460127	522706	399944	613801	467126	438050	523122	387900	573789	732388	640102	536393	647858	605440	472282
Q8R146	Acylamino-acid-releasing enzyme	Apeh	19	13612000	13413000	14213000	9573700	12481000	10686000	17837000	18415000	16735000	13411000	16997000	15379000	15661000	11592000	13993000	10524000	13526000	13505000
P28352	DNA-(apurinic or apyrimidinic site) lyase;DNA-(apurinic or apyrimidinic site) lyase, mitochondrial	Apex1	10	27152000	26650000	22529000	23582000	19346000	25782000	26395000	27178000	24369000	21274000	24932000	26652000	26791000	21431000	25208000	20841000	21678000	26001000
O35841	Apoptosis inhibitor 5	Api5	2	27487000	12746000	16250000	4304900	8823200	18633000	31782000	12581000	34084000	31398000	16047000	16128000	17924000	23612000	17900000	16968000	16611000	16293000
Q9WVQ5	Methylthioribulose-1-phosphate dehydratase	Apip	4	5181100	5874900	3943800	4366400	3659200	4234800	3693900	3878400	2708800	3595200	3277700	3717200	4095000	3530800	3614600	4211800	3566600	4392000
Q03157	Amyloid-like protein 1;C30	Aplp1	9	16611000	20378000	26885000	21655000	22093000	24907000	23175000	23880000	29105000	23355000	22969000	21508000	18073000	18522000	23729000	21603000	20552000	23869000
A0A1L1SS44	Amyloid-like protein 2	Aplp2	9	10517000	10312000	10983000	8925600	10441000	9994100	12420000	11223000	12248000	12168000	11679000	12348000	11790000	9791700	11615000	9986300	10413000	11407000
Q9D7N9	Adipocyte plasma membrane-associated protein	Apmap	11	23988000	18524000	12127000	9534000	9401200	7740800	21527000	9021300	8587000	5362100	5754800	18100000	24146000	22206000	20544000	21339000	23104000	24056000
Q00623	Apolipoprotein A-I;Proapolipoprotein A-I;Truncated apolipoprotein A-I	Apoa1	16	134220000	119870000	183850000	164320000	177680000	215600000	157870000	154790000	202920000	201630000	182730000	116070000	132430000	134010000	150890000	112420000	112460000	136110000
Q8K4Z3	NAD(P)H-hydrate epimerase	Apoa1bp	7	35784000	15541000	9226700	9479000	23965000	10472000	21237000	8959900	2370300	12717000	5790000	18840000	31940000	33756000	23677000	37421000	24960000	19442000
P09813	Apolipoprotein A-II;Proapolipoprotein A-II	Apoa2	1	19663000	30055000	33353000	22727000	29825000	50505000	34937000	35658000	39652000	48242000	26624000	23954000	25990000	23023000	38452000	28321000	24570000	37647000
P06728	Apolipoprotein A-IV	Apoa4	4	3553500	5509700	4176800	6095800	6061100	6054200	5911000	4985800	4781500	7930500	5333400	6763300	6562400	3852300	5399300	6187900	5825900	5858700
E9QP56	Apolipoprotein C-III	Apoc3	1	642896	494805	419250	460127	522706	399944	1913200	1583000	3914500	6661300	2565300	1589600	732388	640102	536393	647858	2907700	1507500
P51910	Apolipoprotein D	Apod	6	15577000	17409000	22283000	21342000	17478000	17119000	10766000	12119000	13185000	8022500	13123000	7259300	8210200	7442500	11766000	5920200	9842800	9412600
P08226	Apolipoprotein E	Apoe	14	126920000	151890000	180490000	156280000	137770000	147290000	129050000	120030000	141790000	155100000	133280000	114520000	112130000	109520000	133830000	118610000	127400000	153150000
Q01339	Beta-2-glycoprotein 1	Apoh	5	3853900	4145500	3755700	3747900	3331700	4444700	3636500	5354600	5234000	4273500	4836700	3672000	3292200	4465100	3657200	4866900	4186400	3685300
Q9DCZ4	Apolipoprotein O	Apoo	5	25452000	21763000	24361000	23460000	25328000	19703000	20746000	22229000	17639000	27935000	17470000	25838000	30116000	29398000	25474000	30142000	33646000	25721000
A0A2I3BQZ9	Amyloid beta A4 protein;N-APP;Soluble APP-alpha;Soluble APP-beta;C99;Beta-amyloid protein 42;Beta-amyloid protein 40;C83;P3(42);P3(40);C80;Gamma-secretase C-terminal fragment 59;Gamma-secretase C-terminal fragment 57;Gamma-secretase C-terminal fragment 50;C31	App	18	24495000	28730000	32674000	26929000	31959000	31879000	31168000	30543000	36262000	34582000	35423000	27824000	29000000	25384000	32686000	28623000	28030000	33043000
Q8K3H0	DCC-interacting protein 13-alpha	Appl1	7	3896400	2141400	2315700	2534300	1956600	2001100	2181500	1706800	3173600	2095800	2858700	2199900	4030100	2841700	3435600	4896500	4290800	1924900
P08030	Adenine phosphoribosyltransferase	Aprt	9	15276000	17211000	12893000	19856000	19433000	17367000	16964000	19585000	10966000	13535000	9982900	15764000	15714000	16314000	15596000	15247000	16030000	18427000
Q8CAD1	Araf proto-oncogene, serine/threonine kinase (Ras-binding protein DA-Raf)	Araf	1	642896	494805	419250	460127	1313400	399944	4662400	467126	438050	2913800	3390900	2543500	732388	3047000	5759300	2754900	2977600	472282
P84078	ADP-ribosylation factor 1	Arf1	15	752990000	790930000	818530000	715930000	874480000	867830000	912770000	1002400000	865180000	859330000	795620000	985460000	861380000	859350000	835330000	795390000	783880000	858080000
Q8BSL7	ADP-ribosylation factor 2	Arf2	1	642896	1188800	1055900	1426000	1403100	1722800	1058700	1311500	1201600	523122	387900	1540400	1611400	1880700	1289400	2056600	2410500	1017800
P61205	ADP-ribosylation factor 3	Arf3	1	2710700	2025600	1528400	1903700	2083200	3569400	3425800	2933900	2827700	2612700	387900	4450700	5332500	4918300	1870200	2916200	4692400	1995800
P61750	ADP-ribosylation factor 4	Arf4	3	3971200	4691400	3025000	5201800	4895700	4937600	3479700	3943500	4836500	4647000	4162600	4568600	6636100	6590000	5710000	8461400	4749800	6987400
P84084	ADP-ribosylation factor 5	Arf5	6	15533000	13515000	13007000	14159000	15800000	13405000	20061000	20153000	14262000	15710000	11695000	23704000	25175000	20867000	18546000	26033000	20944000	18037000
P62331	ADP-ribosylation factor 6	Arf6	6	12857000	23682000	20966000	23742000	26399000	19521000	20801000	18164000	26951000	19211000	24991000	22944000	22052000	21818000	29830000	19180000	19905000	20808000
V9GWV1	ADP-ribosylation factor GTPase-activating protein 1	Arfgap1	14	25275000	19754000	24320000	24095000	21977000	22623000	16766000	17782000	14714000	14122000	11974000	20847000	21285000	23484000	17647000	25162000	27735000	17613000
A0A1B0GS63	Arfaptin-2	Arfip2	8	5367000	6871200	6310600	7810900	7204900	6497500	6927100	6295800	6462400	7701200	7052800	7699600	8441500	8202300	6975100	9879900	9738800	8034300
Q5FWK3	Rho GTPase-activating protein 1	Arhgap1	4	3242300	494805	2746600	2505600	4029100	399944	3778800	467126	438050	3640200	387900	573789	5651800	4833000	3130300	9190900	8772100	3378800
Q99PT1	Rho GDP-dissociation inhibitor 1	Arhgdia	12	602410000	827870000	941370000	854670000	816590000	969780000	735120000	870890000	998090000	869220000	873160000	812220000	622190000	686520000	877100000	619270000	712930000	858010000
Q61599	Rho GDP-dissociation inhibitor 2	Arhgdib	5	14345000	15150000	13500000	15542000	15958000	15936000	19525000	13657000	8930900	13152000	12064000	22521000	19576000	15765000	18265000	15516000	18857000	20216000
P61211	ADP-ribosylation factor-like protein 1	Arl1	3	1522600	978030	1234900	1259900	1811000	906170	2125600	1407000	820450	1383100	387900	1836400	2872000	2832400	1550600	5324900	3602800	1559800
Q9WUL7	ADP-ribosylation factor-like protein 3	Arl3	12	33676000	37890000	43885000	43330000	50207000	40849000	49448000	66160000	48782000	59620000	57574000	45182000	50262000	40905000	39738000	42083000	41115000	41782000
Q8R5J9	PRA1 family protein 3	Arl6ip5	5	2391200	3399700	2336800	1742300	2768500	1433300	1139300	467126	1656000	523122	970520	4037400	5204500	6012400	2299300	7868800	9074500	2612500
Q8VEH3	ADP-ribosylation factor-like protein 8A	Arl8a	13	88789000	114160000	140860000	137170000	159480000	138080000	123350000	146750000	137010000	112710000	143680000	121250000	116570000	106220000	117540000	106050000	116670000	107090000
Q9CQW2	ADP-ribosylation factor-like protein 8B	Arl8b	5	38355000	51482000	63441000	59908000	61587000	59064000	45371000	70018000	62652000	43135000	46701000	57481000	43890000	51406000	45947000	40340000	51679000	43829000
Q9D7A8	Armadillo repeat-containing protein 1	Armc1	4	5180800	1493400	1537000	2140100	2465800	1815300	3219100	1722600	1382600	3153400	387900	3496500	7741000	7932300	2709900	9272800	4969400	2811900
D3Z5T2	Armadillo repeat-containing protein 10	Armc10	2	642896	494805	419250	460127	522706	399944	613801	467126	438050	523122	387900	573789	1341700	1904500	536393	647858	605440	472282
Q8BNU0	Armadillo repeat-containing protein 6	Armc6	4	1362600	1004700	1154000	1158400	1335400	978360	1196100	1199100	438050	1549500	621130	1280300	3011500	1596500	2343200	2058900	2789100	1286400
Q9R0Q6	Actin-related protein 2/3 complex subunit 1A	Arpc1a	22	162250000	92421000	58178000	75403000	74402000	57907000	103270000	50738000	50344000	62155000	40455000	129700000	145760000	155140000	138940000	152920000	109280000	129190000
Q9CVB6	Actin-related protein 2/3 complex subunit 2	Arpc2	21	91449000	55348000	38741000	38580000	45305000	35791000	57658000	32585000	32524000	33240000	29306000	65681000	69368000	87935000	72621000	86226000	72203000	76648000
Q9JM76	Actin-related protein 2/3 complex subunit 3	Arpc3	7	27453000	26927000	23773000	34921000	24526000	25579000	21917000	22568000	21226000	22958000	20753000	22028000	25303000	30752000	28325000	29803000	32415000	26764000
P59999	Actin-related protein 2/3 complex subunit 4	Arpc4	9	206200000	132880000	72915000	88814000	85908000	66316000	127720000	78212000	58645000	72079000	55426000	155020000	169450000	196850000	147090000	188940000	137760000	155560000
Q9CPW4	Actin-related protein 2/3 complex subunit 5	Arpc5	4	149570000	166790000	132370000	169060000	131110000	123050000	106740000	140140000	124320000	142280000	159470000	164580000	146470000	149210000	135080000	128270000	114730000	143600000
Q9D898	Actin-related protein 2/3 complex subunit 5-like protein	Arpc5l	7	104420000	90635000	94352000	113860000	99584000	98183000	93189000	102190000	85017000	99417000	88188000	105570000	115730000	100540000	107760000	101060000	98766000	103910000
Q9D0A3	Arpin	Arpin	11	11960000	11611000	10715000	11666000	11484000	13387000	10424000	12188000	12516000	13191000	14906000	10958000	10384000	11952000	13739000	11366000	9545600	12770000
P56212	cAMP-regulated phosphoprotein 19	Arpp19	8	43201000	53001000	70276000	64777000	60440000	76699000	52071000	63018000	81448000	61970000	84914000	50305000	35412000	47779000	54645000	43668000	51586000	63670000
E0CY19	cAMP-regulated phosphoprotein 21	Arpp21	2	21529000	22713000	32210000	25728000	24559000	34356000	23247000	24349000	36459000	26945000	31136000	19644000	16135000	22327000	26350000	17832000	23185000	31982000
Q8BWG8	Beta-arrestin-1	Arrb1	17	25278000	14102000	15411000	18925000	20537000	23957000	22140000	20131000	18509000	24853000	20889000	22949000	23511000	23380000	22457000	22983000	20557000	18136000
P50428	Arylsulfatase A	Arsa	9	10749000	10541000	13007000	12512000	13174000	12305000	12017000	14584000	13548000	12990000	14406000	11697000	11913000	10236000	11409000	10493000	11834000	12259000
A0A0R4J138	Arylsulfatase B	Arsb	11	26764000	34927000	39454000	35377000	44347000	40761000	31986000	38970000	39492000	37039000	47571000	28289000	29074000	27212000	32448000	27637000	26624000	37296000
Q9WV54	Acid ceramidase;Acid ceramidase subunit alpha;Acid ceramidase subunit beta	Asah1	19	40572000	53996000	60558000	57126000	66091000	58867000	52095000	70244000	57731000	56005000	54920000	45782000	45155000	38801000	46202000	37129000	39646000	47706000
B7ZN55	Neutral ceramidase;Neutral ceramidase soluble form	Asah2	3	642896	1791800	3520500	3655300	3346200	2605300	1980900	3061100	2937000	3240700	2760100	2530700	2098500	1792700	3035300	2048000	605440	2712500
H3BKD4	Arf-GAP with SH3 domain, ANK repeat and PH domain-containing protein 1	Asap1	5	4032500	3479400	3144600	3770000	4508300	4204400	4424800	4489100	3900300	3782900	2544500	3538300	3675600	4724000	3588900	3653400	5375300	3736200
D3YX85	Arf-GAP with SH3 domain, ANK repeat and PH domain-containing protein 2	Asap2	2	1296100	570020	700970	602300	815210	1206600	680290	600880	826540	639130	854560	587540	709190	480420	708800	540570	1132800	355030
Q91YI0	Argininosuccinate lyase	Asl	7	15730000	5718800	2626000	460127	1784900	399944	10655000	2858300	438050	897660	387900	8626700	10857000	5713900	9664300	8295600	6192200	8828900
O54984	ATPase Asna1	Asna1	10	7730500	5748400	3736100	5990700	10902000	2909300	7017600	4762200	438050	7478600	2544200	8205000	12370000	9713900	7670200	13735000	16020000	6375000
Q8R3P0	Aspartoacylase	Aspa	14	49103000	66192000	75066000	88261000	94285000	75884000	72260000	67169000	67706000	56638000	60256000	54094000	49421000	44329000	56102000	42669000	50859000	63231000
A2AL71	Aspartyl/asparaginyl beta-hydroxylase	Asph	1	3006100	3742500	4110800	460127	522706	399944	7132000	3327500	3545800	523122	387900	2955100	6011900	4999600	3459400	647858	605440	5254800
Q8C0M9	Isoaspartyl peptidase/L-asparaginase;Isoaspartyl peptidase/L-asparaginase alpha chain;Isoaspartyl peptidase/L-asparaginase beta chain	Asrgl1	14	71862000	119080000	145200000	137140000	126780000	137450000	101340000	114150000	127870000	103980000	116170000	89337000	91345000	79185000	104290000	78799000	88547000	108040000
P16460	Argininosuccinate synthase	Ass1	6	642896	494805	3336300	460127	4598300	399944	4631900	467126	438050	523122	387900	573789	3264600	3123600	2916900	4897800	4989900	3010100
A0A0A6YWE6	Astrotactin-1	Astn1	4	2290600	494805	419250	2524200	2412100	399944	1158600	1025300	838080	523122	387900	1705500	2101300	3906200	3026400	4451300	3773300	1497700
Q8VD46	Ankyrin repeat, SAM and basic leucine zipper domain-containing protein 1	Asz1	3	642896	494805	419250	460127	7533000	399944	613801	467126	438050	3987100	387900	573789	732388	640102	536393	647858	605440	5323100
A0A494BAB5	ATPase family AAA domain-containing protein 1	Atad1	1	642896	494805	419250	460127	522706	399944	613801	467126	438050	523122	387900	498980	894720	355210	536393	925450	739570	472282
Q8BHE3	Caytaxin	Atcay	7	12281000	7425600	6769800	9557500	11301000	5360100	8980500	9999700	8614600	12041000	9457500	15075000	15231000	18156000	12432000	21307000	18476000	12471000
Q9CPX6	Ubiquitin-like-conjugating enzyme ATG3	Atg3	5	6291900	6445800	6169500	6228200	8367700	6727300	5905000	7407900	4766000	8550800	6057400	6512900	8648700	7113400	7616100	9764600	8519000	7660700
Q8BP56	Acid trehalase-like protein 1	Athl1	1	642896	494805	419250	460127	522706	399944	613801	467126	438050	523122	387900	573789	732388	640102	536393	647858	605440	472282
Q9CWJ9	Bifunctional purine biosynthesis protein PURH;Phosphoribosylaminoimidazolecarboxamide formyltransferase;IMP cyclohydrolase	Atic	31	37967000	32589000	28110000	38860000	25569000	30314000	39923000	41636000	37336000	23978000	29217000	26164000	30614000	25368000	24872000	25131000	24055000	32987000
Q8BH66	Atlastin-1	Atl1	4	569010	494805	473300	575320	563200	255490	567740	454880	438050	477410	387900	941950	1934100	623860	751600	1321100	5098600	744440
O08997	Copper transport protein ATOX1	Atox1	5	81956000	67356000	88170000	78171000	61676000	67158000	67107000	85383000	68716000	79134000	71292000	64540000	66973000	59080000	62366000	52639000	62782000	64797000
Q8VDN2	Sodium/potassium-transporting ATPase subunit alpha-1	Atp1a1	21	23166000	14753000	13438000	16802000	27453000	10822000	18397000	9597100	9306800	16720000	7707300	26744000	51575000	39069000	20175000	52554000	53362000	20592000
Q6PIE5	Sodium/potassium-transporting ATPase subunit alpha-2	Atp1a2	24	26245000	17982000	19818000	22896000	26145000	14047000	24147000	10606000	12503000	17418000	9726000	27474000	49557000	37225000	26439000	47335000	56756000	24959000
Q6PIC6	Sodium/potassium-transporting ATPase subunit alpha-3	Atp1a3	45	179800000	121110000	122770000	151090000	196880000	103990000	153300000	75108000	71816000	119780000	70722000	209220000	358730000	294550000	172490000	370200000	409790000	170910000
P14094	Sodium/potassium-transporting ATPase subunit beta-1	Atp1b1	14	566340000	528900000	677310000	742790000	663360000	682730000	572050000	530140000	614690000	888030000	648950000	653900000	753600000	709120000	757740000	779890000	760000000	667120000
P14231	Sodium/potassium-transporting ATPase subunit beta-2	Atp1b2	10	62597000	60743000	84252000	95388000	74308000	75799000	76724000	63332000	87186000	101240000	82000000	72637000	97752000	78408000	98836000	83795000	83228000	89240000
P97370	Sodium/potassium-transporting ATPase subunit beta-3	Atp1b3	7	10713000	7395800	9037500	11167000	10536000	8185300	10105000	5853200	7275500	10730000	6668600	10406000	15262000	12737000	10471000	16378000	14013000	11221000
O55143	Sarcoplasmic/endoplasmic reticulum calcium ATPase 2	Atp2a2	13	2441000	294570	1819000	1804200	3044100	2271000	1002200	794230	438050	1219100	387900	3550400	10665000	4817500	1774300	9061300	14876000	1224800
G5E829	Plasma membrane calcium-transporting ATPase 1	Atp2b1	12	6688800	5743000	6062600	7991000	8648700	4927700	7072700	4639600	4416300	7276900	4416300	12740000	19523000	12626000	6866900	18104000	28002000	8109200
Q3UHH0	Calcium-transporting ATPase;Plasma membrane calcium-transporting ATPase 2	Atp2b2	23	7654700	5719000	5508800	5500600	9869100	3861200	7047300	3894500	3317700	5537700	1046200	11219000	29499000	18177000	6920600	24796000	32569000	6381400
Q8C048	Calcium-transporting ATPase	Atp2b3	5	1112700	1227900	2257800	1894700	1802700	2129400	2627300	1958900	1898100	2171400	387900	1462600	2373000	1929700	1806900	1480600	4864100	1883700
F7AAP4	Calcium-transporting ATPase	Atp2b4	5	459310	494805	934680	460127	653000	399944	1385300	467126	438050	523122	387900	681410	3772500	1965000	536393	4133200	13045000	1457600
Q03265	ATP synthase subunit alpha, mitochondrial;ATP synthase subunit alpha	Atp5a1	30	267130000	124550000	111920000	127630000	249070000	96688000	177380000	99264000	81539000	144300000	77560000	206400000	379720000	325750000	181240000	445530000	422980000	195560000
P56480	ATP synthase subunit beta, mitochondrial	Atp5b	29	1554100000	927880000	820460000	898350000	1081300000	733490000	861040000	829100000	648140000	881980000	578460000	976620000	1275300000	1275600000	974690000	1417800000	1201400000	1092200000
Q8C2Q8	ATP synthase subunit gamma;ATP synthase subunit gamma, mitochondrial	Atp5c1	9	39224000	22721000	24728000	25676000	30385000	18829000	26179000	17942000	14845000	23206000	15868000	28624000	55752000	42464000	28051000	60025000	61187000	34227000
Q9D3D9	ATP synthase subunit delta, mitochondrial	Atp5d	6	461160000	483700000	523100000	551390000	568590000	566900000	539320000	600670000	477450000	474530000	437110000	506930000	690770000	484420000	472740000	562190000	559270000	558540000
P56382	ATP synthase subunit epsilon, mitochondrial	Atp5e	2	86142000	51798000	65021000	57557000	72110000	57275000	60919000	46165000	53781000	68959000	56201000	43242000	88274000	61952000	66115000	82380000	66452000	63908000
Q9CQQ7	ATP synthase F(0) complex subunit B1, mitochondrial	Atp5f1	11	65659000	41627000	40941000	49305000	58955000	39114000	50988000	35705000	32266000	42850000	27465000	58017000	88707000	71869000	56667000	96799000	90655000	57976000
A0A087WQS5	ATP synthase F(0) complex subunit C1, mitochondrial;ATP synthase F(0) complex subunit C3, mitochondrial;ATP synthase F(0) complex subunit C2, mitochondrial	Atp5g2;Atp5g1;Atp5g3	1	2239400	1838500	2317200	3700100	3675400	1786300	4056000	3468700	1273500	3028200	622720	4742900	8741600	3164600	3359000	7068300	6031700	2688000
Q9DCX2	ATP synthase subunit d, mitochondrial	Atp5h	15	351590000	382960000	419110000	498040000	436240000	428830000	335160000	367250000	389540000	423290000	401480000	329890000	384690000	332750000	370200000	358770000	390420000	385360000
Q06185	ATP synthase subunit e, mitochondrial	Atp5i	7	357450000	411520000	481220000	473580000	522100000	459450000	372750000	457770000	412350000	478220000	452770000	340900000	337300000	401460000	397460000	399410000	384680000	475330000
P97450	ATP synthase-coupling factor 6, mitochondrial	Atp5j	8	497050000	802200000	919190000	737560000	765710000	742500000	626490000	770350000	721120000	733570000	876310000	618450000	437860000	503880000	533080000	442820000	548720000	670910000
P56135	ATP synthase subunit f, mitochondrial	Atp5j2	4	85608000	74283000	71106000	70461000	86375000	50510000	78178000	86829000	51082000	75052000	55514000	81365000	130840000	104010000	79844000	121920000	114520000	92694000
Q9CPQ8	ATP synthase subunit g, mitochondrial	Atp5l	3	71742000	60249000	72617000	58395000	73800000	56347000	56744000	56775000	56719000	54421000	58254000	56969000	74617000	76199000	72654000	84351000	92347000	71385000
Q9DB20	ATP synthase subunit O, mitochondrial	Atp5o	11	186740000	116370000	111720000	109200000	143960000	95766000	120290000	99184000	82296000	101260000	86291000	118950000	181820000	158490000	121730000	182000000	181170000	134790000
Q9CRA7	ATP synthase subunit s, mitochondrial	Atp5s	3	8224100	3184500	419250	460127	2762600	399944	4355700	1560000	438050	523122	387900	3145200	4560600	3456500	4232600	3405600	5467500	3012200
Q9CYN9	Renin receptor	Atp6ap2	1	14460000	8562100	11221000	4557800	10190000	10794000	5000900	6851000	9511000	14199000	12123000	10871000	732388	10336000	13134000	647858	605440	4669600
P50516	V-type proton ATPase catalytic subunit A	Atp6v1a	42	227980000	148000000	84270000	150980000	141280000	118250000	146990000	86411000	74034000	122600000	72594000	197250000	184450000	208300000	167430000	230990000	169520000	164000000
P62814	V-type proton ATPase subunit B, brain isoform	Atp6v1b2	26	149610000	67207000	30982000	68677000	77601000	54841000	66088000	25761000	17928000	53615000	26635000	91517000	101090000	120650000	75598000	137270000	102930000	92380000
Q9Z1G3	V-type proton ATPase subunit C 1	Atp6v1c1	13	11804000	8705600	7037500	13871000	11909000	8108700	10710000	7557100	5368900	8294300	3423000	11745000	15796000	18778000	8628000	21199000	18138000	9189600
P57746	V-type proton ATPase subunit D	Atp6v1d	15	91158000	83642000	84974000	97394000	86083000	80361000	69924000	75057000	61118000	83642000	69075000	76348000	67244000	80866000	89550000	86008000	65449000	74701000
P50518	V-type proton ATPase subunit E 1	Atp6v1e1	19	196900000	159990000	123750000	160240000	153900000	140640000	145360000	120820000	109620000	160590000	121340000	158550000	154570000	171520000	163010000	159670000	130610000	166690000
Q9D1K2	V-type proton ATPase subunit F	Atp6v1f	10	72050000	76563000	80092000	83485000	81033000	79640000	63333000	82234000	75776000	86570000	75944000	72068000	56773000	62253000	68322000	64338000	58821000	67357000
Q9CR51	V-type proton ATPase subunit G 1	Atp6v1g1	5	47637000	40243000	50026000	51916000	45629000	59443000	37019000	40830000	53133000	45042000	48283000	33914000	31816000	30302000	39980000	36155000	36014000	40597000
Q9WTT4	V-type proton ATPase subunit G 2	Atp6v1g2	10	247360000	315290000	301410000	327700000	300350000	288920000	236590000	230330000	257430000	236650000	298300000	255840000	211820000	210340000	245370000	209990000	201150000	228580000
A0A0A6YX18	V-type proton ATPase subunit H	Atp6v1h	15	8983300	5097700	4989100	7274100	6752100	3493200	5767400	1438000	768970	3568900	2004100	11410000	18220000	13037000	7086800	17766000	19249000	4728700
H3BJP9	ATP synthase mitochondrial F1 complex assembly factor 1	Atpaf1	4	642896	494805	1728600	2322900	1983600	1534900	1368400	467126	438050	2259600	1355700	2054900	2146700	3158500	1860100	3065600	3633400	1940900
E9PV44	ATPase inhibitor, mitochondrial	Atpif1	8	304970000	419630000	498130000	352190000	486060000	433470000	426470000	429030000	536170000	682810000	586430000	296740000	375320000	313920000	381660000	345620000	371210000	412940000
E9Q5Q0	Ataxin-2-like protein	Atxn2l	2	642896	494805	419250	460127	522706	399944	613801	467126	438050	523122	387900	2947100	732388	1504900	2047600	647858	605440	1811100
A0A0R4J023	Methylglutaconyl-CoA hydratase, mitochondrial	Auh	13	141650000	184890000	188110000	177910000	190910000	170440000	153750000	170560000	179180000	167810000	176950000	114310000	136180000	108060000	132240000	102050000	106690000	149660000
P35455	Vasopressin-neurophysin 2-copeptin;Arg-vasopressin;Neurophysin 2;Copeptin	Avp	3	4157300	3646100	3898800	7932800	12381000	8136700	6731000	5656900	10294000	9790300	11283000	6501800	3095500	2020100	3161300	2692400	2103500	2828500
P01887	Beta-2-microglobulin	B2m	2	642896	9682400	419250	460127	13107000	13256000	12253000	9286200	15689000	13085000	9269300	573789	732388	640102	10393000	647858	9300400	11358000
Q3U9H3	Bcl2-associated agonist of cell death	Bad	3	4892500	12124000	9036900	14283000	9756200	7776700	5130500	9165800	8341500	9013300	10374000	13649000	10200000	9223200	9123200	9462500	8718500	7740100
Q8CI61	BAG family molecular chaperone regulator 4	Bag4	5	4658000	5383400	5403400	5657600	4545700	5213400	4027700	4739800	4975300	3952500	4293900	5433500	4118100	4066800	4517900	3044300	4421000	3700600
Q8CI32	BAG family molecular chaperone regulator 5	Bag5	4	2171100	3631200	3241400	3948500	3120100	2949300	5110900	2093800	1350300	2494700	2525500	2558600	4645000	3471500	2974800	4162100	4014500	3925000
G3UXT8	Large proline-rich protein BAG6	Bag6	5	3327100	2376000	2939900	3486300	2783200	2579700	2725800	467126	2504300	3926000	387900	3475100	4340900	3669800	3067400	3137100	4026400	3641300
B1AZ46	Brain-specific angiogenesis inhibitor 1-associated protein 2	Baiap2	19	25273000	16126000	11545000	14347000	14482000	12493000	18588000	15013000	12641000	19343000	14407000	18563000	21838000	22793000	19327000	24111000	21510000	18379000
O54962	Barrier-to-autointegration factor;Barrier-to-autointegration factor, N-terminally processed	Banf1	1	9059000	11411000	7087300	15006000	13390000	9304500	9332200	7928800	6869700	9512400	7472700	10504000	9640000	9071500	7959100	8460200	6617200	5801900
Q91XV3	Brain acid soluble protein 1	Basp1	16	928930000	1311000000	2016300000	1503200000	1592100000	2259600000	1335400000	1232000000	2154200000	1230500000	2251100000	1101600000	752770000	1127700000	1416600000	977400000	1149900000	1416900000
P58686	UPF0184 protein C9orf16 homolog	Bbln	1	1489900	2551600	4110100	460127	522706	5854200	4121900	2612000	5138400	10528000	387900	3432400	732388	640102	2538800	5650900	4076800	4171600
Q9R069	Basal cell adhesion molecule	Bcam	10	5452000	5094400	4839200	4583600	3368200	3958800	6077300	3248500	4774800	4437600	5113800	9267900	6097900	6787900	6519200	6237100	6013200	7916100
Q61361	Brevican core protein	Bcan	35	299750000	337510000	275600000	303110000	266160000	270320000	336140000	272070000	266050000	307020000	247750000	332020000	287640000	285450000	334950000	275950000	257650000	345550000
Q61335	B-cell receptor-associated protein 31	Bcap31	1	3657300	2122500	2547200	2418500	2172600	2060700	2847800	467126	2116200	2653200	387900	3375700	3273700	640102	4028800	3677100	2486200	2471200
F7BNZ5	Breast carcinoma-amplified sequence 1 homolog	Bcas1	11	49891000	44971000	66875000	83566000	75304000	92939000	60009000	38019000	66813000	37910000	57932000	37949000	53211000	49328000	61490000	46306000	52253000	59395000
B1AR76	Breast carcinoma-amplified sequence 3 homolog	Bcas3	2	642896	494805	419250	460127	522706	399944	613801	467126	438050	523122	387900	573789	732388	640102	536393	647858	605440	472282
Q8CBC8	Branched-chain-amino-acid aminotransferase;Branched-chain-amino-acid aminotransferase, cytosolic	Bcat1	11	17582000	15963000	14516000	12977000	16621000	13736000	18606000	16758000	16200000	14779000	15475000	16388000	18529000	19557000	18181000	18578000	18539000	17602000
Q3U3J1	2-oxoisovalerate dehydrogenase subunit alpha, mitochondrial	Bckdha	4	3599200	494805	419250	3056100	522706	399944	613801	467126	438050	523122	387900	573789	2188000	2266800	2091800	647858	605440	472282
A2AHX8	Bcl-2-like protein 1	Bcl2l1	2	9255700	8562200	7477300	8453900	9341400	6108000	7534400	7319500	7121800	7798700	4740400	9531900	7938000	8858100	8884100	8122000	9000200	8109600
P59017	Bcl-2-like protein 13	Bcl2l13	3	5774000	4425400	2973400	4488300	3927300	3793900	6219400	5427100	4074900	4061600	3482700	4689600	4845900	4208800	3478500	5840900	5807900	5177600
A0A087WRN1	Bcl-2-associated transcription factor 1	Bclaf1	8	14141000	12114000	13378000	14762000	16386000	14388000	13565000	10023000	14790000	15122000	11362000	9464200	11715000	13058000	16086000	13100000	14218000	12954000
Q80XN0	D-beta-hydroxybutyrate dehydrogenase, mitochondrial	Bdh1	9	10415000	11547000	7984600	9142100	12266000	7019500	15828000	9218500	7155800	9956100	6971100	16819000	27497000	18725000	15330000	27307000	20329000	20801000
G3UWD3	3-hydroxybutyrate dehydrogenase type 2	Bdh2	2	1791300	2790500	419250	3266100	2026500	2686000	613801	2382300	2675900	2955100	2578700	573789	732388	640102	536393	647858	2832500	2663000
P70444	BH3-interacting domain death agonist;BH3-interacting domain death agonist p15;BH3-interacting domain death agonist p13;BH3-interacting domain death agonist p11	Bid	2	1365000	494805	1115300	1412200	1497200	1070300	999150	1591700	1043800	901920	824960	884770	909140	1203200	1361600	1499400	1094700	786250
O08539	Myc box-dependent-interacting protein 1	Bin1	20	61614000	51442000	57607000	68142000	64090000	58925000	58861000	52436000	45742000	59562000	45102000	71279000	69963000	69127000	70646000	76995000	77408000	65385000
Q8VD62	UPF0696 protein C11orf68 homolog	Bles03	5	8465800	10310000	8877500	11640000	11352000	5564000	7722400	8220900	438050	10785000	8139300	8545400	11312000	10463000	8439400	10326000	8492800	8793300
Q8R016	Bleomycin hydrolase	Blmh	21	82793000	27091000	18687000	16354000	31188000	30993000	43019000	27818000	25236000	26074000	31657000	58973000	60702000	55392000	58405000	59950000	51971000	46551000
D3YVM8	Biogenesis of lysosome-related organelles complex 1 subunit 1	Bloc1s1	3	3077400	4351600	6254000	5480500	6528000	4806200	4955000	5823200	6165500	5598800	5809200	4421600	3679200	4192600	5438800	4384200	605440	5323100
Q9CY64	Biliverdin reductase A	Blvra	3	3174000	494805	419250	460127	4658300	399944	613801	467126	438050	523122	387900	5618700	7406800	6701700	536393	7706000	10540000	472282
Q923D2	Flavin reductase (NADPH)	Blvrb	8	14690000	12084000	16778000	20122000	17145000	18169000	16451000	12758000	16062000	16349000	12304000	17501000	19119000	20512000	17857000	20672000	17109000	20222000
Q8R1Y2	Uncharacterized protein C16orf45 homolog	Bmerb1	3	4294100	4926000	4931000	9436800	5315300	8840600	4086800	4710800	7536200	6738900	4573800	5534700	1576200	4148500	6359900	2747200	4789200	6567600
Q5SQY2	Biorientation of chromosomes in cell division protein 1	Bod1	2	642896	494805	3288700	460127	522706	399944	1549400	467126	3543700	523122	3530900	2798900	732388	640102	536393	647858	605440	472282
Q9D8S9	BolA-like protein 1	Bola1	6	10848000	16834000	14177000	13125000	12926000	11073000	10677000	10944000	9313800	10827000	12268000	11077000	9769500	10207000	12883000	10454000	8935700	11165000
Q8BGS2	BolA-like protein 2	Bola2	7	23893000	22621000	27013000	21719000	27135000	23404000	20860000	17465000	20465000	29169000	21084000	21691000	26148000	22546000	23751000	25405000	23905000	22170000
Q8CEI1	BolA-like protein 3	Bola3	3	4180800	4878100	4905900	4100100	3449800	4096300	613801	2555600	4095300	3961500	3898600	3149400	5079300	3186200	5198000	3037000	3398600	472282
Q9CRC6	UPF0693 protein C10orf32 homolog	Borcs7	3	642896	3968800	4245900	4688000	4558400	4209700	4180800	4998300	5404000	3911300	5062500	3862500	6999300	3469100	4115500	4996700	4534900	3266100
P15327	Bisphosphoglycerate mutase;Phosphoglycerate mutase	Bpgm	7	33591000	2999300	419250	460127	3566000	2556900	19758000	12501000	5228800	13078000	5447300	15312000	24572000	15175000	13547000	14434000	10981000	12082000
Q8R164	Valacyclovir hydrolase	Bphl	3	3627700	494805	5472900	2231300	3985900	2229800	613801	467126	438050	523122	387900	5620000	7493600	4029100	2411700	6257600	10467000	4346600
Q9Z0S1	3(2),5-bisphosphate nucleotidase 1	Bpnt1	1	14412000	17540000	419250	460127	9799500	399944	13232000	26286000	15877000	10168000	6328400	12012000	14620000	11114000	20399000	13368000	12057000	13827000
A0A1B0GRV0	3'(2'), 5'-bisphosphate nucleotidase 1	Bpnt1	22	81542000	111910000	94089000	94230000	78509000	81447000	118640000	116700000	122680000	37094000	52799000	96515000	105810000	91463000	119550000	79072000	86479000	110800000
P46737	Lys-63-specific deubiquitinase BRCC36	Brcc3	6	6451300	3254500	2424100	2389300	2317300	2763400	3918100	3136100	438050	2592300	1659800	4871900	6635100	8843100	3059800	6042400	3702600	3902400
A0A0G2JGE0	BRI3-binding protein	Bri3bp	1	642896	2000200	2325800	2489800	522706	399944	613801	2153800	2126600	523122	387900	2421500	1947000	2611900	2175300	2824900	605440	472282
Q6DFY8	BMP/retinoic acid-inducible neural-specific protein 2	Brinp2	2	781900	228800	419250	460127	528740	399944	544220	467126	438050	523122	387900	751860	1033700	852040	547590	1359100	1035000	470320
Q91VR8	Protein BRICK1	Brk1	6	19643000	17744000	28790000	24969000	36342000	30767000	26173000	24225000	30628000	36457000	28593000	25232000	21220000	22396000	30175000	22113000	27107000	29020000
D3Z5P0	Serine/threonine-protein kinase BRSK1	Brsk1	1	2561000	494805	419250	2076800	1990700	399944	613801	1765000	1801100	1951700	387900	573789	2609400	4621500	536393	2215100	2523100	2573400
G3UZ19	Serine/threonine-protein kinase BRSK2	Brsk2	3	1429800	494805	1764900	460127	1565500	399944	987200	467126	438050	1807400	387900	573789	2398600	1517000	2015200	1966100	2741800	1892400
Q80Y55	BSD domain-containing protein 1	Bsdc1	1	642896	2756300	2703100	2986300	522706	2596400	2105600	2577600	438050	2510000	2598600	573789	2245100	640102	536393	1834900	2375800	2358700
P18572	Basigin	Bsg	8	135900000	159510000	156010000	205550000	183590000	195360000	161370000	135890000	156840000	174880000	169360000	159320000	160080000	151490000	193370000	156330000	139800000	176590000
O88737	Protein bassoon	Bsn	55	54730000	17362000	22793000	15593000	23795000	22012000	23543000	24928000	21729000	21365000	21723000	20264000	22849000	18401000	20957000	18066000	23152000	16504000
Q9DB72	BTB/POZ domain-containing protein 17	Btbd17	3	4343100	494805	419250	460127	4390200	399944	613801	467126	438050	523122	387900	573789	5354600	4955200	536393	4465900	4789400	472282
Q64152	Transcription factor BTF3	Btf3	5	16065000	20591000	22639000	19872000	23309000	19301000	20505000	25765000	26441000	24086000	21168000	18536000	24415000	19248000	17999000	17396000	25339000	19207000
Q9CQH7	Transcription factor BTF3 homolog 4	Btf3l4	6	23467000	28268000	30723000	31183000	32051000	29554000	27378000	33908000	38178000	24000000	26920000	30811000	33112000	26869000	30979000	27216000	35176000	27080000
A0A140LHA2	Mitotic checkpoint protein BUB3	Bub3	5	11839000	7497000	419250	3555800	6462600	3320900	7128600	2481000	438050	4630000	387900	9080100	9266200	9935700	9514400	10649000	6678700	8399100
A0A087WQS2	Basic leucine zipper and W2 domain-containing protein 1	Bzw1	2	1715200	535110	515600	935260	1227900	378890	1096200	692660	332470	856370	386870	1361000	1997300	1507900	953950	2794000	1836100	880390
Q8VE95	UPF0598 protein C8orf82 homolog	C030006K11Rik	2	1279700	1778500	1610500	460127	522706	577790	613801	467126	438050	523122	387900	737950	732388	985100	536393	647858	605440	1594700
P98086	Complement C1q subcomponent subunit A	C1qa	1	642896	494805	419250	460127	922000	399944	613801	467126	438050	523122	387900	573789	732388	518360	536393	1327400	1012900	472282
Q8R5L1	Complement component 1 Q subcomponent-binding protein, mitochondrial	C1qbp	7	125300000	163380000	189110000	207010000	216180000	191400000	149710000	171030000	205170000	160260000	213780000	134470000	132250000	121210000	169220000	122600000	157070000	147330000
Q8R066	Complement C1q tumor necrosis factor-related protein 4	C1qtnf4	5	3526000	494805	419250	3454500	4528200	399944	3984300	467126	438050	523122	387900	3835600	4905100	3342700	3804000	6162300	5196600	6133100
Q80X80	C2 domain-containing protein 2-like	C2cd2l	4	1431000	1144500	742430	880240	1297900	778940	1458400	1203700	948070	768400	821610	1984500	1474500	2083100	1057700	2768400	2377300	1173700
Q5HZI2	C2 calcium-dependent domain-containing protein 4C	C2cd4cC2CD4 family	3	4930500	3158800	419250	3543100	3078000	3513400	4925900	3939300	3694200	4001600	3416600	2653700	5857200	3939200	4467800	4003000	605440	4991000
P01027	Complement C3;Complement C3 beta chain;C3-beta-c;Complement C3 alpha chain;C3a anaphylatoxin;Acylation stimulating protein;Complement C3b alpha chain;Complement C3c alpha chain fragment 1;Complement C3dg fragment;Complement C3g fragment;Complement C3d fragment;Complement C3f fragment;Complement C3c alpha chain fragment 2	C3	1	352290	494805	419250	460127	240860	399944	613801	467126	438050	523122	387900	573789	494070	663330	359310	601870	430940	180230
P13634	Carbonic anhydrase 1	Ca1	6	5067200	5206700	1105000	2610600	3538800	2475000	12490000	3374200	3619300	4047400	1696100	10717000	11892000	13185000	10994000	10251000	7155600	8344100
Q9WVT6	Carbonic anhydrase 14	Ca14	7	7582600	9999400	11014000	13164000	11415000	10063000	7936400	10907000	11873000	8525200	6569000	7622800	8020200	6370000	10807000	7006500	7948500	8223000
P00920	Carbonic anhydrase 2	Ca2	14	180560000	138440000	129410000	174330000	163960000	127510000	163230000	96947000	118250000	116130000	99781000	169310000	183780000	194380000	186770000	224390000	199870000	195150000
Q64444	Carbonic anhydrase 4	Ca4;Car4	4	5162300	7829000	8056500	5962000	8475700	5928400	7649900	9084700	10811000	19070000	10366000	6575200	11950000	4949300	6268800	6121600	5257000	3827100
Q9QZA0	Carbonic anhydrase 5B, mitochondrial	Ca5b	1	938330	494805	419250	1347900	1137800	1982000	1218400	1257800	764750	1355400	738770	573789	1303400	545750	886810	1166500	605440	851930
P28651	Carbonic anhydrase-related protein	Ca8	8	221180	494805	419250	460127	522706	399944	4053500	467126	167930	523122	387900	573789	54038000	640102	392870	260290	296000	251980
Q06138	Calcium-binding protein 39	Cab39	5	4160800	2537600	2663000	4812400	5973000	2758600	4575300	4031000	2736700	2698100	1974100	3937100	9038700	6231900	3961400	8251400	4286100	5171500
D3Z1M4	Calcium-binding protein 1	Cabp1	2	381180	420050	424130	580050	613470	397230	301880	348230	411890	445600	342750	377950	426750	355160	553140	391580	425490	401260
O08532	Voltage-dependent calcium channel subunit alpha-2/delta-1;Voltage-dependent calcium channel subunit alpha-2-1;Voltage-dependent calcium channel subunit delta-1	Cacna2d1	28	31994000	21870000	18647000	17263000	17063000	18499000	21366000	19791000	15838000	21786000	17852000	27887000	20806000	31614000	25624000	26341000	19971000	20198000
E9Q683	Voltage-dependent calcium channel subunit alpha-2/delta-2;Voltage-dependent calcium channel subunit alpha-2-2;Voltage-dependent calcium channel subunit delta-2	Cacna2d2	16	9625900	6817100	6628000	7477900	5586000	6153600	6960200	7065000	6336000	7520500	5894000	8812000	6616400	8184100	8596500	5961600	5316100	5290400
Q9Z1L5	Voltage-dependent calcium channel subunit alpha-2/delta-3;Voltage-dependent calcium channel subunit alpha-2-3;Voltage-dependent calcium channel subunit delta-3	Cacna2d3	5	4540000	2668800	1734800	460127	2823700	2570600	2347200	2940900	2299800	2853600	2482800	3297600	2333800	4172300	2835100	4399600	2916600	2261400
A2A543	Voltage-dependent L-type calcium channel subunit beta-1	Cacnb1	5	7396100	2195600	1178600	1648100	2858900	1469200	2414300	467126	962480	1521200	1222300	3221300	3334500	4771500	2211800	6722400	4319500	2846600
P54285	Voltage-dependent L-type calcium channel subunit beta-3	Cacnb3	2	1538600	494805	419250	460127	522706	1184300	613801	467126	438050	1157100	387900	573789	732388	1358100	536393	647858	605440	472282
S4R2F1	Voltage-dependent calcium channel gamma subunit;Voltage-dependent calcium channel gamma-8 subunit	Cacng8	3	4932000	4705900	3245900	4988700	522706	5257600	3246600	467126	438050	4226100	3599600	3491600	5470200	6515000	4239300	8407100	6037900	3359000
Q9CXW3	Calcyclin-binding protein	Cacybp	17	31755000	21560000	12645000	8513300	12938000	9011600	30834000	12621000	11429000	14217000	9822800	34259000	32495000	37872000	34338000	35774000	26763000	33742000
E9PYN1	Cell adhesion molecule 1	Cadm1	14	86337000	79718000	97101000	119560000	107540000	113040000	89391000	97989000	98250000	88188000	95841000	116340000	80529000	95372000	96928000	81312000	100260000	88507000
E0CY16	Cell adhesion molecule 1	Cadm1	2	20644000	18730000	19228000	21672000	21809000	17721000	17341000	23787000	22931000	18883000	18943000	32301000	18460000	26658000	21847000	15678000	19368000	18935000
Q8BLQ9	Cell adhesion molecule 2	Cadm2	17	170200000	240500000	279660000	293740000	274250000	295580000	218270000	259830000	270590000	252320000	289780000	239410000	197180000	204050000	219560000	187110000	201740000	212610000
K4DI58	Cell adhesion molecule 3	Cadm3	14	227260000	270100000	323780000	333230000	280860000	332870000	274500000	262940000	307920000	282080000	314730000	295560000	276330000	251100000	302560000	262820000	234190000	280240000
Q8R464	Cell adhesion molecule 4	Cadm4	13	71368000	85767000	118290000	111470000	106220000	116420000	89794000	107750000	131280000	99803000	129820000	94774000	80864000	81781000	103200000	69761000	84511000	93818000
Q80TJ1	Calcium-dependent secretion activator 1	Cadps	13	340970	494805	651290	247230	284960	399944	417080	467126	438050	972970	387900	488570	18670000	2518700	741260	2599700	10908000	151700
P12658	Calbindin	Calb1	16	39998000	39050000	44672000	55107000	49478000	50298000	51611000	38852000	41924000	45239000	40856000	47657000	86096000	54087000	44981000	47498000	56575000	50975000
Q08331	Calretinin	Calb2	19	238020000	256960000	250070000	253850000	231880000	218690000	276980000	243940000	235140000	208320000	211100000	216040000	336120000	251970000	271520000	208430000	230390000	279270000
Q8VCQ8	Caldesmon 1	Cald1	6	4404100	3073700	6320600	6025700	6252300	6781100	4829600	4196900	5336900	6911600	6212400	4283600	4919400	4692600	6197400	4528500	5004000	5275300
P0DP28	Calmodulin-like protein 3	Calml3	15	4124200000	5717800000	6348200000	6810300000	7190300000	7971200000	5030400000	6049000000	7040600000	5484800000	7777400000	5191500000	3867800000	4679000000	5165500000	4162200000	4771800000	4857700000
P14211	Calreticulin	Calr	19	74995000	59791000	67849000	80754000	78988000	83978000	78040000	72275000	80753000	96458000	93193000	86031000	112120000	106860000	93158000	109070000	101430000	85227000
O35887	Calumenin	Calu	11	19621000	29912000	33248000	39443000	30548000	32158000	25149000	33129000	36067000	35090000	35497000	27956000	24979000	26308000	30168000	22322000	23646000	31506000
Q91YS8	Calcium/calmodulin-dependent protein kinase type 1	Camk1	3	2964000	4148200	2485800	4102200	4143600	3160400	4018900	3194100	3464200	5413900	2650300	4906200	4831500	5026600	5310000	4936600	4822400	4590500
Q8BW96	Calcium/calmodulin-dependent protein kinase type 1D	Camk1d	6	8323700	7766200	5377300	10640000	7549800	7538100	6217200	5035900	5184900	9710500	5440900	6174500	9810000	10779000	8537900	11786000	8834200	7752600
P11798	Calcium/calmodulin-dependent protein kinase type II subunit alpha	Camk2a	16	24255000	13806000	30004000	26494000	23452000	11314000	15351000	17343000	14408000	24985000	11922000	29316000	80788000	28040000	15500000	35751000	52178000	9260000
Q5SVJ0	Calcium/calmodulin-dependent protein kinase type II subunit beta	Camk2b	8	7037800	3668300	7592700	8040700	6425200	4269200	4197900	5772100	3885100	5184900	3551300	5161500	18799000	5974400	4338300	8777000	11446000	4456200
E9Q1V9	Calcium/calmodulin-dependent protein kinase type II subunit delta	Camk2d	2	3072700	1867300	419250	460127	3464900	4497800	2645900	467126	438050	2450700	387900	2569300	5466600	2923900	1994300	4884000	7465400	472282
Q6QWF9	Calcium/calmodulin-dependent protein kinase II inhibitor 1	Camk2n1	4	18107000	24114000	31390000	23816000	23604000	27207000	21206000	33192000	20464000	28654000	29067000	22952000	17076000	18425000	17802000	14440000	16711000	17816000
Q78WH7	Calcium/calmodulin-dependent protein kinase II inhibitor 2	Camk2n2	1	642896	494805	3445800	1967900	3206000	3189900	613801	3746000	438050	1857900	387900	573789	732388	640102	536393	647858	605440	472282
P08414	Calcium/calmodulin-dependent protein kinase type IV	Camk4	4	3471300	3995400	2026600	4719000	6083700	399944	3304500	467126	2166100	4457600	387900	3247400	8473700	6313300	3740900	6642700	6078800	3682000
Q8VBY2	Calcium/calmodulin-dependent protein kinase kinase 1	Camkk1	3	2713200	2246800	2292100	3832100	2658300	2172200	2810700	1572700	1226700	2422900	387900	3546800	3322300	3053700	2622200	3966100	2920300	3198300
Q8C078	Calcium/calmodulin-dependent protein kinase kinase 2	Camkk2	4	3768400	1892500	1857900	535470	522706	1010300	3948000	1543200	1517000	2461000	387900	4819200	8462500	6924500	3137900	5578900	7847800	3000300
Q3UHL1	CaM kinase-like vesicle-associated protein	Camkv	13	11323000	6783600	5965200	10879000	12332000	7229800	9664800	7780600	6933300	10996000	6320600	14546000	18408000	17131000	8369200	17519000	22423000	11105000
P49070	Calcium signal-modulating cyclophilin ligand	Camlg	1	642896	983520	1217100	1273000	1151000	628550	1126300	623230	698590	1143100	375020	1176700	1465100	1436200	1134700	1701300	1658400	1027000
Q6ZQ38	Cullin-associated NEDD8-dissociated protein 1	Cand1	17	3593100	2348600	3260500	2770300	5827200	1735400	4002600	2111800	710210	2936200	461680	5135400	15790000	9476700	2700000	15313000	16119000	3673600
P35564	Calnexin	Canx	27	214340000	235300000	287490000	272270000	232380000	271070000	255920000	284640000	302400000	271130000	314560000	252170000	248290000	252040000	273960000	267130000	274150000	301090000
P40124	Adenylyl cyclase-associated protein 1	Cap1	19	22718000	12037000	10303000	12450000	22257000	10403000	17100000	8299600	6372400	14515000	5098700	19263000	30732000	28617000	18894000	39341000	35449000	18866000
Q9CYT6	Adenylyl cyclase-associated protein 2;Adenylyl cyclase-associated protein	Cap2	13	8124900	4951800	2389900	6237300	8383900	4181700	6110100	4104600	1412700	5536900	3950500	9790000	12576000	11691000	6555100	16487000	19358000	8970500
O08688	Calpain-5	Capn5	2	4795600	494805	419250	460127	522706	399944	4793700	2317600	438050	523122	387900	4706200	3682200	5020300	2722500	4266200	6617100	2121200
O88456	Calpain small subunit 1	Capns1	8	12631000	9351500	8233700	9779800	9756900	9384600	11494000	9517900	9873300	10261000	7538600	12979000	13304000	14442000	13259000	13517000	12309000	12264000
Q60865	Caprin-1	Caprin1	8	11542000	8489100	10872000	12475000	12839000	11208000	11532000	12716000	9486900	10684000	6983600	15691000	15870000	14648000	10880000	12693000	15226000	9731500
Q5RKN9	F-actin-capping protein subunit alpha-1	Capza1	6	17287000	14569000	14610000	13434000	14036000	12601000	12763000	15387000	13267000	13565000	15255000	13448000	15341000	12859000	16760000	14729000	14083000	14264000
P47754	F-actin-capping protein subunit alpha-2	Capza2	13	108500000	99205000	92212000	143010000	99079000	93113000	79390000	86904000	70842000	108800000	87813000	95239000	96463000	112150000	95135000	108200000	100060000	87795000
P47757	F-actin-capping protein subunit beta	Capzb	1	20613000	21249000	17665000	17695000	19372000	20556000	14288000	13970000	12660000	16199000	15451000	18139000	14242000	17280000	13693000	19306000	16143000	15366000
A2AMW0	F-actin-capping protein subunit beta	Capzb	14	62195000	64089000	64426000	82885000	57804000	65492000	55409000	51438000	52908000	56528000	44890000	56126000	51668000	59700000	62199000	58920000	61164000	57966000
E9Q2V1	Carbonic anhydrase-related protein 10	Car10;Ca10	3	2826600	2012200	2022800	2249100	3445600	3045700	3243800	3120900	2774100	2961400	2501100	5302300	3068600	4069400	4448700	4024300	5453800	3177500
Q9CR86	Calcium-regulated heat stable protein 1	Carhsp1	3	30828000	47638000	39428000	47617000	39870000	29909000	40047000	32160000	40105000	29508000	35751000	41831000	26288000	30608000	39596000	24869000	31896000	29815000
J3QMM7	ATP-dependent (S)-NAD(P)H-hydrate dehydratase	Carkd	14	47947000	63289000	66607000	69943000	69168000	67523000	54225000	68827000	65293000	62865000	65372000	49285000	49383000	40668000	47824000	39012000	44078000	56409000
Q9ER72	Cysteine--tRNA ligase, cytoplasmic	Cars	21	22708000	3000300	842900	4476100	6219100	5205700	12791000	4256300	1515100	5416700	1011900	19237000	19976000	21110000	17197000	19407000	16155000	13179000
P56388	Cocaine- and amphetamine-regulated transcript protein;CART(1-52);CART(55-102);CART(62-102)	Cartpt	1	642896	494805	419250	460127	522706	399944	613801	467126	438050	523122	387900	573789	732388	640102	536393	647858	605440	472282
O70589	Peripheral plasma membrane protein CASK	Cask	19	16553000	6599000	1269400	263530	3762700	759190	11765000	3321000	733250	1591200	387900	9603100	13306000	13755000	10364000	12725000	13552000	7388700
Q6P9K8	Caskin-1	Caskin1	14	13685000	8594200	6593200	10668000	10646000	8241200	10170000	12820000	8387600	10813000	10212000	7343800	12940000	9341500	8138200	13454000	14223000	9532800
P70677	Caspase-3;Caspase-3 subunit p17;Caspase-3 subunit p12	Casp3	6	4411700	5699200	5709800	6164600	5649700	5017500	6595300	5168000	4149100	3723200	3455500	4858600	732388	4575500	4480800	4413400	4666900	6707300
A0A1Y7VJN8	Calpastatin	Cast	1	2480400	2638900	5487000	4723000	4532400	2044100	2710600	467126	2352800	3591100	2756400	2565800	2240900	1758400	3113400	2291700	3337300	1784100
P24270	Catalase	Cat	21	8739900	11199000	12486000	13600000	13381000	13724000	13939000	13161000	18133000	13072000	14075000	10597000	14579000	9979900	13888000	11698000	10635000	12957000
Q9R171	Cerebellin-1;Cerebellin;[des-Ser1]-cerebellin	Cbln1	2	6500000	7932100	5932500	7568000	522706	7590200	7675800	5391800	5957800	9790600	6559900	7288200	11209000	7355300	8199400	6405000	6658500	7174500
Q8BME9	Cerebellin-4	Cbln4	2	4244200	5666700	5530600	4887400	5492400	6307600	5245400	4536300	6036400	6725300	6170900	3852400	3689300	5067300	6263600	4380600	3847200	4607200
P48758	Carbonyl reductase [NADPH] 1	Cbr1	15	33803000	24880000	24508000	30757000	25295000	21811000	28396000	22798000	22013000	34581000	22146000	32133000	43847000	38100000	34285000	44274000	38724000	33468000
Q8K354	Carbonyl reductase [NADPH] 3	Cbr3	13	40260000	16846000	15414000	15452000	13950000	11836000	19130000	11863000	11943000	14521000	11288000	20537000	21555000	30189000	20108000	25204000	23274000	20499000
P83917	Chromobox protein homolog 1	Cbx1	3	4911500	5033300	3838700	3681700	2686500	3597100	3883300	3388900	3632700	3366400	3111500	3046100	4349900	2971400	3892200	3945300	2792600	4644200
Q9DCC5	Chromobox protein homolog 3	Cbx3	7	25261000	18261000	17489000	16514000	17119000	18704000	16317000	14860000	15484000	14013000	14942000	18449000	15018000	15723000	17097000	15597000	19055000	16235000
Q61686	Chromobox protein homolog 5	Cbx5	1	2592900	494805	419250	460127	1645500	399944	2275700	3073800	1669100	523122	387900	2237800	2616900	1560700	1588900	647858	2899200	2029900
Q8BTY1	Kynurenine--oxoglutarate transaminase 1	Ccbl1	10	9977700	14277000	17050000	14751000	14715000	13234000	11754000	15052000	12877000	14827000	13786000	9564500	12555000	8830000	9979200	7489100	8131100	10629000
Q8VE99	Coiled-coil domain-containing protein 115	Ccdc115	1	2068600	7482700	3497500	4539300	3318300	3601800	2116200	467126	1738000	3924400	4054400	3060200	3466200	2889700	3980900	2469600	3129800	2677400
Q9D8X2	Coiled-coil domain-containing protein 124	Ccdc124	4	9616000	16181000	13561000	11598000	12276000	9889400	12294000	11928000	11252000	16127000	15846000	9404300	9057900	8960200	12508000	9757900	11508000	13547000
Q3TC33	Coiled-coil domain-containing protein 127	Ccdc127	4	1901600	1457300	1461600	1405000	1026600	901880	1583800	1302400	1072400	1042300	805430	1633300	1679800	1562600	1807200	1670500	1625300	1470400
A2A7P9	Coiled-coil domain-containing protein 23	Ccdc23	1	642896	494805	2207500	460127	522706	399944	613801	467126	3363500	523122	387900	573789	732388	640102	536393	647858	605440	472282
Q78PG9	Coiled-coil domain-containing protein 25	Ccdc25	1	6903300	9407600	419250	460127	522706	399944	8002500	467126	8855600	523122	4181800	9699600	5580700	5344500	7252700	6456500	9634500	10386000
Q3UFK1	Coiled-coil domain containing 28A	Ccdc28a	3	2498100	2135200	2312000	2156200	2511400	1713900	2160400	2198700	2021100	3391800	3194200	573789	2384800	1798300	1822000	1324600	1743900	1157400
E9Q2S9	Coiled-coil domain-containing protein 43	Ccdc43	3	2236700	2696200	3114000	3776400	2913700	3394400	2433400	3364300	3196300	3882800	2610300	2290100	2256000	2264600	3533100	2960200	3502600	2732000
F6UK66	Coiled-coil domain-containing protein 50	Ccdc50	2	642896	2178500	2120700	1536200	2795900	1637900	2017500	1226700	1746700	2071900	1663400	573789	732388	640102	536393	647858	1119000	472282
G3UWG7	WASH complex subunit CCDC53	Ccdc53	3	691670	1185400	1490200	1380200	1893300	1152300	1655100	1838800	1210600	1349900	1260000	573789	1936500	912480	1010300	1165300	605440	1285000
Q8R3Q6	Coiled-coil domain-containing protein 58	Ccdc58	7	20722000	27240000	36722000	33464000	28380000	36430000	25068000	34563000	36919000	29583000	39400000	25471000	19051000	22044000	27401000	21510000	23127000	27226000
D3YZP9	Coiled-coil domain-containing protein 6	Ccdc6	4	3639500	5610700	7957900	8005000	6831500	6798800	5521700	6475900	6674600	6106100	5675900	5114200	5451600	3361300	6816000	5030500	6087000	4733300
Q8VC31	Coiled-coil domain-containing protein 9	Ccdc9	2	1958600	2956900	3973900	2783800	3528100	3782900	2750200	2942100	3344500	2439300	3117300	2321900	1686000	2042300	3471000	2301500	2833900	3427600
Q8C3X2	Coiled-coil domain-containing protein 90B, mitochondrial	Ccdc90b	4	4169000	4140600	3889800	3531900	6098200	3777300	3759000	4030000	4191100	4493700	4654500	4060300	3651400	640102	3146700	647858	605440	4297200
Q9D8L5	Coiled-coil domain-containing protein 91	Ccdc91	3	1853000	1715200	2452400	3055900	3229500	1771800	2979800	2593700	438050	2900000	387900	573789	2106500	2704400	2756600	2688600	605440	472282
Q8VDN4	Coiled-coil domain-containing protein 92	Ccdc92	4	11970000	14251000	17448000	12232000	11687000	11556000	12804000	15520000	12142000	10453000	11223000	11918000	12275000	11922000	11827000	9117400	12785000	15698000
P09240	Cholecystokinin;Cholecystokinin-33;Cholecystokinin-12;Cholecystokinin-8	Cck	2	19741000	27267000	31034000	21687000	30945000	25648000	26067000	25448000	26953000	30250000	32418000	18426000	20517000	21203000	25582000	32595000	22637000	33336000
S4R275	G1/S-specific cyclin-D3	Ccnd3	1	642896	4476400	3933900	2689700	2603700	2911600	4666400	467126	438050	523122	387900	573789	2928900	3151300	536393	3632300	2941500	3236200
Q8BGU5	Cyclin-Y	Ccny	3	3474300	5555000	4706300	6551200	6642000	5077500	5731700	4906100	4130300	5737400	3846200	5635700	7445000	6551600	5452600	8453400	6150900	6728700
A0A494BBF1	Copper chaperone for superoxide dismutase	Ccs	2	642896	2906100	3656400	3792400	3004800	1991100	2089900	1779400	2326600	2764100	1822200	2098400	2547300	640102	2398000	2331600	605440	472282
Q8QZT2	Centriole, cilia and spindle-associated protein	Ccsap	4	4538600	5333300	6523100	7399200	7672600	7470800	4434800	4157800	7890800	6139400	4609400	3870800	4167400	4615500	5330300	4692800	4389700	4209500
Q6RUT7	Protein CCSMST1	Ccsmst1	1	3743600	494805	419250	3695000	522706	399944	613801	467126	438050	4679500	3544100	573789	3469200	640102	3200300	647858	605440	3401000
P80314	T-complex protein 1 subunit beta	Cct2	26	41402000	16560000	8579600	9980900	26746000	9919200	20312000	8203700	6806800	10272000	4274400	21095000	38450000	41077000	17846000	49603000	33377000	22207000
P80318	T-complex protein 1 subunit gamma	Cct3	22	55209000	13917000	3371300	4143800	20530000	3798100	18604000	5219500	522050	4802300	399790	17640000	47154000	43248000	15454000	46770000	29861000	24383000
P80315	T-complex protein 1 subunit delta	Cct4	14	27113000	8106300	3032400	4640900	13220000	4434500	11643000	4476500	3000000	5152200	2386900	9433000	25114000	25547000	8874000	33205000	20230000	12575000
P80316	T-complex protein 1 subunit epsilon	Cct5	27	43421000	14272000	7868500	8339600	20344000	8651600	25697000	9319600	5553200	8339400	3192800	19842000	37231000	43639000	21347000	46587000	28038000	27304000
Q52KG9	T-complex protein 1 subunit zeta	Cct6a	19	20624000	6939000	3453600	2419800	11531000	2690200	8948400	2333700	1482500	3409500	1610100	7707300	20214000	21525000	9761900	24170000	16538000	13750000
P80313	T-complex protein 1 subunit eta	Cct7	19	17265000	2065900	606420	84635	5847800	121250	4981000	447970	194840	818750	77804	4526200	17443000	15726000	3528700	19158000	12147000	7404100
P42932	T-complex protein 1 subunit theta	Cct8	28	72184000	14761000	6567300	5552500	23626000	7224500	26327000	8199500	3393600	9436400	3685900	22372000	55554000	61277000	22962000	66321000	33552000	33771000
O35566	CD151 antigen	Cd151	2	1216000	918350	945890	1630200	778020	1045400	1224600	1184600	1088000	661730	1805500	1020400	1273500	870360	1755900	1405300	1446500	1496000
E9QMY1	OX-2 membrane glycoprotein	Cd200	9	76527000	76974000	89113000	93691000	85115000	93845000	78691000	82390000	91750000	88867000	89541000	80079000	72858000	88591000	100910000	79966000	72759000	92414000
A0A0U1RP07	CD2 antigen cytoplasmic tail-binding protein 2	Cd2bp2	2	2818200	3029400	4077500	4040900	2928400	3745900	4183600	2804600	438050	4577800	1641200	2693800	3119300	2862900	5150900	647858	2625400	3128700
Q64314	Hematopoietic progenitor cell antigen CD34	Cd34	4	15450000	17478000	18141000	20925000	16417000	22264000	16681000	17558000	18159000	22766000	19503000	17580000	15400000	19111000	19767000	19080000	18292000	20465000
P56528	ADP-ribosyl cyclase/cyclic ADP-ribose hydrolase 1	Cd38	3	4363900	494805	2136200	460127	522706	399944	2418600	2777100	1725200	523122	387900	3585800	3365400	3751900	3277100	3046500	3759200	2704000
A0A2R8W6P0	Leukocyte surface antigen CD47 (Integrin-associated protein)	Cd47	7	80303000	119310000	127730000	115940000	91698000	113670000	126940000	143190000	152900000	115210000	136800000	118540000	107850000	116760000	112340000	108700000	101790000	137620000
O55186	CD59A glycoprotein	Cd59a	1	642896	494805	419250	460127	1585400	399944	613801	3460600	438050	523122	4471400	573789	732388	640102	536393	2604400	2068900	7956900
P35762	CD81 antigen	Cd81	4	127860000	151910000	165300000	156040000	127100000	145740000	141730000	191510000	199760000	119640000	202340000	174580000	173800000	135770000	152370000	127540000	152850000	135270000
P40237	CD82 antigen;Tetraspanin	Cd82	3	17805000	26293000	24617000	19370000	13636000	22520000	21331000	29574000	29365000	14624000	21634000	18064000	18583000	22367000	28680000	18546000	22619000	30937000
P40240	CD9 antigen	Cd9	4	19230000	26944000	31426000	35679000	24100000	33840000	27282000	28480000	37142000	22920000	36061000	26604000	22866000	24294000	33659000	26021000	29826000	29425000
Q8BIF0	CD99 antigen-like protein 2	Cd99l2	5	5973600	8428200	10009000	5500100	9999000	8587100	6201300	8273300	7491500	7134200	11137000	7868700	4617900	5168100	7502700	6362100	7749500	6645000
Q99JP4	Anaphase-promoting complex subunit CDC26	Cdc26	2	7364500	6087400	6329600	8252800	9389800	6963400	613801	9042400	5238100	6871500	6550700	5950500	5170400	3893400	6892600	5071400	5879700	6323600
Q61081	Hsp90 co-chaperone Cdc37;Hsp90 co-chaperone Cdc37, N-terminally processed	Cdc37	7	11773000	11407000	7303300	8987600	8289600	8213800	9046800	10130000	6350000	7585500	4248900	9573500	13005000	11137000	8323300	10380000	10233000	10227000
P60766	Cell division control protein 42 homolog	Cdc42	9	170610000	200060000	247360000	171480000	203810000	238750000	199720000	227920000	266920000	180790000	209890000	196220000	179770000	164020000	225390000	169080000	180870000	207190000
Q9JM96	Cdc42 effector protein 4	Cdc42ep4	5	7394200	5687400	5287300	6537100	8114400	7556600	5574300	5005700	6077800	8299300	7869500	7083600	7498500	6641600	5878700	5683400	6185300	6389600
Q8BGH7	CDC42 small effector protein 2	Cdc42se2	1	2213400	3784100	4350200	5343400	4810000	399944	2086100	5043100	2716700	5902100	4509400	3231200	4302000	3159000	2483200	3731800	2782500	3784700
P70408	Cadherin-10	Cdh10	2	4788900	3679100	2664100	5272800	4210700	5587500	2456200	4103900	2686800	6791400	3329700	3096400	3968800	4606700	5209700	6537400	4023800	4270300
P55288	Cadherin-11	Cdh11	3	642896	494805	3245200	2119300	522706	2756600	1433200	467126	438050	1859600	387900	2361900	1620600	1766900	1740200	1797200	1468000	1496100
Q9WTR5	Cadherin-13	Cdh13	8	39149000	36176000	37215000	37703000	37957000	41646000	33820000	32299000	36344000	38895000	38521000	40165000	28471000	33530000	35120000	36706000	30241000	28568000
D3YYT0	Cadherin-2	Cdh2	12	18897000	15793000	17851000	23594000	20161000	18265000	17843000	22194000	15355000	22988000	19483000	19484000	17376000	19835000	15242000	17145000	18772000	15222000
Q9DB75	Cell death-inducing p53-target protein 1	Cdip1	1	7914700	494805	10159000	11911000	7048300	11394000	613801	8859100	6105400	523122	387900	10968000	8444400	640102	8088800	647858	605440	472282
A0A0U1RP13	CDP-diacylglycerol--inositol 3-phosphatidyltransferase	Cdipt	2	1215100	494805	942360	460127	1055400	399944	938220	467126	438050	523122	387900	1251300	1287700	1409900	536393	1757800	2859800	472282
F2Z4B3	Cyclin-dependent kinase 2-associated protein 1	Cdk2ap1	1	642896	496560	768140	664150	919020	913930	585700	853750	438050	672040	611880	873350	647030	723870	520760	647858	870010	661980
P49615	Cyclin-dependent-like kinase 5	Cdk5	4	1980600	1345300	1056200	2464400	2378100	1089800	1664100	467126	438050	2017000	387900	1511900	3086100	2515000	1392700	3947200	4087400	1117200
P46414	Cyclin-dependent kinase inhibitor 1B	Cdkn1b	4	7065300	7478800	8725000	9350200	9757000	12868000	7358500	6444500	10689000	8873600	8617200	5509700	8170900	5644500	7580900	4709400	5013900	5686500
A0A087WNP6	Protein CDV3	Cdv3	5	23385000	31218000	39896000	29296000	31053000	34794000	30389000	33667000	40370000	40715000	39100000	35467000	25037000	25824000	31659000	20227000	27470000	30522000
A3KGT0	CUGBP Elav-like family member 2	Celf2	3	7191000	3259300	2264500	460127	4761400	399944	3268500	467126	438050	2913000	387900	4038100	4217500	4961500	3643100	4057000	4211100	3518700
Q9JKC6	Cell cycle exit and neuronal differentiation protein 1	Cend1	7	113220000	163080000	220050000	160740000	193830000	209730000	160340000	172130000	225620000	222690000	257160000	166650000	139980000	120700000	164470000	129360000	154890000	186290000
Q9CXS4	Centromere protein V	Cenpv	5	16806000	494805	2631500	460127	5104400	399944	9275800	5206300	4013800	4162800	3479100	7570900	7558700	7281900	6733000	5594800	8305500	5445100
H7BX26	Centrosomal protein of 170 kDa	Cep170	3	3985500	2165000	2295600	2710400	3014200	2525100	2487100	3759200	2379400	3121300	2030400	3403300	2050900	2833700	2368700	2384600	2244100	1907800
B9EIX2	Centrosomal protein of 170 kDa protein B	Cep170b	4	1982300	677890	732720	1316100	522706	733930	1556600	1305100	1500100	523122	657150	573789	732388	640102	1199300	1134400	1547300	1172500
P23953	Carboxylesterase 1C	Ces1c	15	15669000	19340000	14656000	16233000	16601000	22487000	30998000	21829000	21806000	23613000	18052000	21723000	20904000	17021000	23574000	21754000	22020000	21900000
Z4YJH1	Centrin-2	Cetn2	7	5540800	9908600	12746000	11163000	13592000	13724000	11522000	17408000	16313000	14745000	15287000	8736400	7704700	6783200	7829500	8778800	9460200	8271900
Q6P2K3	Uncharacterized protein C3orf67 homolog	Cfap20dc	1	642896	494805	419250	460127	522706	399944	613801	467126	438050	523122	387900	573789	732388	640102	536393	647858	605440	472282
Q8C6E0	Cilia- and flagella-associated protein 36	Cfap36	7	5794500	5025900	5321800	7222700	6639400	5250800	5100700	5058500	3795200	4711000	4772500	4230400	3814500	5368200	4538800	5156500	3895900	4261700
P03953	Complement factor D	Cfd	2	642896	494805	1329500	460127	522706	399944	613801	2075800	3203800	523122	3025400	573789	732388	640102	536393	647858	605440	472282
O88271	Craniofacial development protein 1	Cfdp1	6	9404000	7150600	10009000	9516700	10588000	11003000	9813800	12401000	10769000	13821000	12236000	9801000	8580900	9486200	7254000	9307300	10116000	11005000
D6RGQ0	Complement factor H	Cfh	7	2442300	12673000	3211400	2148200	1156300	1623800	1798300	1613800	3084200	1586300	2155600	2068700	2300300	2464800	2473800	1997700	1905100	2482900
P18760	Cofilin-1	Cfl1	17	619000000	495730000	596430000	704450000	692770000	646410000	565500000	610070000	561160000	703800000	555820000	620180000	575120000	554560000	579890000	620600000	617230000	528950000
P45591	Cofilin-2	Cfl2	9	35066000	31826000	36204000	51602000	43561000	38717000	33744000	33055000	33275000	38463000	29903000	30386000	37137000	34262000	32798000	38974000	33581000	35070000
Q9CQG1	Putative glutathione-specific gamma-glutamylcyclotransferase 2	Chac2	1	642896	494805	419250	460127	522706	399944	613801	467126	438050	523122	387900	573789	732388	640102	536393	647858	605440	472282
Q05BF0	Coiled-coil-helix-coiled-coil-helix domain-containing protein 1	Chchd1	1	3825300	4864500	7089500	9101400	6046400	6330900	3736900	5582500	9751300	6802000	7346100	4557500	4180800	3232200	5370600	4828500	3824400	5650700
Q9CRB9	MICOS complex subunit Mic19	Chchd3	11	35543000	35016000	46941000	44256000	46122000	48104000	25490000	34660000	40825000	52126000	46890000	27244000	22887000	23114000	37777000	26311000	26919000	27248000
E9Q4M4	MICOS complex subunit Mic25	Chchd6	7	12679000	11196000	21032000	16978000	18745000	17303000	9750000	12594000	15889000	18876000	15605000	8276000	4654000	9602500	10031000	11794000	10449000	11522000
P26339	Chromogranin-A;Pancreastatin;Beta-granin;WE-14;Catestatin;GE-25;Serpinin-RRG;Serpinin;p-Glu serpinin precursor	Chga	9	13644000	19318000	19685000	17872000	15918000	20822000	16616000	14767000	20684000	17761000	19155000	12849000	10300000	11927000	14939000	16946000	16337000	17128000
P16014	Secretogranin-1;CCB peptide;PE-11	Chgb	12	9559000	14328000	18080000	17937000	16419000	19765000	11400000	13252000	16704000	15471000	17598000	10214000	9233900	9448500	12967000	13300000	12582000	14886000
Q91Z98	Chitinase-like protein 4	Chil4	9	642896	644640	419250	1962200	410250	15002000	613801	467126	438050	523122	387900	573789	732388	640102	536393	647858	605440	472282
P70232	Neural cell adhesion molecule L1-like protein;Processed neural cell adhesion molecule L1-like protein	Chl1	20	10994000	8826200	5729100	7136900	7608900	7212600	9040900	7755900	5620500	9677800	6416500	12595000	14140000	13679000	9774800	13432000	10795000	11051000
Q3UR39	Rab proteins geranylgeranyltransferase component A 1	Chm	2	642896	494805	419250	460127	522706	399944	613801	467126	438050	523122	387900	573789	732388	640102	1435600	1617100	3117100	472282
Q921W0	Charged multivesicular body protein 1a	Chmp1a	3	10566000	11688000	11536000	12324000	12468000	10765000	11356000	11334000	13759000	15384000	10752000	8698600	9681600	12020000	11039000	10585000	7562500	5655900
Q9CQD4	Charged multivesicular body protein 1b-2;Charged multivesicular body protein 1b-1	Chmp1b2;Chmp1b1	2	8215600	11180000	8333900	8587500	9066600	9645500	10316000	8883400	11168000	9308800	9230800	8409800	7489800	9733500	9583200	9319900	8753900	8666600
Q9DB34	Charged multivesicular body protein 2a	Chmp2a	5	15237000	12584000	11601000	14432000	13568000	10753000	14245000	16773000	10043000	13962000	12171000	9265200	13879000	14576000	12872000	16922000	13038000	11340000
A0A338P7L8	Charged multivesicular body protein 2b	Chmp2b	3	4476100	5241400	4700400	4489200	5244400	399944	4121400	5171400	5835800	4921700	5803500	3356900	4040300	3314900	4002800	4012900	3526300	4381600
Q9CQ10	Charged multivesicular body protein 3	Chmp3	3	9233700	8726600	8731600	11071000	9406500	10611000	11388000	10838000	8608200	11412000	10550000	9110700	9069300	10779000	9431100	7964100	6633300	7041700
Q9D8B3	Charged multivesicular body protein 4b	Chmp4b	8	39029000	48506000	64333000	66465000	69048000	65877000	56740000	60234000	74026000	66149000	75579000	41299000	45761000	38218000	47745000	41876000	40687000	41804000
Q9D7S9	Charged multivesicular body protein 5	Chmp5	4	9077800	17526000	20763000	21763000	27455000	24716000	19523000	16901000	18938000	21467000	20137000	17224000	15575000	15123000	18084000	14587000	13576000	15484000
P0C0A3	Charged multivesicular body protein 6	Chmp6	4	23241000	24441000	28512000	21963000	23166000	22319000	20314000	22089000	19189000	23331000	21798000	21780000	17632000	24594000	22899000	19013000	23645000	26021000
Q9D1P4	Cysteine and histidine-rich domain-containing protein 1	Chordc1	11	11308000	5507100	7203100	5526600	8225600	8862400	10672000	11525000	10717000	11899000	10588000	10904000	9777900	11592000	11238000	9963900	12984000	8907000
P61022	Calcineurin B homologous protein 1	Chp1	11	20273000	24046000	24747000	29682000	25999000	26522000	25349000	27227000	24629000	27892000	28355000	22175000	24290000	24055000	29228000	21496000	21276000	23811000
Q99KN2	Probable cytosolic iron-sulfur protein assembly protein CIAO1	Ciao1	2	1923900	2438000	419250	2324700	2349600	399944	2697100	467126	438050	3226500	387900	3675700	2474900	3950100	1796500	3110600	605440	3508400
Q8WTY4	Anamorsin	Ciapin1	6	6843100	5346300	5628200	7222100	6864800	7410500	6352300	4799400	4423900	4859600	3820000	6448100	6251600	5441500	5702300	6615600	7754100	6675900
P60824	Cold-inducible RNA-binding protein	Cirbp	4	37666000	45653000	39065000	67861000	49649000	45967000	24849000	21256000	28978000	19916000	19070000	18829000	22629000	22844000	22720000	17040000	23066000	26593000
Q91WS0	CDGSH iron-sulfur domain-containing protein 1	Cisd1	6	150150000	142500000	118630000	104670000	114540000	114980000	111380000	84394000	100750000	97510000	84778000	113340000	118840000	155210000	133750000	144380000	122190000	134360000
Q8BMK4	Cytoskeleton-associated protein 4	Ckap4	11	5209700	6608800	6126200	8290400	5457500	7455000	7806000	10069000	7215100	8189400	6608400	9117900	7686200	7393000	7576100	8269900	7947800	7094100
Q04447	Creatine kinase B-type	Ckb	27	5418600000	6913100000	7528300000	7397800000	7354900000	8355000000	6959900000	7789000000	8970300000	7298700000	8510800000	7140900000	5955300000	5634800000	6635500000	4995900000	6561300000	6788000000
A0A0J9YKD4	Creatine kinase M-type	Ckm	2	90861000	117640000	142420000	94574000	165890000	142590000	174340000	173410000	150320000	154720000	143430000	207480000	138070000	117160000	137970000	124590000	205770000	127420000
P30275	Creatine kinase U-type, mitochondrial	Ckmt1	21	1553600000	1867400000	2268700000	1908000000	2141300000	2244600000	1626800000	1877500000	2039400000	1771500000	1984300000	1546900000	1519800000	1312800000	1708200000	1378600000	1583500000	1691300000
E9Q8N5	CLIP-associating protein 2	Clasp2	3	2526700	494805	419250	460127	695410	399944	613801	883450	438050	523122	387900	573789	1184400	640102	536393	647858	1237100	472282
Q60771	Claudin-11	Cldn11	1	4705600	2909600	3672800	3356200	6310900	3072200	3546300	1792500	3746600	2635800	2485500	4505200	6769300	5669000	5969600	7778800	13842000	4830100
P0C7M9	C-type lectin domain family 2 member L	Clec2l	3	9472700	9745700	9847900	8502100	7265300	7551900	10483000	11941000	8396100	10379000	12311000	13386000	27841000	12558000	12214000	9949600	12544000	15284000
Q9QYB1	Chloride intracellular channel protein 4	Clic4	5	4356100	494805	3321000	2763500	4067500	3320600	3646500	2625800	438050	3967900	4146700	2790000	4366100	3229800	5473500	4096000	4939900	4413700
Q5SUH7	Clathrin interactor 1	Clint1	8	17669000	10981000	19753000	18031000	17145000	19151000	14791000	17352000	17565000	18996000	15092000	14531000	16937000	18270000	14915000	19322000	20394000	18810000
D3Z3M7	CAP-Gly domain-containing linker protein 1	Clip1	30	14645000	13166000	12557000	9493900	8806800	9654900	12770000	10161000	10420000	9119100	7513500	11499000	12015000	11748000	12520000	12781000	11084000	10917000
Q9Z0H8	CAP-Gly domain-containing linker protein 2	Clip2	24	1967700000	2066300000	1689900000	1731800000	1512600000	1564600000	2238100000	1584100000	1547200000	1170800000	1068400000	1943600000	1869500000	2172200000	2014800000	2021100000	1936400000	1881200000
Q923F1	Methylosome subunit pICln	Clns1a	4	4313500	5040000	5519200	7166200	8013100	5975100	5433900	9555200	4906300	7368000	4390600	8653800	4242500	6940200	4321100	6303700	6191800	6277500
Q9EPL2	Calsyntenin-1;Soluble Alc-alpha;CTF1-alpha	Clstn1	8	5254000	6394000	3950000	4268600	6935400	4766900	9828500	8477500	5206800	7448100	5484300	10578000	6625000	11188000	7640600	10536000	9471800	13010000
D3Z601	Calsyntenin-3	Clstn3	4	642896	494805	1701200	460127	1548500	2119400	613801	1993400	438050	1885900	2374400	573789	1775600	1763600	1680800	1734300	605440	1658600
B1AWE0	Clathrin light chain	Clta	8	188070000	233830000	294800000	282420000	287000000	300810000	228540000	225740000	251090000	246970000	268560000	178800000	193110000	183070000	245240000	206200000	218600000	252860000
Q6IRU5	Clathrin light chain B	Cltb	13	351960000	413420000	471640000	453540000	460690000	513390000	365940000	359700000	447600000	438650000	442310000	303200000	313800000	282450000	401760000	338150000	340030000	407910000
Q68FD5	Clathrin heavy chain 1;Clathrin heavy chain	Cltc	59	6665000	2965000	17146000	10623000	6755500	4645100	4339100	6194700	5815700	7131900	892000	12052000	65672000	10892000	3154500	15161000	50970000	3020100
Q06890	Clusterin;Clusterin beta chain;Clusterin alpha chain	Clu	14	13675000	16038000	15904000	16199000	15726000	15103000	20297000	22435000	15674000	24836000	20751000	18562000	19037000	19430000	20900000	22139000	13689000	16862000
Q9D4C9	Clavesin-1;Clavesin-2	Clvs1;Clvs2	2	642896	494805	419250	460127	1888100	399944	1934900	2123800	438050	2375500	1869000	2203400	2445500	3804800	536393	3721500	1986400	1867900
Q8R4N0	Citrate lyase subunit beta-like protein, mitochondrial	Clybl	15	20616000	25793000	31792000	29369000	27042000	28914000	21931000	28249000	29259000	27089000	31011000	22304000	22445000	20342000	22887000	18689000	20751000	26246000
A0A0R4J0B4	N-acylneuraminate cytidylyltransferase	Cmas	5	14759000	494805	419250	460127	1333600	399944	6050800	467126	438050	523122	387900	6454400	4706400	5386000	4365500	4630300	2257500	2297400
Q8R1G2	Carboxymethylenebutenolidase homolog	Cmbl	9	9577600	8939100	7396900	4272700	5038500	5530400	10754000	7765900	6518600	5225200	4492300	10158000	10265000	8701900	10811000	9638700	9483600	10525000
Q9CPZ8	COX assembly mitochondrial protein homolog	Cmc1	5	28297000	40345000	55823000	53268000	47368000	52149000	31968000	36962000	39260000	34508000	34473000	36376000	24459000	23969000	31567000	16724000	24390000	25594000
Q9DBP5	UMP-CMP kinase	Cmpk1	8	26207000	32354000	32234000	46305000	35047000	31776000	30027000	28550000	26555000	37328000	27381000	32636000	35520000	31809000	31968000	34412000	30122000	27802000
P53996	Cellular nucleic acid-binding protein	Cnbp	4	5658600	3317000	6132500	3922400	6422400	6530900	6557700	5625200	7718000	5804800	7832300	4900200	5177300	3925700	5819000	4245500	6130700	5243500
Q9D1A2	Cytosolic non-specific dipeptidase	Cndp2	27	54654000	25966000	16581000	28860000	25457000	21884000	32178000	17797000	14816000	24309000	15565000	38662000	43652000	41053000	35805000	47075000	38601000	40216000
A0A0G2JDV8	Calponin-3	Cnn3	6	4613800	4518100	3700200	3779500	4425600	3937300	4787500	5927800	3570500	5835300	4816600	4797500	5041900	5582200	4011100	6497300	6379000	4942500
P16330	2,3-cyclic-nucleotide 3-phosphodiesterase	Cnp	31	282980000	231290000	89951000	74713000	201290000	68225000	293320000	64028000	65074000	80427000	46903000	305360000	349240000	351200000	380990000	369650000	331680000	289180000
Q9QXT0	Protein canopy homolog 2	Cnpy2	8	34988000	46833000	54623000	39433000	44261000	46542000	42990000	48566000	56003000	45436000	48799000	42841000	37913000	37012000	44405000	35068000	40545000	50054000
Q9DAU1	Protein canopy homolog 3	Cnpy3	5	12419000	16017000	15662000	15730000	16162000	18710000	15039000	19842000	22664000	21187000	25321000	16548000	12504000	14929000	17296000	12721000	13797000	17010000
Q8BQ47	Protein canopy homolog 4	Cnpy4	3	3635900	3454600	4132400	3711200	3547200	4335800	5843400	4510400	4561000	4163400	3411100	4427300	5135600	5174300	4898700	5173800	4333600	5529100
Q5M8N0	CB1 cannabinoid receptor-interacting protein 1	Cnrip1	8	102230000	28460000	28229000	29196000	38888000	27011000	48989000	31361000	22686000	35220000	21281000	51558000	71898000	78072000	42134000	74029000	58065000	38712000
O88507	Ciliary neurotrophic factor receptor subunit alpha	Cntfr	6	17579000	14297000	16960000	11864000	13488000	16076000	17325000	13565000	14456000	15460000	17473000	18204000	14279000	18531000	19819000	16402000	14517000	17936000
P12960	Contactin-1	Cntn1	48	206780000	141620000	128690000	147700000	126660000	144570000	152250000	119830000	112060000	150050000	121700000	179380000	174740000	204960000	187750000	203910000	163220000	172190000
Q61330	Contactin-2	Cntn2	24	25988000	16137000	9177700	14852000	11342000	11151000	18230000	9340600	6537000	12577000	8693000	20902000	25006000	24571000	20269000	22511000	17961000	20016000
Q69Z26	Contactin-4	Cntn4	5	8315300	3436800	4599000	2229300	3891300	5020100	5395500	4995200	2599400	6020100	2692200	7564100	5816900	11942000	4701400	9132500	5268100	4104500
O54991	Contactin-associated protein 1	Cntnap1	19	13642000	8730600	9505200	10253000	9123200	9089700	9800100	9561300	8424200	9815200	7135000	12607000	11394000	12937000	10988000	10599000	10791000	8767600
E9QNF7	Contactin-associated protein-like 2	Cntnap2	28	23672000	16778000	8243400	11794000	11234000	8219000	21314000	7960500	7124200	10650000	6493100	23031000	24544000	26065000	23987000	24771000	19679000	23072000
D3YWB9	Contactin-associated protein-like 4	Cntnap4	3	2670200	1557300	419250	460127	522706	399944	2682100	467126	3636600	523122	387900	1660400	2042200	1501200	2210700	1722800	2345800	1959000
Q9D2R6	Cytochrome c oxidase assembly factor 3 homolog, mitochondrial	Coa3	4	12255000	17202000	22623000	15685000	15176000	18171000	15374000	25965000	20510000	20144000	20389000	19743000	16784000	17080000	19921000	12924000	11998000	18382000
Q8BT51	Cytochrome c oxidase assembly factor 4 homolog, mitochondrial	COA4	2	642896	494805	2171500	3314100	2945100	2078500	2182600	3003800	3875200	2969900	2080300	573789	2645800	640102	3602400	647858	605440	3121100
Q8BGD8	Cytochrome c oxidase assembly factor 6 homolog	Coa6	3	3151900	494805	3935700	10753000	7625500	12010000	613801	467126	6601600	5707500	3005300	2110700	3969100	640102	2988100	4780700	2287100	2442600
Q921H9	Cytochrome c oxidase assembly factor 7	Coa7	8	16238000	20105000	22976000	21355000	22780000	21250000	16722000	23993000	19207000	22624000	23266000	16454000	13938000	16366000	19406000	14532000	12894000	18252000
P11087	Collagen alpha-1(I) chain	Col1a1	5	13753000	14932000	18465000	17165000	13849000	18475000	613801	14912000	21565000	12335000	387900	11992000	732388	640102	536393	647858	13042000	472282
Q8K4M5	COMM domain-containing protein 1	Commd1;Gm28048	3	2963800	2513900	2904700	2709500	2180000	2412000	2695400	1925700	1842900	1983500	1824300	3541900	2898400	2448700	2323400	2146400	2792800	2003100
A0A3Q4EGT0	COMM domain-containing protein 10	Commd10	2	3050900	4140000	3406100	5247200	3782200	2880000	5059100	3753500	3489000	4844700	2623700	3945300	5151400	3973100	4322800	4755600	3868600	5702600
Q63829	COMM domain-containing protein 3	Commd3	2	2139200	1088200	1220700	1555400	1752500	1258600	1337200	1613300	917510	1665800	954670	1613200	2423000	1264000	1433600	2033400	1961600	1236500
A0A0R4J0U7	COMM domain-containing protein 5	Commd5	3	2970800	3683800	1985400	5397100	2344500	1669900	3027600	2297000	438050	3324200	2837800	1657800	2858400	3912900	3790500	3668700	2363900	3235600
B7ZNP3	COMM domain-containing protein 6	Commd6	2	4992300	5347600	6293500	5819700	6067700	5363400	3655100	5330000	4572400	3953200	387900	5134200	5760100	3940300	5804000	4968400	605440	4163900
Q8K2Q0	COMM domain-containing protein 9	Commd9	4	5457700	6787200	6112500	6364900	7672900	6280200	5188300	7339100	4481700	8106500	4046400	5594700	6819600	7047000	6271300	7315300	6916600	7053100
O88587	Catechol O-methyltransferase	Comt	6	7822000	3258800	1487900	640830	2878800	1366400	5946500	1094300	676700	1420200	112430	7857800	8766400	8251400	5777900	8753400	6631100	5598100
Q8BIG7	Catechol O-methyltransferase domain-containing protein 1	Comtd1	3	642896	494805	419250	460127	1257200	399944	613801	467126	438050	1243700	387900	573789	1980800	1462100	1937900	1737700	2012600	472282
O55029	Coatomer subunit beta	Copb2	4	2303600	494805	419250	460127	1420300	342960	778870	467126	438050	523122	387900	927200	2505700	2922200	731270	5376100	2762500	737700
E9Q6I5	Coatomer subunit epsilon	Cope	1	642896	2464500	3142800	460127	3745800	399944	613801	467126	438050	3154000	387900	5327700	5288900	640102	536393	4182000	10389000	2588700
P61202	COP9 signalosome complex subunit 2	Cops2	3	2600200	494805	1017800	460127	522706	399944	1378900	467126	1232300	523122	387900	1375700	2553600	1963800	1939500	2660900	2778900	1591700
O88543	COP9 signalosome complex subunit 3	Cops3	10	19422000	12586000	5385400	460127	6367000	3347200	14645000	3964700	2143800	1718700	387900	13113000	15619000	14726000	14659000	15901000	11729000	12792000
F6QTS1	COP9 signalosome complex subunit 4	Cops4	5	5495700	3203700	2552500	4170600	4983700	3276100	3301700	2618600	2087600	4933000	1677100	6002800	7440700	8002300	4379100	8243500	9171700	4386500
O35864	COP9 signalosome complex subunit 5	Cops5	15	20757000	15810000	10437000	13610000	14560000	11499000	21787000	14176000	9009700	12063000	9980800	21458000	21116000	22259000	22280000	21924000	18903000	18642000
O88545	COP9 signalosome complex subunit 6	Cops6	7	7202100	4161100	2320500	2735700	4334800	3588200	6074300	2587900	438050	3972800	2031000	4924200	7131200	16694000	8359200	10767000	12441000	6444100
Q9CZ04	COP9 signalosome complex subunit 7a	Cops7a	10	13143000	11453000	10541000	16255000	13350000	12024000	11442000	9232000	8196900	12707000	5829600	11861000	14049000	13029000	12408000	15721000	12465000	11388000
Q8VBV7	COP9 signalosome complex subunit 8	Cops8	6	26429000	23591000	21622000	23631000	21573000	17660000	27422000	25964000	18739000	26751000	16683000	27586000	29257000	24195000	27692000	28939000	24956000	27785000
A0A2R8VJV3	Coatomer subunit zeta-1	Copz1	2	3368000	1776400	2164300	2478900	2821900	1758300	2632700	2863400	2032000	3156300	1560200	2697100	3769100	4403200	3007600	4726900	3361000	2597200
Q3TYT1	5-demethoxyubiquinone hydroxylase, mitochondrial	Coq7	4	2759400	2164200	2093500	2586400	2873300	1386900	1928300	2471100	984880	2541500	671480	3014100	5021800	3454500	1969400	3949800	3926300	3367800
Q8K1Z0	Ubiquinone biosynthesis protein COQ9, mitochondrial	Coq9	5	12275000	10250000	8728200	8153000	7392600	8882400	10446000	9136300	7280400	8541900	6126600	7799300	10985000	9463800	8968800	11337000	11198000	10515000
O89053	Coronin-1A;Coronin	Coro1a	9	15972000	2619700	2902300	7092700	8621400	2109200	9067500	1541700	273740	3563100	2283800	8004800	15730000	13818000	3857300	20017000	22971000	5633400
Q9WUM3	Coronin-1B	Coro1b	3	5853700	494805	419250	460127	522706	399944	613801	467126	438050	523122	387900	3749800	3650500	4495700	536393	3844800	9081300	472282
Q9WUM4	Coronin-1C	Coro1c	7	25523000	643500	478560	460127	1977200	399944	1095200	467126	256000	523122	387900	4019800	8616600	8128400	501600	7811500	10063000	1530200
G3UWZ2	Coronin-2B	Coro2b	1	642896	494805	419250	968380	522706	399944	786910	467126	438050	948550	387900	573789	1496400	1364900	536393	1516400	2490000	472282
Q9CQI6	Coactosin-like protein	Cotl1	9	28095000	26470000	30541000	37210000	35974000	31942000	27748000	27410000	28160000	34926000	24760000	25273000	33718000	25613000	31889000	32254000	31209000	28676000
P56394	Cytochrome c oxidase copper chaperone	Cox17	3	7015600	11918000	16061000	14266000	11369000	18009000	11477000	8022200	10843000	11627000	12976000	5565600	9932800	7767800	11893000	7113400	8839600	9825100
Q9D7J4	Cytochrome c oxidase protein 20 homolog	Cox20	2	2103200	1601200	1624400	2303400	1404100	399944	2619800	2985200	2184100	2815400	2888800	2549600	3771000	2743500	3476400	647858	3421000	2447600
P19783	Cytochrome c oxidase subunit 4 isoform 1, mitochondrial	Cox4i1	11	143770000	90144000	80934000	44197000	66559000	74179000	53627000	47635000	54313000	99695000	67733000	108070000	59973000	111600000	89258000	68257000	49682000	43907000
P12787	Cytochrome c oxidase subunit 5A, mitochondrial	Cox5a	8	254110000	171570000	170840000	100240000	149590000	143050000	119530000	120860000	108240000	191570000	128840000	192700000	112660000	144890000	134520000	108410000	76970000	69311000
Q9D881	Cytochrome c oxidase subunit 5B, mitochondrial	Cox5b	9	134510000	100970000	115620000	53538000	88873000	109530000	63044000	63068000	91085000	127890000	88070000	100660000	49907000	71979000	85385000	47584000	34143000	35970000
Q9DCW5	Cytochrome c oxidase subunit 6A, mitochondrial;Cytochrome c oxidase subunit 6A1, mitochondrial	Cox6a1	4	62698000	42406000	43315000	19793000	26678000	41590000	21402000	21949000	40908000	41323000	46371000	50108000	22924000	42031000	35351000	23798000	17840000	15917000
P56391	Cytochrome c oxidase subunit 6B1	Cox6b1	6	265890000	235700000	243110000	113050000	174270000	190790000	107960000	151700000	149180000	170970000	198110000	203950000	79289000	156370000	147610000	91550000	66055000	69865000
Q9CPQ1	Cytochrome c oxidase subunit 6C	Cox6c	7	165610000	106880000	99391000	41164000	70774000	72267000	58738000	54823000	64793000	94984000	69658000	104810000	48223000	98045000	88747000	65297000	42083000	46728000
P48771	Cytochrome c oxidase subunit 7A2, mitochondrial	Cox7a2	2	134420000	116960000	113380000	51952000	102520000	98069000	62031000	79057000	82802000	143060000	92193000	141380000	65192000	108550000	80394000	77388000	48982000	49480000
G3X9T8	Ceruloplasmin	Cp	18	8172600	10767000	10086000	11855000	10350000	11291000	9814100	9431300	9346900	8468000	9840000	9791500	8055800	8220300	7082000	7196400	8097700	8503400
O89001	Carboxypeptidase D	Cpd	3	3478800	2266800	419250	460127	522706	399944	2847800	467126	438050	2474100	387900	573789	2907000	4160600	2214700	3616800	2335800	1359300
Q00493	Carboxypeptidase E	Cpe	16	26221000	15367000	16434000	19510000	17465000	14785000	19412000	16537000	15304000	14869000	11777000	24075000	29321000	28667000	21995000	33126000	21039000	22324000
P63040	Complexin-1	Cplx1	7	148420000	234380000	327530000	229320000	244170000	273180000	187960000	193150000	289860000	185830000	263210000	167270000	136660000	155230000	228860000	167310000	220590000	256940000
P84086	Complexin-2	Cplx2	9	542140000	644640000	735430000	636680000	708630000	766100000	614780000	723260000	769480000	728980000	984840000	562230000	545050000	505120000	624080000	546220000	608160000	673810000
Q8R1B5	Complexin-3	Cplx3	2	9486900	12410000	11685000	14865000	7460000	15154000	10141000	16563000	13922000	10006000	15828000	9112500	7705400	12287000	10687000	8748700	12388000	13738000
Q80V42	Carboxypeptidase M	Cpm	10	8620300	8818400	15677000	12854000	11344000	11006000	8440300	12591000	10685000	11368000	12277000	9610500	7390400	8210000	11006000	8025800	8725500	9074000
Q8C166	Copine-1	Cpne1	7	16362000	5300900	2955100	3728600	4844500	4164200	8615000	5665700	3588400	5015700	2176200	10629000	10752000	11569000	7748000	10333000	8828600	7272600
A0A0R4J1D0	Copine-2	Cpne2	1	1947300	1647100	1200400	1241100	2995200	1773400	613801	2408800	438050	523122	387900	1603200	732388	1878900	1596400	2489200	605440	472282
Q9D6C8	Copine-4	Cpne4	5	5368400	5141000	2895800	4447700	3078500	2789900	4665100	4960600	3568500	3099700	4009000	5552700	4566400	5625900	4242100	5712200	4933900	5445500
Q8JZW4	Copine-5	Cpne5	12	11007000	16690000	18077000	15165000	14252000	14282000	16401000	21240000	17377000	18761000	17980000	16186000	12338000	14459000	15296000	14682000	14623000	14376000
Q9Z140	Copine-6	Cpne6	31	130500000	99713000	59867000	66376000	60155000	73138000	110940000	89755000	77512000	87623000	73176000	119480000	94920000	112810000	110740000	99458000	99695000	114970000
Q0VE82	Copine-7	Cpne7	3	2989600	3116400	2939200	3363100	522706	2340100	613801	3130000	2744500	2252000	387900	573789	732388	640102	536393	4787100	605440	472282
A0A0R4J0J1	Copine-9	Cpne9	2	2405200	2305300	2423100	2135200	2527400	1763600	3034500	2795100	2073700	2018900	1406300	1527500	2506900	2042400	2065600	1854200	1664200	2032700
P36552	Oxygen-dependent coproporphyrinogen-III oxidase, mitochondrial	Cpox	9	8526500	12859000	9887900	9984600	9849700	9263600	11911000	11703000	9472100	10027000	9734500	10122000	9826400	9306600	8396400	7379200	6746800	9232000
Q8BFS6	Serine/threonine-protein phosphatase CPPED1	Cpped1	10	14630000	20373000	23643000	22719000	25727000	21711000	17555000	15691000	18288000	20268000	17563000	13206000	11858000	11735000	16044000	10390000	11707000	18040000
Q9WVJ3	Carboxypeptidase Q	Cpq	5	3858900	9060700	4576400	5008300	3410300	3244300	4109800	5395100	5077600	4236400	5927200	3745100	3814300	4182200	2998300	2504900	4129700	4622800
H3BJ30	Cleavage and polyadenylation specificity factor subunit 6	Cpsf6	4	12205000	12321000	12745000	12846000	13014000	14196000	11398000	8852600	11653000	13282000	10734000	9965500	10430000	11470000	16270000	13183000	10966000	11619000
A0A494B9T0	Cleavage and polyadenylation specificity factor subunit 7	Cpsf7	2	4199700	3947300	4199700	6181400	4152200	3622300	3120800	4087900	3335400	4264200	3135200	2530700	3162200	4418500	3602500	647858	3975000	3136900
P52825	Carnitine O-palmitoyltransferase 2, mitochondrial	Cpt2	9	9647100	3591900	419250	460127	522706	399944	7847300	467126	438050	523122	387900	6123700	8943700	6678600	5882900	7612800	4837200	5326300
A0A0A6YVT1	Complement component receptor 1-like protein	Cr1l	3	4302600	4391800	5414200	5052300	4325800	4340900	4994400	5397900	4856100	4674600	4847500	5656000	5277900	5847500	4971300	4910000	5017300	5316000
Q62347	Cyclic AMP-responsive element-binding protein 1	Creb1	2	642896	494805	419250	6866100	522706	4203000	3928500	467126	438050	6442200	387900	573789	3166500	640102	3884000	647858	605440	472282
K4DI63	Protein CREG1	Creg1	1	2745400	3513300	3155500	3003000	2482700	3216600	2813800	3095400	3024800	1932300	2509500	2576700	3222700	2955000	2300300	2454900	1483400	3340500
Q91XD7	Cysteine-rich with EGF-like domain protein 1	Creld1	9	5601500	7123000	9021000	7744200	7519800	6619600	5444900	5833600	8703700	5926400	8520300	6707200	10063000	4788500	9420800	5490100	6214000	6297500
Q9CYA0	Cysteine-rich with EGF-like domain protein 2	Creld2	3	1894600	494805	1657700	460127	1885000	2072600	613801	2112400	438050	2056800	2140400	2032200	732388	1693800	2210900	1708600	1725100	1690900
A0A0G2JEK2	Cysteine-rich protein 1	Crip1	2	5253500	6312300	6401700	4884600	7924400	6849800	7111400	4377800	6904500	5630000	6243500	4970200	4426600	2844200	4411300	4010300	4764900	5460500
Q9DCT8	Cysteine-rich protein 2	Crip2	7	105580000	85292000	115050000	79775000	106360000	113880000	93752000	123950000	115210000	97007000	111980000	123000000	72659000	90307000	103450000	84175000	113180000	86502000
Q64010	Adapter molecule crk	Crk	13	42016000	41288000	40260000	45823000	46715000	46699000	45030000	42192000	41658000	46127000	45434000	43485000	44425000	46533000	45093000	44117000	40371000	46120000
P47941	Crk-like protein	Crkl	10	17177000	19612000	14663000	14564000	14317000	12767000	16742000	16259000	11700000	13909000	10984000	13979000	16200000	15228000	13357000	14078000	14274000	13580000
P97427	Dihydropyrimidinase-related protein 1	Crmp1	2	85118000	115610000	134620000	134480000	129650000	117140000	110470000	103410000	127330000	126880000	109890000	89484000	83729000	90718000	123220000	101180000	97990000	115500000
Q6P1J1	Collapsin response mediator protein 1 (Crmp1 protein)	Crmp1	37	1540300000	2170700000	2203200000	2397200000	2264300000	2205400000	1798700000	2072400000	1980500000	1942100000	2014300000	1979100000	1682800000	1749600000	1949900000	1623000000	1741500000	1800100000
Q8CJ40	Rootletin	Crocc	3	95829000	58735000	34911000	41894000	39143000	49715000	55972000	42338000	43772000	47742000	26044000	54531000	45543000	53263000	58326000	50822000	50130000	60611000
B7ZC90	Ciliary rootlet coiled-coil, rootletin	Crocc	1	1187400	236530	338360	326440	324280	399944	613801	323520	438050	523122	210370	573789	732388	313510	536393	647858	605440	472282
A0A571BE99	Cartilage acidic protein 1	Crtac1	10	8145500	7460700	10687000	8633200	7888400	7097400	8271700	8304600	7933500	7507700	8232900	8876500	6080900	6533400	8860800	6972000	6320700	7437300
Q68ED7	CREB-regulated transcription coactivator 1	Crtc1	5	13016000	11385000	10842000	11194000	10368000	10026000	8895400	12426000	9558200	11644000	9184000	9473100	6881200	7474400	10577000	8486300	11583000	8457200
A0A1L1SRG5	Alpha-crystallin B chain	Cryab	8	11326000	9436400	10478000	6066200	13631000	7808400	13269000	12362000	11054000	14617000	11359000	12410000	18863000	14179000	18565000	24139000	17398000	17664000
O54983	Ketimine reductase mu-crystallin	Crym	14	108260000	43547000	33669000	45297000	64804000	33486000	55421000	33336000	25570000	41293000	23602000	54639000	74715000	102700000	50427000	97010000	72344000	60726000
P47199	Quinone oxidoreductase	Cryz	5	6110800	4276400	419250	2999400	7435500	2588000	6575700	2676100	438050	3931300	387900	4304300	9686200	8218000	4941100	9268100	8386300	3104200
D3YZD6	Quinone oxidoreductase-like protein 1	Cryzl1	2	1458200	741000	250400	311300	812950	255620	1135200	467126	192520	523122	387900	748860	1109900	1593600	452660	1573500	1698200	745260
Q9CZU6	Citrate synthase, mitochondrial;Citrate synthase	Cs;Csl	14	36795000	20378000	22611000	20478000	37681000	17936000	31785000	19622000	17310000	25239000	15864000	33401000	72202000	50078000	31036000	71308000	78646000	33437000
A0A2R8VHX0	Cysteine sulfinic acid decarboxylase	Csad	5	3388500	6285900	6554900	4450000	5374700	4565800	6331200	5518700	6126200	7437200	6113600	4654700	5073600	4046200	5457500	4958500	4058200	6595100
Q91YQ3	Cold shock domain-containing protein C2	Csdc2	3	6450500	8500600	7286900	8412400	8993100	6862900	7971800	8119000	5677600	5273700	6703300	5327300	7650100	6158200	8936700	7559000	5687300	6515500
Q91W50	Cold shock domain-containing protein E1	Csde1	8	5903800	1938400	3905800	4642200	5019500	4907100	3776600	467126	1542000	2066000	2762000	5492600	5693800	8416700	6275900	9915500	7814500	5895800
H7BXB1	Casein kinase I isoform alpha	Csnk1a1	2	970290	494805	419250	460127	588210	399944	981200	467126	438050	523122	387900	1064200	853070	1249700	536393	1015700	756100	756360
Q3USK2	Casein kinase I isoform delta;Casein kinase I isoform epsilon	Csnk1d;Csnk1e	4	3483600	1788700	475040	319540	522706	309610	2534300	610840	747060	523122	366970	2251200	2307100	2340000	2236900	3239900	2986500	1452200
Q60737	Casein kinase II subunit alpha	Csnk2a1	18	49167000	45849000	26354000	20559000	26225000	23237000	50771000	28713000	24080000	29252000	24702000	58267000	53785000	50846000	55743000	51806000	48809000	54232000
A0A1D5RLE4	Casein kinase II subunit alpha	Csnk2a2	4	2567300	494805	1403600	2314600	522706	2167000	3945700	467126	1998000	1672700	387900	3020900	4337600	3875000	2837400	3267000	5335500	3017800
P67871	Casein kinase II subunit beta	Csnk2b	8	44480000	52807000	54300000	50660000	53598000	45618000	49200000	52083000	46373000	49878000	44003000	47047000	44494000	40236000	55934000	44539000	46753000	53846000
Q71M36	Chondroitin sulfate proteoglycan 5	Cspg5	7	26075000	30742000	47297000	41275000	36214000	41837000	31237000	34019000	41138000	41272000	37465000	31461000	29632000	30493000	29238000	31307000	34880000	39860000
P97315	Cysteine and glycine-rich protein 1	Csrp1	8	231830000	161250000	268640000	158070000	224310000	258810000	148800000	226390000	307590000	188250000	239320000	189490000	122250000	141980000	229880000	122680000	199340000	177160000
P21460	Cystatin-C	Cst3	9	79458000	115720000	144980000	108850000	123650000	168170000	125210000	164050000	193820000	149410000	186420000	126790000	109230000	116890000	149200000	118500000	115490000	159650000
Q62426	Cystatin-B	Cstb	5	83885000	86952000	86257000	75009000	83352000	72661000	68599000	53111000	64245000	60001000	66727000	74424000	68613000	76529000	79351000	67604000	66443000	84905000
Q99LC2	Cleavage stimulation factor subunit 1	Cstf1	3	2251700	2124600	2360600	1973500	522706	2100900	613801	467126	438050	523122	387900	1639000	732388	640102	536393	647858	605440	2234500
Q8BIQ5	Cleavage stimulation factor subunit 2	Cstf2	5	4634700	3355000	4147500	2155700	3453900	3301700	6909200	6157900	4941700	3920800	5117200	6121900	8914500	5183700	4726800	5762300	7284000	4221200
A0A0J9YU62	C-terminal-binding protein 1	Ctbp1	14	38276000	33718000	28615000	26852000	34381000	26023000	35614000	30272000	23010000	33755000	21955000	36005000	38969000	37132000	31993000	36556000	37394000	28851000
Q8R242	Di-N-acetylchitobiase	Ctbs	3	3135200	4280800	6083900	3403000	3286200	4741300	3442600	4517400	6111100	4053500	4772200	3433800	2154300	3263600	3328000	2539100	3158400	4475700
Q8VCN5	Cystathionine gamma-lyase	Cth	3	4003400	4394500	4934100	5843300	5636900	6000200	6420600	6860300	6841000	6831400	5840600	4199100	5254800	4026400	5075900	4152700	6075100	5696600
P26231	Catenin alpha-1	Ctnna1	4	2248800	843300	817750	1235300	1248200	777950	1746500	1207800	723850	1075800	661620	1738600	1869500	2257700	1431000	2036100	2391800	1323900
E0CXB9	Catenin alpha-2	Ctnna2	17	7812900	3960100	3181600	3743200	4849100	1402500	5138200	2763900	1865000	3317000	1472800	5565700	8897200	8330000	4812500	9991800	11914000	4672400
Q02248	Catenin beta-1	Ctnnb1	26	18908000	14086000	14690000	13430000	15846000	11651000	18028000	15721000	12077000	20519000	13124000	20455000	21204000	21457000	20576000	24365000	20931000	16623000
Q9JJN6	Beta-catenin-interacting protein 1	Ctnnbip1	2	3549600	4264400	4028600	4519600	4107600	3688800	3416400	4164300	4858700	3265200	5548400	6879200	4083900	4265600	3928800	3548800	4480900	3740300
B7ZNF6	Catenin delta-2	Ctnnd2	9	5108900	1286200	1532100	1702800	2257200	1551500	2182800	3470900	2500100	2339200	2054600	1853800	2017100	2164600	2342600	2239200	3169700	1626600
P70303	CTP synthase 2	Ctps2	3	2506700	1134500	419250	2328700	522706	1657900	1909100	1340600	438050	523122	387900	573789	2297300	640102	536393	1999600	1607200	2171500
P10605	Cathepsin B;Cathepsin B light chain;Cathepsin B heavy chain	Ctsb	13	117290000	74646000	85441000	89132000	83328000	96691000	89098000	83218000	98323000	88927000	95667000	94740000	81904000	90555000	108790000	84590000	85885000	103780000
P18242	Cathepsin D	Ctsd	15	91572000	75919000	67341000	78415000	84476000	62750000	68780000	61689000	57445000	73814000	59100000	83168000	90855000	95695000	75290000	100880000	82116000	75149000
Q9R013	Cathepsin F	Ctsf	2	4566600	4600600	4905200	5603700	4935100	4880000	4774200	4560000	4349600	5970200	4286600	4641200	732388	4305500	5041500	4594200	4692500	5091400
P06797	Cathepsin L1;Cathepsin L1 heavy chain;Cathepsin L1 light chain	Ctsl	4	11742000	14821000	22966000	15184000	18155000	22011000	16201000	15420000	21509000	15872000	21085000	15510000	13533000	12887000	15028000	13171000	17307000	18183000
F6WR04	Cathepsin S	Ctss	4	6908100	6656000	9465800	12107000	10414000	9441100	5360500	11836000	9396500	10379000	12304000	6995100	7513800	5735000	8658500	8288700	9589500	7562900
Q921L6	Src substrate cortactin	Cttn	16	60803000	49077000	59117000	57091000	62778000	66463000	47745000	50106000	51551000	57625000	51335000	46209000	48648000	45386000	54356000	48904000	49234000	46656000
B9EJA2	Cortactin-binding protein 2	Cttnbp2	9	3676200	5964300	4074500	5190000	4189400	4928700	3503700	3112400	4138500	4231700	3114500	4042900	3765800	3254300	2612300	4137200	4798100	3657200
D5MCW4	Protein CutA	Cuta	4	48170000	55674000	69642000	59991000	71833000	76478000	66114000	88182000	70327000	59868000	57294000	61078000	54237000	52254000	52935000	51261000	59230000	58456000
D3YY50	Copper homeostasis protein cutC homolog	Cutc	3	642896	4241100	3808300	3843500	6444600	4248400	613801	3248400	3461700	2534300	3014300	573789	732388	640102	536393	647858	3302300	472282
Q9JHS9	Spliceosome-associated protein CWC15 homolog	Cwc15	5	5619500	7934000	9816000	9092400	9777500	9688100	8441900	7072800	10600000	9253300	8276400	7012700	5354200	4982700	8559800	5977800	6698200	7965500
O35188	Fractalkine;Processed fractalkine	Cx3cl1	2	3973500	13063000	6708900	10698000	10578000	11472000	9666300	11473000	10648000	14318000	13124000	10024000	8248900	8828500	7699500	7667400	9027900	8674600
P97792	Coxsackievirus and adenovirus receptor homolog	Cxadr	7	6352700	10256000	7343500	10171000	10287000	8393400	6625100	7877100	5890300	8045200	8095500	6430500	3421200	5445700	6375100	6896600	6427100	5843700
G5E850	Cytochrome b5	Cyb5a	6	37995000	44531000	48582000	44557000	43647000	50198000	41304000	37991000	45954000	42652000	46804000	44435000	39072000	43226000	52658000	40967000	40417000	55479000
Q9CQX2	Cytochrome b5 type B	Cyb5b	5	87009000	114330000	150390000	103090000	128310000	122250000	105010000	168420000	189060000	159120000	211520000	140840000	98691000	110600000	147250000	96775000	119390000	137990000
Q9DB73	NADH-cytochrome b5 reductase 1	Cyb5r1	7	5439000	3746200	419250	460127	1736600	399944	3442600	467126	438050	523122	387900	3565200	3402900	3502500	3475200	3672300	4148700	3010700
F2Z456	NADH-cytochrome b5 reductase;NADH-cytochrome b5 reductase 3;NADH-cytochrome b5 reductase 3 membrane-bound form;NADH-cytochrome b5 reductase 3 soluble form	Cyb5r3	3	5810000	5217000	419250	2578800	5357900	3255600	4897300	2086600	438050	523122	387900	5815600	7501600	6461600	3956800	9100800	8800700	4194800
Q9D0M3	Cytochrome c1, heme protein, mitochondrial	Cyc1	9	187360000	121350000	91455000	119000000	118490000	89114000	104600000	71440000	61180000	99523000	66043000	135840000	141530000	215350000	111680000	178680000	141600000	115670000
P62897	Cytochrome c, somatic	Cycs	9	602150000	801410000	821510000	626610000	725930000	643540000	769820000	810930000	760430000	702690000	672470000	712370000	653920000	623080000	735470000	593640000	562300000	676600000
Q5SQX6	Cytoplasmic FMR1-interacting protein 2;Cytoplasmic FMR1-interacting protein 1	Cyfip2;Cyfip1	7	23292000	24112000	29892000	22857000	29780000	28086000	25063000	20368000	26860000	27050000	27122000	15562000	34732000	17678000	21312000	19024000	20444000	472282
Q9CX80	Cytoglobin	Cygb	3	9103500	9016100	8545400	8605000	8496500	6274000	10891000	8789300	10297000	8492700	8110700	8485800	9379300	8788700	8604000	10172000	11081000	10608000
D3YVS7	Cysteine-rich and transmembrane domain-containing protein 1	Cystm1	1	6149300	4963300	8562300	460127	6715900	7953800	8056600	6617700	7851000	7545500	9099500	5005300	5029600	6538100	6492400	4276900	6770000	6948900
Q9D172	ES1 protein homolog, mitochondrial	D10Jhu81e	13	253500000	357970000	404360000	339360000	387310000	363850000	294530000	364090000	368260000	359920000	411190000	297080000	256270000	240050000	274560000	210390000	276300000	294880000
F6ZGR6	RIKEN cDNA D430041D05 gene	D430041D05Rik	3	3612100	8299000	6874700	7563600	522706	5744900	613801	467126	6284700	1423000	5161200	3047100	732388	3997100	536393	3378700	3952000	472282
D3YTS3	RIKEN cDNA D630045J12 gene	D630045J12Rik;Kiaa1549	3	1306800	1257900	1936500	1766900	1700900	1483400	2580400	1447400	926590	2150700	1920300	2131400	5695400	3178400	1855900	2476900	4244400	1831000
Q62165	Dystroglycan;Alpha-dystroglycan;Beta-dystroglycan	Dag1	10	11435000	12991000	15469000	15977000	15831000	16020000	12308000	14822000	14514000	14450000	14178000	14610000	8796000	12466000	13984000	9044900	13021000	12936000
G3X9M0	28S ribosomal protein S29, mitochondrial	Dap3	6	6836700	494805	3200600	3861300	2875000	4071300	3503100	3782500	3657900	5239400	3328700	4986200	6043800	8572300	3741500	8912300	5517400	3403400
Q922B2	Aspartate--tRNA ligase, cytoplasmic	Dars	7	642896	494805	18458000	17964000	14763000	19294000	613801	19544000	438050	13364000	387900	13262000	17320000	16592000	17183000	12828000	15298000	472282
Q9JII5	DAZ-associated protein 1	Dazap1	4	11268000	9295800	10242000	11379000	13739000	10046000	7692000	8126500	7619100	9750000	7098100	10955000	13997000	10269000	9119800	11636000	13376000	9506500
P31786	Acyl-CoA-binding protein	Dbi	8	728830000	914500000	1112500000	870290000	972560000	932200000	885790000	999140000	1087200000	1174700000	1069400000	895300000	1061500000	680900000	946010000	676800000	763360000	921020000
Q9QXS6	Drebrin	Dbn1	15	28801000	19828000	21018000	28025000	21420000	24677000	16387000	16377000	16170000	22756000	14868000	19721000	21657000	22186000	20433000	25520000	29436000	19143000
Q9CRD4	Dysbindin domain-containing protein 2	Dbndd2	2	3262200	2654700	4684300	5491900	4856900	5475500	2975000	2532700	4522700	3669600	3908500	1967900	2376300	2604800	3292200	2622900	2573000	3785300
Q62418	Drebrin-like protein	Dbnl	15	17060000	13340000	15601000	22892000	21368000	17884000	14530000	12780000	13004000	16239000	12467000	13346000	16550000	16124000	14752000	18898000	19033000	16106000
P61963	DDB1- and CUL4-associated factor 7	Dcaf7	6	8771100	7882400	7602500	6481000	7401300	7055500	9163600	5410100	5365400	6220100	4447000	7933200	7617500	6097500	8602800	6675100	6769500	10689000
Q8N7N5	DDB1- and CUL4-associated factor 8	Dcaf8	4	1796900	1897000	419250	2918200	2703900	2349100	1921400	2106000	438050	523122	1701700	573789	732388	640102	536393	647858	605440	1676300
A0A0G2JGQ6	Serine/threonine-protein kinase DCLK1	Dclk1	5	2832200	1447800	902810	1038500	2015600	873320	2226400	1672900	438050	1636600	458900	1690900	3898000	3174200	1902000	5333500	6489400	1071700
Q9DAR7	m7GpppX diphosphatase	Dcps	12	20253000	12586000	10820000	13036000	12780000	12251000	16950000	14423000	11163000	19304000	12521000	16275000	22623000	19887000	17402000	19339000	14995000	17051000
E9Q3M3	Dynactin subunit 1	Dctn1	6	3465400	494805	419250	2170300	2804800	399944	613801	467126	438050	523122	1716200	2763100	4369200	2618700	536393	2130700	2808700	1756700
Q99KJ8	Dynactin subunit 2	Dctn2	22	101640000	110750000	107670000	121460000	98958000	90544000	100240000	98763000	90913000	109630000	83404000	95506000	109010000	99831000	110480000	106220000	98509000	101130000
Q9Z0Y1	Dynactin subunit 3	Dctn3	10	34999000	39720000	36659000	35440000	29865000	29924000	35369000	25158000	26610000	28229000	23965000	30532000	33171000	33293000	38460000	34924000	32263000	41760000
Q8CBY8	Dynactin subunit 4	Dctn4	3	4594400	494805	419250	460127	5425700	399944	613801	467126	438050	523122	387900	573789	7002900	4825900	2188800	7919900	5286400	472282
H3BJ75	Dynactin subunit 5	Dctn5	1	5474600	2315800	1797100	2022000	2231400	1340400	3615100	3178900	1751800	1679000	1811700	3501800	3408300	4400400	2941300	5028600	3229800	4224500
D3Z6H3	Dynactin subunit 6	Dctn6	6	17106000	12458000	16176000	16357000	16308000	17767000	11699000	14413000	18140000	15659000	13000000	14037000	13672000	12156000	17792000	16182000	14641000	18709000
A0A140T8R8	DCN1-like protein;DCN1-like protein 1	Dcun1d1	4	3032400	1836000	2333900	1454900	3036300	2018300	3033200	1559200	438050	1485500	387900	2374800	2268700	3449800	536393	3963400	2663400	2452400
Q9D9Z5	DET1- and DDB1-associated protein 1	Dda1	2	4110100	4808800	6240200	6016100	5049900	5238500	4742500	3833800	3877400	4878800	7449000	4690300	3792600	4945000	536393	4919700	605440	5268200
Q9CWS0	N(G),N(G)-dimethylarginine dimethylaminohydrolase 1	Ddah1	19	354540000	328610000	295910000	285250000	269520000	321210000	407270000	272440000	317570000	303400000	302290000	390160000	369710000	366170000	421780000	359780000	338060000	402360000
Q99LD8	N(G),N(G)-dimethylarginine dimethylaminohydrolase 2	Ddah2	7	11679000	1732800	419250	2665900	3660400	2038100	3230600	467126	952270	816510	387900	2210900	6408800	3250400	2791800	2725700	3169600	2879600
Q3U1J4	DNA damage-binding protein 1	Ddb1	11	8627700	477000	559310	540030	6223300	399944	4896500	467126	438050	313060	387900	3121000	12829000	19143000	2653400	18835000	16507000	3925500
A2ADY9	Protein DDI1 homolog 2	Ddi2	5	6516600	4345300	2380400	3066200	3102100	2867300	6793500	5857000	3701900	6525500	1626200	5349200	6760000	5343900	4080900	7884400	4401400	4873200
O54734	Dolichyl-diphosphooligosaccharide--protein glycosyltransferase 48 kDa subunit	Ddost	3	642896	494805	419250	460127	522706	399944	613801	467126	438050	523122	387900	573789	732388	1879000	536393	2858900	2064400	472282
Q80WW9	DDRGK domain-containing protein 1	Ddrgk1	5	1786000	2058300	1862400	2184300	1754600	1865600	2105200	2100100	1924000	1928600	1853100	2183700	2340100	2003300	2605300	2574900	2813500	2181500
O35215	D-dopachrome decarboxylase	Ddt;Gm20441	10	188050000	266660000	319490000	302230000	340290000	292670000	241840000	277560000	315150000	292300000	343950000	206130000	194590000	186180000	239690000	158570000	192770000	255570000
Q91VR5	ATP-dependent RNA helicase DDX1	Ddx1	10	5465300	503880	120230	198550	1748700	156410	2242200	425410	438050	124830	387900	2616500	13226000	7880100	2028600	14423000	9977800	1969900
Q501J6	Probable ATP-dependent RNA helicase DDX17	Ddx17	10	15725000	987030	419250	699380	2424200	3125900	3312800	1322700	438050	502950	387900	4230000	11083000	6041200	5597500	7509500	11232000	5247800
Q9Z1N5	Spliceosome RNA helicase Ddx39b	Ddx39b	10	9764900	8867000	6155900	7501600	8894600	6272800	10899000	6918900	8162700	6864600	5687900	9469400	15130000	12856000	9270500	15698000	12997000	8756300
Q62167	ATP-dependent RNA helicase DDX3X	Ddx3x	3	1206600	685520	507110	924310	1265100	666140	1089800	678730	255950	459840	212430	1154800	2083200	1751500	780240	2560500	2538400	722900
Q61656	Probable ATP-dependent RNA helicase DDX5	Ddx5	3	4246600	494805	419250	460127	1990000	399944	613801	1180600	438050	523122	387900	573789	4058500	640102	536393	3552000	3180900	472282
P54823	Probable ATP-dependent RNA helicase DDX6	Ddx6	10	11797000	12782000	11805000	11329000	15434000	11260000	13537000	11609000	14526000	11225000	10696000	12155000	14266000	11307000	11791000	11602000	9746300	9834100
Q9CQ62	2,4-dienoyl-CoA reductase, mitochondrial	Decr1	13	49371000	33098000	52472000	39815000	48207000	36459000	56623000	62613000	61334000	53165000	61801000	47786000	59330000	54676000	37480000	54368000	56767000	45605000
Q7TNV0	Protein DEK	Dek	2	2885100	3902200	4599800	3068400	3505400	4421100	3189800	6685700	3555900	5240900	4656100	3034800	3549000	4124700	3127500	2116200	2753200	3081400
Q9CQJ6	Density-regulated protein	Denr	8	23315000	22399000	21323000	21437000	19925000	23871000	22673000	21723000	21442000	23141000	24453000	21829000	19292000	19975000	26716000	21305000	20749000	26510000
S4R2G0	Diacylglycerol kinase	Dgki	2	642896	494805	419250	460127	522706	399944	613801	467126	438050	523122	387900	573789	732388	640102	536393	647858	605440	472282
A0A668KL90	Diacylglycerol kinase;Diacylglycerol kinase zeta	Dgkz	3	4058800	946790	2060100	460127	2632100	399944	2602700	861720	438050	1020600	589920	2650300	3594900	4595700	2264700	4265400	4648000	2432800
Q9DBB8	Trans-1,2-dihydrobenzene-1,2-diol dehydrogenase	Dhdh	6	4309500	2509200	1208800	460127	1853300	1023400	4736200	3187200	2097900	1846300	1011800	3067500	7016500	4929000	2666300	8009200	6781500	6699300
O35435	Dihydroorotate dehydrogenase (quinone), mitochondrial	Dhodh	14	25145000	24084000	23857000	21988000	21415000	22466000	21966000	20115000	22059000	20404000	13372000	21666000	28752000	19080000	22391000	24764000	19835000	22324000
Q3TXU5	Deoxyhypusine synthase	Dhps	6	3522900	3492600	4911400	4568400	4374900	4566900	4229600	4734900	3822800	2667300	1678100	3332600	3754100	3359600	3037000	4808300	2824600	3039500
Q99LB2	Dehydrogenase/reductase SDR family member 4	Dhrs4	7	10052000	6324500	3468900	3482500	3545600	3383700	6152100	3233300	3604400	2716800	2718600	8096100	7332500	9088800	5800900	6939700	6555000	5476800
Z4YKT6	Dehydrogenase/reductase SDR family member 7B	Dhrs7b	8	4842500	4491600	5268700	2143800	2685000	2889100	5510200	5235300	4909100	2154600	1943400	5073100	5922200	6248100	5905900	5620000	6147300	4108400
O35286	Pre-mRNA-splicing factor ATP-dependent RNA helicase DHX15	Dhx15	4	7917500	5373400	419250	460127	2423600	1038500	4105900	2286800	438050	523122	387900	4465500	5905200	6042200	4558600	7813200	3614200	2696100
Q8VHK9	ATP-dependent RNA helicase DHX36	Dhx36	2	642896	494805	419250	460127	522706	399944	613801	467126	438050	523122	387900	573789	732388	640102	536393	647858	605440	472282
A0A087WPL5	ATP-dependent RNA helicase A	Dhx9	10	34712000	3792300	822830	310350	3452800	638570	6251500	481200	396660	655570	1378800	6149700	23687000	22592000	4355500	15150000	29055000	5966300
Q9JIQ3	Diablo homolog, mitochondrial	Diablo	5	6953800	4970500	5651900	2886800	3366500	4943500	6003300	3833100	5165900	3021200	3026400	3339300	4984400	4235000	4068400	4700600	4363200	6386600
Q3UH60	Disco-interacting protein 2 homolog B	Dip2b	3	4943000	494805	2673000	2385800	522706	2414800	3398300	2687900	438050	2870600	3471200	573789	2908400	2892600	3172000	3501500	2950400	2903000
Q91Z61	GTP-binding protein Di-Ras1	Diras1	1	1449800	1416300	1186000	1629100	1581400	399944	1482900	1613600	438050	1242800	387900	2108100	2575400	2096500	2111400	2243500	2657100	1617000
Q5PR73	GTP-binding protein Di-Ras2	Diras2	6	7266700	5612700	8109600	9865100	8734100	5490300	10313000	9012700	6140000	9543600	7641800	10253000	14067000	13230000	9881000	13898000	16192000	9338800
B7ZCL7	H/ACA ribonucleoprotein complex subunit 4	Dkc1	3	3044900	3200000	5334800	4060200	4163700	3690400	3463800	4152100	2411700	4500700	3458100	4245600	4664100	2747700	3530500	4520300	4919700	3492600
Q9QUN9	Dickkopf-related protein 3	Dkk3	3	6330500	7282200	10717000	10693000	9821100	9885800	5708700	6741900	11810000	11284000	9882800	7501500	4152000	4906900	8638900	9113300	7860600	7467600
Q8BMF4	Dihydrolipoyllysine-residue acetyltransferase component of pyruvate dehydrogenase complex, mitochondrial	Dlat	18	73483000	44691000	46829000	50077000	58247000	38663000	54729000	40904000	32879000	44705000	30283000	51836000	74526000	51724000	45838000	68940000	84930000	46402000
O08749	Dihydrolipoyl dehydrogenase, mitochondrial	Dld	24	351440000	508780000	591700000	567070000	670340000	680370000	477640000	583370000	644580000	534780000	572410000	451300000	422100000	375780000	518400000	347380000	398760000	512950000
E9Q9H0	Disks large homolog 1	Dlg1	1	4666100	6740900	3511600	6046100	4328300	3871600	4996900	467126	3563000	6096700	387900	5001500	5499200	6236800	7706400	7128800	5058300	6565600
D3Z3B8	Discs large MAGUK scaffold protein 1	Dlg1	25	35628000	24158000	14838000	14994000	16947000	12816000	28942000	14127000	12795000	15197000	8292800	30489000	36564000	31564000	29080000	34171000	32203000	28144000
D3YUZ8	Disks large homolog 2	Dlg2	14	25048000	10792000	4817600	6791900	12251000	5581400	18900000	4407100	3164000	5482200	3357200	17163000	22207000	21937000	13871000	22029000	15409000	12348000
Q52KF7	Disks large homolog 3	Dlg3	12	17093000	7381900	3495200	1421300	5115000	2851100	10093000	3608400	1976500	3627400	2018400	9264000	11299000	10674000	10478000	10984000	10287000	7786300
A0A338P6E5	Disks large homolog 4	Dlg4	20	30923000	29853000	12130000	11317000	13681000	12560000	27354000	9688200	9503000	12592000	6153800	28282000	23437000	29328000	30289000	27469000	23027000	29711000
H3BJD4	Disks large-associated protein 4	Dlgap4	1	2398500	5310100	2407600	4646200	1821600	4219800	2541600	3541300	2209200	3711800	3610200	3074900	2168000	2939400	3994800	2294000	4689000	3286000
Q9D2G2	Dihydrolipoyllysine-residue succinyltransferase component of 2-oxoglutarate dehydrogenase complex, mitochondrial	Dlst	13	152900000	316100000	366760000	265060000	399070000	343110000	291570000	424810000	398260000	339970000	370730000	299780000	242700000	259390000	312720000	207690000	257030000	275840000
Q9WV69	Dematin	Dmtn	13	34734000	30191000	32924000	34454000	36696000	39673000	31159000	30193000	33766000	32095000	28424000	27408000	27077000	27395000	35263000	30814000	33428000	34312000
E9Q6J8	Dystrophia myotonica WD repeat-containing protein	Dmwd	1	642896	494805	419250	460127	522706	399944	613801	467126	438050	523122	387900	573789	732388	640102	536393	647858	605440	472282
B0V2P5	DmX-like protein 2	Dmxl2	6	2710300	2571300	5029100	3013000	6225400	2880400	2561000	2992400	2798500	523122	2910300	573789	3691200	1601300	1688600	2110900	5565600	472282
E9Q7N9	Dynein, axonemal, heavy chain 11	Dnah11	5	28856000	14484000	12723000	25453000	20540000	11441000	9119500	20252000	17787000	25630000	12805000	15386000	22505000	19231000	30784000	19098000	22857000	21676000
E9Q7P0	Dynein heavy chain 17, axonemal	Dnah17	3	8436000	8889000	13600000	10705000	10277000	12376000	10007000	13734000	15502000	8876600	14250000	10180000	7282100	9472900	8816000	9815700	10019000	10172000
P63037	DnaJ homolog subfamily A member 1	Dnaja1	14	29545000	41335000	54959000	43391000	53228000	48063000	41632000	55629000	61803000	50006000	48617000	44317000	34661000	32792000	42498000	31120000	35271000	38143000
Q9QYJ0	DnaJ homolog subfamily A member 2	Dnaja2	17	42703000	35230000	25000000	37400000	29268000	33170000	43939000	30014000	26901000	39335000	24374000	43235000	46653000	37340000	45234000	41565000	37249000	42021000
Q99M87	DnaJ homolog subfamily A member 3, mitochondrial	Dnaja3	9	14956000	12331000	11328000	11132000	9828600	10755000	12627000	10820000	9187700	11691000	10406000	14464000	13912000	13608000	12926000	13545000	12057000	12437000
Q9JMC3	DnaJ homolog subfamily A member 4	Dnaja4	10	15980000	18394000	19892000	17017000	17116000	20205000	20426000	19279000	19878000	20930000	21328000	18649000	16136000	16339000	21287000	17345000	18726000	21078000
Q9QYJ3	DnaJ homolog subfamily B member 1	Dnajb1	7	7497400	4083900	3163900	5500100	5630400	4193200	4506100	3852700	3424800	4159800	2651800	4940500	6289600	7285500	5201800	7268700	5225300	4902200
Q99KV1	DnaJ homolog subfamily B member 11	Dnajb11	9	13182000	18946000	19441000	18823000	18669000	15184000	15311000	20183000	21819000	19922000	22638000	15653000	12323000	11704000	18702000	11711000	14995000	16351000
Q9QYI5	DnaJ homolog subfamily B member 2	Dnajb2	4	13577000	16593000	20282000	14605000	22267000	15969000	14803000	20495000	17958000	17785000	18446000	13454000	11721000	10699000	15790000	16219000	14320000	17324000
A0A0G2JER9	DnaJ homolog subfamily B member 6;DnaJ homolog subfamily B member 7	Dnajb6;Dnajb7	3	9438000	9574900	10501000	10042000	11474000	8266700	9049400	10113000	10097000	11875000	13186000	11880000	9476600	11242000	10798000	9878900	11770000	11054000
G3X8S1	Mitochondrial import inner membrane translocase subunit TIM14	Dnajc19	1	642896	494805	419250	460127	522706	399944	613801	467126	438050	523122	387900	573789	732388	640102	536393	647858	605440	472282
Q91YW3	DnaJ homolog subfamily C member 3	Dnajc3	3	3207600	494805	419250	460127	522706	399944	3484800	467126	438050	523122	387900	573789	4882400	2725700	3226600	5551400	5145100	4046500
P60904	DnaJ homolog subfamily C member 5	Dnajc5	9	79293000	111410000	124820000	112060000	111630000	129070000	117880000	120150000	157550000	107780000	157800000	112680000	78920000	99952000	131280000	103470000	134940000	136360000
Q80TZ3	Putative tyrosine-protein phosphatase auxilin	Dnajc6	12	23905000	16151000	16716000	17170000	17192000	13666000	17496000	22150000	15629000	19450000	21296000	16326000	17939000	17285000	16888000	18779000	19252000	19267000
Q6NZB0	DnaJ homolog subfamily C member 8	Dnajc8	6	9602700	10254000	10024000	10799000	11688000	12529000	10929000	9454400	10347000	11376000	11187000	9635100	10240000	10898000	10515000	9033100	9358400	10046000
Q05A62	Dynein light chain 1, axonemal	Dnal1	6	9181500	6344700	3174000	5729200	6175000	7009800	7570400	4097400	3915300	5949900	4518200	7535400	6907900	7937800	8435000	8159300	6091200	8269000
Q8JZM4	Delta and Notch-like epidermal growth factor-related receptor	Dner	1	642896	494805	419250	460127	522706	399944	613801	467126	438050	523122	387900	573789	732388	640102	536393	647858	605440	472282
Q9D113	DNL-type zinc finger protein	Dnlz	1	3416300	3476300	5740500	3536600	4123500	4943800	4293900	2598900	4733100	4401900	6289300	3135800	4006500	2848900	4632700	4318300	4728400	4250500
A0A0J9YUN4	Dynamin-1	Dnm1	39	21843000	8450400	13664000	13555000	26695000	7688900	17226000	10295000	6961000	15727000	7057500	19414000	52963000	36876000	13467000	54265000	66359000	14598000
Q8K1M6	Dynamin-1-like protein	Dnm1l	29	19848000	11635000	10455000	13634000	17843000	7539400	17964000	13632000	8000100	11860000	8331000	19310000	37465000	29423000	16916000	39628000	42128000	16333000
Q3TCR7	Dynamin-2	Dnm2	2	6856700	494805	5720300	5778700	20680000	3556500	6572200	467126	1988100	4684800	387900	6979000	29746000	27983000	4370200	45642000	62650000	6528400
E9QLL2	Dynamin-3	Dnm3	5	9554000	5022200	5065600	4916500	6738900	5418300	5560700	4979500	2597500	7615800	4643600	4168800	9313900	6729800	6576000	5976600	10140000	3953000
Q9Z2W0	Aspartyl aminopeptidase	Dnpep	17	35618000	49559000	55859000	55618000	59217000	57163000	45661000	52433000	46709000	44812000	46774000	44025000	34806000	33818000	39572000	36802000	40209000	44970000
F6TY47	Deoxyhypusine hydroxylase	Dohh	1	642896	503040	419250	460127	1633500	399944	618810	467126	438050	523122	387900	573789	1042700	640102	536393	647858	605440	472282
A0A494BAZ3	Protein DPCD	Dpcd	1	642896	494805	419250	460127	522706	403980	613801	467126	438050	523122	387900	521600	707710	640102	484400	1052200	448950	531860
E9QN98	Inactive dipeptidyl peptidase 10	Dpp10	27	42463000	54336000	60488000	50572000	47726000	49536000	50677000	62541000	59034000	50957000	48755000	54852000	44606000	46992000	50739000	49468000	44239000	54043000
Q80VM5	Dipeptidylpeptidase 6 (Dpp6 protein)	Dpp6	34	107830000	138550000	147850000	136420000	130050000	137520000	126780000	145410000	141370000	130320000	131190000	118970000	103800000	103760000	125750000	109930000	112260000	129390000
Q9ET22	Dipeptidyl peptidase 2	Dpp7	1	642896	494805	419250	460127	522706	399944	613801	488880	438050	523122	387900	569910	994770	640102	439060	1088600	605440	472282
Q99LT0	Protein dpy-30 homolog	Dpy30	5	10394000	13875000	18261000	17731000	21272000	19524000	17877000	20876000	17989000	18970000	21186000	18134000	18677000	16131000	19220000	15792000	15822000	16426000
O08553	Dihydropyrimidinase-related protein 2	Dpysl2	33	2264000000	3518700000	3672400000	3552400000	3416600000	3504600000	2792500000	3638000000	3358700000	3069000000	3222000000	3581900000	2560900000	2872400000	2984600000	2553300000	2894400000	3146900000
E9PWE8	Dihydropyrimidinase-related protein 3	Dpysl3	24	127710000	168030000	167920000	188390000	172410000	156900000	135080000	160180000	154530000	160270000	165550000	146980000	123990000	135310000	159270000	118760000	136970000	149750000
Q3TMU8	Dihydropyrimidinase-related protein 4	Dpysl4	31	226340000	273130000	164210000	224600000	194060000	182330000	220590000	141780000	125050000	139920000	121230000	230800000	225110000	212110000	224080000	193490000	203160000	216860000
Q9EQF6	Dihydropyrimidinase-related protein 5	Dpysl5	29	55680000	15552000	12364000	30744000	35999000	18054000	21281000	11096000	9729400	24887000	12421000	23083000	42260000	63587000	23670000	54316000	38843000	23399000
Q91WV0	Protein Dr1	Dr1	2	1137000	929440	1035900	1009700	1143200	1124200	1397600	1155500	1446600	523122	387900	1261300	1594800	640102	536393	1060000	1123700	472282
F6T9K1	Dr1-associated corepressor	Drap1	4	2036800	2698500	2941500	2600800	3431600	3180000	1986900	3987800	2702600	2619100	1233800	3044300	2238200	2500600	2730500	2744100	2566100	2655400
P32233	Developmentally-regulated GTP-binding protein 1	Drg1	3	5263600	4140400	2158400	460127	522706	1079000	6448700	1973900	438050	523122	387900	5428200	6618700	4749700	3491400	5807100	3448300	5721200
Q9QXB9	Developmentally-regulated GTP-binding protein 2	Drg2	1	824400	494805	438390	460127	861150	399944	613801	467126	438050	523122	387900	668000	1043800	935910	650480	1319000	1072900	793090
Q9R0P5	Destrin	Dstn	13	47637000	57421000	60292000	73185000	68819000	66336000	48809000	46469000	48618000	51603000	44289000	57412000	61775000	66294000	58249000	63841000	65651000	56203000
Q9DD18	D-tyrosyl-tRNA(Tyr) deacylase 1	Dtd1	10	69253000	78103000	99055000	66499000	84269000	93864000	81637000	82828000	101530000	78739000	91527000	84898000	75361000	66459000	84467000	60914000	85114000	82888000
Q8BHA3	Probable D-tyrosyl-tRNA(Tyr) deacylase 2	Dtd2	6	7481200	10352000	11028000	10734000	11513000	10746000	8453300	10773000	12208000	9500400	9844200	7092400	5885100	8259800	7121800	5315500	7045800	8129800
Q8CFR5	Dystrobrevin;Dystrobrevin alpha	Dtna	2	642896	494805	419250	1472300	522706	399944	613801	2851800	438050	523122	387900	2786200	732388	640102	536393	647858	3813300	472282
B1AQF4	Dual specificity protein phosphatase 3	Dusp3	4	9643200	8594800	8428200	11911000	12379000	8269300	10177000	12648000	7588000	10606000	6282900	13215000	10702000	9861400	8775700	10403000	10517000	8705700
Q9JHU4	Cytoplasmic dynein 1 heavy chain 1	Dync1h1	22	2358400	494805	1930900	1638000	1317900	399944	1182400	1139200	438050	831580	387900	798610	17717000	1689400	536393	2149200	10430000	472282
D3Z0M6	Cytoplasmic dynein 1 intermediate chain 1	Dync1i1	5	3786600	1549300	3362300	4384100	4042000	4548700	4637700	2604600	3517500	4484400	4058600	3630300	6575400	5813100	4165700	8317900	6750800	2614100
A2BFF8	Cytoplasmic dynein 1 intermediate chain 2	Dync1i2	2	642896	494805	419250	460127	522706	399944	613801	467126	438050	523122	387900	573789	1200400	640102	1524700	2716300	2834300	472282
Q8R1Q8	Cytoplasmic dynein 1 light intermediate chain 1	Dync1li1	13	8748500	7034600	7480200	9736000	10188000	7553600	5753300	7832800	5681600	8223900	4200500	7753600	10973000	11055000	6860000	12668000	13645000	9492900
A0A1D5RMC1	Cytoplasmic dynein 1 light intermediate chain 2	Dync1li2	7	3068200	3938500	2700500	3013200	2936300	3812000	2948300	2021100	2477800	3013500	1813300	2247300	2951200	2734300	2855900	5491800	5478900	2821000
P63168	Dynein light chain 1, cytoplasmic	Dynll1	2	33977000	45279000	40272000	43903000	43989000	45055000	31888000	36176000	37719000	58560000	50361000	41440000	33008000	31599000	35576000	29860000	33858000	35195000
Q9D0M5	Dynein light chain 2, cytoplasmic	Dynll2	7	565170000	749070000	869680000	718680000	833410000	821580000	623570000	774650000	786890000	814570000	878980000	602780000	520060000	487610000	692930000	462590000	480320000	602280000
P62627	Dynein light chain roadblock-type 1	Dynlrb1	7	173910000	211560000	240300000	237620000	267470000	209810000	244500000	316100000	262770000	244160000	209070000	254270000	225010000	201510000	267850000	181580000	191520000	214040000
P56387	Dynein light chain Tctex-type 3	Dynlt3	4	19180000	22303000	25785000	28841000	26188000	20833000	28306000	29404000	26109000	26186000	22856000	28327000	17118000	20810000	22867000	24923000	23355000	24864000
O35459	Delta(3,5)-Delta(2,4)-dienoyl-CoA isomerase, mitochondrial	Ech1	15	18055000	22941000	28755000	30776000	30254000	26505000	22357000	27989000	26183000	24925000	28916000	19854000	19203000	16168000	22530000	17039000	19862000	22551000
Q8BH95	Enoyl-CoA hydratase, mitochondrial	Echs1	11	72464000	74291000	73311000	72912000	61489000	80869000	65507000	57597000	63347000	68639000	56957000	64143000	85694000	69159000	72914000	72158000	75464000	77838000
P42125	Enoyl-CoA delta isomerase 1, mitochondrial	Eci1	8	9335300	6461300	7203000	6305600	7119200	4554000	8782000	6546300	5749300	7155200	3966400	7905300	13064000	9977700	8728900	10253000	9998600	8170100
Q9JMG1	Endothelial differentiation-related factor 1	Edf1	4	5344300	6277600	7563400	7662100	7399600	9262600	8459700	8314200	10228000	9658000	12082000	8298000	6008200	7097500	8043900	7340800	9231000	9575300
Q8BL66	Early endosome antigen 1	Eea1	37	10872000	14080000	18986000	12289000	14294000	14101000	13557000	14131000	14663000	11270000	11571000	11586000	10502000	9487800	11175000	10798000	11897000	11272000
P10126	Elongation factor 1-alpha 1	Eef1a1	7	64147000	41355000	39021000	53286000	71730000	32650000	57908000	30984000	35321000	39544000	33197000	70398000	119080000	116670000	71790000	140670000	134190000	77214000
P62631	Elongation factor 1-alpha 2	Eef1a2	21	584900000	369790000	240610000	285060000	384450000	301670000	637210000	335710000	265590000	320440000	274470000	609780000	711770000	635990000	631110000	683620000	618990000	600730000
O70251	Elongation factor 1-beta	Eef1b;Eef1b2	6	115260000	114750000	131750000	177980000	189440000	124000000	131800000	119960000	84860000	104790000	105320000	112160000	140110000	127680000	141940000	122200000	130650000	118500000
E9QN08	Elongation factor 1-delta	Eef1d	8	39681000	29702000	30503000	34248000	38832000	34074000	33782000	26646000	30128000	38942000	28214000	33113000	36204000	43456000	44337000	46645000	40669000	40316000
Q9D1M4	Eukaryotic translation elongation factor 1 epsilon-1	Eef1e1	3	17345000	20735000	26891000	5483700	2277600	27694000	3280800	2071100	3931600	2403500	17647000	2083900	1742200	5147900	2422300	2614600	4093500	4593900
Q9D8N0	Elongation factor 1-gamma	Eef1g	14	14992000	9226100	7992500	8207400	11443000	4924400	12003000	4598700	4894700	9018200	1284400	10674000	30807000	24080000	9340200	33141000	33607000	12838000
P58252	Elongation factor 2	Eef2	41	39868000	21562000	18622000	22086000	31158000	21736000	33022000	21405000	18782000	23317000	16773000	37175000	54337000	55458000	35468000	62415000	49079000	36201000
Q8C845	EF-hand domain-containing protein D2	Efhd2	17	176360000	180840000	223080000	211480000	237250000	249310000	183840000	207720000	239930000	276260000	241460000	204170000	189870000	207440000	239640000	227340000	190990000	223700000
P52795	Ephrin-B1	Efnb1	2	2015000	5283600	2278000	460127	522706	1881600	613801	2358600	2313100	4073800	2814900	2505000	2926000	3047300	3241400	2740800	2584400	4188700
F6RSU6	Ephrin-B2	Efnb2	1	1775300	1962000	419250	1314900	522706	2261200	2576700	1950200	438050	2065700	1132000	3428700	1837600	1879200	1561200	1934300	605440	1884400
G3UZ34	116 kDa U5 small nuclear ribonucleoprotein component	Eftud2	14	8178500	1982500	419250	460127	2621800	190080	2559300	467126	438050	523122	387900	2075900	4879700	7969100	2193500	9005200	3842200	2764800
Q69ZW3	EH domain-binding protein 1	Ehbp1	2	1172400	969430	419250	824130	1133100	950080	1409800	1638500	1086200	523122	387900	1401900	1786700	847790	1211900	1485900	968420	1288300
Q9WVK4	EH domain-containing protein 1	Ehd1	6	4362500	2203900	1811000	2227400	3020400	1658900	2825900	467126	2748700	2854800	387900	2816700	4420900	3244300	2336700	4494200	3910000	2046600
Q9QXY6	EH domain-containing protein 3	Ehd3	15	8844300	4820900	4694900	6033100	7708100	2691000	7064700	4525700	3362500	6438900	3383200	7155900	11083000	9979600	6911500	13418000	10774000	6781600
P48024	Eukaryotic translation initiation factor 1	Eif1	6	20616000	18123000	18642000	15158000	21080000	21039000	22139000	22902000	20302000	22970000	19386000	31141000	24971000	23553000	19845000	21398000	23319000	23615000
Q8BMJ3	Eukaryotic translation initiation factor 1A, X-chromosomal;Eukaryotic translation initiation factor 1A	Eif1ax;Gm5039;Eif1a	4	15136000	11906000	18284000	18014000	18194000	21323000	17745000	13183000	15250000	18986000	17518000	13818000	19495000	15552000	17645000	14660000	17632000	16905000
A0A1L1SSA3	Eukaryotic translation initiation factor 1b	Eif1b	1	4139200	3515400	2871800	460127	3235300	3238000	4162000	4819200	2990700	3520500	2184100	5640600	4162300	4153600	2856100	5639200	6308200	4422700
Q6ZWX6	Eukaryotic translation initiation factor 2 subunit 1	Eif2s1	4	10775000	494805	1134900	2776000	3367800	1627500	5851900	1835100	438050	1129100	387900	4168700	10374000	8228600	4554800	9782400	4104500	4817700
E0CXJ3	Eukaryotic translation initiation factor 2 subunit 2	Eif2s2	1	5369600	494805	419250	460127	522706	399944	1994600	467126	438050	3442300	387900	3523200	4376300	6824500	536393	6963800	5832400	4367800
Q9Z0N1	Eukaryotic translation initiation factor 2 subunit 3, X-linked;Eukaryotic translation initiation factor 2 subunit 3, Y-linked	Eif2s3x;Eif2s3y	8	14894000	494805	1623700	2895900	2175500	1345400	3947300	1230500	438050	1143200	1241500	2753900	8078600	6006800	3358100	10724000	5704400	4959900
P23116	Eukaryotic translation initiation factor 3 subunit A	Eif3a	4	12555000	21303000	27359000	21695000	20480000	30360000	17731000	23361000	28397000	27873000	23350000	20202000	14878000	17367000	40552000	17083000	22562000	27967000
P60229	Eukaryotic translation initiation factor 3 subunit E	Eif3e	1	653490	494805	419250	460127	522706	399944	613801	467126	438050	523122	387900	573789	595680	640102	536393	970770	605440	472282
Q9DCH4	Eukaryotic translation initiation factor 3 subunit F	Eif3f	4	2503700	2628300	419250	3577400	3051100	2375800	3300900	3099300	438050	2895400	2459300	2676200	3786900	3068600	3261700	3311900	3357200	3123600
Q9Z1D1	Eukaryotic translation initiation factor 3 subunit G	Eif3g	6	5450000	5373900	4350800	7338800	7136800	6234200	4045000	4901000	5355200	5506600	4678000	5405100	6691200	5544500	5324500	5970300	6738100	5418500
Q91WK2	Eukaryotic translation initiation factor 3 subunit H	Eif3h	3	3738000	933830	1246600	960560	2351400	841260	2885900	905450	801100	1943600	1083600	3042400	4579700	4416900	2857800	5283700	4072200	3127700
Q9QZD9	Eukaryotic translation initiation factor 3 subunit I	Eif3i	9	11937000	7221500	6676500	13805000	9429200	8791600	9357900	7217800	5501400	11201000	8085600	10608000	12597000	11823000	11338000	12345000	9860100	10280000
Q3UGC7	Eukaryotic translation initiation factor 3 subunit J-A;Eukaryotic translation initiation factor 3 subunit J-B	Eif3j1;Eif3j2	11	10896000	16321000	17704000	18222000	17232000	19153000	14914000	18180000	18871000	15707000	18828000	15476000	14288000	14544000	14794000	13725000	17212000	17885000
A0A140LJ59	Eukaryotic translation initiation factor 3 subunit K	Eif3k	2	3805100	5204700	419250	5115800	4999100	5565000	4302900	4656000	4171400	5043200	4731400	4828900	7479700	6239700	3882500	8310800	9312700	5798600
Q99JX4	Eukaryotic translation initiation factor 3 subunit M	Eif3m	1	642896	494805	419250	460127	522706	399944	613801	467126	438050	523122	387900	573789	732388	1011200	536393	647858	833270	865120
P10630	Eukaryotic initiation factor 4A-II;Eukaryotic initiation factor 4A-II, N-terminally processed	Eif4a2	16	22353000	14423000	9503900	11739000	25693000	12719000	15150000	9815700	10237000	12476000	11746000	16749000	37005000	41864000	17273000	46680000	40835000	19495000
Q91VC3	Eukaryotic initiation factor 4A-III;Eukaryotic initiation factor 4A-III, N-terminally processed	Eif4a3;Gm8994	9	8263700	9929600	10715000	11554000	11960000	12000000	10596000	14563000	15350000	11819000	10531000	11916000	13670000	12078000	10511000	12175000	10459000	10936000
Q8BGD9	Eukaryotic translation initiation factor 4B	Eif4b	16	36295000	53825000	60646000	55036000	60921000	61414000	51656000	45367000	62665000	55998000	54822000	43085000	41650000	38378000	50953000	42205000	44683000	53724000
P63073	Eukaryotic translation initiation factor 4E	Eif4e	4	11104000	7211300	8544800	7631500	9504000	10302000	8614700	6746400	7212900	7529500	6542900	10122000	13615000	13705000	10809000	11748000	12742000	13056000
P70445	Eukaryotic translation initiation factor 4E-binding protein 2	Eif4ebp2	2	5765800	4834700	5604400	4944600	5376600	4249700	613801	4910600	6080500	5552000	6357200	5006100	5721200	2316700	4551300	3417700	605440	4792100
Q9WUK2	Eukaryotic translation initiation factor 4H	Eif4h	8	61295000	63607000	70470000	88536000	82952000	83278000	67433000	74108000	62295000	76013000	73709000	74124000	64871000	70065000	68060000	68757000	67143000	64645000
P59325	Eukaryotic translation initiation factor 5	Eif5	4	5537500	6667400	4895100	7769000	5633300	5040900	4374100	3315100	3281100	4571200	3203600	5636500	6390300	6445900	4982800	9203100	7273700	6418000
A0A0A0MQM0	Eukaryotic translation initiation factor 5A;Eukaryotic translation initiation factor 5A-1	Eif5a	10	50318000	51531000	56375000	79392000	57414000	66720000	48223000	43075000	51616000	47495000	55108000	49961000	49154000	65990000	57247000	57442000	60849000	57984000
O55135	Eukaryotic translation initiation factor 6	Eif6	6	12506000	7754300	6696700	9000700	7741600	8382400	11330000	10608000	7536300	9405500	7516500	13425000	11395000	12136000	11326000	10795000	12215000	9466200
Q8VEB6	Zinc phosphodiesterase ELAC protein 1	Elac1	6	6187000	8703800	8984600	9101400	8642600	8179200	9054100	7394100	7511300	7096300	10637000	6281100	6750900	4979100	7154700	5822100	6008700	7423000
P70372	ELAV-like protein 1	Elavl1	7	6212500	8623500	6024500	7938900	6711700	6226600	5652600	3421900	3140800	6295000	5127500	7401100	9163500	8741600	5064000	9302700	9745700	7420000
Q3UR02	ELAV-like protein;ELAV-like protein 2	Elavl2	9	8937900	9041700	7338700	7778200	7285800	5885600	9041000	5587300	3611700	6720800	4623800	7136000	10454000	11035000	8164300	12894000	9738700	8377100
Q60900	ELAV-like protein 3	Elavl3	2	1787300	1279600	1034600	1009300	1478400	1194300	1118300	665860	926690	1232700	601100	1483100	1977500	2117100	1227200	2337700	2047200	1610700
Q61701	ELAV-like protein 4	Elavl4	2	643790	494805	419250	460127	870050	399944	554350	467126	315180	523122	387900	483890	701930	850520	530400	1472700	727200	708680
P21995	Embigin	Emb	5	17058000	19687000	26105000	20945000	23621000	24185000	21229000	24595000	27551000	21378000	29027000	19866000	21238000	15496000	20638000	20160000	23553000	24373000
D3Z665	ER membrane protein complex subunit 10	Emc10	2	6647100	494805	419250	460127	522706	399944	5026200	467126	4022600	523122	387900	4913900	6379900	4265900	9531400	6344700	605440	472282
Q9CRD2	ER membrane protein complex subunit 2	Emc2	2	10420000	6276300	4316400	4010800	3123200	4059400	5677100	3418200	3521800	5492600	3603800	6775400	7217000	10362000	7644300	6625200	5436500	7212200
Q9EP72	ER membrane protein complex subunit 7	Emc7	1	5147300	3706900	4010800	3219600	4998000	3182100	4370500	2986400	4701300	3794000	387900	3886200	3731600	4808500	3868000	4124900	3184600	3827200
O08579	Emerin	Emd	7	13141000	9686100	11519000	13008000	12164000	11682000	9903600	10635000	11074000	14373000	11861000	8342700	10618000	9600500	10727000	11624000	10358000	9542600
A0A0A6YXC8	Protein enabled homolog	Enah	5	1698500	1560400	419250	2049500	2175900	399944	1369800	1059200	1067900	1301800	899540	2371100	1828500	2096600	2979900	1868000	2822300	472282
Q8C522	Endonuclease domain-containing 1 protein	Endod1	8	11582000	9494900	9946600	12280000	10762000	8503000	10032000	11200000	10910000	10177000	11067000	12110000	13502000	12014000	11124000	11991000	14564000	14716000
O08600	Endonuclease G, mitochondrial	Endog	7	7742500	10754000	12174000	9846600	12556000	10405000	13293000	14638000	13896000	12472000	10921000	9044400	14179000	7665100	11814000	9461400	7053300	8795400
P17182	Alpha-enolase;Enolase	Eno1	36	4143900000	5614700000	6603000000	6038900000	7236100000	7058400000	5159800000	6194200000	7176400000	6678300000	6811000000	5270300000	4931700000	4350400000	5336700000	4120800000	4970500000	5359800000
P17183	Gamma-enolase;Enolase	Eno2	21	1515400000	2052500000	2523900000	2100700000	2588900000	2617900000	1832900000	2379300000	2611800000	2284400000	2492400000	1704300000	1629900000	1536500000	1951600000	1507700000	1711400000	1976500000
P21550	Beta-enolase;Enolase	Eno3	4	16834000	494805	419250	15068000	8609500	21754000	613801	14642000	23612000	523122	20764000	11714000	732388	12192000	536393	15379000	11877000	14852000
Q8BGB7	Enolase-phosphatase E1	Enoph1	4	6562300	4496300	3952800	6888900	6738100	6042900	6389600	8764400	3905900	8602100	3972600	10281000	11826000	10331000	8236000	10184000	10755000	6907500
G3UXY9	Ectonucleotide pyrophosphatase/phosphodiesterase family member 2	Enpp2	10	8050900	9178700	12354000	9927400	10846000	11006000	10836000	15660000	8953500	10229000	10668000	8282900	8334900	8211900	7339800	7244900	8055700	9788400
Q8BTJ4	Bis(5-adenosyl)-triphosphatase enpp4	Enpp4	4	4630400	5057800	2015600	1987700	2479000	1909100	2810600	2617200	1989200	2171800	1910000	2763700	3399800	2211100	2901500	1790800	2644600	2893000
Q9EQG7	Ectonucleotide pyrophosphatase/phosphodiesterase family member 5	Enpp5	7	8254900	11820000	13178000	13375000	13985000	9578700	11265000	14150000	11876000	11124000	12330000	9557200	10849000	9773400	10912000	9161600	11190000	10670000
Q8BGN3	Ectonucleotide pyrophosphatase/phosphodiesterase family member 6	Enpp6	11	14736000	10721000	9375900	9398200	9970100	8936600	8970900	11303000	8848600	10236000	7500900	11501000	8743200	9738900	11018000	10373000	7396600	8812700
P60840	Alpha-endosulfine	Ensa	13	98928000	145630000	187350000	161560000	163460000	183940000	133730000	141830000	195010000	145560000	188230000	124700000	73410000	108770000	138960000	109990000	112350000	142870000
O55026	Ectonucleoside triphosphate diphosphohydrolase 2	Entpd2	4	5712100	3870400	3516100	460127	3169600	399944	4330300	3392300	438050	523122	2981800	7124600	4308200	5340900	5212100	5042700	5122900	3242900
A0A2I3BRK6	Transcription and mRNA export factor ENY2	Eny2	2	4551100	8780900	9129900	9598100	9966900	8324000	8165800	7528100	5895500	7830100	7808800	6644700	6706300	7254100	7362400	7421800	7283200	5674200
A2AUK5	Band 4.1-like protein 1	Epb4.1l1;Epb41l1	15	17242000	5042700	7251200	6389800	9985000	6407700	8720200	9274100	8527300	10706000	9680100	8813400	13074000	11027000	9628900	13063000	17812000	7828800
Q80UE4	Band 4.1-like protein 2	Epb4.1l2;Epb41l2	12	7065600	4713100	5708300	5260900	7310100	5238700	5824000	5300400	7567100	6068200	5978600	3539600	6676900	6525100	7100600	7822700	9244700	5611300
Q9WV92	Band 4.1-like protein 3;Band 4.1-like protein 3, N-terminally processed	Epb41l3;Epb4.1l3	35	116170000	66276000	92415000	67933000	108590000	93870000	100240000	96514000	109110000	93843000	110870000	81541000	87609000	94225000	91455000	100940000	127900000	86396000
Q99M71	Mammalian ependymin-related protein 1	Epdr1	7	49503000	74702000	79398000	89477000	89291000	81149000	62674000	77736000	80256000	74781000	80916000	62619000	59309000	51888000	64566000	50815000	55048000	78881000
Q03137	Ephrin type-A receptor 4	Epha4	5	1762600	1912500	419250	460127	2788100	399944	2290700	467126	438050	480540	1237900	2366700	5065700	6786300	2349400	9597800	3723500	2464200
P34914	Bifunctional epoxide hydrolase 2;Cytosolic epoxide hydrolase 2;Lipid-phosphate phosphatase	Ephx2	3	1604900	494805	419250	460127	687220	399944	1558900	467126	438050	523122	387900	728880	1625900	1467100	505190	2335500	1886300	1692400
Q80VP1	Epsin-1	Epn1	15	32692000	31964000	34472000	38434000	34589000	35974000	33685000	35024000	33525000	41808000	32720000	31994000	35335000	33283000	34871000	35374000	37161000	38039000
Q5NCM5	Epsin-2	Epn2	7	9592700	12814000	5844600	10232000	6954800	7292600	9571700	7098100	6215400	8564600	6550800	7144600	10486000	7723900	7041500	8922300	9203200	9353300
Q91W69	Epsin-3	Epn3	1	7081800	6042500	4836600	6084300	5589600	5048000	7031100	6066300	3952200	4553600	3162400	6025300	5800900	6898200	5349300	8324600	6316200	5628800
Q8CGC7	Bifunctional glutamate/proline--tRNA ligase;Glutamate--tRNA ligase;Proline--tRNA ligase	Eprs	2	642896	494805	419250	1954700	1545100	399944	1655400	1729600	438050	1996600	1202900	1307900	3545200	2858900	1642500	4203800	2389600	1470800
A0A1D5RLS1	Epidermal growth factor receptor substrate 15-like 1	Eps15l1	11	6375700	5829400	6448600	7485200	8018700	5144400	6258300	6198300	3731600	5576900	4583200	5531800	6474400	7532400	5891400	6698600	6562900	6773300
Q99K30	Epidermal growth factor receptor kinase substrate 8-like protein 2	Eps8l2	1	642896	494805	419250	460127	522706	399944	613801	563940	438050	523122	387900	573789	969140	640102	536393	656850	605440	472282
V9GXH3	ELKS/Rab6-interacting/CAST family member 1	Erc1	20	23440000	20837000	22216000	22874000	25180000	20680000	19304000	25031000	17934000	22584000	19789000	22438000	19194000	18366000	21631000	16829000	16910000	16942000
Q3UHT7	ERC protein 2	Erc2	13	19006000	13880000	12805000	16275000	13910000	13379000	7805500	11117000	8926200	11760000	9901000	11601000	7635900	8703600	11778000	10323000	8719600	8324100
F6SLP4	Endoplasmic reticulum-Golgi intermediate compartment protein 1	Ergic1	4	7263400	3774700	1561200	2949200	3813500	399944	7915600	6708400	4116900	6965600	5953100	8588900	11080000	7565400	6666300	9800700	8851400	9357700
P84089	Enhancer of rudimentary homolog	Erh	6	154870000	188050000	267300000	224640000	253850000	242160000	166110000	164610000	233480000	217410000	217100000	155880000	136660000	139940000	164940000	133340000	158530000	164460000
Q8C460	ERI1 exoribonuclease 3	Eri3	6	12136000	18277000	14104000	9246200	11192000	10732000	21628000	19893000	14994000	6347500	6063300	13403000	18841000	14577000	16743000	17683000	15772000	18008000
Q8VEH8	Endoplasmic reticulum lectin 1	Erlec1	4	2904700	2298500	419250	460127	2576000	399944	2754300	467126	438050	523122	2419400	2331900	1418700	3999000	2222300	3430500	605440	3333000
Q5EBJ4	Ermin	Ermn	12	47844000	47750000	55829000	63472000	65163000	57432000	46448000	52625000	51293000	58107000	63367000	44812000	41386000	42270000	51108000	39273000	46038000	46364000
Q8R180	ERO1-like protein alpha	Ero1l	5	29075000	8669400	15853000	7035000	14069000	399944	26149000	18267000	16838000	6271900	15790000	21941000	25522000	21106000	13280000	30083000	19489000	13484000
P57759	Endoplasmic reticulum resident protein 29	Erp29	8	30404000	33469000	31078000	39070000	43576000	32474000	29085000	30833000	25088000	30645000	20399000	30353000	38842000	35113000	29042000	34961000	33845000	29059000
Q9D1Q6	Endoplasmic reticulum resident protein 44	Erp44	8	83324000	47859000	33530000	51523000	39049000	44625000	73356000	48302000	32910000	63731000	36666000	65215000	79541000	77132000	63884000	90239000	54681000	70975000
H3BKH6	S-formylglutathione hydrolase	Esd	11	2559200	1822200	210180	1630400	3495800	815280	346870	467126	738930	765660	387900	2601700	4479300	11020000	772690	40239000	27104000	10010000
Q99LC5	Electron transfer flavoprotein subunit alpha, mitochondrial	Etfa	15	33890000	15162000	11870000	18094000	26130000	13674000	22632000	12242000	9869900	15584000	10360000	21802000	38539000	41380000	23307000	44487000	31107000	21161000
Q9DCW4	Electron transfer flavoprotein subunit beta	Etfb	14	52124000	36359000	33187000	42681000	41367000	32646000	42721000	29983000	29606000	35792000	29658000	39678000	50114000	57205000	42000000	47841000	44278000	41001000
Q921G7	Electron transfer flavoprotein-ubiquinone oxidoreductase, mitochondrial	Etfdh	23	34332000	30512000	21733000	16235000	12315000	16183000	31786000	16407000	17603000	13939000	11588000	29802000	24645000	26592000	29294000	27570000	24153000	34880000
Q9DCM0	Persulfide dioxygenase ETHE1, mitochondrial	Ethe1	8	25587000	42254000	52552000	44526000	42620000	37917000	30013000	38877000	42803000	34993000	39480000	32766000	29931000	25331000	34718000	25619000	31492000	32195000
E9PYH3	Ethanolamine-phosphate phospho-lyase	Etnppl	3	4285000	7199900	4329800	5356400	522706	3330000	5515200	2925600	3157800	523122	387900	2883900	3277600	4679000	3203800	647858	605440	3714600
D3Z511	Protein eva-1 homolog A	Eva1a	1	6969100	9028700	11823000	10900000	522706	9309300	613801	467126	438050	523122	15013000	7843000	9367300	7771600	536393	647858	605440	472282
P20934	Protein EVI2A	Evi2a	1	3051100	3859800	3447600	3596200	3478000	2383400	3228000	3431600	2265200	3413600	2536800	3264500	2457800	640102	536393	647858	3337200	3354000
Q5SUT0	RNA-binding protein EWS	Ewsr1	9	31918000	38718000	46043000	36089000	43701000	37904000	35726000	49800000	39805000	38673000	43895000	32934000	34300000	31813000	34549000	28424000	33014000	41848000
Q8C163	Nuclease EXOG, mitochondrial	Exog	13	31294000	40424000	43622000	46700000	45961000	44262000	41456000	52826000	47512000	45314000	46735000	42569000	39412000	35087000	41750000	30222000	37870000	39974000
Q3TSR0	Exostosin-like 2	Extl2	2	642896	4680000	419250	460127	3152000	2822800	3936100	4729300	438050	4271700	387900	3336900	4457600	5066400	3486400	5544000	605440	472282
P26040	Ezrin	Ezr	35	96190000	110060000	72253000	92143000	61782000	84328000	107210000	72959000	71682000	89518000	80129000	101030000	91794000	92193000	107640000	88776000	88367000	107270000
O88792	Junctional adhesion molecule A	F11r	3	8727300	3986400	3748700	3557900	3986600	3652200	2479200	4570100	5108800	2409800	4869900	4348600	732388	5832900	4303700	2568100	2478000	6510200
P20352	Tissue factor	F3	8	8818100	11143000	14945000	13043000	13702000	13760000	12291000	12542000	14182000	14677000	14640000	9834300	10030000	7386400	14669000	9331200	10585000	11951000
O08914	Fatty-acid amide hydrolase 1	Faah	2	1042600	494805	546210	460127	836910	1676800	822830	467126	438050	2247400	387900	573789	4910000	2668500	569770	3627600	4810800	665160
P11404	Fatty acid-binding protein, heart	Fabp3	7	329690000	401510000	427610000	325620000	329120000	363900000	331470000	323320000	370700000	385950000	347550000	302990000	325300000	319730000	368060000	326850000	287810000	391340000
Q05816	Fatty acid-binding protein, epidermal	Fabp5	10	103920000	106860000	137640000	154820000	133220000	130430000	115840000	118470000	113270000	137700000	116390000	120380000	92829000	115870000	113090000	112660000	116040000	117730000
E9Q0H6	Fatty acid-binding protein, brain	Fabp7	4	9680900	12098000	8482000	14845000	14141000	11207000	8003500	8309400	9122600	12387000	9699200	11111000	10524000	10513000	10415000	12630000	12119000	12026000
Q61160	FAS-associated death domain protein	Fadd	1	642896	494805	419250	460127	522706	801300	613801	467126	1091900	642520	643950	573789	732388	640102	807190	782150	537600	542650
P35505	Fumarylacetoacetase	Fah	17	35557000	47524000	53336000	52064000	56531000	51069000	40519000	51881000	54046000	46725000	53070000	41582000	34882000	33719000	42041000	32134000	36506000	41519000
Q8R0F8	Acylpyruvase FAHD1, mitochondrial	Fahd1	10	45574000	60931000	72149000	63157000	72948000	65715000	60458000	64926000	75460000	58300000	67061000	49993000	53206000	44774000	50993000	40109000	47684000	58197000
A0A0R4J094	Fumarylacetoacetate hydrolase domain-containing protein 2A	Fahd2	12	54710000	58757000	74174000	52123000	69943000	69881000	65583000	70763000	74234000	67325000	78234000	59750000	55062000	50970000	57844000	52168000	59434000	71383000
Q8K097	Protein lifeguard 2	Faim2	2	642896	10413000	7734900	460127	522706	7358300	613801	9074800	10526000	6512900	5584300	5967500	4589800	6591300	6049000	5259000	11308000	7214500
D3YZS0	RNMT-activating mini protein	Fam103a1	3	5399400	5833400	7803200	7147900	7719300	7176400	6482300	5513800	7627400	7584400	8496500	5770200	5607900	5408000	7277800	5023400	5344500	6191200
Q3TGF2	Protein FAM107B	Fam107b	2	642896	494805	419250	460127	522706	399944	613801	467126	3008300	523122	387900	573789	4737300	640102	536393	647858	605440	472282
Q8VE88	Protein FAM114A2	Fam114a2	1	642896	609720	817380	460127	522706	789320	1286000	467126	438050	523122	387900	573789	1813000	640102	536393	2322700	2585300	1285700
E9Q8P8	Protein FAM131B	Fam131b	2	2475100	3030700	3109900	3789300	3954500	3993300	3241500	3175400	3586800	4380400	3453700	3685800	3775800	3947800	4147300	4414300	4093900	3813900
Q9CR98	Protein FAM136A	Fam136a	8	38443000	51369000	60857000	54380000	59433000	55166000	46584000	50731000	57233000	59487000	54799000	44263000	36459000	35672000	44029000	33828000	36345000	49602000
D3YUE4	Family with sequence similarity 151, member B	Fam151b	4	3374200	5938000	5273300	3062700	4433000	3972300	4689800	5520000	4115700	3718200	3920700	5474100	3807300	3515600	2772400	3710800	4610400	5023300
Q9D6U8	Protein FAM162A	Fam162a	8	26113000	31545000	33241000	26451000	29048000	29208000	30201000	26142000	32717000	29811000	30638000	30240000	28578000	25998000	32106000	26173000	27824000	34330000
Q8BUM6	Protein FAM163B	Fam163b	1	642896	3190800	419250	460127	2525300	399944	613801	467126	1906800	523122	1688600	3481000	732388	640102	1948700	1896500	2508700	472282
Q5XG69	Soluble lamin-associated protein of 75 kDa	Fam169a	3	642896	494805	1716100	2193700	1404300	399944	613801	1715900	438050	523122	2192700	573789	1594500	2103200	536393	2294900	2973700	472282
D3Z4D8	BRISC complex subunit Abro1	Fam175b	1	4371100	3695600	419250	460127	2048700	399944	3473300	2940500	438050	523122	387900	3444300	3505500	4788600	2870400	4637100	3363200	4389800
Q8BR63	Protein FAM177A1	Fam177a1	3	25965000	25961000	32267000	40911000	34840000	29429000	36361000	32354000	20279000	36727000	29753000	32054000	24115000	32064000	27148000	20702000	21064000	33700000
Q3UGS4	Protein FAM195B	Fam195b	4	9560800	16765000	14471000	17282000	13396000	12323000	10770000	17024000	12507000	17896000	15242000	11584000	10531000	10720000	10872000	10147000	9611000	10916000
A0A0R4J0M7	Protein FAM19A2	Fam19a2	1	2346100	3825000	3629400	3262600	3040200	399944	2729400	467126	438050	2695600	2895200	3138700	3027300	3225000	3602500	4033700	605440	472282
Q6PGL7	WASH complex subunit FAM21	Fam21	4	1821800	1592800	2018700	2312200	2591200	1895000	1986200	2050300	1681200	2254800	2242700	2301800	2092700	2285600	1881800	2312800	2425500	2191200
Q8BGY7	Protein FAM210A	Fam210a	3	3447300	2719000	3148100	4044700	2702800	2277800	3486100	3095900	4120500	3625300	3432700	2611000	2752500	5783900	2729900	5060700	5596100	2164600
Q3U125	Redox-regulatory protein FAM213A	Fam213a	2	3108400	2757600	2638500	2734200	3227500	1720300	3734100	2286700	438050	2363400	1193500	2814000	6443600	3982600	4138300	4692500	3962400	3417300
Q9DB60	Prostamide/prostaglandin F synthase	Fam213b	5	3597000	5075800	5446500	5663400	6911900	3968300	4317700	3756100	4829400	5015300	3343800	4801800	7925700	5536100	5710800	7089800	6579400	6335700
G3X9I1	Protein FAM3C	Fam3c	2	8373100	8777900	4751700	8131900	6353900	7015200	9323600	7931400	5939400	6540900	6215100	6856900	6266500	6348800	6784500	5716900	5983800	8007400
Q8BHZ0	Protein FAM49A	Fam49a	7	2931500	3996900	419250	2766400	3622200	4333300	2320500	2630200	1893500	4017500	3715900	4622200	4260400	5424200	5940700	4802100	6736300	4662800
Q921M7	Protein FAM49B	Fam49b	13	13893000	13016000	11761000	16973000	17003000	10823000	13801000	13660000	11088000	18431000	11965000	18812000	22687000	24633000	18422000	28335000	26876000	17841000
Q9D187	Mitotic spindle-associated MMXD complex subunit MIP18	Fam96b	1	642896	3325200	419250	4520700	522706	3645700	613801	467126	3197300	2777200	387900	573789	5329400	640102	536393	647858	605440	472282
Q80VD1	Protein FAM98B	Fam98b	4	2468200	4364800	3149000	5026100	5218100	3778400	3624300	2813000	1944800	3196000	3908800	3252900	4894500	3530500	3503300	5278700	3572000	4985000
Q8C0C7	Phenylalanine--tRNA ligase alpha subunit	Farsa	3	642896	494805	419250	460127	522706	399944	613801	467126	438050	523122	387900	573789	2248200	1958100	536393	2389200	2034800	1688700
Q9WUA2	Phenylalanine--tRNA ligase beta subunit	Farsb	8	642896	596740	419250	1973400	2144100	399944	613801	467126	438050	523122	387900	1024900	3910100	5266700	536393	8876500	2458900	1018100
P19096	Fatty acid synthase;[Acyl-carrier-protein] S-acetyltransferase;[Acyl-carrier-protein] S-malonyltransferase;3-oxoacyl-[acyl-carrier-protein] synthase;3-oxoacyl-[acyl-carrier-protein] reductase;3-hydroxyacyl-[acyl-carrier-protein] dehydratase;Enoyl-[acyl-carrier-protein] reductase;Oleoyl-[acyl-carrier-protein] hydrolase	Fasn	7	642896	494805	419250	460127	522706	399944	613801	467126	438050	523122	387900	573789	3860800	640102	172040	386420	4164300	472282
A0A494B9Z0	40S ribosomal protein S30	Fau	1	8865100	11482000	8131700	9521200	12495000	9336000	17312000	16690000	9075700	7230100	15551000	11600000	14925000	12111000	6426300	10164000	6866100	9535900
A2RT62	F-box/LRR-repeat protein 16	Fbxl16	3	642896	2729400	419250	460127	2787200	399944	3747100	4218900	438050	523122	4310200	2742700	732388	3186400	2404400	2831100	605440	472282
Q80UW2	F-box only protein 2	Fbxo2	13	58341000	64385000	76522000	78096000	75235000	71526000	56746000	75070000	56833000	62493000	65392000	51463000	52213000	44373000	54431000	46320000	48141000	54429000
Z4YN00	F-box only protein 6	Fbxo6	2	2500400	1759000	870310	1085300	803620	1055200	1155200	1689800	995870	1032100	878860	1995000	1410200	1319700	1361200	3034500	1594800	1902100
E9Q9C6	Fc fragment of IgG binding protein	Fcgbp	2	30691000	14794000	12700000	13526000	10979000	10258000	14689000	10208000	12367000	8991800	8511200	16552000	17624000	21611000	15616000	16852000	19742000	15842000
A0A0G2JEA5	Farnesyl pyrophosphate synthase	Fdps	4	898210	1475400	632470	792310	1694500	1076300	1612700	1274800	663060	1208700	802640	2757200	3996900	3450500	1240500	5021400	4134300	2083800
P46656	Adrenodoxin, mitochondrial	Fdx1	2	4239100	3253500	5122400	4534600	3990700	4773900	3565600	2883000	2998700	1761500	2872200	2851100	2274100	3254200	3676300	3548300	3712500	3860200
Q9CPW2	Adrenodoxin-like protein, mitochondrial	Fdx1l	5	9276900	12089000	14309000	11720000	12073000	13503000	10653000	11916000	12059000	10119000	10606000	9478100	10142000	9199500	11098000	10790000	7893800	11852000
Q91W09	Ferrochelatase;Ferrochelatase, mitochondrial	Fech	4	19495000	1636500	1508600	2106000	2397800	1262700	2059800	1542300	976120	1966000	1043200	2287800	8860600	3266200	1788100	4074000	4414500	1815800
Q9QXC1	Fetuin-B	Fetub	3	5858700	4437100	5619900	4002900	4574100	4273600	2943400	3508700	2883100	3223200	3147700	2179400	2792300	2250800	2179500	3078400	1646200	1999900
Q8K0X8	Fasciculation and elongation protein zeta-1	Fez1	1	3222400	2386800	419250	460127	522706	2134300	4426900	2763700	438050	3188200	387900	573789	4181600	640102	1840400	4243600	605440	472282
E9PV24	Fibrinogen alpha chain;Fibrinopeptide A;Fibrinogen alpha chain	Fga	3	4563300	494805	4665800	3874800	4112100	5366500	5323000	467126	438050	5097800	387900	3982400	4114900	3886400	5153900	4606800	5629200	472282
Q8K0E8	Fibrinogen beta chain;Fibrinopeptide B;Fibrinogen beta chain	Fgb	4	2452400	2913000	2712400	3499300	2701900	2851700	2858300	3467400	2240800	1583600	387900	3476200	2877400	2529700	3452000	3853700	3866500	2853900
P61148	Fibroblast growth factor 1	Fgf1	5	6770800	4633500	5705500	7963000	7005800	8072900	7164800	6436700	7017000	8084700	7342600	7088200	8571900	7765900	7723700	6618700	5783000	7194300
P61329	Fibroblast growth factor 12	Fgf12	5	55640000	29503000	6827100	7861300	14607000	8041900	39728000	5805200	5258300	10994000	6779400	31147000	58455000	52543000	47424000	53166000	29553000	30702000
Q9CRA9	FGFR1 oncogene partner 2 homolog	Fgfr1op2	4	642896	2431300	3149900	4724400	4446100	2937000	2421000	467126	438050	3035200	2323100	2768500	3007000	3666600	536393	2749600	2527500	3120600
Q3UER8	Fibrinogen gamma chain	Fgg	5	4390900	3800800	3279000	3357900	3532400	3259500	4478600	4562900	3735300	3934100	3312000	5374800	4840300	4097300	4756100	4851700	6240000	3307400
P97807	Fumarate hydratase, mitochondrial	Fh	26	218910000	108100000	105730000	52145000	102720000	97133000	262360000	274250000	256580000	183640000	189530000	236360000	212120000	208430000	243040000	178890000	201450000	202450000
E9PVU9	Bis(5-adenosyl)-triphosphatase	Fhit	6	6475000	12844000	15292000	7224700	11844000	7667100	9670600	10648000	10236000	8982100	9980200	9628000	7117500	5995100	8000200	7825600	8806600	12112000
A2AEX8	Four and a half LIM domains protein 1	Fhl1	11	28662000	9993800	14085000	6941800	15081000	13013000	16071000	16392000	12477000	11174000	8222400	11997000	13478000	8713600	14132000	9355200	11839000	8940100
A2AV25	Fibrinogen C domain-containing protein 1	Fibcd1	1	642896	494805	419250	460127	582390	772300	613801	467126	498580	851120	626450	639220	732388	650930	739320	648890	788630	659490
Q9CQ92	Mitochondrial fission 1 protein	Fis1	8	27966000	29572000	28360000	24219000	25737000	20831000	27473000	21503000	25778000	17099000	16164000	27213000	33745000	28191000	31701000	32943000	27318000	28798000
P26883	Peptidyl-prolyl cis-trans isomerase FKBP1A	Fkbp1a	8	606640000	820430000	1171800000	795160000	886520000	1109600000	748230000	771990000	1292200000	873560000	1190500000	717710000	609810000	657550000	912960000	672840000	765150000	975450000
Q9Z2I2	Peptidyl-prolyl cis-trans isomerase FKBP1B;Peptidyl-prolyl cis-trans isomerase	Fkbp1b	2	22726000	37905000	51453000	36974000	40411000	44942000	27516000	37200000	50980000	37669000	44611000	28110000	17763000	25641000	38292000	26515000	31666000	35487000
P45878	Peptidyl-prolyl cis-trans isomerase FKBP2	Fkbp2	8	81771000	114000000	133980000	106450000	117550000	122270000	124710000	124500000	153270000	126480000	141160000	106180000	90058000	89699000	115700000	88343000	114080000	129980000
Q62446	Peptidyl-prolyl cis-trans isomerase FKBP3	Fkbp3	13	45455000	54440000	60608000	54000000	55001000	58151000	58398000	53883000	64370000	51474000	58240000	53581000	49852000	53679000	59899000	45411000	47882000	56447000
P30416	Peptidyl-prolyl cis-trans isomerase FKBP4;Peptidyl-prolyl cis-trans isomerase FKBP4, N-terminally processed;Peptidyl-prolyl cis-trans isomerase	Fkbp4	13	6162200	6823000	6971900	10435000	8972000	4310400	12497000	12891000	4366100	11118000	8604400	13159000	12341000	12981000	13277000	13533000	15708000	10700000
O35465	Peptidyl-prolyl cis-trans isomerase FKBP8	Fkbp8	2	3588500	4542800	419250	2905600	2851400	399944	4194400	4423000	4078300	4154100	5481800	5845800	5226700	7773800	4360700	8466400	8393500	4916200
E9QPZ3	Filaggrin-2	Flg2	1	642896	494805	419250	460127	522706	399944	613801	467126	438050	523122	387900	573789	732388	640102	536393	647858	605440	472282
B7FAV1	Filamin-A	Flna	3	3413400	494805	1613300	460127	522706	399944	613801	1419100	438050	523122	387900	3343700	3138000	4370200	536393	647858	8071700	472282
Q5SS83	Flotillin-2	Flot2	3	3199700	880280	1034200	460127	874820	399944	821560	1752800	2475800	1147500	1593900	638760	781430	869820	1300300	1020900	1567200	1015800
Q9JL04	Formin-2	Fmn2	2	924650	494805	386510	460127	522706	399944	613801	467126	220040	523122	387900	490490	732388	640102	536393	602660	774890	472282
E9QAS9	Fragile X mental retardation protein 1 homolog	Fmr1	3	1509600	494805	1722500	460127	522706	1425000	2523100	467126	438050	2570600	387900	1663000	3246500	3572000	536393	3015400	3028200	2593800
Q8K274	Ketosamine-3-kinase	Fn3krp	2	642896	3035400	2411200	2390700	2427300	1791500	5308400	467126	438050	523122	2033700	4204300	4764700	4501200	4184200	7817200	7355400	3734700
A2AQ43	Formin-binding protein 1	Fnbp1	6	3140100	2288700	2393500	3206700	2273000	2643300	2082000	3467100	1944400	2251600	1559700	3087600	3616600	3664700	2194700	4255100	4575400	3560800
Q61239	Protein farnesyltransferase/geranylgeranyltransferase type-1 subunit alpha	Fnta	5	3171500	2596200	2125600	1555400	1653000	1277400	3382800	2213300	1979000	1493400	495550	3005800	3205000	3267800	3233700	4075900	2942600	2699700
D3YWJ4	Protein farnesyltransferase subunit beta	Fntb	3	2514900	3093200	1556600	460127	522706	399944	2969100	467126	1663300	523122	387900	2827000	3521200	2563900	2501000	3138600	1691300	2376600
O35409	Glutamate carboxypeptidase 2	Folh1	16	5477900	7405600	10707000	8984100	8827500	8137200	8440500	8828300	8894200	8766800	8379900	7271100	6330900	6332700	7835800	4995600	6258300	7844300
B1AXV0	DOMON domain-containing protein FRRS1L	Frrs1l	4	12400000	7082800	8298100	9484500	11632000	11287000	8131200	7771100	7849700	11828000	12649000	13566000	10359000	14854000	11884000	12022000	9941300	11954000
Q61553	Fascin	Fscn1	20	107610000	21006000	13799000	25664000	45645000	19287000	31467000	14461000	13469000	20109000	14124000	38478000	67257000	90382000	34718000	89284000	61039000	34654000
Q7TPM6	Fibronectin type III and SPRY domain-containing protein 1	Fsd1	7	13815000	1779300	2541500	1790000	3354900	1969600	5909700	1880100	3991400	1912900	2148700	4336900	5427500	10509000	3405800	10811000	8714000	3762100
E0CXZ1	FSD1-like protein	Fsd1l	2	642896	494805	419250	460127	522706	399944	613801	467126	438050	523122	387900	573789	732388	640102	536393	6723000	1604000	472282
P09528	Ferritin heavy chain;Ferritin heavy chain, N-terminally processed	Fth1	13	25836000	57854000	63021000	66181000	48331000	67845000	56597000	54353000	76752000	75691000	79656000	58674000	63022000	55114000	80068000	53867000	56905000	78154000
Q9CPX4	Ferritin;Ferritin light chain 1	Ftl1	5	5723400	12506000	10052000	11948000	10059000	10480000	10837000	13490000	12697000	15928000	16305000	11553000	15296000	10117000	16072000	11200000	10313000	17300000
Q8BGW1	Alpha-ketoglutarate-dependent dioxygenase FTO	Fto	8	5841500	5253100	6866100	5733000	6724400	5790200	6875000	6017000	5836000	4793100	4541400	5125500	5613900	4900400	5749400	5139000	5245000	6224800
Q3TUE1	Far upstream element-binding protein 1	Fubp1	16	25582000	26101000	31161000	21224000	23752000	23399000	26530000	26421000	30659000	23636000	27064000	27508000	26134000	25551000	28097000	26333000	25230000	29073000
H3BJZ1	FUN14 domain-containing protein 1	Fundc1	1	2516600	2407600	2306800	460127	1119400	1176300	2846000	1165300	1431800	1898200	1005000	1904100	3305900	2640900	3743800	3389600	1329700	3144800
Q9D6K8	FUN14 domain-containing protein 2	Fundc2	5	13333000	13757000	11412000	8369500	10641000	9979900	10929000	11731000	13203000	14430000	12579000	9970200	11385000	12005000	10180000	11818000	11984000	5868500
D3YWS7	Fucose mutarotase	Fuom	4	10473000	13791000	14055000	13446000	14677000	14101000	12647000	13655000	13839000	11688000	8263000	10456000	14417000	9919000	10868000	11023000	10734000	11278000
Q8CFQ9	RNA-binding protein FUS	Fus	12	72174000	75767000	81346000	76560000	92704000	83426000	68979000	76837000	83234000	76749000	88293000	68315000	64464000	62520000	73476000	58722000	70835000	62431000
O35943	Frataxin, mitochondrial;Frataxin intermediate form;Frataxin mature form	Fxn	4	12192000	14061000	15641000	17937000	17562000	19430000	15091000	20259000	16867000	21101000	24586000	17820000	14826000	14475000	16549000	12611000	12061000	15468000
A0A0H2UH27	Fragile X mental retardation syndrome-related protein 1	Fxr1	1	345770	494805	419250	196220	319980	180380	239940	467126	438050	523122	387900	450240	748050	317890	317500	820220	524440	199020
A0A0U1RPI1	Phospholemman	Fxyd1	1	18732000	24655000	33292000	24561000	32352000	37578000	27969000	28389000	41505000	37991000	36777000	25491000	30554000	24774000	38506000	24457000	17822000	29569000
Q9D164	FXYD domain-containing ion transport regulator 6	Fxyd6	5	63301000	71822000	102450000	90976000	76665000	76705000	79090000	98784000	93941000	91900000	114280000	96896000	55603000	78900000	72488000	88444000	80882000	90529000
A0A0U1RPY2	FXYD domain-containing ion transport regulator 7	Fxyd7	1	61111000	64405000	61760000	79636000	74543000	94655000	53400000	49698000	60163000	81520000	64463000	35300000	32437000	53413000	57724000	41494000	55827000	58807000
P97855	Ras GTPase-activating protein-binding protein 1	G3bp1	2	6042900	2993400	3206600	4033700	5729600	3095400	613801	3184600	3309400	2865700	2090900	3117400	5709000	3384300	4533900	3381000	4068400	472282
P97379	Ras GTPase-activating protein-binding protein 2	G3bp2	10	21534000	14948000	12761000	22447000	21101000	21166000	18066000	15706000	17433000	23024000	13896000	21312000	21355000	24452000	23225000	26400000	24578000	21373000
A3KG36	Glucose-6-phosphate 1-dehydrogenase;Glucose-6-phosphate 1-dehydrogenase 2;Glucose-6-phosphate 1-dehydrogenase X	G6pdx;G6pd2	1	642896	494805	419250	460127	1170800	399944	613801	467126	438050	523122	387900	573789	2954500	1627800	536393	647858	1555500	902080
P70699	Lysosomal alpha-glucosidase	Gaa	20	18214000	19810000	20217000	20963000	18178000	19194000	25162000	20583000	22438000	17644000	15700000	23725000	21137000	21371000	22488000	21241000	17465000	20158000
Q9DCD6	Gamma-aminobutyric acid receptor-associated protein	Gabarap	1	6203400	6539000	8448000	3500700	5274100	4734100	6559000	6155600	8140400	5411800	6010600	7279000	8050400	5336000	9430400	6775700	5143600	9132700
Q8R3R8	Gamma-aminobutyric acid receptor-associated protein-like 1	Gabarapl1	5	12117000	8757500	16535000	13461000	14506000	16164000	14863000	16618000	17334000	14307000	11767000	19960000	16153000	11293000	15242000	13984000	10974000	14232000
P60521	Gamma-aminobutyric acid receptor-associated protein-like 2	Gabarapl2	9	39457000	34769000	30134000	27338000	26750000	26588000	36334000	25394000	26036000	26521000	22180000	33426000	44198000	30051000	40105000	40384000	31287000	38977000
P62812	Gamma-aminobutyric acid receptor subunit alpha-1	Gabra1	1	622870	219750	316290	460127	283980	349140	373640	309030	429160	291730	343370	363930	1299900	505240	295890	530200	659510	414700
P48318	Glutamate decarboxylase 1	Gad1	6	5888600	1860100	2978000	1408100	3668000	2260700	4547900	3658400	2090700	2124400	1533000	6516500	5011600	5955800	3544600	6754600	6370800	3825000
P48320	Glutamate decarboxylase 2	Gad2	9	13208000	494805	2755700	460127	522706	1030800	6948300	4521500	4749800	3528800	3865300	14355000	14407000	16498000	11569000	18359000	22260000	8022200
Q9CR59	Growth arrest and DNA damage-inducible proteins-interacting protein 1	Gadd45gip1	5	3503000	7223600	5610100	8861100	6163400	6376900	5436000	5142800	5032700	4449900	7066300	5587900	4662800	3077700	3550500	3783700	4576100	4497500
F6SLK1	Cyclin-G-associated kinase	Gak	2	4762300	494805	419250	460127	2157100	399944	613801	467126	438050	523122	387900	573789	732388	1846300	1516900	647858	1832000	472282
A0A498WGR4	Galanin peptides;Galanin;Galanin message-associated peptide	Gal	1	642896	494805	419250	460127	522706	399944	1425300	1079500	1054600	897070	387900	447360	732388	640102	927380	647858	605440	500780
Q8R059	UDP-glucose 4-epimerase	Gale	2	642896	494805	419250	460127	522706	399944	613801	467126	438050	523122	387900	573789	1669200	640102	536393	2391000	1575100	472282
Q8CC47	N-acetylgalactosamine-6-sulfatase	Galns	3	1933900	2942700	4281000	4568000	4140400	3568600	1768500	3087400	2458500	3749400	2441300	573789	3415700	640102	3002900	1799900	2675300	472282
A0A1W2P6P9	Polypeptide N-acetylgalactosaminyltransferase 16	Galnt16	1	2967700	2600100	1857600	460127	522706	399944	613801	467126	438050	523122	387900	573789	2961100	3013800	2512900	3269600	605440	472282
Q8BHN3	Neutral alpha-glucosidase AB	Ganab	38	46398000	44757000	38537000	44046000	37786000	37409000	45923000	44943000	37035000	44852000	36238000	51905000	47339000	46950000	45063000	42598000	41118000	49686000
P06837	Neuromodulin	Gap43	10	237850000	261970000	360540000	394340000	336250000	404020000	249990000	196320000	368400000	293280000	384890000	251160000	284000000	221510000	303100000	257030000	308400000	277480000
A0A0A0MQF6	Glyceraldehyde-3-phosphate dehydrogenase	Gapdh;Gm3839	21	540690000	474590000	408250000	578180000	715960000	382480000	576210000	409920000	340520000	537580000	383240000	726680000	948130000	973080000	650780000	1095800000	998240000	617580000
Q9CZD3	Glycine--tRNA ligase	Gars	12	12590000	2753600	989780	460127	4595100	2593600	5510800	1860200	1398000	524640	1297400	5133400	10123000	15016000	2361100	14432000	10112000	4531100
Q64737	Trifunctional purine biosynthetic protein adenosine-3;Phosphoribosylamine--glycine ligase;Phosphoribosylformylglycinamidine cyclo-ligase;Phosphoribosylglycinamide formyltransferase	Gart	4	6051900	2243200	1261500	1784900	2670000	1124100	5246900	2234100	438050	811590	916050	5311200	5780000	6454400	3079500	7316600	5390000	3133500
B1ATI9	Growth arrest-specific protein 7	Gas7	9	9224500	7035400	3816300	6243800	6114300	4480600	5434900	2942700	2188600	2735300	1661000	5532300	8492800	9475700	5910200	8870900	7594100	5653700
Q8CBY0	Glutamyl-tRNA(Gln) amidotransferase subunit C, mitochondrial	Gatc	2	5470500	4429400	5817800	4261500	6061000	5466200	4095900	3488300	6099100	5347400	4877100	3580000	4286300	3489800	3805500	3940400	5439500	4698200
P17439	Glucosylceramidase	Gba	7	5749600	10076000	9870500	8682200	11225000	10688000	8799100	10103000	8971000	10362000	9073100	7549000	7630000	5214300	8763000	5946400	7031700	5781800
O55126	Protein NipSnap homolog 2	Gbas	9	47260000	20542000	15045000	8017100	32997000	12926000	29456000	12073000	8383200	12066000	5910700	34758000	53895000	59786000	35493000	63923000	49276000	34422000
P21614	Vitamin D-binding protein	Gc	12	5921200	6941100	9268600	6353100	7675900	9431600	9113000	8718300	9112600	9041000	7580200	5910800	6155700	6322800	6260500	5789900	6073300	6465900
P97494	Glutamate--cysteine ligase catalytic subunit	Gclc	3	2534700	1244500	419250	460127	1579900	399944	2946000	1537000	847450	523122	387900	2325600	3149000	3342800	2931600	4056000	2877200	2106200
H3BJA3	Glutamate--cysteine ligase regulatory subunit	Gclm	3	3253000	1969400	419250	460127	1510900	2604200	4136500	3078100	1713400	523122	387900	4806100	4102400	3175800	1919100	5314700	3568700	2963100
Q91WK5	Glycine cleavage system H protein, mitochondrial	Gcsh	4	41018000	44009000	54562000	50217000	50033000	47283000	46161000	55270000	41179000	38557000	40474000	46422000	43877000	38110000	46408000	32115000	41108000	47878000
Q9R111	Guanine deaminase	Gda	25	107370000	66262000	37758000	39951000	70190000	40176000	77027000	30063000	27633000	34387000	20635000	105070000	107560000	150350000	87618000	150060000	121120000	95806000
O88741	Ganglioside-induced differentiation-associated protein 1	Gdap1	4	3093300	3563700	4113900	2264700	2881400	2489000	3449600	2540400	2272700	523122	3364000	4681200	8868700	5423500	3991400	5619100	5231900	4999900
Q8VE33	Ganglioside-induced differentiation-associated protein 1-like 1	Gdap1l1	2	1858400	494805	696200	1144800	964280	399944	1047300	467126	438050	979110	387900	1479600	2458700	2297200	1015800	2535300	3792400	1454400
Q9JL56	Glycerophosphodiester phosphodiesterase 1	Gde1	10	8545600	13614000	16248000	13005000	13300000	13267000	12337000	13456000	12875000	9385500	13391000	9937200	10076000	9509900	11419000	11562000	11045000	12528000
P50396	Rab GDP dissociation inhibitor alpha	Gdi1	24	97585000	47407000	30599000	35816000	84467000	30421000	55836000	31632000	23749000	33260000	22040000	65957000	105740000	121500000	54523000	136250000	116430000	67685000
Q61598	Rab GDP dissociation inhibitor beta	Gdi2	14	11648000	6439600	6276200	7435600	12554000	5328400	12511000	6905200	5273900	7662000	3185000	13594000	20923000	19421000	9284400	25573000	28156000	10316000
Q9CRY7	Glycerophosphodiester phosphodiesterase domain-containing protein 1	Gdpd1	7	12909000	16385000	17535000	16372000	16909000	19520000	16942000	17893000	20269000	16757000	17330000	14818000	16321000	13633000	15923000	12913000	15861000	15146000
Q3TLS3	GDP-D-glucose phosphorylase 1	Gdpgp1	2	2249500	494805	419250	460127	1564800	399944	613801	467126	438050	1148700	387900	1088800	732388	2651100	1256200	2749900	2310700	472282
P03995	Glial fibrillary acidic protein	Gfap	17	29511000	7642900	10153000	10288000	10162000	7931400	13009000	13644000	8474300	14506000	8019800	11151000	11389000	8318800	13007000	13613000	17368000	10084000
P56213	FAD-linked sulfhydryl oxidase ALR	Gfer	8	11100000	14270000	17561000	14221000	12439000	14091000	11327000	12489000	12378000	13851000	14313000	11059000	8256400	8288800	12373000	8283700	11002000	12370000
P47856	Glutamine--fructose-6-phosphate aminotransferase [isomerizing] 1	Gfpt1	8	2524400	3771600	3771700	3145000	3755200	3123800	3169600	4029400	3098400	3414400	2328500	4395800	3277000	4485700	3622400	4044400	4405800	3538300
O08842	GDNF family receptor alpha-2	Gfra2	6	9214300	11449000	14673000	11107000	10794000	13118000	12144000	12825000	16474000	14703000	17569000	11236000	9873800	11799000	14271000	12358000	11483000	13211000
Q8R0H9	ADP-ribosylation factor-binding protein GGA1	Gga1	5	5709200	2848800	3683300	5647700	5488000	4685700	4720200	4368800	3338700	4482900	2069600	7956800	6716600	6216400	6124200	7769900	8309400	4654900
A2A9W7	ADP-ribosylation factor-binding protein GGA3	Gga3	2	560120	494805	419250	460127	405490	399944	575500	467126	438050	523122	387900	573789	648160	603130	466650	809720	540550	449570
H3BKQ5	Gamma-glutamylaminecyclotransferase	Ggact	1	642896	494805	3917200	5290200	5249600	399944	5248200	467126	3608100	523122	387900	573789	5972900	5450100	536393	647858	605440	3891400
Q9D7X8	Gamma-glutamylcyclotransferase	Ggct	7	16620000	14871000	13262000	12055000	14050000	11582000	18760000	10476000	9834000	12407000	10909000	17025000	17569000	19157000	18526000	15633000	14027000	18914000
F6WUX1	Gamma-glutamyltranspeptidase 1;Gamma-glutamyltranspeptidase 1 heavy chain;Gamma-glutamyltranspeptidase 1 light chain	Ggt1	5	2916400	4320100	4943300	4706600	2928900	2914300	4897300	6095300	4977800	4290100	5345900	3709200	2934300	2813900	3791800	2476600	2475800	3574700
Q99JP7	Gamma-glutamyltransferase 7;Gamma-glutamyltransferase 7 heavy chain;Gamma-glutamyltransferase 7 light chain	Ggt7	10	9204900	8208800	7704800	9401100	9676300	8977300	7091000	8859700	5228200	9069400	4756000	8034600	8985900	9109900	8197000	9016200	9694900	8783100
P06880	Somatotropin	Gh1	2	642896	494805	419250	460127	522706	399944	613801	467126	438050	523122	387900	573789	732388	640102	536393	647858	605440	472282
Q91VC9	Growth hormone-inducible transmembrane protein	Ghitm	1	5159200	7018800	4266900	3140600	3867400	399944	3524600	3475800	4327400	4293900	387900	3013500	5791500	6563400	5506900	3474400	3255200	2335900
Q9D7M1	Glucose-induced degradation protein 8 homolog	Gid8	9	9659100	7414400	11319000	9208700	9880600	9168800	9852700	12594000	10311000	9600500	7062100	9381300	9390900	7791800	8560200	10981000	9979900	10784000
Q9Z0G0	PDZ domain-containing protein GIPC1	Gipc1	7	6524800	6643300	419250	5106800	5521600	3286500	3568800	3757600	2117800	5681000	2744500	4508000	6320000	7180500	4412200	6777400	8267500	3483900
Q9Z2H7	PDZ domain-containing protein GIPC2	Gipc2	1	3431100	1329500	1685700	460127	1941300	1618100	613801	1890500	1561400	1528500	1013900	2496200	2413500	4025200	2509300	2794900	2559000	2068800
Q5F258	ARF GTPase-activating protein GIT1	Git1	2	281790	494805	215460	244110	522706	399944	276780	467126	438050	240150	387900	308910	1358400	296330	260360	429130	440720	199510
P23242	Gap junction alpha-1 protein	Gja1	4	4296000	494805	419250	3857200	3518800	2750100	3449200	467126	438050	2993000	3840200	3836900	5464700	3963900	4697900	3636900	5448800	3356900
P51569	Alpha-galactosidase A	Gla	4	1815700	2848900	4358100	6437200	8624800	5597200	2542900	5042900	4791900	3643800	6894400	2703900	3154500	3734100	5960200	3020400	3136000	3790900
P23780	Beta-galactosidase	Glb1	12	10695000	13637000	15288000	15138000	13160000	14592000	12875000	18087000	14336000	17587000	18909000	11655000	11768000	8918300	11592000	11599000	10404000	12524000
Q91W43	Glycine dehydrogenase (decarboxylating), mitochondrial	Gldc	7	5822700	2348500	2660000	2013500	1825000	2509500	4257600	6222700	3803700	2099200	2572100	6446300	3757400	3508600	3174600	5138700	5051300	4868700
F8WHM5	Golgi apparatus protein 1	Glg1	23	12776000	15972000	15035000	18005000	13645000	16176000	13605000	12393000	14469000	13698000	12804000	14098000	14699000	14287000	17444000	15119000	12715000	15647000
Q9CPU0	Lactoylglutathione lyase	Glo1	16	263760000	331680000	400200000	405610000	421550000	415310000	343730000	413320000	408970000	363860000	418190000	316110000	298670000	259560000	323550000	250410000	276120000	319050000
Q9CPV4	Glyoxalase domain-containing protein 4	Glod4	15	29702000	30061000	28462000	34632000	32431000	26918000	33200000	31204000	25572000	31495000	23078000	33874000	35423000	37300000	32799000	38356000	38471000	33874000
Q9QUH0	Glutaredoxin-1	Glrx	6	79232000	112720000	145490000	78606000	79793000	84275000	75453000	93733000	92748000	39114000	72118000	75891000	65410000	68316000	78259000	59386000	66485000	83657000
Q923X4	Glutaredoxin-2, mitochondrial	Glrx2	3	10503000	10026000	13035000	11982000	11587000	14523000	7042400	14949000	11715000	13333000	10768000	8652100	8325700	7237600	5813700	7139600	7048100	7761700
A0A1B0GS58	Glutaredoxin-3	Glrx3	9	9124600	4966800	4894400	4008300	5775000	4878800	6880800	2082100	2421900	4712800	1558400	5627500	8647000	9198000	5788200	8998700	9716600	8284900
A0A1Y7VN70	Glutaredoxin-related protein 5, mitochondrial	Glrx5	2	16760000	16910000	18070000	19397000	20411000	13822000	14361000	16290000	12024000	15019000	16409000	14169000	24732000	15243000	16587000	17603000	19314000	13452000
D3Z7P3	Glutaminase kidney isoform, mitochondrial	Gls	25	9772600	8205800	5533200	7419000	10396000	4990100	9660300	3090200	1431300	6357600	1194500	11822000	25489000	22083000	7594800	32000000	29264000	11076000
Q9JL62	Glycolipid transfer protein	Gltp	8	32999000	35226000	32404000	46113000	42392000	38803000	42642000	31560000	29461000	36525000	27697000	33598000	46645000	35922000	37807000	45639000	38712000	37798000
P26443	Glutamate dehydrogenase 1, mitochondrial	Glud1	28	82519000	76081000	39545000	39289000	130900000	34982000	78280000	35317000	26484000	43883000	21790000	66928000	103290000	113160000	70730000	106470000	96975000	84589000
P15105	Glutamine synthetase	Glul	19	514530000	787550000	927840000	876180000	782450000	787550000	743700000	835390000	851890000	821800000	848030000	775740000	684960000	644970000	776510000	551300000	655480000	732400000
F6YVP7	40S ribosomal protein S18	Gm10260;Rps18	15	71610000	85380000	100700000	81264000	103020000	96413000	75724000	83222000	93331000	75601000	92407000	67540000	75328000	67186000	83722000	70208000	70592000	86644000
A0A1D5RLM8	Predicted gene 11639	Gm11639	5	58385000	45678000	18444000	51239000	45077000	37018000	52698000	23259000	25068000	37391000	387900	34244000	36930000	40599000	46192000	71954000	37254000	37295000
E9PZF0	Nucleoside diphosphate kinase;Nucleoside diphosphate kinase B	Gm20390;Nme2	17	723500000	980960000	1095700000	978510000	1035000000	1073800000	878670000	1022900000	924190000	838020000	863920000	810190000	697790000	739010000	849440000	753800000	770290000	930300000
F8WIA3	Uncharacterized protein C14orf142 homolog	Gm20604;Gm28051;AK010878	1	642896	2226700	3583300	460127	3397800	3018600	613801	3087100	2355400	523122	4522700	573789	3170100	640102	536393	647858	2501800	472282
Q60648	Ganglioside GM2 activator	Gm2a	5	10360000	13055000	14178000	14349000	16476000	14987000	14912000	12348000	14627000	12063000	14155000	9554100	9294600	8908500	10573000	8710200	10118000	13215000
A0A1L1SUN1	60S ribosomal protein L29	Gm3550;Rpl29	2	4400400	3892400	6063800	2681700	3804000	5637500	6881200	6108000	6476100	2876300	6675600	5067900	7828400	6700900	4776200	6581000	6807000	6459900
A0A1B0GSH8	Predicted gene 45808	Gm45808	1	2682100	5278800	4835200	3697800	4658700	3365500	4511200	3762300	4320400	4347300	3065500	6682200	5263000	640102	5521800	7912700	5990300	4446800
A0A338P6I9	Predicted gene, 56451	Gm56451	1	642896	494805	419250	460127	522706	399944	613801	467126	438050	523122	3428500	573789	732388	640102	6186000	3439900	5403300	472282
L7MU65	Predicted gene 6351 (Predicted gene 7982)	Gm6351;Gm7682;Gm7982;Gm6502;Gm6468;Gm7942	2	21923000	16648000	14610000	26584000	25899000	21947000	22172000	17888000	17940000	24088000	17882000	40747000	28876000	20044000	28304000	32596000	28245000	20703000
D3Z497	RING-box protein 2	Gm7075;Rnf7	2	7967300	5326400	7233400	6266500	8045400	5539400	5672500	7013400	8304600	13451000	7590500	6620200	7116400	4902500	3779800	6439200	4837300	6472900
D3YUD8	Proteasomal ubiquitin receptor ADRM1	Gm9774;Adrm1	1	2491800	1566700	419250	2924400	2626700	2318500	1686800	1323600	438050	1772100	1304700	2368300	2490100	1804100	536393	2299200	1451400	1420500
Q8K0C9	GDP-mannose 4,6 dehydratase	Gmds	13	10417000	15551000	19863000	14884000	14919000	16157000	14202000	17937000	17697000	14447000	13809000	15464000	10999000	13131000	12764000	13198000	14530000	15722000
Q9CQI3	Glia maturation factor beta	Gmfb	8	40772000	32952000	30563000	49382000	44898000	34546000	30231000	37665000	30593000	48737000	34776000	37824000	41839000	44369000	39329000	47302000	44191000	37562000
Q922H4	Mannose-1-phosphate guanyltransferase alpha	Gmppa	2	3653200	494805	419250	460127	522706	399944	2567800	467126	438050	523122	387900	573789	2386900	2447900	536393	4159400	2945100	1663100
Q8BTZ7	Mannose-1-phosphate guanyltransferase beta	Gmppb	7	2951400	1909900	419250	460127	2912700	399944	4608800	467126	438050	523122	387900	3152500	6607200	5773500	2450400	9781600	1659800	5004500
Q9DCZ1	GMP reductase 1	Gmpr	12	31158000	37108000	41915000	35607000	37589000	35427000	31056000	33326000	33768000	34343000	29689000	29543000	37164000	28099000	35229000	36642000	38593000	37366000
Q99L27	GMP reductase 2	Gmpr2	7	6561900	7699000	7688600	6499500	6299800	6005000	8213000	8544000	6577600	7373600	6634700	6096600	7081500	7237000	6766300	7313200	7479400	7141400
Q3THK7	GMP synthase [glutamine-hydrolyzing]	Gmps	24	5899600	9009800	2276700	3552900	8132700	3655200	16339000	2971600	894560	1489700	143240	13040000	24425000	18836000	17759000	19496000	14486000	18849000
P21278	Guanine nucleotide-binding protein subunit alpha-11	Gna11	4	2001800	590500	963040	1547100	1197600	858860	2059000	467126	438050	1000600	544540	3028000	5804400	3750800	1006100	7227700	5086900	2353600
P30677	Guanine nucleotide-binding protein subunit alpha-14	Gna14	1	1145900	494805	419250	1152700	522706	399944	613801	467126	438050	523122	387900	573789	732388	640102	536393	647858	605440	1091800
B2RSH2	Guanine nucleotide-binding protein G(i) subunit alpha-1	Gnai1	12	11834000	6894400	7460900	9032200	12286000	6978400	11999000	8973700	6633200	7929800	6365600	15524000	23298000	20017000	12478000	23117000	27459000	12127000
P08752	Guanine nucleotide-binding protein G(i) subunit alpha-2	Gnai2	6	4579700	4598100	4659900	5194200	6044900	3855300	5633000	5693000	2588500	5689200	1971800	6196400	13721000	10300000	4992100	11471000	15774000	6304800
P18872	Guanine nucleotide-binding protein G(o) subunit alpha	Gnao1	19	373520000	257070000	202720000	192750000	215570000	147090000	250310000	131230000	126080000	143730000	117840000	274620000	351910000	358400000	214720000	363110000	390190000	240150000
P21279	Guanine nucleotide-binding protein G(q) subunit alpha	Gnaq	13	13503000	6412300	6837900	8899400	12021000	6915100	10496000	7938700	4716000	7694200	2624600	11820000	21411000	15949000	8646000	22612000	21003000	9591100
Z4YKV1	Guanine nucleotide-binding protein G(s) subunit alpha isoforms short;Guanine nucleotide-binding protein G(s) subunit alpha isoforms XLas	Gnas	4	10718000	8320700	8100700	4334700	4955600	7233900	6507100	6575600	5872800	5010400	4482900	7198300	7644000	7176400	6496000	9471400	10027000	6573500
P62874	Guanine nucleotide-binding protein G(I)/G(S)/G(T) subunit beta-1	Gnb1	17	871170000	574600000	260140000	213200000	395560000	264600000	622840000	252470000	231680000	258580000	172450000	687930000	730530000	785780000	754630000	758930000	607500000	689990000
P62880	Guanine nucleotide-binding protein G(I)/G(S)/G(T) subunit beta-2	Gnb2	10	159670000	42754000	26905000	30444000	66853000	25417000	67472000	27265000	21186000	27867000	18039000	80124000	122470000	116830000	57115000	132130000	110530000	59056000
P68040	Guanine nucleotide-binding protein subunit beta-2-like 1;Guanine nucleotide-binding protein subunit beta-2-like 1, N-terminally processed	Gnb2l1	19	78443000	102970000	136480000	113270000	117590000	123320000	94837000	127400000	135410000	110190000	129520000	96420000	76134000	86901000	100390000	74763000	89994000	95858000
P29387	Guanine nucleotide-binding protein subunit beta-4	Gnb4	2	642896	494805	419250	460127	522706	399944	613801	467126	438050	523122	387900	573789	1839700	640102	536393	2408300	3292500	472282
P62881	Guanine nucleotide-binding protein subunit beta-5	Gnb5	14	85296000	90947000	103790000	103530000	96837000	112090000	100250000	87677000	101240000	88341000	90114000	90124000	74662000	81796000	103900000	79419000	83291000	105060000
A0A1L1STC5	Guanine nucleotide binding protein (G protein), beta 5	Gnb5	2	63665000	71875000	68112000	59868000	63206000	57993000	96494000	80096000	51526000	101900000	88674000	74003000	77635000	62614000	64883000	53477000	56122000	66965000
Q9CXP8	Guanine nucleotide-binding protein G(I)/G(S)/G(O) subunit gamma-10;Guanine nucleotide-binding protein subunit gamma	Gng10;Gm20503	4	10936000	14365000	16429000	21087000	19017000	17894000	13095000	13364000	14311000	16582000	17013000	13423000	8669500	10773000	16335000	11080000	11139000	15089000
P61953	Guanine nucleotide-binding protein G(I)/G(S)/G(O) subunit gamma-11	Gng11	1	642896	494805	419250	460127	522706	399944	613801	467126	438050	523122	387900	573789	732388	640102	536393	647858	605440	472282
Q9DAS9	Guanine nucleotide-binding protein G(I)/G(S)/G(O) subunit gamma-12	Gng12	4	93480000	92633000	96671000	109390000	116740000	115060000	80680000	69042000	86146000	83716000	84400000	68178000	87293000	84996000	103470000	85850000	68559000	80160000
Q9JMF3	Guanine nucleotide-binding protein G(I)/G(S)/G(O) subunit gamma-13	Gng13	3	85720000	110430000	111750000	88189000	109400000	67966000	62011000	105130000	74513000	89355000	74571000	78377000	90558000	69665000	64960000	81986000	87492000	92765000
P63213	Guanine nucleotide-binding protein G(I)/G(S)/G(O) subunit gamma-2	Gng2	5	284620000	386300000	418940000	409020000	427770000	491530000	306390000	320950000	345400000	322170000	384840000	283300000	251920000	259130000	355850000	265710000	269920000	353800000
P63216	Guanine nucleotide-binding protein G(I)/G(S)/G(O) subunit gamma-3	Gng3	4	146050000	179700000	201560000	188830000	204080000	193550000	146800000	133550000	178910000	181550000	168970000	154990000	184380000	154850000	194600000	181310000	179210000	203660000
P50153	Guanine nucleotide-binding protein G(I)/G(S)/G(O) subunit gamma-4	Gng4	4	110390000	159250000	130990000	141780000	130330000	139240000	109310000	103160000	101150000	90594000	96383000	118920000	72231000	97273000	85044000	75251000	99826000	104710000
D3Z7Q3	Guanine nucleotide-binding protein subunit gamma;Guanine nucleotide-binding protein G(I)/G(S)/G(O) subunit gamma-5	Gng5	1	642896	5808300	419250	6823600	522706	399944	613801	467126	438050	523122	387900	4978500	4192800	640102	536393	4412500	605440	472282
Q61016	Guanine nucleotide-binding protein G(I)/G(S)/G(O) subunit gamma-7;Guanine nucleotide-binding protein subunit gamma	Gng7	4	119550000	113950000	117740000	143100000	128990000	127690000	92566000	85603000	95395000	116890000	105530000	87022000	88337000	101390000	113910000	97603000	94492000	118010000
P36916	Guanine nucleotide-binding protein-like 1	Gnl1	4	151350000	110410000	104020000	182170000	125320000	191500000	261600000	164200000	168900000	188840000	137290000	213270000	236250000	235990000	164250000	203390000	210930000	169430000
O88958	Glucosamine-6-phosphate isomerase 1	Gnpda1	17	35022000	48313000	54980000	57501000	64802000	56144000	40443000	59123000	53473000	46865000	52090000	38538000	35243000	33290000	39841000	37543000	38447000	44634000
Q9CRC9	Glucosamine-6-phosphate isomerase 2;Glucosamine-6-phosphate isomerase	Gnpda2	12	24119000	31622000	42552000	33145000	38565000	40499000	31919000	38818000	37400000	32074000	35533000	28429000	24268000	20978000	25820000	19773000	24269000	26866000
Q8BFR4	N-acetylglucosamine-6-sulfatase	Gns	7	7122200	9648000	11620000	12930000	12412000	11049000	10656000	14004000	11587000	13366000	11498000	7162100	8727000	7952100	9135600	7286900	7018700	10162000
Q9QYE6	Golgin subfamily A member 5	Golga5	2	30392000	17178000	25648000	14427000	20947000	30257000	22408000	30106000	24948000	28273000	23075000	15813000	23942000	19104000	25277000	14502000	24964000	16409000
Q9D428	Golgin subfamily A member 7B	GOLGA7B	1	8557000	11482000	8946100	10294000	10368000	10475000	8229300	10173000	9050700	10575000	9536100	12047000	732388	10201000	6605200	12463000	13745000	13068000
A2ATI9	Golgi reassembly-stacking protein 2	Gorasp2	4	6626900	7579200	7281000	9099500	6863300	8307200	5939900	5581500	7868000	6029000	7019800	7304000	7125000	8267000	5976400	7481500	7773500	6672300
A2A9I0	Golgi SNAP receptor complex member 2	Gosr2	3	642896	494805	9784400	460127	522706	399944	613801	5824100	7746600	523122	7105400	573789	732388	640102	536393	647858	605440	472282
P05201	Aspartate aminotransferase, cytoplasmic	Got1	28	1250300000	1634600000	2053800000	1866000000	2131500000	2024600000	1698100000	1993500000	2082500000	1992800000	2007800000	1496800000	1285500000	1222700000	1571500000	1317200000	1397900000	1575600000
P05202	Aspartate aminotransferase, mitochondrial	Got2	32	2111000000	2527200000	3056200000	2105200000	2042500000	2634400000	2232100000	2636300000	2883300000	1964400000	2595600000	2124800000	1599500000	1631600000	2004600000	1535600000	1782700000	2046000000
Q9QZF2	Glypican-1;Secreted glypican-1	Gpc1	12	12050000	11580000	10785000	9574300	8570000	8725600	13096000	11297000	10285000	12355000	13350000	14818000	10567000	11870000	11958000	16420000	11494000	11444000
H3BLN8	Glypican-5;Secreted glypican-5	Gpc5	1	4046500	6353400	419250	460127	522706	399944	6045300	4605700	438050	523122	387900	573789	732388	640102	536393	647858	605440	5801700
P13707	Glycerol-3-phosphate dehydrogenase [NAD(+)], cytoplasmic;Glycerol-3-phosphate dehydrogenase [NAD(+)]	Gpd1	11	10990000	9904400	10294000	13191000	11352000	8129400	13385000	8557000	8709900	13103000	8365200	15620000	21715000	17405000	13617000	21644000	20880000	13318000
Q3ULJ0	Glycerol-3-phosphate dehydrogenase 1-like protein	Gpd1l	8	12823000	10466000	11634000	17135000	12660000	13101000	12270000	7748600	8861600	13617000	4257000	13200000	20844000	19116000	16611000	19792000	16162000	12001000
A2AQR0	Glycerol-3-phosphate dehydrogenase;Glycerol-3-phosphate dehydrogenase, mitochondrial	Gpd2	37	96636000	34055000	20715000	35860000	32929000	18737000	39559000	24577000	15074000	22150000	14515000	42860000	53951000	55832000	31886000	59488000	48721000	42807000
A0JNY3	Gephyrin;Molybdopterin adenylyltransferase;Molybdopterin molybdenumtransferase	Gphn	12	13218000	11475000	12096000	11454000	9873600	8902400	14960000	12279000	10033000	8591700	6384600	13984000	15494000	12992000	10672000	12915000	13455000	8929800
P06745	Glucose-6-phosphate isomerase	Gpi	30	810860000	643230000	872690000	852640000	799340000	857000000	945710000	1227000000	1278900000	826620000	1124000000	875890000	648840000	614820000	543180000	560590000	632240000	637290000
P35802	Neuronal membrane glycoprotein M6-a	Gpm6a	9	89640000	115250000	130480000	146540000	132290000	136100000	133640000	121240000	137180000	147260000	156420000	149180000	151340000	189860000	144100000	170110000	191660000	147870000
A2AEG6	Neuronal membrane glycoprotein M6-b	Gpm6b	4	24490000	23436000	28602000	23194000	25335000	23772000	32237000	23141000	22001000	28820000	27357000	35284000	42252000	39604000	30268000	42160000	40635000	35988000
Q8C419	Probable G-protein coupled receptor 158	Gpr158	10	13424000	8693400	12157000	17567000	14485000	15944000	7642300	11235000	7488400	13273000	7195500	12095000	7360400	6920500	8110200	8461600	10633000	7174900
Q3UNH4	G protein-regulated inducer of neurite outgrowth 1	Gprin1	25	23471000	23529000	25424000	28675000	27517000	27980000	21680000	20752000	20013000	26588000	22341000	19217000	26460000	22498000	25050000	24822000	25321000	28033000
A0A140LJB7	COP9 signalosome complex subunit 1	Gps1	2	642896	494805	419250	1749400	3080200	399944	613801	467126	438050	523122	387900	573789	3851700	3235400	536393	12077000	3431800	472282
A2AIV3	G-protein-signaling modulator 1	Gpsm1	2	2061300	3923100	1620800	2086100	522706	1610700	613801	2326600	438050	523122	387900	1666500	732388	640102	536393	647858	1881100	1868900
Q8QZR5	Alanine aminotransferase 1	Gpt	3	642896	1667000	2544700	460127	1047200	704960	1491600	1858600	951650	785410	387900	1757400	1313500	640102	1685400	1669700	1725400	1639200
P11352	Glutathione peroxidase 1;Glutathione peroxidase	Gpx1	13	44629000	55887000	61184000	55571000	55428000	55675000	52755000	65351000	55727000	70042000	66839000	44433000	40173000	38507000	44479000	36223000	38097000	48259000
S4R1E5	Glutathione peroxidase;Phospholipid hydroperoxide glutathione peroxidase, mitochondrial	Gpx4	7	20671000	55271000	56826000	44546000	42798000	44407000	41819000	43293000	38712000	35842000	38496000	36365000	37395000	37397000	44556000	34511000	36090000	49096000
Q60631	Growth factor receptor-bound protein 2	Grb2	13	47471000	47382000	38402000	36878000	40755000	34075000	43561000	34249000	29493000	39572000	27122000	41409000	43067000	40886000	45344000	43454000	38730000	45003000
O35127	Protein C10	Grcc10	6	10422000	13694000	14100000	16633000	15181000	16351000	13086000	14076000	14493000	14119000	14730000	11691000	10354000	11541000	10610000	11996000	12232000	12176000
Q91Z53	Glyoxylate reductase/hydroxypyruvate reductase	Grhpr	11	47108000	39049000	25341000	23680000	32842000	20731000	44233000	19541000	20698000	20395000	20620000	39205000	53649000	50403000	49969000	62499000	43471000	47731000
A0A0A6YW90	Glutamate receptor 2	Gria2	4	1612000	494805	419250	460127	522706	399944	613801	467126	438050	523122	387900	1918900	2754800	3656400	536393	3099200	6494900	1464700
F2Z488	Glutamate receptor 3	Gria3	1	642896	494805	419250	460127	522706	399944	613801	467126	438050	523122	387900	646330	732388	816100	536393	1204500	1129300	472282
A2AEW8	GRIP1-associated protein 1	Gripap1	20	6478000	8782300	7750900	9074800	7553800	7287600	7266900	7726800	6883000	7298500	6864000	9014600	8634900	8937800	8745800	7571000	6955300	7390100
P28798	Granulins;Acrogranin;Granulin-1;Granulin-2;Granulin-3;Granulin-4;Granulin-5;Granulin-6;Granulin-7	Grn	4	3283800	3712700	5021900	6196800	5871600	7413600	3263300	2732400	4925800	2985400	4092900	3400900	3425400	3537500	4366200	3366200	3484700	3857300
Q8R1I2	Gastrin-releasing peptide;Neuromedin-C	Grp	1	1993900	3651700	4808000	3146400	5234200	3870700	5205300	4791000	3711600	4236700	3933500	3215300	3745800	2688600	2700500	4544300	3500100	4505700
Q99LP6	GrpE protein homolog 1, mitochondrial	Grpel1	7	14043000	15348000	9710600	10720000	12395000	9873800	11574000	8373600	7490500	8539500	7034900	11175000	11704000	14037000	11088000	16540000	11833000	13254000
E9Q179	G-rich sequence factor 1	Grsf1	1	1009200	494805	419250	460127	522706	399944	613801	781060	438050	523122	387900	1254400	1422600	769230	536393	1182600	605440	472282
D3Z7E5	Glycogen synthase kinase-3 alpha	Gsk3a	3	3647200	494805	419250	460127	2371900	399944	4194300	467126	438050	523122	387900	4437100	8212900	6261700	4006200	5039900	6443800	3737700
E9QAQ5	Glycogen synthase kinase-3 beta	Gsk3b	7	4895200	3098000	1388700	5014200	6223400	1328900	5849600	3479100	1515900	1348800	1293700	5603800	11043000	10707000	4579400	8908300	12606000	5581600
P13020	Gelsolin	Gsn	12	11643000	9720900	10025000	14076000	9389500	11252000	10281000	8688700	9205500	11341000	9152300	12307000	10025000	12567000	14245000	10633000	10982000	7634300
Q8R050	Eukaryotic peptide chain release factor GTP-binding subunit ERF3A	Gspt1	5	3959400	4683200	419250	3208000	5868500	4356500	5185100	2561000	438050	4158300	387900	3575900	7297400	6054700	5961800	8708800	5576400	5308400
P47791	Glutathione reductase, mitochondrial	Gsr	16	39035000	59070000	63150000	64485000	62821000	60695000	52577000	63710000	66947000	56083000	65506000	50674000	44712000	38879000	46294000	39467000	46043000	49609000
P51855	Glutathione synthetase	Gss	21	19790000	26461000	34499000	31442000	35907000	34167000	26093000	33684000	34434000	33790000	34016000	24530000	25151000	20314000	27596000	19872000	24140000	27876000
P24472	Glutathione S-transferase A4	Gsta4	9	116850000	149240000	200820000	163640000	157420000	174400000	155000000	167770000	173130000	131630000	149930000	155830000	115440000	109970000	134980000	121610000	129900000	149920000
Q9DCM2	Glutathione S-transferase kappa 1	Gstk1	10	5377800	21954000	25511000	23774000	17864000	18456000	17241000	17407000	18687000	18916000	21370000	14159000	14643000	12800000	15734000	15220000	14177000	19785000
P10649	Glutathione S-transferase Mu 1	Gstm1	19	193910000	125410000	126280000	116260000	139010000	96773000	131710000	87376000	74901000	95966000	63810000	145290000	172390000	193150000	138350000	185880000	165560000	140870000
E9PVM7	Glutathione S-transferase Mu 5	Gstm5	13	23893000	5075500	5248300	7431000	14573000	4685600	10140000	5517000	3512000	5539000	2251500	11039000	17476000	19125000	9118400	22136000	20243000	8747400
Q80W21	Glutathione S-transferase Mu 7;Glutathione S-transferase Mu 2	Gstm7;Gstm2	6	6530600	2527400	2190400	2305500	2894200	2334100	4542700	2429700	1858000	1879400	1353000	5133200	6127800	6212100	4767700	6110200	4006600	4662900
O09131	Glutathione S-transferase omega-1	Gsto1	16	33801000	38724000	25307000	25834000	19179000	30055000	36264000	17762000	19678000	21866000	17389000	27700000	28622000	29272000	36409000	27383000	23064000	32694000
P19157	Glutathione S-transferase P 1;Glutathione S-transferase P 2	Gstp1;Gstp2	11	511910000	645000000	829280000	705000000	764990000	813330000	542050000	737170000	709180000	568760000	682910000	561470000	457120000	490840000	507910000	448540000	553320000	599980000
A0A1Y7VJZ2	maleylacetoacetate isomerase (EC 5.2.1.2)	Gstz1	1	10373000	12335000	16410000	10820000	14501000	11398000	14586000	17312000	13591000	12156000	18041000	8784100	13266000	9239900	14995000	12096000	11642000	11410000
Q9WVL0	Maleylacetoacetate isomerase	Gstz1	15	61263000	55081000	68910000	38891000	65510000	61855000	62968000	60954000	66829000	51491000	62475000	55151000	52424000	47439000	57284000	47541000	55109000	60093000
Q99PM3	Transcription initiation factor IIA subunit 1;Transcription initiation factor IIA alpha chain;Transcription initiation factor IIA beta chain	Gtf2a1	4	5954500	5700100	3043000	4443100	5046500	3417200	3384100	2611400	2471300	4868500	3188000	4096600	732388	3307600	2679300	4292300	3910400	4007100
Q3THK3	General transcription factor IIF subunit 1	Gtf2f1	3	6848900	494805	419250	6004300	3982000	3825600	4740800	467126	438050	5075100	387900	5040700	7949200	640102	536393	647858	605440	472282
D6RJL7	General transcription factor IIH subunit 1	Gtf2h1	1	642896	494805	419250	460127	522706	399944	613801	467126	438050	523122	387900	573789	732388	640102	536393	647858	605440	472282
Q64520	Guanylate kinase	Guk1	10	16735000	19340000	17398000	21088000	18903000	18586000	23505000	17165000	14095000	15726000	15450000	18969000	24855000	21128000	22595000	22966000	19541000	21747000
P12265	Beta-glucuronidase	Gusb	4	642896	2952000	3248600	460127	3504200	2925400	613801	4830900	3297300	3197200	4219000	573789	2389900	640102	536393	647858	2259600	3110200
P10922	Histone H1.0;Histone H1.0, N-terminally processed	H1f0	1	3987300	494805	2838500	2575200	522706	399944	2704000	2779300	438050	2000300	3429700	573789	2272300	4215500	536393	2763700	3063900	2499500
Q3THW5	Histone H2A.V;Histone H2A.Z;Histone H2A	H2afv;H2afz	4	171000000	98737000	108590000	95026000	94780000	89851000	82732000	80414000	76023000	92917000	68649000	70131000	75010000	78712000	90530000	75343000	71191000	81535000
P27661	Histone H2AX;Histone H2A type 2-B	H2afx;Hist2h2ab	1	1528100	494805	419250	460127	845640	399944	613801	740400	438050	963650	387900	573789	1254900	1287900	717310	836450	605440	472282
E0CZ27	Histone H3;Histone H3.3;Histone H3.3C;Histone H3.2;Histone H3.1	H3f3a;H3f3c;Hist1h3b;Hist1h3a	4	66372000	2216400	7062100	5546900	522706	2770900	7907600	467126	438050	4036000	387900	4243400	8339800	5436100	3238100	647858	6362800	5777100
A0A1Y7VNT1	Intracellular hyaluronan-binding protein 4	Habp4	4	3691500	2099900	5881600	5957200	6296600	4562900	3464600	4985400	4639900	4482000	3715800	3766700	4543400	4488000	4203600	5244200	5124500	4586000
Q8K2C9	Very-long-chain (3R)-3-hydroxyacyl-CoA dehydratase 3	Hacd3	1	642896	494805	1579400	460127	522706	399944	1796000	467126	438050	523122	387900	1734600	6784600	1738400	536393	2174900	4599100	1726900
D3YZ54	2-hydroxyacyl-CoA lyase 1	Hacl1	4	4724500	2064100	1794300	1933700	1714800	1723500	2596500	1797500	1918700	1724500	1070400	3084200	3152000	2404300	1327900	647858	1841100	2363200
Q61425	Hydroxyacyl-coenzyme A dehydrogenase, mitochondrial	Hadh	14	58154000	55864000	54663000	36862000	24081000	39296000	66850000	54957000	55864000	35851000	34277000	61033000	57293000	46092000	57640000	44957000	47598000	59787000
Q8BMS1	Trifunctional enzyme subunit alpha, mitochondrial;Long-chain enoyl-CoA hydratase;Long chain 3-hydroxyacyl-CoA dehydrogenase	Hadha	16	19410000	138850	216510	104920	716630	399944	221550	467126	438050	256210	387900	1381200	7378500	1939900	205540	3931400	7024000	517030
Q99JY0	Trifunctional enzyme subunit beta, mitochondrial;3-ketoacyl-CoA thiolase	Hadhb	14	33003000	7756300	5737600	7240600	10004000	4184900	10134000	4981800	3564200	5873300	3568400	10401000	15130000	15758000	8601100	17819000	15503000	9601400
Q91VB8	Hemoglobin subunit alpha	haemaglobin alpha 2;Hba	12	1664700000	1501000000	1728000000	2399500000	2554700000	2988200000	3810100000	2715200000	3191200000	3061500000	2561500000	2945100000	3499700000	2703000000	2914600000	2785600000	2420200000	2621500000
G5E8T9	Hydroxyacylglutathione hydrolase, mitochondrial	Hagh	12	88608000	109140000	143320000	124980000	133310000	139870000	106700000	119280000	139070000	121130000	147080000	99615000	80233000	80306000	104250000	78518000	86463000	116630000
Q9DB32	Hydroxyacylglutathione hydrolase-like protein	Haghl	4	3064800	3447500	4592700	3631300	4486800	2774300	2259700	3423500	2190400	2756300	2461900	5865400	3402400	2771400	3466200	3474400	2240100	3492000
Q9QUP5	Hyaluronan and proteoglycan link protein 1	Hapln1	15	41043000	41792000	56876000	55701000	49047000	49077000	48381000	49048000	52495000	70811000	66559000	40041000	38894000	33679000	44721000	38221000	44700000	53009000
Q9ESM3	Hyaluronan and proteoglycan link protein 2	Hapln2	3	3825500	494805	419250	460127	522706	399944	5570300	5010000	4454500	523122	7038700	2490800	4170300	4560000	5107300	647858	6303700	6865900
Q80WM4	Hyaluronan and proteoglycan link protein 4	Hapln4	12	37029000	31931000	26485000	36315000	28417000	26791000	46500000	26040000	26032000	32555000	21077000	42546000	39977000	42214000	48191000	36200000	28586000	30500000
Q61035	Histidine--tRNA ligase, cytoplasmic	Hars	12	19292000	6618700	1373200	3067700	6369800	1635000	8384900	200970	1237100	1012900	387900	5533300	16746000	19778000	7780000	24715000	16558000	11071000
A0A0G2JGR0	HCLS1-associated protein X-1	Hax1	2	426090	437470	445920	369490	431650	341480	412300	422040	362490	558010	286570	573789	732388	265600	534260	300990	247840	364110
A8DUK4	Hemoglobin subunit beta-1	Hbbt1;Hbb-b1;Hbb-bs	16	2291900000	2118300000	2360300000	3040500000	3254200000	3670600000	4901800000	4077600000	3979300000	4183100000	3095700000	3658700000	4312400000	3928900000	3574800000	3975000000	3300700000	3497500000
P53702	Cytochrome c-type heme lyase	Hccs	5	6531600	7174800	7827200	6099600	522706	5786000	6638200	5029400	438050	523122	2897800	5060600	5848300	5944900	7008100	6266600	5678800	7374200
Q9Z2V5	Histone deacetylase 6	Hdac6	2	1312000	494805	419250	460127	522706	399944	1531300	827720	438050	523122	387900	573789	2066200	640102	1679000	2819500	2446200	2078800
Q3SXD3	HD domain-containing protein 2	Hddc2	9	11947000	16697000	19077000	17349000	20154000	16250000	16604000	18430000	19301000	18412000	20019000	14218000	13276000	12350000	15988000	13722000	14894000	16308000
Q9D114	Guanosine-3,5-bis(diphosphate) 3-pyrophosphohydrolase MESH1	Hddc3	2	642896	4375300	4813500	3761500	4443200	4832600	613801	4083500	2924700	3066000	4296300	3252900	3115800	3420100	2906800	647858	5254200	3848000
P51859	Hepatoma-derived growth factor	Hdgf	9	45690000	53849000	50864000	48591000	46600000	47856000	45203000	48849000	50416000	48699000	53857000	46953000	52074000	37775000	46381000	40885000	42793000	47254000
Q9JMG7	Hepatoma-derived growth factor-related protein 3	Hdgfrp3	7	39200000	55194000	60933000	54454000	55003000	53613000	49328000	51473000	49068000	45849000	56406000	33393000	40732000	35101000	45980000	34829000	40681000	45207000
Q3UGR5	Haloacid dehalogenase-like hydrolase domain-containing protein 2	Hdhd2	13	102150000	60131000	47527000	49218000	68377000	59584000	95317000	93349000	81877000	88724000	74093000	87259000	90472000	75399000	81188000	70851000	76421000	79666000
Q9CYW4	Haloacid dehalogenase-like hydrolase domain-containing protein 3	Hdhd3	8	12983000	15280000	18715000	9462600	9438100	10022000	15568000	18250000	12739000	8484600	9171900	15740000	13798000	13678000	13393000	12523000	11784000	13801000
A0A140T8J4	Heme-binding protein 1	Hebp1	9	67926000	69628000	50767000	54881000	66073000	53206000	65611000	46828000	45728000	46419000	47059000	69769000	61871000	78674000	67703000	83503000	70399000	70472000
Q6DFV5	Probable helicase with zinc finger domain	Helz	3	29385000	32464000	30232000	24703000	21228000	30081000	27977000	26519000	23290000	25749000	16214000	28016000	26633000	36181000	31955000	23597000	21588000	35681000
Q640R3	Hepatocyte cell adhesion molecule	Hepacam	8	47150000	64718000	76534000	68092000	66141000	65279000	69707000	72603000	78638000	63338000	76058000	66917000	59572000	61252000	70350000	55848000	67935000	70362000
P29416	Beta-hexosaminidase subunit alpha	Hexa	8	7017500	6602900	6793000	3918000	3235200	3735600	8400900	11006000	9588400	6833800	8806700	8279500	8556100	7568300	5130000	6712200	7294100	7748300
P20060	Beta-hexosaminidase subunit beta	Hexb	22	34360000	43231000	50640000	40916000	37324000	48170000	45108000	50199000	54670000	50378000	54011000	35482000	38098000	32566000	42528000	38209000	36747000	48090000
Q3UMA3	Hepatocyte growth factor-regulated tyrosine kinase substrate	Hgs	8	10913000	7850900	8932000	12044000	10946000	11153000	8404500	7557800	6837300	11896000	8501800	8008500	8180200	7951100	10697000	11797000	9907200	9141000
Q99L13	3-hydroxyisobutyrate dehydrogenase, mitochondrial	Hibadh	12	41032000	28062000	10774000	11079000	18990000	12190000	32645000	10311000	6305700	10866000	7348800	33601000	44551000	36460000	33508000	34424000	30218000	31180000
Q8QZS1	3-hydroxyisobutyryl-CoA hydrolase, mitochondrial	Hibch	4	754140	494805	419250	460127	1099300	399944	613801	467126	438050	906460	387900	1469800	1926900	1644700	536393	1855500	1816900	687370
P70349	Histidine triad nucleotide-binding protein 1	Hint1	10	680000000	839190000	880640000	793460000	691470000	770680000	898370000	822740000	996350000	681090000	904600000	833370000	632860000	636730000	768700000	564210000	723040000	831420000
Q9D0S9	Histidine triad nucleotide-binding protein 2, mitochondrial	Hint2	5	53779000	88352000	73742000	73709000	65914000	68204000	87745000	73649000	78211000	66147000	65481000	69783000	59121000	63301000	75927000	58010000	62997000	66859000
E9Q7F8	Histidine triad nucleotide-binding protein 3	Hint3	2	7399000	11582000	5270300	5342100	6213600	4615500	4738500	6208300	5122800	6961200	7470800	6935900	7873300	6366800	6405300	8099600	6498300	8205600
P15864	Histone H1.2;Histone H1.3	Hist1h1c;Hist1h1d	3	32632000	22581000	21194000	19956000	21391000	32939000	28014000	21055000	23302000	18935000	29321000	19679000	26875000	28519000	20266000	25216000	21629000	21989000
P43274	Histone H1.4	Hist1h1e	8	86576000	54247000	56843000	55246000	56882000	80475000	51417000	44484000	63333000	46324000	62643000	44509000	56909000	55993000	64710000	56106000	43731000	49782000
Q8CGP5	Histone H2A type 1-F;Histone H2A;Histone H2A type 1-K;Histone H2A.J;Histone H2A type 2-C;Histone H2A type 1-H;Histone H2A type 2-A;Histone H2A type 3	Hist1h2af;Hist1h2aa;Hist1h2ak;H2afj;Hist2h2ac;Hist1h2ah;Hist2h2aa1;Hist3h2a	1	109370000	53396000	46921000	40194000	54368000	35553000	47023000	37556000	35029000	48881000	37765000	39824000	41054000	40813000	38378000	37002000	42830000	38055000
Q64475	Histone H2B type 1-B;Histone H2B;Histone H2B type 1-P;Histone H2B type 1-K;Histone H2B type 1-C/E/G;Histone H2B type 2-B;Histone H2B type 1-H;Histone H2B type 1-M;Histone H2B type 1-F/J/L	Hist1h2bb;Hist1h2br;Hist1h2bp;Hist1h2bk;Hist1h2bc;Hist2h2bb;Hist1h2bh;Hist1h2bm;Hist1h2bf	5	176330000	52458000	73911000	60191000	69561000	47656000	50738000	61009000	47986000	54039000	38318000	52924000	56254000	62413000	49721000	63957000	57636000	43845000
P62806	Histone H4	Hist1h4a	5	93266000	9138300	9266300	10144000	11957000	8008400	15097000	10975000	7145300	7351500	6803700	11472000	11687000	11853000	10896000	9462500	11759000	9410300
P17710	Hexokinase-1;Hexokinase	Hk1	37	52432000	7444300	7223300	8766900	21566000	6031100	32910000	16890000	16553000	10372000	10588000	36787000	40743000	52730000	15940000	47756000	37337000	17315000
P22907	Porphobilinogen deaminase	Hmbs	9	4306100	5455400	6279200	4857300	5334900	5755100	4984400	6396300	6302800	4898200	4181000	5172000	5208100	4051800	4411800	3839400	3904800	4408300
Q9DC33	High mobility group protein 20A	Hmg20a	3	2095700	2072600	1976500	2750000	3623000	2690400	4815100	5186300	2816100	4005000	1853200	3651400	2363900	3136500	2145900	2803800	2456700	1969600
Q3TE85	High mobility group protein HMG-I/HMG-Y	Hmga1	2	4208500	6822500	8069900	4328500	5427900	8286000	4857800	4624200	8597900	4996400	8019000	4001200	2847800	2983300	4010200	4913900	5782000	4046900
A0A338P6G6	High mobility group AT-hook 1	Hmga1	1	1053600	1392300	2182500	966960	522706	1619200	613801	1107300	1618600	523122	2142800	573789	732388	1043500	536393	647858	605440	1230500
P63158	High mobility group protein B1	Hmgb1	14	127050000	154250000	175700000	140590000	139140000	178540000	130180000	120510000	161540000	109490000	145940000	122000000	130670000	104850000	146160000	96226000	112470000	130670000
P30681	High mobility group protein B2	Hmgb2	4	241030000	252920000	320160000	229620000	271000000	275180000	219020000	213110000	239380000	230720000	233250000	214780000	173110000	203610000	247640000	140800000	155240000	243690000
A2AP78	High mobility group protein B3	Hmgb3	2	14764000	20861000	24236000	25411000	20730000	28624000	16672000	26381000	17245000	17383000	14748000	20223000	15360000	13694000	18969000	10654000	12522000	15673000
P38060	Hydroxymethylglutaryl-CoA lyase, mitochondrial	Hmgcl	8	13055000	7529800	6784900	8320600	8901100	6967100	7638100	6585000	5109200	6346900	4078500	8456900	9993400	9131800	7195300	9913700	7380000	6699800
V9GXD2	3-hydroxymethyl-3-methylglutaryl-CoA lyase, cytoplasmic	Hmgcll1	1	642896	494805	438740	497330	381410	311920	613801	467126	438050	523122	387900	573789	732388	640102	536393	298070	605440	472282
Q8JZK9	Hydroxymethylglutaryl-CoA synthase, cytoplasmic	Hmgcs1	8	10169000	2392400	419250	2707700	522706	599680	7961200	14725000	7696800	8341300	4769600	8951700	6790200	5352800	6809500	8481700	9030100	5353500
A3KGL9	Non-histone chromosomal protein HMG-17	Hmgn2	2	5665900	10817000	12872000	7475000	9844200	13594000	7600000	7606200	11518000	8084300	10818000	7466800	7380900	7092900	8731100	5911500	8247700	9299300
Q9JL35	High mobility group nucleosome-binding domain-containing protein 5	Hmgn5	3	7168200	11627000	12053000	10638000	9625700	8478300	9190800	11391000	11235000	12067000	14596000	7388700	7675300	7546100	7401700	5941400	7474300	8850500
O70252	Heme oxygenase 2	Hmox2	3	5803300	5150700	8038000	8804500	5318500	6377800	7794400	7445300	4425900	523122	3701600	573789	4975000	6047900	4093400	8058500	6749200	8152600
P97825	Hematological and neurological expressed 1 protein;Hematological and neurological expressed 1 protein, N-terminally processed	Hn1	5	47789000	60837000	54132000	55223000	51999000	50294000	53475000	59198000	50370000	46668000	65275000	41922000	41285000	37290000	36083000	42089000	45968000	56319000
Q6PGH2	Hematological and neurological expressed 1-like protein	Hn1l	1	642896	6465800	6513300	3925000	3981500	399944	613801	4596200	4549000	523122	4426100	573789	732388	640102	3309500	647858	4442900	5899300
Q9CX86	Heterogeneous nuclear ribonucleoprotein A0	Hnrnpa0	5	31111000	17170000	19346000	20959000	22962000	18241000	16616000	11663000	12587000	15291000	13645000	13282000	21982000	23441000	20072000	25487000	18488000	18751000
Q5EBP8	Heterogeneous nuclear ribonucleoprotein A1;Heterogeneous nuclear ribonucleoprotein A1, N-terminally processed	Hnrnpa1	16	69142000	40879000	38301000	34620000	49047000	44040000	43465000	32473000	32730000	39440000	30860000	49396000	51891000	60850000	50735000	60385000	65520000	46664000
O88569	Heterogeneous nuclear ribonucleoproteins A2/B1	Hnrnpa2b1	21	168180000	97221000	100490000	106690000	137100000	114870000	98427000	75731000	91514000	106630000	90245000	106190000	134880000	152980000	124430000	146890000	132300000	102980000
Q8BG05	Heterogeneous nuclear ribonucleoprotein A3	Hnrnpa3	23	144830000	85531000	72597000	80353000	102150000	85674000	75646000	53893000	56741000	72010000	58890000	86608000	105630000	110060000	83786000	112240000	121740000	75095000
Q20BD0	Heterogeneous nuclear ribonucleoprotein A/B	Hnrnpab	9	22163000	16161000	18626000	15566000	22097000	20332000	19642000	17704000	14260000	17830000	14685000	20192000	16890000	20464000	17607000	20050000	21437000	16448000
Q9Z204	Heterogeneous nuclear ribonucleoproteins C1/C2	Hnrnpc	12	54851000	17576000	14271000	13320000	24432000	12916000	23978000	11174000	8773500	11215000	12060000	23261000	33394000	41109000	27521000	39063000	31716000	19916000
A0A2I3BRM6	Heterogeneous nuclear ribonucleoprotein C	Hnrnpc	1	8504600	494805	419250	1025600	1976500	399944	3080700	1225700	438050	2694300	2651100	4828000	5041000	6317000	5335000	5754900	5037600	2483800
Q60668	Heterogeneous nuclear ribonucleoprotein D0	Hnrnpd	13	109800000	66293000	64412000	70008000	86562000	72180000	68575000	59135000	52639000	72664000	51340000	67348000	87302000	74898000	71431000	83067000	87391000	65190000
Q9Z130	Heterogeneous nuclear ribonucleoprotein D-like	Hnrnpdl	7	19763000	7894600	9221400	16004000	14325000	10610000	10351000	8785700	6553100	10297000	7101700	8156100	10803000	12057000	7684900	10822000	11780000	8448900
Q9Z2X1	Heterogeneous nuclear ribonucleoprotein F;Heterogeneous nuclear ribonucleoprotein F, N-terminally processed	Hnrnpf	1	2700600	2790800	1992600	4382100	6041800	3296100	2540400	2782200	2055000	2723300	1650500	2833400	3948500	4431800	1927700	4343900	605440	2211100
Q8C2Q7	Heterogeneous nuclear ribonucleoprotein H;Heterogeneous nuclear ribonucleoprotein H, N-terminally processed	Hnrnph1	7	12553000	8726200	8074000	10364000	12268000	9951700	9574600	7106400	6227300	9291000	6359600	9729800	13822000	12145000	9960800	14208000	14541000	7623100
P70333	Heterogeneous nuclear ribonucleoprotein H2	Hnrnph2	2	2035100	1818000	2756100	2258200	2477600	1171400	1915100	1850900	438050	523122	387900	1835800	5110500	2040000	1506200	2667300	4002000	472282
D3YWT1	Heterogeneous nuclear ribonucleoprotein H3	Hnrnph3	3	5710700	4579500	3038200	3904000	5567600	5051700	5540600	2700400	5094200	4623400	3647000	2959100	5008900	4242300	4312400	4738200	3950500	2726700
P61979	Heterogeneous nuclear ribonucleoprotein K	Hnrnpk	1	18049000	5677800	6029900	4812600	9425700	7394800	6564200	6421700	6599900	12889000	7349500	8706000	11249000	9943100	5953200	12184000	11516000	7529300
B2M1R6	Heterogeneous nuclear ribonucleoprotein K	Hnrnpk	22	92441000	68537000	67419000	83061000	85906000	72801000	68319000	61096000	60169000	70368000	56240000	67391000	80658000	84849000	76840000	85086000	82586000	71785000
Q8R081	Heterogeneous nuclear ribonucleoprotein L	Hnrnpl	9	13951000	4887700	5568100	5941700	11079000	3196100	4977500	2081500	899470	491700	988880	5018400	12271000	14568000	5201400	12941000	16985000	5168100
Q921F4	Heterogeneous nuclear ribonucleoprotein L-like	Hnrnpll	1	1917000	1922500	419250	460127	2196300	399944	613801	467126	438050	523122	387900	573789	3038700	3287500	536393	647858	605440	1598100
B8JK33	Heterogeneous nuclear ribonucleoprotein M	Hnrnpm	6	7083200	4883900	5228300	3747600	6497800	3119200	4309700	3530800	2067600	4815600	1725100	4715800	11380000	9014800	4795200	10843000	7382700	5898700
Q8VHM5	Heterogeneous nuclear ribonucleoprotein R	Hnrnpr	10	21972000	12466000	10385000	15557000	17121000	13120000	10809000	7674400	9022500	13315000	6004900	13586000	16787000	18364000	14745000	18649000	17359000	11022000
Q8VEK3	Heterogeneous nuclear ribonucleoprotein U	Hnrnpu	10	24169000	15254000	20648000	15722000	24609000	24470000	20817000	15851000	19704000	18000000	15436000	17523000	35665000	27596000	19351000	35943000	34817000	17465000
Q8VDM6	Heterogeneous nuclear ribonucleoprotein U-like protein 1	Hnrnpul1	14	9817100	11447000	10584000	10557000	14059000	12312000	11354000	11039000	10273000	10146000	11670000	10188000	9954100	9173900	10044000	9751500	10227000	9121600
Q00PI9	Heterogeneous nuclear ribonucleoprotein U-like protein 2	Hnrnpul2	6	10160000	1243300	1027700	460127	3548900	1475900	1922100	1083900	438050	523122	387900	2517300	6259400	4374600	1696400	6463000	4865300	1719700
Q9Z2Y3	Homer protein homolog 1	Homer1	8	10113000	5795600	4277000	5827700	7314700	2474900	7760800	3876500	3176300	5132200	3183500	6034800	6770900	8174000	7311400	6497100	8638200	5951400
Q99JP6	Homer protein homolog 3	Homer3	5	642896	494805	419250	460127	522706	399944	1041800	467126	438050	523122	387900	573789	15503000	640102	666480	647858	480760	472282
Q8R1H0	Homeodomain-only protein	Hopx	3	5150000	2755200	5044300	3687000	522706	3125300	6103400	6134300	5792200	5209500	7078800	5025900	732388	3657300	3728400	2927100	4204700	4336000
P84075	Neuron-specific calcium-binding protein hippocalcin	Hpca	17	537080000	623060000	730350000	554300000	530860000	543890000	481090000	588200000	547050000	425480000	520190000	474080000	385790000	447920000	478800000	407330000	404450000	468730000
P62748	Hippocalcin-like protein 1	Hpcal1	7	54232000	88689000	107850000	82335000	84698000	97216000	79173000	77290000	104380000	65480000	89665000	55326000	59099000	53920000	74666000	60459000	63982000	86824000
Q8BGZ1	Hippocalcin-like protein 4	Hpcal4	13	127130000	129140000	150770000	119540000	105690000	111500000	135880000	157430000	148130000	103750000	99089000	145540000	103550000	131200000	113100000	162490000	127690000	132630000
P00493	Hypoxanthine-guanine phosphoribosyltransferase	Hprt1	14	143050000	188220000	227630000	244140000	256200000	255030000	181980000	205760000	216000000	205050000	225300000	156920000	147890000	143470000	178950000	146310000	158050000	185800000
Q91X72	Hemopexin	Hpx	16	19333000	36916000	35715000	35669000	35488000	31770000	23052000	21325000	27368000	17724000	18819000	17900000	14349000	14967000	15051000	12781000	16170000	16296000
Q61411	GTPase HRas;GTPase HRas, N-terminally processed	Hras	12	216460000	203800000	187100000	162060000	167780000	159170000	219630000	194530000	206760000	151850000	156840000	237090000	213500000	207040000	209940000	209990000	201260000	195110000
Q9ESB3	Histidine-rich glycoprotein	Hrg	2	962250	589860	524950	356860	318560	401830	613750	279380	438050	523122	387900	356220	451520	391690	397710	484530	478860	453010
P52760	Ribonuclease UK114	Hrsp12	8	160150000	223250000	267160000	248110000	285010000	282280000	235530000	227000000	267080000	216540000	241410000	185990000	216550000	162850000	238990000	163400000	202170000	212030000
Q9CQZ1	Heat shock factor-binding protein 1	Hsbp1	6	86762000	125220000	126430000	131200000	135390000	128530000	104000000	164040000	118020000	129520000	144710000	112090000	80998000	85793000	98629000	92180000	120770000	97982000
A0A0R4J0T0	Iron-sulfur cluster co-chaperone protein HscB, mitochondrial	Hscb	2	2181500	2131000	2442000	3070800	2572300	2656800	2063400	1583900	2761900	2433300	1821200	1742400	2938400	1616500	1956200	2123300	2437200	1532900
Q99N15	3-hydroxyacyl-CoA dehydrogenase type-2	Hsd17b10	8	11712000	8675700	6211100	8902200	8121600	6821300	9890900	7972600	4679500	8503300	5030100	9500100	11994000	12001000	8041500	13818000	11660000	8518900
Q9EQ06	Estradiol 17-beta-dehydrogenase 11	Hsd17b11	4	2156200	1380500	2459800	1328800	1661600	1756900	3062900	2489200	1579600	2491700	1778100	2365300	2484300	3088300	1780700	2764200	3306700	1771400
P51660	Peroxisomal multifunctional enzyme type 2;(3R)-hydroxyacyl-CoA dehydrogenase;Enoyl-CoA hydratase 2	Hsd17b4	13	16066000	9582700	7629900	9718500	11283000	5969100	11876000	7541900	7121400	6918700	8243000	10924000	17333000	14851000	13676000	15736000	12212000	12747000
P50171	Estradiol 17-beta-dehydrogenase 8	Hsd17b8;H2-Ke6	3	20042000	10365000	12279000	11378000	20905000	9025700	13018000	11007000	9483900	13951000	9450800	14423000	17698000	21896000	12736000	22378000	15298000	18766000
P07901	Heat shock protein HSP 90-alpha	Hsp90aa1	37	102250000	34893000	30568000	36109000	64247000	30301000	64458000	33004000	26264000	48057000	30435000	73519000	133860000	123540000	66678000	154420000	132350000	83103000
P11499	Heat shock protein HSP 90-beta	Hsp90ab1	24	29395000	21137000	20733000	24252000	36544000	18727000	36826000	26519000	19342000	34297000	24071000	45335000	70318000	62970000	34905000	78002000	81730000	39507000
P08113	Endoplasmin	Hsp90b1	19	15150000	1089000	2310900	5345700	10292000	5493300	10072000	6771200	3637900	3873300	5333100	9513000	19307000	21001000	7903300	28801000	23240000	10471000
Q8K0U4	Heat shock 70 kDa protein 12A	Hspa12a	24	16136000	10038000	8445900	13371000	17212000	6567600	11665000	6687400	5089200	10587000	4955600	15197000	23645000	22368000	12675000	30585000	28373000	13603000
Q61696	Heat shock 70 kDa protein 1A;Heat shock 70 kDa protein 1B	Hspa1a;Hspa1b	15	20399000	32978000	32531000	32805000	36335000	37486000	32857000	37080000	40155000	39281000	39635000	33192000	24635000	23882000	33514000	28292000	30444000	37773000
P17156	Heat shock-related 70 kDa protein 2	Hspa2	17	26457000	40661000	41525000	40814000	45243000	41830000	31372000	35194000	34200000	39139000	38595000	29462000	23061000	24226000	28917000	21508000	25006000	32288000
Q3U2G2	Heat shock 70 kDa protein 4	Hspa4	40	99014000	23275000	11194000	9966800	26726000	12417000	58446000	15491000	12949000	12566000	10441000	52365000	57965000	70171000	43685000	63522000	47816000	43788000
P48722	Heat shock 70 kDa protein 4L	Hspa4l	32	56230000	7468300	3917000	3886100	13095000	4091200	19419000	5597800	3005700	4584400	3708300	23688000	41998000	54563000	19540000	45158000	32820000	23808000
P20029	78 kDa glucose-regulated protein	Hspa5	35	161970000	221830000	250740000	225910000	223310000	224840000	231480000	264000000	265340000	235160000	258490000	223050000	198310000	186680000	245580000	188680000	192340000	247100000
P63017	Heat shock cognate 71 kDa protein	Hspa8	41	1316400000	1744000000	2259700000	1907000000	2099800000	2216500000	1820500000	2323500000	2562400000	2396200000	2484100000	1716400000	1591600000	1459900000	1967600000	1459300000	1649100000	2004300000
P38647	Stress-70 protein, mitochondrial	Hspa9	35	202700000	197760000	214740000	146650000	216720000	217450000	255230000	278550000	274940000	239490000	271550000	212310000	215670000	169620000	223760000	174430000	200820000	240280000
P14602	Heat shock protein beta-1	Hspb1	4	3284100	10195000	8479200	13698000	6510100	5403200	7634000	9505100	10491000	10372000	9837700	10725000	6855600	6337300	9538000	8728200	7991400	9445300
P63038	60 kDa heat shock protein, mitochondrial	Hspd1	37	144160000	114760000	98036000	154850000	136220000	105520000	131000000	104980000	87163000	113600000	77105000	150380000	182620000	202850000	133670000	201820000	170680000	144670000
Q64433	10 kDa heat shock protein, mitochondrial	Hspe1;Cpn10-rs1	10	909570000	932460000	1013500000	1094600000	1105700000	1008800000	861690000	943800000	975950000	1124300000	1051000000	768010000	927060000	879720000	1032400000	904580000	777690000	1015500000
Q61699	Heat shock protein 105 kDa	Hsph1	23	10864000	3753100	3791300	5077700	9495300	2867300	8557500	5334300	4206400	4957700	3640700	9636400	17804000	20576000	7272700	24974000	17798000	8105500
Q9R118	Serine protease HTRA1	Htra1	4	4360900	5546100	5024900	5213300	3468100	3281400	6557400	4096700	2790600	3183800	2982100	4087400	3942600	4293300	5294900	2757400	4309100	3329300
F6TCV0	Serine protease HTRA2, mitochondrial	Htra2	8	15383000	14754000	8320800	9795900	10294000	6934100	12663000	8942100	8756300	11065000	9405900	12657000	10640000	13336000	15109000	11804000	8161000	12362000
Q9JKR6	Hypoxia up-regulated protein 1	Hyou1	20	9470800	6823700	4287900	7035800	12226000	5908300	10152000	8756800	5136200	8223900	5099200	10110000	13361000	15854000	7888000	19160000	13857000	9725300
Q9CR41	Huntingtin-interacting protein K	Hypk	6	12218000	13516000	20460000	15743000	21233000	13925000	14184000	21603000	19686000	19554000	22081000	17900000	12911000	15472000	17342000	16637000	14350000	16684000
Q9DB29	Isoamyl acetate-hydrolyzing esterase 1 homolog	Iah1	2	2080100	494805	419250	460127	522706	399944	979160	467126	438050	668840	387900	1280800	1140000	1554000	1287900	1407700	1060800	1427100
Q8BIJ6	Isoleucine--tRNA ligase, mitochondrial	Iars2	22	13653000	8399800	6446900	2992200	8247100	5477500	13541000	8506600	6728000	5367400	1303300	15140000	12967000	14085000	11939000	14039000	12019000	10468000
Q60625	Intercellular adhesion molecule 5	Icam5	15	17349000	15419000	12334000	18269000	14962000	12907000	16825000	14763000	10282000	19136000	13871000	21331000	24811000	25890000	17672000	29004000	22225000	20297000
A2A6T4	Peptidyl-tRNA hydrolase ICT1, mitochondrial	Ict1	2	3908500	9751300	5012200	8953800	3433400	3750600	3706600	3859400	4929600	4041100	4891300	3523200	5051600	2815800	6800000	5388200	2687200	4559500
Q8CGB9	Insulin-degrading enzyme	Ide	16	10409000	8262400	8383500	10675000	11045000	12677000	12508000	12003000	9230500	12321000	11848000	11579000	11726000	11134000	9796800	10780000	10951000	11004000
O88844	Isocitrate dehydrogenase [NADP] cytoplasmic	Idh1	21	13579000	27425000	21955000	37117000	32097000	25438000	22256000	21412000	24248000	26091000	32596000	19332000	41848000	28343000	42715000	28791000	29303000	45159000
P54071	Isocitrate dehydrogenase [NADP], mitochondrial	Idh2	29	94020000	110770000	138800000	105150000	144000000	120430000	108170000	129830000	132780000	125710000	148540000	96047000	98917000	85611000	119030000	81890000	84745000	103330000
A0A1L1STE6	Isocitrate dehydrogenase [NAD] subunit alpha, mitochondrial	Idh3a	19	439650000	234880000	147520000	213720000	240580000	161370000	286890000	143400000	110480000	169330000	107530000	304760000	403900000	404260000	284490000	425080000	301260000	317120000
Q91VA7	Isocitrate dehydrogenase [NAD] subunit, mitochondrial	Idh3b	19	87511000	37593000	25766000	33373000	43421000	24678000	60001000	28728000	23452000	34664000	20738000	63442000	83444000	84316000	58454000	97439000	72374000	73186000
P70404	Isocitrate dehydrogenase [NAD] subunit gamma 1, mitochondrial	Idh3g	15	119820000	37986000	17911000	14627000	38280000	16664000	62365000	15762000	12296000	15730000	10482000	68515000	94758000	97303000	74326000	98189000	66917000	78753000
P58044	Isopentenyl-diphosphate Delta-isomerase 1	Idi1	12	19096000	25007000	28620000	27735000	37977000	35798000	32715000	38246000	40861000	41621000	42595000	29445000	31111000	27321000	33005000	27112000	26540000	33527000
Q08890	Iduronate 2-sulfatase	Ids	6	3641700	4916800	5355100	5668000	4530400	4493100	4088100	5302500	5610800	5509900	5878000	5208700	5738800	5434400	4492300	4626800	2851900	4609400
Q8R5F7	Interferon-induced helicase C domain-containing protein 1	Ifih1	2	6511200	6640300	5581800	7467300	9779500	6578200	7946800	467126	4641500	13686000	387900	6216200	5065700	9160700	5649900	8770200	7880100	7020800
Z4YJL9	Intraflagellar transport protein 20 homolog	Ift20	1	498620	571140	585150	460127	521470	496940	729880	898700	922760	861260	332500	599720	514070	457740	834990	447770	608140	611200
A0A0G2JF44	Intraflagellar transport protein 22 homolog	Ift22	2	6446100	5599900	5203000	6295200	5172900	5751500	613801	4872700	4903100	523122	6112200	6261200	4903600	5750700	536393	4270900	8144400	4869600
Q61249	Immunoglobulin-binding protein 1	Igbp1	4	1977100	2734200	2260200	2035200	2488900	2138400	2398900	2737800	1900100	2502600	387900	2267500	732388	3398100	536393	2297100	605440	2009600
A0A075B5P4	Ig gamma-1 chain C region secreted form;Ig gamma-1 chain C region, membrane-bound form	Ighg1	4	7497900	17002000	4057800	5579400	522706	8623000	11848000	6169400	8413300	8324100	5409100	4529900	8768800	7338400	5095900	8482100	7726000	6364900
A0A075B5P3	Immunoglobulin heavy constant gamma 2B	Ighg2b	4	4969900	7744500	2986900	6336700	5817100	3833700	6698400	3196400	5554800	2094400	387900	3513100	6099600	4368300	3799800	7732200	2550100	4552500
F6TQW2	Immunoglobulin heavy constant gamma 2C	Ighg2c	7	19803000	17160000	9406500	29117000	16144000	22909000	14645000	11946000	24729000	523122	387900	1728000	6129300	640102	536393	15235000	605440	11571000
A0A075B5V0	Ig heavy chain V region AC38 205.12;Ig heavy chain V region J558;Ig heavy chain V region MOPC 104E	Ighv1-26;Ighv1-43;Ighv1-42;Ighv1-31;Ighv1-20;Ighv1-34;Ighv1-22	2	12420000	13647000	16566000	12952000	15712000	14330000	14703000	14956000	438050	523122	387900	12436000	732388	12630000	8937000	11153000	605440	15116000
P01837	Ig kappa chain C region	Igkc	2	4575500	4138200	3371200	6446800	5074000	6007000	4297200	3405700	5249800	523122	387900	3025100	732388	640102	1733100	3061500	605440	2966400
P03977	Ig kappa chain V-III region 50S10.1;Ig kappa chain V-III region PC 7210;Ig kappa chain V-III region TEPC 124;Ig kappa chain V-III region PC 7175;Ig kappa chain V-III region PC 6684;Ig kappa chain V-III region PC 7769;Ig kappa chain V-III region PC 6308;Ig kappa chain V-III region PC 7183;Ig kappa chain V-III region PC 7043;Ig kappa chain V-III region CBPC 101;Ig kappa chain V-III region PC 3741/T…	Igkv3-7	2	1297400	2984000	419250	2024100	8196500	3667400	2143100	467126	2936200	523122	918100	573789	732388	640102	536393	647858	605440	2849500
A0A0B4J1I9	Ig kappa chain V-VI region NQ2-6.1	Igkv4-55;Igkv4-72;Igkv4-57	2	642896	494805	419250	460127	522706	399944	613801	467126	438050	523122	387900	573789	732388	640102	536393	647858	605440	472282
A0A075B5M7	Immunoglobulin kappa variable 5-39	Igkv5-39;Igkv5-43;Igkv5-45	1	642896	494805	419250	460127	522706	2538000	613801	467126	438050	523122	387900	573789	1551800	640102	536393	11364000	605440	472282
A0A075B5N4	Immunoglobulin kappa chain variable 8-27	Igkv8-27	1	642896	494805	419250	460127	522706	399944	613801	467126	438050	523122	387900	573789	732388	640102	536393	647858	605440	472282
Q7TNR6	Immunoglobulin superfamily member 21	Igsf21	5	6663700	9941900	6953200	7356000	7685600	6838300	5906400	7453900	5261600	6945900	8538000	6641700	3532900	5414700	4713000	4066500	5011300	4690300
D3YXH0	Purkinje cell protein 4	Igsf5;Pcp4	3	1023900000	1674600000	2004100000	1723100000	1702700000	2090900000	1454300000	1551600000	1714600000	1597600000	2262200000	1460000000	973190000	1323000000	1447100000	1053300000	1217600000	1495500000
G3UYZ1	Immunoglobulin superfamily member 8	Igsf8	17	60568000	61955000	49650000	46461000	33099000	38129000	69772000	54588000	56147000	49047000	46558000	79140000	85868000	92168000	87155000	76372000	71742000	83286000
Q9CXY6	Interleukin enhancer-binding factor 2	Ilf2	8	17924000	5364400	3845300	5561300	9618700	6146300	9441600	3855800	1985000	3103800	1374000	8194800	10676000	9876300	6794600	15794000	14561000	7985300
Q8CAQ8	MICOS complex subunit Mic60	Immt	13	9286100	5295300	5169800	6167800	6369600	4182700	5711400	4353900	3975100	5204100	3768300	6187300	7676500	6502400	7372000	8599400	9216800	5241200
Q924B0	Inositol monophosphatase 1	Impa1	18	127810000	191350000	244190000	219150000	240230000	238270000	177700000	194590000	233310000	188160000	230200000	154190000	134450000	130790000	183730000	136490000	160940000	188350000
O55091	Protein IMPACT	Impact	6	2996800	5632900	2631200	12090000	5269500	4258200	5855500	8565800	3841700	4642700	3855000	4803400	7289800	6748000	7661300	7678300	6534600	5401900
Q80V26	Inositol monophosphatase 3	Impad1	2	4698800	494805	419250	3785600	3587900	399944	5735600	467126	438050	523122	387900	4454600	4443200	4064800	2938900	6710100	4870800	2866000
E0CYE2	Inosine-5-monophosphate dehydrogenase;Inosine-5-monophosphate dehydrogenase 1	Impdh1	6	3525800	5953500	3634600	5258300	4259500	5068600	4442700	4627200	4703700	4514600	4183700	4749900	4400100	3254200	4561300	4311200	3401000	4869400
P24547	Inosine-5-monophosphate dehydrogenase 2	Impdh2	15	6697400	13025000	5676000	15662000	11906000	15193000	15810000	15395000	13971000	12209000	12264000	11789000	10092000	10230000	12532000	9388100	11227000	12794000
P46660	Alpha-internexin	Ina	26	68396000	57798000	58428000	77855000	68864000	52161000	49733000	42815000	39696000	55954000	38843000	52374000	56553000	41112000	52118000	42396000	67490000	42351000
Q7TNC9	Inositol polyphosphate-5-phosphatase A (EC 3.1.3.56) (Type I inositol 1,4,5-trisphosphate 5-phosphatase) (5PTase)	Inpp5a	7	3156500	533110	570060	460127	1241100	246350	2557800	149770	456500	144660	288930	2169600	6392900	1505900	2064100	5303200	2515200	1269700
Q8BKC5	Importin-5	Ipo5	3	8251600	4544400	2046400	8145700	6337200	7057900	5786200	8231200	438050	5091700	387900	573789	9907500	6703800	5589700	3926200	12530000	5529700
Q9EPL8	Importin-7	Ipo7	3	642896	534780	419250	460127	1216700	399944	613801	467126	438050	523122	387900	573789	1044300	968170	536393	1398200	1281800	472282
A0A5F8MPT9	IQ motif and SEC7 domain-containing protein 1	Iqsec1	2	2792800	494805	419250	460127	1326100	399944	1872900	467126	438050	523122	387900	2480800	2397200	1241600	1175100	1752200	1928400	1356100
E9Q1P8	Interferon regulatory factor 2-binding protein 2	Irf2bp2	1	395100	494805	266550	294140	195460	263080	211870	179040	258890	523122	246660	279320	732388	199190	536393	647858	195450	472282
A0A1Y7VK19	Iron-sulfur cluster assembly 2 homolog, mitochondrial	Isca2	4	11296000	8942000	11531000	14746000	11526000	10499000	8017600	9775500	8721500	10641000	10314000	10070000	9025300	9436800	11195000	8238300	9394800	11057000
D3Z0K9	Iron-sulfur cluster assembly enzyme ISCU, mitochondrial	Iscu	5	19430000	17031000	16800000	22561000	20729000	19187000	15719000	19242000	15391000	18701000	15509000	14359000	15431000	14906000	15353000	14037000	15250000	16015000
Q64339	Ubiquitin-like protein ISG15	Isg15	2	642896	1676900	419250	1638300	1766300	1568700	1861600	467126	2641500	1526300	387900	573789	732388	640102	536393	647858	2332400	2158800
E9Q9N7	Immunoglobulin superfamily containing leucine-rich repeat protein 2	Islr2	2	642896	494805	419250	460127	522706	399944	2696200	467126	438050	1002900	387900	573789	732388	1513200	2139200	2075200	605440	1313100
Q91V64	Isochorismatase domain-containing protein 1	Isoc1	5	4613600	1593200	1466800	1076100	3565200	1546200	3290800	1737300	1320200	1241200	663790	3871300	4097600	4841000	3591300	5200800	3941100	4036400
P85094	Isochorismatase domain-containing protein 2A, mitochondrial	Isoc2a	8	51491000	16666000	15519000	9442300	19075000	13949000	35888000	29914000	24213000	19184000	11909000	30634000	32481000	24515000	25750000	25820000	25741000	20620000
Q5RJG7	Isoprenoid synthase domain-containing protein	Ispd	2	642896	494805	419250	1218300	1119400	399944	2293400	467126	438050	523122	387900	573789	732388	640102	536393	647858	605440	2278600
Q9CX00	IST1 homolog	Ist1	5	10579000	7280200	8733800	8508100	7141700	8400000	7024700	7488200	6202000	7558200	7000500	7581200	6794400	6453800	6626800	7678000	7843000	6336700
Q9JHU9	Inositol-3-phosphate synthase 1	Isyna1	15	21262000	26871000	36819000	26725000	30573000	31330000	29431000	34950000	35129000	32472000	33468000	25934000	24779000	22386000	29347000	22992000	27571000	32351000
Q99KW9	T-cell immunomodulatory protein	Itfg1	4	2177400	494805	1555700	460127	1450000	1930100	1940700	467126	1476100	3904200	387900	2556100	3316100	2803000	2347000	4966600	3084800	2797700
Q3V3R4	Integrin alpha-1	Itga1	5	1791400	494805	1906900	3166500	2436800	1779300	2683400	2186500	3336300	523122	3868400	573789	3718600	640102	536393	647858	605440	2807700
Q62470	Integrin alpha-3;Integrin alpha-3 heavy chain;Integrin alpha-3 light chain	Itga3	3	2051500	494805	1302600	1769000	2261300	1668100	1868000	2341400	1434900	1620200	387900	573789	732388	640102	1606200	2669400	605440	2242600
Q61739	Integrin alpha-6;Integrin alpha-6 heavy chain;Integrin alpha-6 light chain	Itga6	5	2828100	3081700	3050500	2030900	2522700	2902900	2878800	2795100	3278800	2263400	2518100	573789	3051800	2776000	2204000	3049500	2452200	3186500
G3X9Q1	Integrin alpha-7;Integrin alpha-7 heavy chain;Integrin alpha-7 light chain	Itga7	2	642896	3654300	3048600	3886300	522706	399944	2078800	2608200	2067900	3392700	387900	573789	732388	640102	3437500	647858	2741300	4467400
E9Q604	Integrin alpha-M	Itgam	5	2656500	3223000	3491300	1986000	2294800	3566400	4543200	4253800	4111000	4344000	4373600	4761500	2981200	2483500	2840700	2883300	3571200	3402700
A2AKI5	Integrin alpha-V;Integrin alpha-V heavy chain;Integrin alpha-V light chain	Itgav	13	8011400	6669900	6356900	5566700	5992800	5072200	8173100	7716900	6697200	6786000	5672000	7494600	8328200	8575000	6234700	7233600	7219100	7746600
P09055	Integrin beta-1	Itgb1	15	9307000	12346000	11685000	13131000	11303000	13248000	11676000	12215000	13599000	11663000	13199000	10279000	11618000	11853000	12629000	11334000	11481000	12568000
M0QWA7	Integrin beta;Integrin beta-2	Itgb2	4	8275300	11806000	7126400	10549000	6965700	9757500	11516000	10602000	12794000	12887000	6731000	8374500	9287000	9209200	8039800	11651000	7844200	14248000
Q0VBD0	Integrin beta	Itgb8	2	2485900	2774700	1756300	1695900	1586400	1332900	3110600	2521200	1238000	1750000	1081500	3250500	3050700	3491600	2092800	3518400	3029400	2511100
Q9D892	Inosine triphosphate pyrophosphatase	Itpa	9	14417000	12829000	9809600	17735000	14552000	11359000	16538000	9959000	8454300	8038900	7559600	14186000	18375000	14872000	13933000	17105000	15998000	16791000
Q8R071	Inositol-trisphosphate 3-kinase A	Itpka	9	2513300	1825400	3284000	4556800	4179600	2650700	1842100	1623700	1367400	4345400	1986800	4513200	6153700	8637500	2766600	9257700	6476700	3422400
Q9JHI5	Isovaleryl-CoA dehydrogenase, mitochondrial	Ivd	13	34640000	28914000	19551000	31321000	17728000	20949000	20569000	5431200	11392000	8534100	9002000	19468000	27474000	23819000	23207000	29200000	17175000	29537000
Q9D8B7	Junctional adhesion molecule C	Jam3	9	21994000	22214000	33727000	31715000	34436000	32464000	25717000	33206000	42943000	37023000	41571000	31145000	22194000	26973000	36916000	23815000	27118000	31296000
Q02257	Junction plakoglobin	Jup	3	5915200	1227600	2047200	2335000	1838400	399944	3333500	4036100	2035300	1457600	1961900	1716800	2508200	1883200	3320200	2573300	2980500	2619300
Q99MN1	Lysine--tRNA ligase	Kars	13	17979000	5407700	3218600	126170	4465000	3012000	13538000	5260100	4294200	2439600	1542500	15145000	12140000	16244000	8103200	14067000	10857000	8366200
D3Z0U5	Katanin p60 ATPase-containing subunit A-like 2;Spermatogenesis-associated protein 5	Katnal2;Spata5	1	114160000	117980000	119810000	83298000	71922000	91288000	139320000	155620000	70736000	523122	67505000	134320000	146910000	155030000	128840000	149090000	98772000	141990000
Q8BG40	Katanin p80 WD40 repeat-containing subunit B1	Katnb1	3	84517000	134680000	142590000	110270000	98785000	103920000	121420000	114860000	97728000	102000000	86118000	111860000	73075000	121520000	81025000	82207000	82187000	117870000
B7ZCA7	Kazrin	Kazn	1	1815400	852400	722510	2011100	1587300	1271100	1391500	1737700	1143900	1211700	788970	573789	1746700	1672500	1009300	2264400	1988900	877080
A0A0N4SV15	E3 ubiquitin-protein ligase KCMF1	Kcmf1	2	522700	494805	571530	541860	493230	823400	613801	380300	360450	523122	387900	1584300	732388	485050	551650	582030	605440	298450
A0A5F8MPA4	Voltage-gated potassium channel subunit beta-1	Kcnab1	3	10582000	10840000	12739000	15739000	13429000	10579000	9477500	10686000	7035300	8048700	4955100	9792800	13698000	14552000	9531100	10441000	12642000	10102000
P62482	Voltage-gated potassium channel subunit beta-2	Kcnab2	21	57681000	62317000	74695000	58829000	62587000	54165000	49208000	55109000	45739000	42724000	41235000	47469000	40723000	37215000	45543000	39934000	40855000	43333000
Q9Z0V2	Potassium voltage-gated channel subfamily D member 2;Potassium voltage-gated channel subfamily D member 3	Kcnd2;Kcnd3	1	436190	494805	411920	207060	326140	399944	361180	458790	255450	292470	387900	303240	1405800	564040	357220	505270	899340	194680
Q3UFC0	Kv channel-interacting protein 4	Kcnip4	5	3930400	5436000	5853600	4195000	4835500	4282100	3975600	4906800	5644500	3801100	4095800	4204200	5403600	4918300	4698600	3978800	4239700	4518800
A0A0R4J2B2	BTB/POZ domain-containing protein KCTD12	Kctd12	7	10164000	10220000	4135500	1902700	5950200	5576300	8063100	4642600	4236100	3906700	3012000	7245700	16404000	11628000	8383300	12848000	9765000	9478700
Q4VBE7	Potassium channel tetramerisation domain containing 2	Kctd2	4	2893100	3291400	3849600	3491700	3873400	3051800	3777200	3312500	3865000	3192900	3567300	573789	3681200	2852800	3332800	3043800	2933100	2687100
Q60749	KH domain-containing, RNA-binding, signal transduction-associated protein 1	Khdrbs1	4	7717500	7600400	4978700	6351700	6377600	4814400	7466100	4052700	3529500	4290600	3899200	4824900	7179500	8889000	6402100	8557300	9519700	5499300
Q9R226	KH domain-containing, RNA-binding, signal transduction-associated protein 3	Khdrbs3	3	5019800	4343800	3683000	3325400	4028800	3712600	3717800	3235300	3727600	3830600	3899900	3200400	4097200	4239700	4193300	4998300	4155900	4134300
Q3U0V1	Far upstream element-binding protein 2	Khsrp	12	12605000	11392000	11010000	10153000	11408000	9475900	12592000	10708000	9050800	8111000	7741100	11788000	13886000	10798000	11445000	11790000	13210000	9382100
Q80TL4	Protein KIAA1045	Kiaa1045;N28178	14	29135000	19994000	20924000	32755000	30842000	30537000	25139000	17821000	17857000	24791000	18578000	26190000	29751000	32392000	24642000	41931000	34416000	27083000
A0A1D5RL96	BTB/POZ domain-containing protein 8 (AP2-interacting clathrin-endocytosis protein) (APache)	Kiaa1107;A830010M20Rik	6	5039400	3878300	3147100	4494800	3813300	4645500	6796100	3271500	3384500	4263600	3175000	4547400	4223600	3782100	4762400	5263400	6519900	4679800
Q8K2Q9	Shootin-1	Kiaa1598	1	642896	4580000	5841500	460127	522706	399944	3662400	5006400	438050	523122	6553200	4993000	732388	640102	5722500	647858	605440	472282
A0A1B0GR85	Uncharacterized protein KIAA1671	Kiaa1671	7	211210000	189910000	232350000	207600000	256740000	244010000	190860000	109800000	159440000	196020000	135590000	163450000	334470000	258720000	274580000	404740000	315690000	258210000
F8WGN6	Kinesin-like protein;Kinesin-like protein KIF21A	Kif21a	4	1685500	494805	419250	460127	1396500	1667700	2048300	2038600	438050	1258300	387900	2128000	3051500	640102	1240000	2416100	3643700	1300700
P33174	Chromosome-associated kinesin KIF4	Kif4	1	642896	494805	419250	460127	522706	399944	613801	467126	438050	523122	387900	573789	732388	640102	536393	647858	605440	472282
P28738	Kinesin heavy chain isoform 5C;Kinesin heavy chain isoform 5A;Kinesin-1 heavy chain	Kif5c;Kif5a;Kif5b	8	2035000	2766900	2433100	3487100	4627300	2363100	1988800	1359400	1117800	1237400	883990	3910400	6578800	4604800	1357200	7291000	10053000	3253700
Q5UE59	Kinesin light chain 1	Klc1	3	642896	1627800	2431100	1739100	2717600	1586100	2420700	2178900	438050	2118700	1469500	2529200	4354800	2249900	3325300	6511300	7332500	3589600
D3YXZ3	Kinesin light chain 2	Klc2	5	2459300	1962900	419250	3847400	4343100	1572800	2407700	1813200	438050	3499100	387900	2380800	3444800	3522200	2752100	3560600	4666900	2983200
D3YTY9	Kininogen-1;Kininogen-1 heavy chain;Bradykinin;Kininogen-1 light chain	Kng1	8	13620000	25153000	13795000	17833000	8968700	13072000	9956100	9798000	12330000	13362000	13165000	10382000	8045900	9271800	6503800	8034500	10647000	6903600
O35344	Importin subunit alpha-4	Kpna3	1	783170	494805	356170	460127	628810	399944	575200	467126	438050	523122	387900	559830	887330	640102	565870	1063100	605440	388660
P70168	Importin subunit beta-1	Kpnb1	9	4200900	1627100	1517600	1879400	2813300	1267900	2519900	1564100	926060	1996900	701500	3064600	5819400	4542700	2126300	7409600	6865100	2011400
P32883	GTPase KRas;GTPase KRas, N-terminally processed	Kras;Hras	3	28492000	27465000	19317000	19995000	14955000	17604000	27259000	17848000	21778000	12923000	17791000	21890000	22174000	22773000	25917000	22886000	23850000	26589000
Q3UV17	Keratin, type II cytoskeletal 2 oral	Krt76	1	642896	24544000	882840	4168300	10216000	399944	613801	467126	4154400	523122	10478000	573789	732388	640102	2060500	647858	1088100	472282
Q61595	Kinectin	Ktn1	3	1952100	494805	419250	460127	968080	399944	1076000	1326000	438050	523122	387900	573789	982110	943500	536393	1457800	1191700	1264400
A2AFG8	Neural cell adhesion molecule L1	L1cam	28	36591000	26915000	20116000	31897000	31652000	25418000	32768000	21898000	23582000	31271000	22370000	39087000	41830000	52526000	37124000	48630000	44083000	37455000
Q91YP0	L-2-hydroxyglutarate dehydrogenase, mitochondrial	L2hgdh	13	10736000	10657000	6988300	4648100	5652900	5800000	10549000	9513200	6818800	7369600	5792400	10938000	12037000	10891000	9317800	11030000	9999100	10640000
Q9EP89	Serine beta-lactamase-like protein LACTB, mitochondrial	Lactb	11	12409000	7831400	7564700	6041200	7182600	7332300	10611000	8371500	6308700	8755200	5206400	12006000	10588000	12092000	11529000	13918000	11231000	10329000
Q99KR3	Beta-lactamase-like protein 2	Lactb2	6	6819800	8492800	7181000	9886400	8406200	7402200	6057300	4351900	6924100	7032500	8882800	7555600	6805200	6441500	8603900	6582900	7101600	9460500
P11438	Lysosome-associated membrane glycoprotein 1	Lamp1	4	22205000	21911000	25703000	24060000	21078000	24207000	25641000	23621000	27793000	25902000	24583000	22946000	26745000	18821000	24368000	20241000	19865000	26703000
P17047	Lysosome-associated membrane glycoprotein 2	Lamp2	2	12278000	10402000	7789400	13485000	10108000	9188500	16201000	10802000	8799300	7916600	7553900	12393000	15675000	12848000	11423000	14627000	11365000	11027000
Q9D387	Lysosome-associated membrane glycoprotein 5	Lamp5	1	12873000	12547000	15843000	11342000	7288600	11649000	13846000	10776000	15833000	9801200	14930000	11291000	15219000	11108000	20124000	12750000	10643000	16792000
Q9CQ22	Ragulator complex protein LAMTOR1	Lamtor1	4	5039700	4990300	6686800	4869400	7059100	5300700	8310100	6797800	4607400	8058800	6154300	4885600	5573000	5147300	6057200	7376000	6473500	4600700
Q9JHS3	Ragulator complex protein LAMTOR2	Lamtor2	3	4089400	2715700	1995200	2018200	2017500	2599400	2719400	2506900	2017000	2639900	1840600	2934300	3356300	4079800	2911400	3731400	2867000	2593500
O88653	Ragulator complex protein LAMTOR3	Lamtor3	3	9592700	5107500	3726900	5257400	4551300	3009400	4763300	6374900	4406300	3109500	2237800	4766300	3925300	6341100	4637900	6241000	4212200	4349800
Q8CF66	Ragulator complex protein LAMTOR4;Ragulator complex protein LAMTOR4, N-terminally processed	Lamtor4	2	5866700	7137900	2942500	2055400	522706	3343900	4768800	4062100	2943900	5079500	4202400	5589200	6948500	5881300	5065300	6006900	4901600	3889400
Q9D1L9	Ragulator complex protein LAMTOR5	Lamtor5	5	17551000	20669000	19071000	17214000	19232000	18472000	19356000	21727000	17650000	13964000	15777000	21477000	19326000	17837000	19538000	18045000	15669000	20692000
O89112	LanC-like protein 1	Lancl1	10	17553000	13069000	5158100	3914300	9017300	1272000	13835000	3356200	2468000	4092600	3546200	17397000	23264000	20050000	13992000	33015000	24441000	23787000
F6RJV6	LanC-like protein 2	Lancl2	15	17184000	5942400	3146600	1719000	5845400	2521600	11299000	3848400	856890	4046800	387900	11669000	15055000	12474000	7116400	17847000	16218000	8687000
Q9CPY7	Cytosol aminopeptidase	Lap3	27	89464000	108900000	134980000	123310000	152690000	142990000	111820000	128790000	136470000	116060000	126950000	101580000	89429000	83052000	99844000	80885000	95499000	100040000
Z4YJT3	La-related protein 1	Larp1	3	4806700	7584500	2921600	5481000	5792200	6471100	5368200	5991200	6324100	5750600	8226600	4603000	5121200	3894000	3839600	6575500	6529300	5667200
Q61792	LIM and SH3 domain protein 1	Lasp1	11	132480000	110090000	146670000	104800000	134850000	119370000	120270000	110560000	129680000	112730000	103640000	103220000	96403000	95111000	119290000	93833000	108720000	100430000
Q9CX60	Protein LBH	Lbh	2	5940000	8322000	10530000	10558000	9676500	9947900	9119200	11739000	9439100	5813500	9623500	6845600	6652500	6275300	7029100	6158700	7063100	6403300
A2RTH5	Leucine carboxyl methyltransferase 1 (EC 2.1.1.233)	Lcmt1	2	4212100	494805	1741500	460127	2596000	399944	2311300	1905100	438050	2526800	1807300	2275400	732388	7675900	1548700	4548000	3866500	472282
P06151	L-lactate dehydrogenase A chain;L-lactate dehydrogenase	Ldha	19	74618000	23599000	26094000	30443000	48012000	22704000	50406000	27690000	22219000	40064000	20715000	55508000	97074000	92324000	42538000	115720000	111410000	47791000
A0A6I8MX27	L-lactate dehydrogenase B chain;L-lactate dehydrogenase	Ldhb	17	178980000	50737000	47227000	88716000	85339000	49311000	84071000	50813000	45356000	74115000	46933000	93070000	168850000	141060000	94682000	166530000	162570000	101240000
Q9Z2I0	LETM1 and EF-hand domain-containing protein 1, mitochondrial	Letm1	19	20756000	14359000	11203000	15375000	17717000	11046000	15492000	11939000	10109000	12254000	8068200	18621000	20783000	23592000	15237000	25566000	24475000	15639000
P16045	Galectin-1	Lgals1	6	26829000	21384000	28764000	28757000	28873000	31534000	31054000	32465000	33670000	39681000	33382000	29017000	30241000	31116000	32868000	32178000	30272000	30794000
Q07797	Galectin-3-binding protein	Lgals3bp	2	642896	494805	419250	460127	817060	399944	613801	467126	1642500	523122	387900	573789	1645300	1063500	536393	647858	605440	472282
Q8VED9	Galectin-related protein	Lgalsl	8	160210000	112880000	82110000	71419000	84652000	74066000	162440000	129670000	95355000	89089000	82643000	150830000	143400000	136470000	144710000	126670000	112600000	137710000
Q9JIA1	Leucine-rich glioma-inactivated protein 1	Lgi1	10	17152000	12570000	7101900	11566000	14279000	7682200	12632000	7218000	7516800	10577000	6365500	16976000	22776000	25718000	13180000	28082000	22690000	16709000
Q8K4Z0	Leucine-rich repeat LGI family member 2	Lgi2	2	2126600	494805	419250	460127	2118600	399944	1608600	467126	438050	523122	387900	573789	3939400	4038400	1921200	1972400	1939500	1499300
Q8K406	Leucine-rich repeat LGI family member 3	Lgi3	1	711730	494805	419250	460127	710100	399944	793530	467126	438050	523122	387900	899690	1653000	837500	608460	1406200	966090	472282
O89017	Legumain	Lgmn	4	2463100	1915200	1432300	3573200	2518500	2289700	1874900	1559200	1071500	2033800	1387300	1691100	1838300	2320800	1994100	1960400	2503200	1659000
Q9D7I5	Phospholysine phosphohistidine inorganic pyrophosphate phosphatase	Lhpp	9	12704000	11775000	14189000	13755000	15317000	14525000	15752000	17662000	18267000	14217000	12438000	14705000	13412000	12537000	12494000	12584000	14241000	15813000
Q8BGB5	LIM domain-containing protein 2	Limd2	1	8454300	5186800	7374000	6385200	522706	3656200	613801	5823000	438050	523122	4894200	7616500	4960600	4756700	5602900	5895600	6572900	8516500
A0A0R4J005	LIM and senescent cell antigen-like-containing domain protein 1	Lims1	2	10502000	4692500	3788600	460127	5270200	3226800	4874200	5208500	438050	3663500	387900	5684500	4365500	5390900	536393	3393300	4559800	2485100
Q8JZS0	Protein lin-7 homolog A	Lin7a	12	71593000	76040000	78727000	87394000	86164000	82446000	74396000	63796000	71954000	93071000	74860000	66036000	84195000	74819000	86149000	66744000	71784000	79447000
O88951	Protein lin-7 homolog B	Lin7b	7	14963000	15463000	15630000	14864000	15187000	17439000	19199000	14846000	19327000	20519000	17818000	17085000	19073000	17664000	20500000	18897000	14402000	19704000
O88952	Protein lin-7 homolog C	Lin7c	7	45013000	53633000	57182000	69355000	58868000	49507000	49694000	50714000	51347000	53053000	51567000	44548000	45208000	42836000	47525000	39267000	39522000	47839000
A9DA50	Leucine-rich repeat and immunoglobulin-like domain-containing nogo receptor-interacting protein 1	Lingo1	14	19855000	13149000	16939000	13326000	17489000	17575000	20446000	10986000	14186000	15106000	14580000	20562000	21523000	28075000	21572000	35309000	22080000	23688000
Q9DBH5	Vesicular integral-membrane protein VIP36	Lman2	10	13400000	13305000	16557000	13648000	11352000	10370000	15215000	17888000	15652000	14166000	14047000	14039000	14678000	15049000	13499000	12037000	13364000	13783000
P48678	Prelamin-A/C;Lamin-A/C	Lmna	30	39728000	32045000	34893000	39583000	38125000	37511000	36929000	37646000	36908000	41243000	39947000	34159000	35355000	34399000	41149000	30271000	30845000	30836000
P14733	Lamin-B1	Lmnb1	32	36188000	26046000	30047000	23168000	25132000	27162000	30112000	27485000	29115000	30095000	25447000	25525000	33986000	26661000	31774000	24729000	25480000	25576000
P21619	Lamin-B2	Lmnb2	21	16234000	11928000	14186000	13844000	14081000	14654000	14582000	14127000	15317000	16179000	14921000	13038000	16126000	14505000	15873000	13428000	14410000	13342000
Q7TQ95	Protein lunapark	Lnp	4	7061600	5655600	8650300	5565300	7859100	6035200	6593700	10762000	7027300	10608000	9035300	7411400	7758200	7753600	6512900	7044000	6993500	7244900
E9Q2W8	Loss of heterozygosity 12 chromosomal region 1 protein homolog	Loh12cr1	2	4376800	5609100	8088200	6780000	6058500	6001800	5660000	7791900	6059600	6374400	4509700	4805100	7037400	4993300	6347200	6338200	4721400	6463300
Q8CGK3	Lon protease homolog, mitochondrial	Lonp1	6	4221200	1880000	1414800	3344900	1758800	1509500	2816300	2051300	2435100	2697800	1456700	1943000	3529300	2632300	2433000	3831500	3063000	1566100
Q91XL1	Leucine-rich HEV glycoprotein (Leucine-rich alpha-2-glycoprotein) (Leucine-rich alpha-2-glycoprotein 1)	Lrg1	4	6163300	10607000	14454000	8381300	6736700	1735400	846990	886940	1595700	1730600	900020	573789	1192200	640102	536393	647858	605440	472282
A0A0R4J0I9	Prolow-density lipoprotein receptor-related protein 1;Low-density lipoprotein receptor-related protein 1 85 kDa subunit;Low-density lipoprotein receptor-related protein 1 515 kDa subunit;Low-density lipoprotein receptor-related protein 1 intracellular domain	Lrp1	23	3814000	757640	3263000	3106000	3322500	4894300	1094200	2512600	1730400	2524900	387900	529070	9899900	19474000	814410	24001000	13881000	3961000
P55302	Alpha-2-macroglobulin receptor-associated protein	Lrpap1	15	22940000	33361000	34835000	27182000	28200000	23325000	26959000	25503000	25792000	26100000	23988000	22717000	25702000	21566000	28281000	22954000	17094000	28315000
Q505F5	Leucine-rich repeat-containing protein 47	Lrrc47	7	7512600	3462400	1803300	3489800	4155700	2708000	6155500	4462200	3167200	4423700	2478700	5594700	6959600	6343800	5272400	8345300	7055000	5031400
D3YZP3	Leucine-rich repeat-containing protein 4B	Lrrc4b	3	6211200	5864000	2423400	4868500	3876000	4786600	6621100	3451500	438050	4223100	387900	6442200	5757100	7212900	6746100	6959000	5234500	6842100
Q8C031	Leucine-rich repeat-containing protein 4C	Lrrc4c	2	3686300	2648600	419250	1092400	2322200	399944	2995100	467126	438050	1370800	387900	4110900	3408600	4405400	3088200	4055900	3042900	3648000
A2AKH7	Leucine-rich repeat-containing protein 57	Lrrc57	4	9490400	10786000	13276000	19498000	12896000	11076000	17690000	10408000	10525000	10420000	5906300	11996000	16539000	14346000	8129600	21299000	17451000	9964900
Q922Q8	Leucine-rich repeat-containing protein 59	Lrrc59	7	17038000	18351000	11127000	10785000	12173000	10476000	19760000	11065000	9113300	11374000	10399000	15047000	19231000	22280000	18354000	18795000	16404000	14907000
B2RWC4	Gm88 protein (Leucine rich repeat containing 73)	Lrrc73	3	2981200	2789500	1693100	2384900	522706	2743600	2793600	2739700	2596800	2699500	1568100	2721300	5368900	3943100	1810400	4200200	3496700	1895300
Q7TSF4	Leucine-rich repeat-containing protein 75A	Lrrc75a	1	676820	494805	419250	460127	522706	399944	613801	1275800	572950	1796100	590130	573789	732388	640102	536393	940050	605440	577330
A0A087WNU6	Leucine rich repeat (in FLII) interacting protein 1	Lrrfip1	1	642896	494805	419250	460127	522706	399944	613801	467126	438050	523122	387900	573789	732388	640102	536393	647858	605440	472282
A0A1L1SQW1	Leucine-rich repeat flightless-interacting protein 2	Lrrfip2	4	6864500	4011600	10100000	2744100	522706	399944	613801	467126	2699500	4848200	3690000	3316500	7971600	5562000	536393	5431000	4248000	472282
E0CX41	Leucine-rich repeat transmembrane neuronal protein 1	Lrrtm1	1	1925000	494805	419250	460127	522706	399944	613801	467126	438050	523122	387900	1501000	732388	640102	536393	3105100	1368400	472282
Q3TYE5	Limbic system-associated membrane protein	Lsamp	13	83326000	105060000	113230000	114530000	110950000	125400000	79707000	80161000	117870000	107430000	119050000	78918000	63956000	64065000	80006000	58302000	54993000	68436000
Q8VC85	U6 snRNA-associated Sm-like protein LSm1	Lsm1	3	4594900	5104000	6479800	460127	5918200	3498000	6098200	7185300	4440000	5649100	7355000	6175100	6466900	5449900	6839000	4933700	5083300	472282
A0A0A0MQC9	Protein LSM12 homolog	Lsm12	1	642896	494805	419250	460127	522706	399944	613801	467126	438050	523122	387900	573789	732388	640102	5149500	7223100	605440	472282
O35900	U6 snRNA-associated Sm-like protein LSm2	Lsm2	5	23142000	22670000	23893000	23222000	27213000	26217000	26417000	27339000	21582000	27220000	25032000	28499000	24786000	17031000	24999000	17654000	24519000	27571000
P62311	U6 snRNA-associated Sm-like protein LSm3	Lsm3	2	29227000	53916000	39289000	37956000	44526000	40589000	42924000	35370000	40778000	55998000	59650000	32842000	30541000	25964000	31346000	25185000	36628000	37177000
D3YTP8	U6 snRNA-associated Sm-like protein LSm4	Lsm4	4	12745000	17338000	15216000	15786000	16113000	13700000	14160000	16145000	11465000	16033000	15825000	12456000	15225000	12925000	14919000	12780000	14174000	14132000
A0A0N4SVK3	U6 snRNA-associated Sm-like protein LSm5	Lsm5	1	15014000	21140000	18301000	22304000	18222000	18735000	17427000	20954000	16721000	26261000	23149000	14660000	10930000	9837200	13924000	17299000	11625000	15387000
Q9CQQ8	U6 snRNA-associated Sm-like protein LSm7	Lsm7	5	19662000	16409000	23121000	23521000	23655000	19342000	19909000	25576000	24235000	19331000	23158000	20119000	17881000	17602000	20052000	19891000	21759000	20544000
Q6ZWM4	U6 snRNA-associated Sm-like protein LSm8	Lsm8	7	25817000	34890000	40276000	35503000	43081000	47518000	33015000	31759000	38210000	34329000	34878000	27651000	28582000	29090000	33195000	25870000	33177000	34095000
P24527	Leukotriene A-4 hydrolase	Lta4h	16	14638000	8172000	2991700	3907700	7980000	2202800	10799000	2973700	2677800	3542500	387900	9644600	14373000	14131000	9819000	15755000	15110000	8523400
A0A0R4J047	Putative RNA-binding protein Luc7-like 1	Luc7l	2	7229600	494805	419250	460127	522706	399944	613801	467126	438050	523122	387900	573789	3885400	640102	4306200	5332100	605440	3819800
E9Q715	Putative RNA-binding protein Luc7-like 2	Luc7l2	5	6315800	5995400	5153400	4688600	3981900	4264000	5156000	2962200	4828800	1560900	2032900	3728600	6910500	4126400	6197500	4136400	5073600	6278500
P70202	Latexin	Lxn	3	17575000	19054000	19282000	23833000	20138000	15679000	15786000	18276000	16618000	14047000	14930000	18960000	21173000	18182000	21857000	18628000	17993000	20828000
A0A087WNS9	Lymphocyte antigen 6E	Ly6e	1	5582000	4997300	7036900	7432600	8651700	8285600	5712900	7069200	6627900	6322300	9357500	3795400	4237500	4587500	4856300	4035000	4208700	5998100
Q8K356	Lymphocyte antigen 6H	Ly6h	5	114190000	127740000	132530000	145610000	189830000	183280000	131960000	195230000	149270000	175610000	137150000	188900000	145970000	144020000	111160000	134790000	128030000	121470000
P0DP60	Ly-6/neurotoxin-like protein 1 (GC26)	Lynx1	3	11375000	12806000	18982000	14498000	13149000	12275000	10136000	14389000	15436000	17988000	17454000	12531000	8953300	10640000	9262700	7196400	8153900	12161000
F6TKE8	Ly6/PLAUR domain-containing protein 1	Lypd1	2	8113900	8975200	13708000	8433800	10728000	8953800	5328500	8068500	8408400	5593800	10587000	9608300	3229700	6303200	7240200	4335700	7167900	8465300
J3QP56	Acyl-protein thioesterase 1	Lypla1	9	14568000	6768000	7050400	2201200	5564400	5016800	12531000	10802000	8504700	4368000	5117500	12828000	15201000	9792400	10862000	11338000	9684000	10408000
Q9WTL7	Acyl-protein thioesterase 2	Lypla2	7	26202000	14796000	14045000	5299600	10130000	8584400	23230000	15859000	13939000	7869300	9222300	23255000	26203000	21223000	21242000	24856000	23763000	20628000
Q8K215	LYR motif-containing protein 4	Lyrm4	4	18160000	20959000	22980000	20815000	21947000	16451000	15534000	18867000	19589000	21022000	16694000	18950000	16699000	21254000	14905000	21309000	16537000	29127000
Q9DA03	Complex III assembly factor LYRM7	Lyrm7	2	10992000	8919600	7168300	9865100	6910300	6614100	7335400	7502600	6853400	7366100	5257900	7057400	7855000	5649600	6465600	7032800	6499800	7936800
Q9D0E3	LysM and putative peptidoglycan-binding domain-containing protein 1	Lysmd1	2	4459900	5789600	6028700	5875500	6507400	5442700	4432200	4341100	2807500	6084300	4234300	3706800	4035900	4709900	2604200	5261200	3468000	3711300
G3X915	LysM and putative peptidoglycan-binding domain-containing protein 2	Lysmd2	5	10627000	11449000	12396000	16667000	15420000	12285000	10751000	15070000	11908000	16764000	13013000	9370000	11679000	12010000	12317000	13263000	12026000	11047000
Q8K3C3	Protein LZIC	Lzic	5	10582000	11899000	13509000	13377000	14199000	14970000	14866000	14114000	13526000	12066000	14890000	9968800	12923000	10318000	13209000	11510000	12605000	13626000
F6VG18	Leucine zipper transcription factor-like protein 1	Lztfl1	6	6887100	8060800	10115000	8499600	5215800	7707600	7582500	7820100	6503900	10062000	7095400	5151500	7342500	7816300	7727600	7273500	6762600	8780700
P24668	Cation-dependent mannose-6-phosphate receptor	M6pr	5	18014000	24747000	29761000	33433000	25880000	30164000	24559000	28159000	33150000	30915000	33927000	21749000	22507000	21454000	27495000	21984000	23037000	27754000
Q922B1	O-acetyl-ADP-ribose deacetylase MACROD1	Macrod1	1	642896	1482100	1122200	460127	1850800	1429700	613801	467126	438050	1602700	387900	1784500	2706000	3019000	2336100	2163700	605440	472282
Q3UYG8	O-acetyl-ADP-ribose deacetylase MACROD2	Macrod2	5	6887400	7951400	3457200	5895200	5756400	4207200	11530000	3817400	3521700	5830000	1856700	9274900	10323000	9954300	10833000	11477000	9001900	11153000
A6PWP8	MAP kinase-activating death domain protein	Madd	1	642896	494805	419250	460127	273700	399944	613801	467126	438050	523122	387900	573789	732600	640102	536393	535950	936230	472282
P20917	Myelin-associated glycoprotein	Mag	15	142390000	137940000	134310000	170550000	149140000	134940000	138840000	135320000	137870000	146860000	131950000	148310000	127230000	137490000	177960000	118440000	132330000	140950000
Q9QYH6	Melanoma-associated antigen D1	Maged1	3	2466600	2798200	5096100	3398100	4328700	4682900	3244000	3932100	6071600	3528600	4766900	3836400	2277500	2995100	4508500	2037400	2168400	3567400
A0A0N4SWH0	Membrane-associated guanylate kinase, WW and PDZ domain-containing protein 1	Magi1	4	3400600	2246600	2156000	2256500	3364200	3406000	5538800	5128000	438050	2355000	2527000	4197000	3576700	2623100	3669800	3992900	4195000	2132000
A0A140LHL1	Membrane-associated guanylate kinase, WW and PDZ domain-containing protein 2	Magi2	2	2562300	1895600	1861100	460127	2858200	399944	2025500	1252400	1414900	523122	387900	2996900	3272500	1835700	1824000	3762500	2119400	1778000
P61327	Protein mago nashi homolog;Protein mago nashi homolog 2	Magoh;Magohb	7	20489000	17017000	15644000	19409000	19096000	17293000	19522000	17654000	17564000	16323000	15663000	16202000	17169000	16956000	17450000	20168000	18976000	18589000
A2AJX4	MAM and LDL-receptor class A domain-containing protein 1	Malrd1	2	6928600	7867200	6800200	6657800	6240000	399944	613801	467126	438050	523122	6310700	8275700	732388	6569900	8411400	8112000	7127300	7358900
O09159	Lysosomal alpha-mannosidase	Man2b1	2	642896	3893200	4327700	3260100	4129700	4232200	3674500	4193800	4703500	4601100	5371300	573789	1930300	3764900	2730400	647858	4129800	472282
F6TMZ3	Epididymis-specific alpha-mannosidase	Man2b2	1	642896	494805	1088100	971350	522706	399944	613801	1397100	1143400	523122	1071500	573789	732388	640102	536393	647858	605440	938820
E9PZ88	Alpha-mannosidase;Alpha-mannosidase 2C1	Man2c1	6	1639800	1977800	909650	460127	1133700	942000	2147400	1530600	1020900	523122	682050	1383800	2442500	1515300	2228100	2120900	2695500	1668400
A0A0R4J092	Beta-mannosidase	Manba	4	1368100	2099900	2549800	2273800	2784300	2408300	613801	3155600	2079400	523122	2408500	2016100	1189200	1683200	1950200	1636600	1380200	1860700
Q80ZP8	Mesencephalic astrocyte-derived neurotrophic factor	Manf	12	19418000	27425000	31329000	26200000	30567000	32787000	28073000	30425000	37059000	35699000	40829000	24715000	23128000	21215000	26554000	22985000	25252000	29978000
Q64133	Amine oxidase [flavin-containing] A	Maoa	3	3348600	494805	419250	460127	522706	399944	613801	467126	438050	523122	387900	2312800	4272000	2392500	1768300	4390000	4731700	472282
Q8BW75	Amine oxidase [flavin-containing] B	Maob	7	3970300	2173300	1372200	1075500	2344900	1294900	2654200	1437300	438050	1829700	387900	4645700	5234400	4338600	4191800	6471600	9402900	2713000
A2ARP8	Microtubule-associated protein 1A;MAP1A heavy chain;MAP1 light chain LC2	Map1a	76	123190000	75772000	85025000	88630000	102940000	87938000	87345000	84944000	84595000	82807000	84419000	87391000	102800000	90250000	91698000	95771000	136910000	92217000
P14873	Microtubule-associated protein 1B;MAP1B heavy chain;MAP1 light chain LC1	Map1b	54	55464000	28391000	32988000	35393000	41713000	32751000	38432000	36159000	33087000	40898000	35408000	42165000	45292000	45113000	38788000	46568000	62881000	41555000
Q91VR7	Microtubule-associated proteins 1A/1B light chain 3A	Map1lc3a	1	153890000	68295000	52479000	82278000	66428000	48333000	84552000	58403000	40907000	66883000	39613000	73901000	105740000	103210000	87613000	99354000	73423000	83043000
Q9CQV6	Microtubule-associated proteins 1A/1B light chain 3B	Map1lc3b	3	226520000	157780000	132620000	119600000	143460000	92945000	210320000	115310000	93851000	145160000	99725000	180470000	199600000	206360000	220310000	190830000	177460000	180530000
P20357	Microtubule-associated protein 2	Map2	81	106290000	56146000	64576000	77237000	80914000	65281000	76922000	81725000	70641000	79839000	76488000	80015000	80733000	83735000	76250000	85618000	110010000	73945000
P31938	Dual specificity mitogen-activated protein kinase kinase 1	Map2k1	16	11003000	8244200	7562900	11325000	10538000	8632700	10519000	5320300	6189800	9623800	7107800	11719000	14542000	13626000	11408000	18068000	19045000	10567000
P47809	Dual specificity mitogen-activated protein kinase kinase 4	Map2k4	4	1306700	1404900	1064800	2031400	1856300	1511900	1476200	1378700	438050	1262500	387900	1696300	3351400	3067900	1595400	3379900	3977800	1727800
P27546	Microtubule-associated protein 4	Map4	16	36761000	40123000	50541000	49838000	56738000	58750000	48667000	49970000	49859000	43896000	45284000	43197000	40179000	39227000	43379000	43505000	44369000	44031000
E9PZ43	Microtubule-associated protein	Map4	5	6579000	2686300	8208400	5687100	3855400	8534900	4736900	6945300	7592900	4374900	5689400	7238500	6379500	5130600	5289100	3981800	6678600	472282
Q7TSJ2	Microtubule-associated protein 6	Map6	59	163170000	174460000	204510000	200270000	208740000	196980000	162340000	173310000	183540000	184590000	180990000	148710000	145580000	146390000	177730000	145190000	164780000	165940000
Q14BB9	MAP6 domain-containing protein 1	Map6d1	4	4828900	6111300	4661200	9147700	7866000	7641400	5266500	4754600	4354800	8626400	7069500	5921700	4048600	6256800	6642700	1341300	5536900	5326800
A2AJI1	MAP7 domain-containing protein 1	Map7d1	5	5656500	6038500	7125600	6702600	8195300	9245100	10953000	9709500	8382500	9819000	8687400	8366100	5376400	8714600	7856900	8038200	9161700	8744700
A2AG50	MAP7 domain-containing protein 2	Map7d2	5	5021900	8480900	6238100	6724200	6830200	6381000	5677000	6088200	6958400	4645200	4633300	3351400	4684300	5096700	7311600	3581900	3965100	4274800
A0A0A6YVV4	Microtubule-associated protein 9	Map9	6	5993700	5494800	5718500	6599700	5833400	6407300	4199600	5835700	3988000	6890000	6206200	4687800	5959300	3933500	4489800	4501500	5684400	7338700
P63085	Mitogen-activated protein kinase 1	Mapk1	25	114680000	67490000	27345000	20367000	41234000	20540000	86413000	23167000	20227000	23439000	16864000	75643000	88971000	92827000	68572000	99441000	78619000	84321000
E9QN59	Mitogen-activated protein kinase;Mitogen-activated protein kinase 10;Mitogen-activated protein kinase 9;Mitogen-activated protein kinase 8	Mapk10;Mapk9;Mapk8	6	3475800	4225000	419250	2943200	2922300	2504000	4436500	1766500	1806300	1167300	1479000	3906100	5675300	5797100	536393	8905200	5864600	4216500
A0A2I3BRS9	MAPK-interacting and spindle-stabilizing protein-like	Mapk1ip1l	1	642896	494805	9440800	460127	14044000	6543200	8755500	9719200	8276900	10229000	8037400	5840400	732388	640102	7983300	647858	605440	8002300
D3Z3G6	Mitogen-activated protein kinase;Mitogen-activated protein kinase 3	Mapk3	7	6049300	6542500	3902900	6745500	5080000	3958700	4906600	2846900	4313700	5598700	3609500	4983900	7185900	7144400	5665100	10316000	10671000	6324500
Q61166	Microtubule-associated protein RP/EB family member 1	Mapre1	6	4985600	3725100	3971700	7145800	5608700	4046700	4138600	4856700	4319300	4715500	3727200	5723900	6691200	5532500	3912900	7245800	5851000	4056500
D3YYK8	Microtubule-associated protein RP/EB family member 2	Mapre2	3	3895500	2694800	3352400	5290900	5029600	2106300	2899600	3111900	1997300	4875600	3459700	4815200	9141900	5252000	3702200	7772600	8417300	5113600
Q6PER3	Microtubule-associated protein RP/EB family member 3	Mapre3	14	14244000	9792300	13236000	14078000	17221000	13391000	15550000	9182400	13342000	18613000	8147400	14849000	20631000	21153000	17028000	26318000	23121000	15780000
A0A0A0MQC7	Microtubule-associated protein;Microtubule-associated protein tau	Mapt	24	356460000	447990000	500050000	539460000	543480000	571270000	414830000	421970000	510070000	467170000	482030000	393100000	335390000	362970000	460020000	340870000	405320000	455920000
B1AQW2	Microtubule-associated protein	Mapt	1	24966000	32358000	39425000	31948000	25055000	43626000	30201000	23671000	40473000	18536000	37007000	26808000	17527000	20632000	34275000	19126000	26198000	28488000
Q922Q1	Mitochondrial amidoxime reducing component 2	Marc2	13	31227000	26786000	17442000	10510000	14293000	10328000	29735000	19098000	17386000	11376000	11485000	28847000	30616000	34059000	32729000	30421000	23843000	27368000
P26645	Myristoylated alanine-rich C-kinase substrate	Marcks	9	184200000	242820000	314590000	294360000	301710000	377580000	232660000	211750000	344780000	273510000	356020000	219770000	201740000	233040000	281860000	187090000	243370000	266850000
Q3THS6	S-adenosylmethionine synthase isoform type-2	Mat2a	14	48720000	66802000	83866000	85566000	75393000	73444000	70647000	81364000	78940000	75189000	77272000	52464000	55234000	54027000	61824000	46311000	54661000	65830000
Q99LB6	Methionine adenosyltransferase 2 subunit beta	Mat2b	12	28892000	25206000	24418000	29306000	28436000	26769000	33076000	32797000	27351000	29798000	31823000	27612000	32282000	28679000	28582000	31909000	31152000	33821000
Q8K310	Matrin-3	Matr3	14	13149000	7206500	7582200	8610900	10607000	7799300	8879000	8766600	5961900	8881000	4392400	9824800	11174000	12037000	9330200	14662000	14510000	7000500
A0A1W2P7P4	Protein max	Max	2	382250	649030	834440	727040	897920	399944	641480	907410	780070	845660	984730	842310	687200	687650	829390	823060	906280	784380
Q8BL86	Metallo-beta-lactamase domain-containing protein 2	Mblac2	11	9047300	12513000	13608000	12933000	12250000	10070000	11419000	13247000	11647000	9914700	8582200	12026000	10681000	10127000	9333600	8974700	8862200	11225000
P04370	Myelin basic protein	Mbp	12	4922900000	5051100000	6025300000	6183800000	6761500000	5067800000	4842300000	4494200000	4803000000	4700100000	5406600000	4419000000	4588900000	4389100000	5723600000	4417900000	5592800000	5593700000
Q8R2Y2	Cell surface glycoprotein MUC18	Mcam	7	6192100	4127200	3050300	6322100	4240600	5177200	7704500	4842500	438050	6190800	2954900	6480300	7263500	6521100	7240600	5404700	4233900	6787700
Q8R3F5	Malonyl-CoA-acyl carrier protein transacylase, mitochondrial	Mcat	6	8161700	1413700	552740	793760	662660	777000	4468100	1628200	2327500	930770	909410	2464400	2201100	1991000	2767900	2312900	2416000	3452600
Q3ULD5	Methylcrotonoyl-CoA carboxylase beta chain, mitochondrial	Mccc2	26	26005000	26169000	35667000	24680000	26476000	28279000	29088000	31832000	32700000	25978000	27594000	25047000	26637000	21145000	27105000	23176000	22735000	29659000
Q9D1I5	Methylmalonyl-CoA epimerase, mitochondrial	Mcee	6	24301000	24989000	28955000	16175000	15936000	14577000	20956000	22670000	27348000	16413000	18069000	24937000	18888000	18639000	22724000	22685000	23345000	25244000
Q9DB27	Malignant T-cell-amplified sequence 1	Mcts1	9	34851000	27936000	15529000	24175000	21170000	21007000	32838000	27928000	18849000	22160000	21033000	32217000	31695000	30220000	31219000	30465000	30136000	29934000
D3Z499	MAM domain-containing glycosylphosphatidylinositol anchor protein 1	Mdga1	2	642896	494805	419250	460127	522706	399944	613801	467126	438050	523122	387900	573789	732388	640102	536393	647858	605440	472282
A0A217FL82	MAM domain-containing glycosylphosphatidylinositol anchor protein 2	Mdga2	5	2598600	2573300	2983200	2975900	3614400	1980400	2562600	2596500	1973400	2692800	387900	2590300	3030100	2505600	2989000	3196900	4416500	472282
P14152	Malate dehydrogenase, cytoplasmic	Mdh1	13	681630000	292470000	233490000	264750000	414400000	266340000	546250000	252210000	232380000	282290000	222210000	590990000	647110000	820470000	519750000	738770000	617240000	481230000
P08249	Malate dehydrogenase, mitochondrial	Mdh2	19	3301200000	4332500000	4976400000	4950500000	5691500000	5054500000	3923500000	4496600000	4635300000	5009400000	5170700000	3343000000	3491300000	3040100000	3924500000	2976800000	3105500000	3661000000
Q9D967	Magnesium-dependent phosphatase 1	Mdp1	7	34444000	26047000	20081000	17032000	16168000	16376000	33020000	35781000	34139000	30576000	30548000	29356000	30084000	31284000	32222000	34409000	29561000	34217000
P06801	NADP-dependent malic enzyme;Malic enzyme	Me1	12	4494700	839800	419250	460127	468390	259370	7504400	2490600	2268300	523122	387900	11254000	10266000	17033000	3579600	12390000	10903000	4049400
Q99KE1	NAD-dependent malic enzyme, mitochondrial	Me2	3	3477200	4811200	4505600	4791500	4213800	4746300	6531400	2965700	438050	4134700	387900	4302200	4119500	4916600	7968800	7100700	4870100	6462500
Q8BMF3	NADP-dependent malic enzyme, mitochondrial	Me3	13	9015800	3564600	2530000	2939000	5032700	2956600	5854500	2481600	2199300	2660800	1311900	7917000	9300600	10390000	4962900	10087000	10397000	6343400
A0A3B2WB12	Male-enhanced antigen 1	Mea1	2	3950700	7968300	11211000	7749600	7455700	8336400	7810300	12012000	8604900	10502000	11351000	6199900	6233800	5895800	7329500	4167900	5903000	7109000
Q9Z2D6	Methyl-CpG-binding protein 2	Mecp2	4	2942000	1615200	1747300	1716400	2221400	2210800	1534700	1240400	1318100	1346600	1757200	1171100	1693700	1929400	1723600	1491500	1147400	472282
D3Z7U4	Methyl CpG binding protein 2	Mecp2	1	642896	494805	419250	460127	522706	399944	613801	467126	438050	523122	387900	573789	732388	640102	536393	647858	605440	472282
Q9DCS3	Trans-2-enoyl-CoA reductase, mitochondrial	Mecr	9	2929300	1258000	801510	1246100	2026700	793810	2233300	784930	440630	725840	387900	2629000	3595600	4062300	2044000	3659100	4485900	2022400
Q8BH27	Multiple epidermal growth factor-like domains protein 9	Megf9	2	2619200	2246300	1929900	2338400	2046200	2362400	613801	4219900	1535400	2669600	2493400	1189700	2989800	3466500	1836500	3098800	3655500	472282
Q9ERE7	LDLR chaperone MESD	Mesdc2	5	20898000	17325000	15516000	16497000	16626000	16752000	20201000	15303000	13022000	17807000	14022000	19530000	20974000	19091000	19609000	20616000	22015000	24680000
Q8BP48	Methionine aminopeptidase 1	Metap1	4	5199900	2361700	2043600	2936700	3639400	399944	2964100	467126	2357500	523122	3071500	573789	732388	3569300	2789800	3504200	3519100	3045700
Q3TMN1	Methionine aminopeptidase 2	Metap2	15	21706000	30494000	34269000	28159000	35340000	30687000	27475000	33417000	36545000	30815000	32845000	28200000	26488000	21976000	27460000	21624000	24668000	29448000
E0CYB9	Mitochondrial fission factor	Mff	8	15010000	13098000	16177000	17306000	17839000	13686000	12029000	14795000	12593000	16764000	14602000	14876000	14782000	13377000	15261000	17554000	15888000	14937000
F7B1A4	Mitochondrial fission factor	Mff	1	5162600	4673700	10951000	7257300	8670800	5063100	8448300	9300200	438050	9013600	7083400	7310400	10230000	8426000	6001200	6118600	6187700	6403700
P21956	Lactadherin	Mfge8	3	642896	3083000	3137600	460127	522706	399944	613801	467126	2353200	2530200	387900	2613600	1884000	640102	536393	647858	605440	3400800
E9Q3B9	Monoglyceride lipase	Mgll	6	4529100	2359200	2251100	2293200	4240900	2434300	3025100	2627000	1851800	2321300	939060	3751800	5208300	6447000	2715500	8580800	6578200	3194300
Q9CPU4	Microsomal glutathione S-transferase 3	Mgst3	4	39902000	39426000	48932000	24014000	36540000	40277000	26786000	42288000	48160000	28544000	31738000	41902000	20198000	34712000	40064000	34849000	35498000	26773000
Q9CTY5	Calcium uptake protein 3, mitochondrial	Micu3	4	17626000	3023300	419250	4703600	3939700	3832000	3715400	2333600	2883800	4650000	3256800	4381000	7042400	7498200	4466700	9722300	6420200	4393800
Q9CQ86	Migration and invasion enhancer 1	Mien1	2	14975000	14972000	17840000	21966000	9580800	13759000	14832000	16041000	19767000	12061000	12231000	12266000	10287000	13334000	7613200	12736000	15490000	17751000
P34884	Macrophage migration inhibitory factor	Mif	6	1050100000	1484000000	1707300000	1658200000	1344700000	1362600000	1144400000	1254700000	1230200000	934560000	904260000	1139500000	939820000	1141800000	1344000000	1162900000	1305500000	1496700000
F7AMS7	Misshapen-like kinase 1;Traf2 and NCK-interacting protein kinase;Mitogen-activated protein kinase kinase kinase kinase 4	Mink1;Map4k4;Tnik	3	3527400	285060	250430	288740	790240	399944	1024600	212610	258340	358790	222980	657290	2673700	1538600	748670	4055000	3325100	1029500
Q7TNS2	MICOS complex subunit Mic10	Minos1	2	21493000	18101000	19624000	13700000	14784000	12066000	18197000	12647000	16098000	16233000	15256000	14483000	17067000	11146000	17925000	20930000	14478000	14591000
Q5DTZ3	MKL/myocardin-like protein 2	Mkl2	5	4824800	2621500	2915000	3838800	3236100	4121800	3190600	5184800	5550900	3958000	3224900	3669800	2549300	3474700	536393	647858	3275200	4143000
Q6ZQI3	Malectin	Mlec	9	11383000	9462500	13290000	12004000	12143000	12962000	11973000	13891000	12992000	13207000	13994000	12948000	11233000	10214000	11210000	11504000	11676000	12116000
Q99KX1	Myeloid leukemia factor 2	Mlf2	5	9172300	8754800	9590800	12439000	10573000	8960500	9973800	8760400	8403400	9487600	6999600	9466300	10841000	8877300	10505000	8831000	7580400	8171700
P97783	Protein AF1q	Mllt11	5	12498000	9677100	14860000	13921000	15647000	9862200	9808400	11983000	10608000	11351000	9887800	11186000	8412700	10415000	11244000	10257000	10062000	11560000
Q9D273	Cob(I)yrinic acid a,c-diamide adenosyltransferase, mitochondrial	Mmab	12	23540000	35308000	38601000	32719000	34699000	31771000	24905000	29112000	28822000	35363000	39123000	20079000	19912000	20262000	28387000	21961000	21568000	31663000
Q8K273	Membrane magnesium transporter 1	Mmgt1	2	2672600	2106200	2402400	2592400	2109300	2220500	1884900	1773100	2748400	3150200	2520200	5078200	2602100	2565300	2704100	2933000	3481000	1925000
Q9R0S3	Matrix metalloproteinase-17	Mmp17	2	504920	494805	784500	507150	610520	399944	613801	467126	438050	536990	387900	573789	732388	640102	536393	647858	426980	472282
E0CXA9	MOB-like protein phocein	Mob4	6	5729000	4785500	1978900	2933100	4885700	3492100	5860100	3342400	2795700	3392700	2525700	5523400	7933700	6257500	6025900	6567800	9789800	4010400
Q5RKZ7	Molybdenum cofactor biosynthesis protein 1;Cyclic pyranopterin monophosphate synthase;Cyclic pyranopterin monophosphate synthase accessory protein	Mocs1	4	1185400	644390	902030	460127	827840	1300000	1639100	1571400	902830	815950	964840	974060	1274600	1089800	1069400	1197400	1051500	1106600
F6ZGI7	Molybdopterin synthase sulfur carrier subunit	Mocs2	2	4074500	4059200	3972900	4605900	3986400	6443000	2730800	4673000	4531600	3887000	4584800	573789	3302200	3938100	536393	3834900	4532600	4884400
A2BDX3	Adenylyltransferase and sulfurtransferase MOCS3;Molybdopterin-synthase adenylyltransferase;Molybdopterin-synthase sulfurtransferase	Mocs3	3	34426000	8185300	6067700	7173400	12649000	10475000	13566000	6730100	6388000	11258000	1464600	13039000	12728000	9459900	12427000	15734000	11341000	8094000
Q61885	Myelin-oligodendrocyte glycoprotein	Mog	9	41937000	45727000	47068000	62837000	57783000	47053000	47022000	44566000	44115000	65656000	46190000	44734000	58191000	54138000	54658000	61283000	63110000	53187000
P00536	Proto-oncogene serine/threonine-protein kinase mos	Mos	2	642896	16861000	419250	24212000	522706	27382000	613801	467126	438050	523122	387900	573789	732388	640102	536393	17011000	19667000	472282
D3YWY6	Mitochondrial pyruvate carrier 1	Mpc1	1	642896	494805	419250	466010	522706	399944	866460	467126	438050	375690	387900	573789	2127500	640102	536393	1316100	1982000	253400
Q9D023	Mitochondrial pyruvate carrier 2	Mpc2	2	1484500	494805	419250	460127	2472700	399944	2442200	467126	438050	523122	387900	2932500	3959800	2181000	1194500	3054300	4211000	472282
Q924M7	Mannose-6-phosphate isomerase	Mpi	10	4709600	1720200	2102700	2204500	2957100	1863600	4315500	1382700	2043800	1629400	859590	5035200	4815900	5756500	2745700	5423700	10851000	3056900
Q9WV34	MAGUK p55 subfamily member 2	Mpp2	9	10363000	4509400	2481900	978930	7360300	3075800	4578800	2066000	2740500	3576100	1235800	8884300	9878800	16058000	5290000	15289000	18849000	6442700
Q6XE40	MAGUK p55 subfamily member 3	Mpp3	4	8830100	494805	419250	460127	13312000	2573500	613801	467126	438050	523122	387900	1685700	5163900	5509600	12730000	8850100	11437000	11727000
Q9JLB0	MAGUK p55 subfamily member 6	Mpp6	12	18109000	8058600	3019200	2728200	8253400	1337100	11615000	3417600	1695400	1923700	387900	14788000	17496000	17678000	11335000	17086000	12888000	12997000
B1APT1	Metallophosphoesterase MPPED2;Metallophosphoesterase domain-containing protein 1	Mpped2;Mpped1	2	6569100	5245600	7385400	460127	6177000	399944	10874000	13619000	438050	10205000	8032700	10081000	4950900	640102	6220700	647858	605440	472282
Q99J99	3-mercaptopyruvate sulfurtransferase	Mpst	3	4497900	494805	3158800	5464300	5563600	5615100	613801	3290800	438050	4689700	3349800	3705300	4830100	6548700	4354300	4910000	6494100	3352200
O08989	Ras-related protein M-Ras	Mras	12	32998000	42858000	49107000	42117000	49768000	52642000	51619000	65460000	56322000	58418000	62671000	45461000	43684000	39509000	48863000	43152000	45768000	47780000
F8WI95	Methylthioribose-1-phosphate isomerase	Mri1	1	2550500	905340	419250	460127	522706	399944	613801	467126	438050	523122	387900	573789	732388	640102	536393	647858	605440	472282
Q99N96	39S ribosomal protein L1, mitochondrial	Mrpl1	1	1249000	494805	909420	460127	644810	399944	471070	467126	438050	831880	387900	573789	564570	742850	930660	647858	605440	603590
Q9CQF0	39S ribosomal protein L11, mitochondrial	Mrpl11	6	4114200	5062400	6842400	6424300	5592700	7722200	6187600	5091200	6556500	5720500	6560500	6090300	5087000	3546400	5213600	3920400	4683400	7066700
Q9DB15	39S ribosomal protein L12, mitochondrial	Mrpl12	9	54189000	58187000	84525000	78937000	72347000	76066000	57696000	66160000	68749000	79247000	73826000	60657000	51102000	52639000	63716000	51036000	53657000	64234000
Q9D1P0	39S ribosomal protein L13, mitochondrial	Mrpl13	6	8899800	10287000	8481500	10468000	6520700	7112200	10887000	12302000	7550200	8351600	8239900	12240000	7490500	5786200	9142900	8521700	7979900	9225600
Q9D8P4	39S ribosomal protein L17, mitochondrial	Mrpl17	3	5419900	5088300	3545100	5181400	6590500	3490200	5448100	5711000	3238200	6198500	5806700	4354300	4233400	3390300	6267900	3879600	2946900	4004500
Q9CQL5	39S ribosomal protein L18, mitochondrial	Mrpl18	2	642896	494805	419250	4101000	522706	3824800	613801	467126	438050	523122	2137000	573789	732388	640102	2661800	647858	605440	472282
Q9D1N9	39S ribosomal protein L21, mitochondrial	Mrpl21	6	4741600	4936900	4361300	6063400	4525900	5385600	6430900	5240200	5594400	3896700	4731500	6130800	7117800	5860400	3993800	5531000	4292700	5444100
Q8BU88	39S ribosomal protein L22, mitochondrial	Mrpl22	1	5135700	4553600	6142200	4524900	3702100	6263100	3724200	467126	6691700	4064900	4802200	6195400	3995000	5238700	8353200	5153800	4859300	7035500
Q99N92	39S ribosomal protein L27, mitochondrial	Mrpl27	1	2426200	494805	419250	460127	522706	399944	613801	3094600	438050	523122	387900	3185000	732388	2441000	536393	3216100	605440	3053700
Q9D1B9	39S ribosomal protein L28, mitochondrial	Mrpl28	3	2039000	950440	952570	1340800	947870	887960	1334200	885780	963510	1065600	1178800	1381100	1406400	1417300	1817600	1675500	1726800	1731600
D3Z456	39S ribosomal protein L3, mitochondrial	Mrpl3	3	2377900	494805	419250	460127	522706	399944	613801	467126	438050	523122	387900	1398800	2486900	2312500	536393	647858	605440	472282
Q8K2M0	39S ribosomal protein L38, mitochondrial	Mrpl38	5	4629600	4189600	2215700	3525400	522706	399944	5721600	4005700	3160500	3693100	2618200	3757900	4942900	5365200	5472200	3568300	4309700	5678500
Q9JKF7	39S ribosomal protein L39, mitochondrial	Mrpl39	5	5988300	4832500	4084700	7736900	4698800	5148600	6240400	5820500	4277100	5870000	4858800	6494800	6652600	6957400	8430000	7817900	6356200	8355400
A0A1L1SSY9	39S ribosomal protein L4, mitochondrial	Mrpl4	5	8437700	4646300	2780000	5494600	2754000	2987300	5537400	4450700	3271700	3680500	3845500	5234500	6915300	5379700	6659900	6840700	4519000	5469100
D3Z7C0	39S ribosomal protein L40, mitochondrial	Mrpl40	5	7489400	7700800	9068500	8938900	9857500	8251600	7460300	11078000	7637100	6325000	8102800	8098800	6934100	6050700	7333000	6396800	5120900	6277300
Q9CQN7	39S ribosomal protein L41, mitochondrial	Mrpl41	4	3032000	8765400	7871300	8264900	9743500	5844500	3954400	7698700	3941700	8837500	7620600	3525800	2643200	3305700	3311000	2680500	2541600	4860200
Q9CPV3	39S ribosomal protein L42, mitochondrial	Mrpl42	1	2853400	494805	419250	460127	522706	399944	613801	467126	3287300	2406500	1869800	573789	732388	640102	2548400	647858	605440	472282
Q9CY73	39S ribosomal protein L44, mitochondrial	Mrpl44	4	2044500	1603900	2309400	2605400	905910	1984900	3332600	2032700	1983600	1214400	725940	2500700	2853700	1890700	2106400	2385600	1747000	2041100
Q9D0Q7	39S ribosomal protein L45, mitochondrial	Mrpl45	2	642896	494805	419250	460127	522706	399944	613801	467126	438050	523122	387900	573789	732388	640102	536393	647858	605440	472282
Q9EQI8	39S ribosomal protein L46, mitochondrial	Mrpl46	7	9170400	3039300	1324000	8220500	5377200	4574700	5406400	3722900	2995900	4997600	2485200	5309800	7474900	7321200	4543700	7218300	4476300	5494400
Q9CQ40	39S ribosomal protein L49, mitochondrial	Mrpl49	3	13534000	19020000	21440000	19887000	16531000	16272000	23202000	26819000	18062000	25012000	21981000	15492000	12621000	11162000	12087000	13709000	8696200	14574000
Q8VDT9	39S ribosomal protein L50, mitochondrial	Mrpl50	3	5759100	6224100	6219400	5980700	6377200	6762200	5240000	5852200	4399700	5662300	5116700	5141100	5392700	4767000	5661300	5371000	5356800	5038800
Q9D0Y8	39S ribosomal protein L52, mitochondrial	Mrpl52	1	1896900	2193100	4306500	2099300	3091500	2230100	613801	2354800	3299700	523122	1723800	1833600	732388	640102	536393	647858	2151100	472282
Q9CPW3	39S ribosomal protein L54, mitochondrial	Mrpl54	2	3652800	5095700	7599600	4652900	5220900	6333900	4344700	5306000	7432500	4458800	4713500	3060800	3297000	4583400	5015600	3533200	3607800	5853800
Q3UK02	39S ribosomal protein L9, mitochondrial	Mrpl9	1	642896	494805	419250	460127	380870	399944	613801	467126	438050	523122	387900	573789	732388	640102	536393	784060	605440	259680
Q9DC71	28S ribosomal protein S15, mitochondrial	Mrps15	2	2923800	2811400	3692200	5967900	5224300	3053900	3321800	3414200	3197600	3071000	3518600	3734700	3627100	640102	3087300	4334700	3749100	3410300
Q99N84	28S ribosomal protein S18b, mitochondrial	Mrps18b	3	3562300	2964000	3022500	3268700	3102700	3584200	4762400	2808700	2420100	2012600	2620600	4341200	4196800	3213500	2946300	2872400	2388400	4031000
Q8BTZ9	28S ribosomal protein S18c, mitochondrial	Mrps18c	1	1632000	678390	1224300	1722900	1530400	399944	777490	1032700	560150	933810	387900	893330	916600	808890	884890	822700	710480	765180
Q924T2	28S ribosomal protein S2, mitochondrial	Mrps2	5	7441000	494805	419250	460127	522706	399944	5257500	467126	438050	523122	2520300	4698900	6103600	5812500	5160500	7807600	605440	472282
Q9CXW2	28S ribosomal protein S22, mitochondrial	Mrps22	4	6385000	4411000	4592400	7495000	6126500	2568600	6860500	3724500	438050	4968000	2667200	6905100	8265700	5968600	7078700	6824500	5864000	8075800
A7M7Q8	28S ribosomal protein S23, mitochondrial	Mrps23	3	5055900	3769700	4329400	6125300	5209000	4822700	4047100	5760200	4254300	5325100	4344900	3832200	6861300	6866800	4758000	6235700	5156400	4232200
Q80ZS3	28S ribosomal protein S26, mitochondrial	Mrps26	4	6116700	10006000	11158000	12493000	13246000	12460000	9943600	11938000	11809000	13367000	11428000	9448100	9409900	5970300	10210000	7815800	6863000	10466000
Q9CY16	28S ribosomal protein S28, mitochondrial	Mrps28	4	6888000	904020	1401300	4025400	2853200	1326900	3726100	2703800	1313800	2339600	387900	5151900	7695400	5256000	2790000	5536200	3574400	2708300
Q9D0G0	28S ribosomal protein S30, mitochondrial	Mrps30	3	1906000	494805	419250	691140	522706	399944	847070	587750	547860	523122	546220	573789	928830	872490	743420	1402200	734520	912550
Q61733	28S ribosomal protein S31, mitochondrial	Mrps31	1	642896	770840	1112800	1689300	1356000	1316100	831080	1138100	825240	1185900	744220	699920	732388	640102	909990	647858	605440	1000000
A0A0N4SV23	28S ribosomal protein S35, mitochondrial	Mrps35	1	642896	494805	1417500	2086500	3046200	399944	2157300	467126	438050	1201000	2872000	1901300	732388	640102	1743700	647858	605440	472282
Q9CQX8	28S ribosomal protein S36, mitochondrial	Mrps36	4	71260000	83129000	107170000	99292000	105870000	108570000	80991000	90470000	107340000	92037000	115830000	77787000	74732000	75657000	100750000	63321000	70796000	94284000
Q80X85	28S ribosomal protein S7, mitochondrial	Mrps7	3	3501100	1844700	419250	3199700	2312900	3480800	4291000	2296500	2821900	2645900	3440100	2284000	2591400	3162200	2763000	3222200	4386600	3373800
Q9D6S7	Ribosome-recycling factor, mitochondrial	Mrrf	6	16181000	18063000	16263000	13255000	13342000	12470000	15565000	15564000	11905000	12475000	13343000	13979000	13991000	12876000	15391000	13063000	15073000	14903000
Q920Q6	RNA-binding protein Musashi homolog 2	Msi2	2	2844900	3141100	419250	460127	2225900	1788900	2934300	1894100	438050	523122	1493600	573789	3700000	640102	2114200	4245000	3089100	472282
P26041	Moesin	Msn	21	14786000	18115000	18655000	15965000	13499000	16462000	18844000	16461000	17797000	19187000	18794000	14993000	19974000	14519000	17511000	14825000	16868000	19468000
Q9D6Y7	Mitochondrial peptide methionine sulfoxide reductase	Msra	9	18570000	18147000	16044000	11711000	9434200	10870000	18042000	16796000	15855000	12754000	13845000	18325000	17230000	15384000	21439000	14960000	16407000	21210000
Q78J03	Methionine-R-sulfoxide reductase B2, mitochondrial	Msrb2	5	14506000	16535000	15484000	13047000	13310000	15601000	14875000	12744000	16164000	13550000	12963000	11711000	11429000	9656900	13674000	10349000	11694000	15081000
P28184	Metallothionein-3	Mt3	2	46320000	50938000	72338000	44756000	61774000	64685000	50656000	46509000	61355000	70887000	77094000	56684000	732388	34705000	45236000	44219000	45254000	51350000
Q9CQ65	S-methyl-5-thioadenosine phosphorylase	Mtap	9	15759000	22436000	23923000	21510000	20559000	23411000	23322000	28514000	24847000	21174000	20239000	19091000	18983000	18340000	17858000	17234000	18495000	20471000
P03930	ATP synthase protein 8	Mtatp8	3	223870000	266230000	291190000	227710000	228200000	166010000	219000000	240750000	200860000	236440000	183120000	194140000	178940000	213550000	238470000	245750000	205020000	237000000
P00405	Cytochrome c oxidase subunit 2	Mtco2	3	20203000	13303000	11449000	5978000	14458000	9779700	11642000	8474600	6535300	14387000	7010800	29337000	18222000	26282000	12306000	21423000	17839000	6070200
Q80WJ7	Protein LYRIC	Mtdh	9	8178400	5747900	6863800	5504500	6588500	5182400	7887100	9180700	6119800	7344800	7274200	7092100	6601100	6242500	7899500	6139200	8082900	6528000
Q9CWE0	Mitochondrial fission regulator 1-like	Mtfr1l	5	7323800	7212000	6427800	10267000	9114000	7334000	7568100	6383300	5815700	7122100	4654100	8440400	7663400	7379700	7432100	7416900	8411900	6143300
Q3V3R1	Monofunctional C1-tetrahydrofolate synthase, mitochondrial	Mthfd1l	1	642896	494805	419250	460127	522706	399944	613801	467126	438050	523122	387900	573789	732388	640102	536393	647858	605440	472282
D3YZG8	Probable bifunctional methylenetetrahydrofolate dehydrogenase/cyclohydrolase 2;NAD-dependent methylenetetrahydrofolate dehydrogenase;Methenyltetrahydrofolate cyclohydrolase	Mthfd2l	3	2579200	2661400	3448500	460127	2539400	399944	2072500	467126	2907400	2971100	2629400	573789	732388	640102	3855800	647858	605440	1850500
Q6P572	Myotubularin-related protein 2	Mtmr2	4	8971500	3791100	1525500	460127	1689000	399944	3986100	1589500	2261300	685020	387900	3492600	5670300	3907800	5316300	5772000	5360000	3490400
P62774	Myotrophin	Mtpn	5	97476000	94523000	105570000	126840000	115200000	101100000	85668000	110880000	90709000	112680000	86667000	129800000	96586000	117700000	85195000	98094000	114590000	97602000
Q9CQF4	Uncharacterized protein C6orf203 homolog	Mtres1	4	9846700	6999900	8129500	6507900	4526800	5352700	5842300	7446800	8085000	9289900	14261000	5989900	732388	5458900	7647400	647858	605440	7712100
A0A087WQV4	Maturin	Mturn	3	2774200	3252000	3864000	4072300	3244700	2790900	2006100	1985000	2485000	2826400	1508200	2447800	2429500	1644000	2334900	3020700	2236600	2986500
G3UXB5	Metaxin-1	Mtx1	1	642896	494805	419250	460127	522706	399944	1006100	467126	438050	939290	387900	573789	1138600	990850	922450	2027600	2719700	472282
O88441	Metaxin-2	Mtx2	1	6492800	2504000	2353700	2467900	4033100	2121900	2409200	1869800	438050	2895500	387900	4292400	3723700	2304100	2725600	3264300	3254100	2162300
P16332	Methylmalonyl-CoA mutase, mitochondrial	Mut	12	17036000	6763500	4989000	4240700	7384100	5702300	12271000	5081300	6204200	3415900	1975600	11740000	10952000	13954000	10926000	12432000	11926000	12357000
Q99JF5	Diphosphomevalonate decarboxylase	Mvd	3	4583300	2351100	5423200	4580700	4811700	399944	5619900	467126	438050	2330600	387900	5615400	6417300	7106400	4830500	7207300	4800900	4043200
Q9EQS3	C-Myc-binding protein	Mycbp	3	14275000	18253000	23012000	18047000	26718000	19792000	10329000	20931000	20378000	20314000	19040000	16709000	14319000	12881000	17413000	15762000	20305000	19254000
Q9CPT4	Myeloid-derived growth factor	Mydgf	4	21454000	23957000	16914000	16746000	15200000	16801000	24092000	14942000	18634000	21109000	16001000	24885000	25146000	24512000	29599000	25587000	23456000	28280000
Q3U898	Myeloma-overexpressed gene 2 protein homolog	Myeov2	2	10924000	12863000	23771000	18483000	19752000	22732000	21110000	21755000	27282000	14557000	17399000	18274000	13641000	12863000	14424000	12086000	16048000	13854000
Q9JK81	UPF0160 protein MYG1, mitochondrial	Myg1	9	13792000	12544000	10076000	10693000	8959100	8806000	9497000	9797500	6013500	8548700	5791600	6460900	10460000	6291800	9790300	5567100	5263900	8813400
Q5SV64	Myosin-10	Myh10	11	18518000	16091000	17494000	18316000	10410000	11989000	19117000	15697000	11479000	18139000	13433000	5419400	17220000	17023000	9705400	31525000	14961000	17087000
Q3THE2	Myosin regulatory light chain 12B;Myosin regulatory light polypeptide 9	Myl12b;Myl12a;Myl9	8	40198000	27656000	31449000	39683000	37003000	33545000	32690000	30529000	29041000	29433000	30727000	31149000	21478000	31869000	30421000	30258000	27651000	27872000
A0A1W2P6F6	Myosin light polypeptide 6	Myl6	8	79589000	55439000	60524000	70494000	66311000	67237000	50473000	47358000	44893000	65600000	48490000	48586000	56392000	53516000	52387000	50980000	45190000	49922000
Q8CI43	Myosin light chain 6B	Myl6b	4	2549200	2446300	2738700	2498100	2353700	2313300	2201200	1978800	2262500	1962600	2246400	2150300	1558000	1735600	2058800	1848800	1661300	2475100
A0A140LJ46	Unconventional myosin-XVI	Myo16	1	642896	494805	419250	460127	522706	399944	613801	467126	438050	523122	387900	573789	732388	640102	536393	647858	605440	472282
D3YZ62	Unconventional myosin-Va	Myo5a	3	64245000	64152000	66024000	56698000	57174000	67454000	71597000	41864000	66276000	47260000	55057000	53520000	46843000	61205000	86688000	70337000	48869000	72132000
Q64331	Unconventional myosin-VI	Myo6	1	1068100	883540	419250	1635600	1902100	1573300	613801	893630	1614000	1513400	387900	1026500	908870	1020500	536393	647858	1177800	1378300
Q8R4U1	Myb-related transcription factor, partner of profilin	Mypop	1	642896	305860	626880	664110	470540	296330	613801	440020	438050	523122	426640	573789	732388	343910	536393	383150	420230	347150
A0A2R8VKN7	Mitotic-spindle organizing protein 2	Mzt2	1	2071900	1468900	1624500	1612900	2226200	1293400	2070800	1833000	1460500	2185600	1282500	888560	2072600	1453200	1149300	1780400	1220000	1601600
Q9D7V9	N-acylethanolamine-hydrolyzing acid amidase;N-acylethanolamine-hydrolyzing acid amidase subunit alpha;N-acylethanolamine-hydrolyzing acid amidase subunit beta	Naaa	8	8623100	8633100	8976100	10363000	9500000	8833900	8626800	8262400	6893500	6372100	6649900	5773000	8161900	6343900	6730800	6271700	7998000	7288400
P70670	Nascent polypeptide-associated complex subunit alpha, muscle-specific form;Nascent polypeptide-associated complex subunit alpha	Naca	7	281370000	426780000	398260000	454410000	429580000	380520000	330630000	457000000	393800000	428670000	496080000	337210000	292410000	303950000	351920000	289590000	271790000	348760000
Q8C5H8	NAD kinase 2, mitochondrial	Nadk2	14	31399000	34248000	25226000	35572000	25991000	31808000	32664000	26697000	28127000	29311000	33349000	31883000	30469000	28562000	33972000	24738000	28174000	34728000
Q9QWR8	Alpha-N-acetylgalactosaminidase	Naga	6	3077900	1141400	419250	2367500	1959600	1804600	3343400	1435500	699700	1753200	1056000	4571100	5386500	3902300	2383400	5129400	4875100	3769900
Q9QZ08	N-acetyl-D-glucosamine kinase	Nagk	3	642896	494805	419250	967790	522706	399944	613801	467126	438050	523122	387900	573789	732388	640102	536393	1517800	981950	472282
Q9CPT3	N-acylneuraminate-9-phosphatase	Nanp	5	4039400	4419400	3979300	1697100	3279500	3811800	4822300	4115900	3858700	2350300	2643600	5434300	4390900	5401700	3983400	4202300	3854200	3984700
Q99J77	Sialic acid synthase (N-acetylneuraminate-9-phosphate synthase) (EC 2.5.1.57) (N-acetylneuraminic acid phosphate synthase)	Nans	13	46826000	33069000	27414000	31101000	22629000	18907000	47067000	54904000	53185000	45389000	35205000	47697000	53899000	46187000	54824000	45138000	49454000	49318000
Q3TF41	Nucleosome assembly protein 1-like 1	Nap1l1	14	58331000	46102000	47832000	69237000	56742000	52240000	52705000	62124000	41895000	63730000	44106000	73529000	56951000	62449000	50910000	65245000	59613000	53740000
B7ZNL2	Nucleosome assembly protein 1-like 4	Nap1l4	17	72133000	60632000	55927000	71428000	63006000	64236000	61196000	66788000	53836000	69028000	53936000	71214000	63136000	73190000	62098000	68373000	64366000	73936000
Q9JJF0	Nucleosome assembly protein 1-like 5	Nap1l5	5	6937000	10775000	12651000	14042000	18760000	18978000	17021000	23439000	24347000	18411000	21471000	16940000	8867500	11661000	18231000	7099000	9670100	11705000
Q9DB05	Alpha-soluble NSF attachment protein	Napa	16	49752000	28912000	26751000	37901000	40221000	29051000	31713000	28978000	27309000	34757000	27221000	36340000	44927000	48167000	35115000	49275000	44335000	37233000
P28663	Beta-soluble NSF attachment protein	Napb	22	92951000	90648000	80177000	106100000	106340000	96336000	89040000	71391000	71181000	85137000	72864000	104220000	119090000	129840000	109110000	164920000	131870000	111770000
Q8BH82	N-acyl-phosphatidylethanolamine-hydrolyzing phospholipase D	Napepld	4	4133100	3421500	3308000	3329300	2683500	3266300	3260000	2689000	3293000	3418700	2687100	3326700	3147000	3608700	2628300	3704300	3598900	3276400
Q9CWZ7	Gamma-soluble NSF attachment protein	Napg	16	72254000	74616000	74891000	103210000	86270000	93056000	76922000	68807000	76043000	90286000	67262000	77267000	84927000	92655000	84790000	97936000	78784000	89365000
A0A498WGK2	Asparagine--tRNA ligase, cytoplasmic	Nars	12	73809000	36997000	4762100	15282000	42962000	3988300	31313000	10675000	7057000	9639300	387900	41221000	83229000	98536000	32002000	97308000	89267000	22480000
A0A0N4SUI7	Negative regulator of P-body association	Nbdy 2210013O21Rik	1	7031300	11721000	10153000	11723000	11106000	8144100	6194200	7801900	5785300	6563600	11308000	7110500	5099800	640102	5156400	647858	5553300	6496300
Q91X97	Neurocalcin-delta	Ncald	9	136300000	194790000	229980000	194760000	196780000	237880000	181150000	258040000	238690000	146370000	225020000	179050000	108980000	165650000	167790000	141700000	143520000	178720000
P13595	Neural cell adhesion molecule 1	Ncam1	3	147950000	153140000	154990000	163060000	151670000	158650000	174310000	156810000	149470000	211520000	163660000	167070000	176380000	193440000	210370000	195740000	160730000	170860000
A0A0A6YY91	Neural cell adhesion molecule 1	Ncam1	38	304490000	272640000	291430000	339180000	306010000	315660000	310330000	272660000	317510000	329130000	344950000	316550000	331220000	356910000	379080000	344000000	308460000	337870000
E9QB01	Neural cell adhesion molecule 1	Ncam1	1	34477000	35155000	37185000	42692000	37546000	39451000	39279000	37227000	41580000	53156000	39305000	35453000	42696000	40346000	50596000	42382000	40490000	44771000
A0A0A6YY47	Neural cell adhesion molecule 1	Ncam1	1	11711000	9162700	9255000	10081000	9705800	12948000	10978000	11018000	13695000	9711300	14901000	12330000	11415000	15654000	15408000	12275000	15275000	14847000
O35136	Neural cell adhesion molecule 2	Ncam2	17	32935000	25606000	21226000	28811000	25840000	23682000	29585000	24179000	23018000	29946000	25791000	40858000	45270000	53051000	40909000	47793000	45200000	41244000
A0A0R4IZX5	Neurocan core protein	Ncan	33	63195000	86102000	98250000	91709000	91686000	89262000	80923000	104890000	97978000	105130000	116660000	86717000	60758000	64120000	78040000	76063000	78445000	92837000
Q9Z0E0	Neurochondrin	Ncdn	22	17179000	15324000	12829000	18160000	20421000	11071000	17864000	9773300	8775500	13594000	7952100	23404000	37451000	31868000	20436000	44992000	42397000	18926000
Q8BLF1	Neutral cholesterol ester hydrolase 1	Nceh1	13	7903400	494805	844910	460127	2511800	399944	2001400	467126	1615300	523122	498340	3644900	10180000	10979000	2754000	11073000	6821100	3486700
A2AS98	Nck-associated protein 1	Nckap1	3	642896	494805	419250	460127	522706	399944	613801	467126	438050	523122	387900	1514700	3962400	2231100	536393	2761400	4232500	472282
P09405	Nucleolin	Ncl	22	52731000	44048000	46479000	62593000	55732000	55438000	49001000	57205000	47481000	52196000	54135000	52253000	51706000	55330000	52236000	43915000	47342000	45837000
Q8BNY6	Neuronal calcium sensor 1	Ncs1	10	56970000	84468000	99274000	84230000	74442000	92576000	66102000	78142000	86160000	63953000	83640000	54094000	40994000	56054000	65627000	63109000	59557000	75623000
P57716	Nicastrin	Ncstn	9	8873600	10917000	11893000	11154000	12628000	12869000	11966000	14518000	12558000	13860000	13150000	12064000	9985300	11227000	10610000	11075000	10535000	12979000
Q9CZA6	Nuclear distribution protein nudE homolog 1	Nde1	1	642896	494805	419250	460127	2341400	399944	613801	467126	438050	523122	387900	573789	732388	640102	1423400	647858	605440	472282
Q9ERR1	Nuclear distribution protein nudE-like 1	Ndel1	9	17771000	17600000	23353000	23265000	22387000	21225000	19044000	19915000	18925000	18737000	14735000	19256000	15863000	14975000	17152000	16645000	17445000	17711000
Q62433	Protein NDRG1	Ndrg1	5	8566100	6889700	6912700	10516000	7598300	6761800	6925700	7064300	5054600	6841000	6172500	6037800	8320100	7866200	6909800	7829300	12072000	9406000
Q9QYG0	Protein NDRG2	Ndrg2	15	49070000	42799000	39366000	58711000	52291000	36584000	45858000	35573000	32036000	43181000	26915000	53437000	63844000	59498000	42997000	61988000	69168000	39941000
A0A2I3BPW0	Protein NDRG2	Ndrg2	2	15592000	19742000	18626000	28148000	22629000	13020000	12018000	15911000	9345200	19271000	14481000	25314000	27153000	21444000	16078000	21318000	24758000	19657000
Q9QYF9	Protein NDRG3	Ndrg3	4	2949200	5152700	4523800	5968100	5236300	4117700	4618600	3155400	2863500	3802600	3284800	5829200	7471400	5964100	2703100	6322800	5202000	2733200
E0CZ50	N-myc downstream regulated gene 4	Ndrg4	2	1853900	1113600	419250	1422000	891900	399944	2021500	467126	438050	523122	387900	2008500	4346200	2568100	2004600	4371000	5977300	3086000
Q99LC3	NADH dehydrogenase [ubiquinone] 1 alpha subcomplex subunit 10, mitochondrial	Ndufa10	4	6084000	2387600	1519800	1530400	3200800	2228200	2212400	1207300	1422900	2916100	1315200	6233400	3001500	5909600	2505300	6574200	4271400	1564800
G5E814	NADH dehydrogenase [ubiquinone] 1 alpha subcomplex subunit 11	Ndufa11	6	10475000	9834700	5734800	10141000	8682300	6187500	7738100	4743200	4791900	8269000	6157400	11646000	11905000	13420000	9241500	11923000	7991600	6588500
Q7TMF3	NADH dehydrogenase [ubiquinone] 1 alpha subcomplex subunit 12	Ndufa12	9	13114000	8732100	6879200	6785600	5856800	5224300	4932200	4464600	3178400	8525500	5391700	10035000	5199400	11200000	7721900	8343100	4625800	2793500
Q9ERS2	NADH dehydrogenase [ubiquinone] 1 alpha subcomplex subunit 13	Ndufa13	4	20638000	15908000	13562000	7262100	10926000	9792300	8934000	8677700	4870300	17015000	6310500	17614000	10344000	17169000	13882000	10735000	6579300	5548800
Q9CQ75	NADH dehydrogenase [ubiquinone] 1 alpha subcomplex subunit 2	Ndufa2	3	59350000	28279000	20529000	16787000	19319000	17877000	16356000	13848000	12985000	27629000	24544000	29316000	20959000	49054000	18441000	22032000	17658000	12992000
A0A0N4SVQ1	Cytochrome c oxidase subunit NDUFA4	Ndufa4	6	137020000	143770000	171820000	138620000	145070000	115880000	113880000	125850000	121600000	144240000	116340000	126610000	153430000	144670000	134420000	143620000	138240000	123900000
Q9CPP6	NADH dehydrogenase [ubiquinone] 1 alpha subcomplex subunit 5	Ndufa5	6	41421000	33417000	32463000	35840000	25085000	34180000	21362000	21616000	27141000	26326000	29086000	37319000	17904000	37045000	30183000	25423000	20218000	22330000
Q9CQZ5	NADH dehydrogenase [ubiquinone] 1 alpha subcomplex subunit 6	Ndufa6	6	31467000	17937000	15843000	11156000	12436000	11187000	9326900	7221100	10380000	16360000	12414000	19361000	10867000	18648000	17942000	13719000	9354500	4173400
Q9Z1P6	NADH dehydrogenase [ubiquinone] 1 alpha subcomplex subunit 7	Ndufa7	6	19942000	13359000	14665000	8727300	11982000	14710000	6660700	8675600	9321800	14692000	10599000	13284000	4456700	14180000	12444000	8756400	6577200	7368400
Q9DCJ5	NADH dehydrogenase [ubiquinone] 1 alpha subcomplex subunit 8	Ndufa8	8	33801000	52461000	54261000	37206000	38350000	46415000	25680000	27551000	33624000	47667000	45672000	38541000	19985000	33449000	34025000	17686000	15197000	16781000
A0A0R3P9C8	NADH dehydrogenase [ubiquinone] 1 alpha subcomplex subunit 9, mitochondrial	Ndufa9	11	13640000	2008200	464420	460740	3064200	416860	1989400	467126	438050	728850	411080	3945600	4115300	14291000	1552900	7148400	4845500	678330
F6ZFT1	Acyl carrier protein;Acyl carrier protein, mitochondrial	Ndufab1	6	98282000	73786000	86855000	53568000	74662000	68620000	63444000	50831000	59904000	64756000	61289000	74686000	50830000	54793000	67935000	51898000	48678000	49981000
Q59J78	Mimitin, mitochondrial	Ndufaf2	8	13267000	13642000	20719000	20186000	21257000	21935000	16013000	20084000	19030000	19023000	21623000	14261000	13604000	15152000	16279000	15892000	16932000	15803000
Q9JKL4	NADH dehydrogenase [ubiquinone] 1 alpha subcomplex assembly factor 3	Ndufaf3	3	4837200	2305100	2822100	4741800	3174100	3293700	2545300	2907300	438050	2795000	387900	6200900	2839600	5038600	3282100	4424100	4365600	3986200
Q9D1H6	NADH dehydrogenase [ubiquinone] 1 alpha subcomplex assembly factor 4	Ndufaf4	5	9350900	13021000	11386000	11804000	12748000	10416000	11993000	15484000	10070000	10944000	12191000	10554000	9616800	11150000	10787000	11853000	8194700	9295200
Q9CWG8	NADH dehydrogenase [ubiquinone] complex I, assembly factor 7	Ndufaf7	2	3424600	2356900	419250	460127	1871200	399944	2799000	467126	438050	523122	387900	573789	3754500	640102	536393	647858	2042000	2119400
P0DN34	NADH dehydrogenase [ubiquinone] 1 beta subcomplex subunit 1 (Complex I-MNLL) (CI-MNLL) (NADH-ubiquinone oxidoreductase MNLL subunit)	Ndufb1	2	27434000	15714000	16818000	9814600	11963000	14677000	12331000	13406000	12510000	20828000	16577000	16624000	10770000	17178000	16527000	15514000	9052900	9862000
Q9DCS9	NADH dehydrogenase [ubiquinone] 1 beta subcomplex subunit 10	Ndufb10	7	49775000	38687000	32705000	25110000	28404000	32681000	22988000	23661000	22774000	37268000	24393000	35336000	17807000	29124000	27948000	19769000	16945000	15112000
O09111	NADH dehydrogenase [ubiquinone] 1 beta subcomplex subunit 11, mitochondrial	Ndufb11	2	15000000	11118000	9443800	6977100	11408000	9699700	6664500	6056600	6805200	13042000	8567700	9400000	9278800	11593000	9852900	8858200	5533000	5574200
Q9CPU2	NADH dehydrogenase [ubiquinone] 1 beta subcomplex subunit 2, mitochondrial	Ndufb2	1	30533000	24277000	20996000	12516000	14925000	19688000	10418000	12771000	21674000	32334000	21388000	19044000	9921900	17920000	19840000	11747000	6768000	11292000
Q9CQZ6	NADH dehydrogenase [ubiquinone] 1 beta subcomplex subunit 3	Ndufb3	3	29124000	16376000	17096000	9241800	16289000	17131000	11782000	10958000	13124000	22998000	11502000	19809000	10012000	19134000	15250000	14950000	10570000	8186400
Q9CQC7	NADH dehydrogenase [ubiquinone] 1 beta subcomplex subunit 4	Ndufb4	5	28356000	17174000	19892000	10560000	15130000	14312000	9919000	11687000	13929000	20827000	17339000	19378000	11252000	20203000	20047000	13986000	8739600	7656100
Q9CQH3	NADH dehydrogenase [ubiquinone] 1 beta subcomplex subunit 5, mitochondrial	Ndufb5	5	17907000	14963000	10948000	6673100	9303200	3723400	6228400	5869800	5525800	9203900	7486400	12975000	6642900	12699000	10751000	9368000	5019600	7193100
A2AP32	NADH dehydrogenase [ubiquinone] 1 beta subcomplex subunit 6	Ndufb6	2	6772400	5021600	4350200	460127	2568200	1899600	2684800	2390200	2527600	2827100	2661600	4951500	2552400	5375100	3210900	3668800	1343900	1392800
Q9CR61	NADH dehydrogenase [ubiquinone] 1 beta subcomplex subunit 7	Ndufb7	8	68207000	48531000	52672000	31053000	37843000	52503000	32815000	31179000	44608000	60813000	49939000	59791000	26565000	44900000	49893000	28614000	20621000	23471000
Q9D6J5	NADH dehydrogenase [ubiquinone] 1 beta subcomplex subunit 8, mitochondrial	Ndufb8	6	33651000	22037000	20686000	10773000	18184000	15709000	4829800	13107000	8604400	20860000	16556000	32056000	10783000	18568000	14619000	12474000	8786500	5981800
Q9CQJ8	NADH dehydrogenase [ubiquinone] 1 beta subcomplex subunit 9	Ndufb9	5	10874000	4337200	4560600	3479500	3186700	3489900	2854900	2368600	1985000	5374200	2878400	5756800	2897100	4749900	4056000	4054000	3068000	3509200
Q9CQ54	NADH dehydrogenase [ubiquinone] 1 subunit C2	Ndufc2	4	10836000	5206000	3990100	460127	3737800	3323100	2454700	467126	2503900	7198000	2820800	8010800	3569400	5406000	4127100	5028900	3156500	2229100
Q91VD9	NADH-ubiquinone oxidoreductase 75 kDa subunit, mitochondrial	Ndufs1	31	130710000	15203000	8043000	11797000	20708000	11413000	11537000	4225500	2976500	21967000	8465100	31250000	24326000	84852000	14594000	44850000	19455000	8167400
Q91WD5	NADH dehydrogenase [ubiquinone] iron-sulfur protein 2, mitochondrial	Ndufs2	19	55714000	10919000	3338800	2192100	9146100	3786500	11091000	2532800	1177600	5415500	387900	31243000	13987000	33099000	21473000	20418000	13249000	9435300
Q9DCT2	NADH dehydrogenase [ubiquinone] iron-sulfur protein 3, mitochondrial	Ndufs3	11	88414000	56181000	33430000	33595000	34600000	35523000	39756000	27866000	25335000	44686000	22776000	72757000	44095000	62616000	49493000	44806000	25107000	27282000
Q9CXZ1	NADH dehydrogenase [ubiquinone] iron-sulfur protein 4, mitochondrial	Ndufs4	7	60200000	34238000	37252000	29524000	27674000	34166000	19597000	20904000	20211000	36960000	35397000	38734000	17727000	42161000	31692000	20379000	15510000	15746000
Q99LY9	NADH dehydrogenase [ubiquinone] iron-sulfur protein 5;NADH dehydrogenase [ubiquinone] iron-sulfur protein 5, N-terminally processed	Ndufs5	7	30497000	28092000	29021000	17369000	19333000	21063000	14549000	14008000	16595000	31406000	18873000	30031000	11614000	21943000	19800000	14031000	9797600	10495000
P52503	NADH dehydrogenase [ubiquinone] iron-sulfur protein 6, mitochondrial	Ndufs6	7	60373000	55265000	49914000	32766000	39524000	51748000	26257000	23339000	41308000	51788000	47318000	42339000	21802000	33820000	39403000	24342000	18462000	18744000
Q9DC70	NADH dehydrogenase [ubiquinone] iron-sulfur protein 7, mitochondrial	Ndufs7	4	21856000	5216400	2503300	1216600	3357500	1633600	6933000	1679000	1713600	2510500	387900	10951000	6687800	11824000	8615500	10560000	4845900	3548400
Q8K3J1	NADH dehydrogenase [ubiquinone] iron-sulfur protein 8, mitochondrial	Ndufs8	6	44731000	29208000	24478000	24347000	26696000	27331000	21655000	18649000	17378000	31168000	17203000	38351000	18287000	32114000	23451000	24893000	15541000	13298000
D3YUM1	NADH dehydrogenase [ubiquinone] flavoprotein 1, mitochondrial	Ndufv1	24	85769000	76161000	62477000	38402000	38616000	56089000	39934000	38061000	48685000	54772000	53180000	71390000	30807000	59070000	54455000	36260000	31053000	29229000
Q9D6J6	NADH dehydrogenase [ubiquinone] flavoprotein 2, mitochondrial	Ndufv2	13	100410000	102670000	87383000	62460000	61812000	74246000	51685000	58739000	66915000	83710000	72118000	94906000	40167000	72659000	64720000	42840000	37941000	38980000
Q3U422	NADH dehydrogenase [ubiquinone] flavoprotein 3, mitochondrial (Complex I-9kD) (NADH-ubiquinone oxidoreductase 9 kDa subunit)	Ndufv3	9	6761800	9069600	10635000	7464300	8466800	8724500	6915700	6586800	8669600	7749800	8748700	8328900	5296300	6026900	7791500	4812900	4988600	5989900
Q8BK30	NADH dehydrogenase [ubiquinone] flavoprotein 3, mitochondrial	Ndufv3	2	40948000	39145000	43741000	23129000	28658000	42668000	18942000	18453000	34808000	38832000	42881000	30335000	16046000	27864000	27943000	18501000	15852000	20395000
Q9DC07	LIM zinc-binding domain-containing Nebulette	Nebl	14	36543000	22076000	25673000	31797000	28557000	25778000	21484000	20470000	22105000	25342000	21002000	22421000	23590000	22939000	24358000	22242000	23507000	20835000
Q8BG18	N-terminal EF-hand calcium-binding protein 1	Necab1	2	3050500	2869600	2448900	3530600	2896400	2537000	3236600	3470500	2568000	4085500	2563800	4224900	3984200	4952100	2818300	5085100	4061000	4129300
Q91ZP9	N-terminal EF-hand calcium-binding protein 2	Necab2	3	5506400	5180000	4868700	460127	4296400	3095000	5322200	3582200	3943700	4205600	1709800	8187300	5195800	5655900	4911300	7856100	7055100	5371700
Q9CR95	Adaptin ear-binding coat-associated protein 1	Necap1	10	78293000	65516000	58836000	70692000	74560000	66165000	72936000	56834000	58445000	58355000	52983000	73939000	65386000	82076000	69537000	78700000	76785000	64326000
P29595	NEDD8	Nedd8	3	135070000	123630000	144930000	105540000	121620000	143940000	96038000	132230000	122970000	104680000	53115000	134400000	113440000	95367000	106600000	107970000	137600000	112280000
P19246	Neurofilament heavy polypeptide	Nefh	13	9658100	6978200	8756900	11755000	9761100	5758600	6910700	4761600	4248600	5409200	3417600	6340700	11455000	3604800	7395600	5632200	9970800	6517400
P08551	Neurofilament light polypeptide	Nefl	19	26733000	23509000	26444000	32173000	26523000	16741000	19611000	15863000	14568000	21284000	12724000	23093000	33671000	15704000	18714000	20213000	32364000	20816000
A0A0R4J036	Neurofilament medium polypeptide	Nefm	21	56012000	26201000	34010000	37318000	32741000	24318000	28731000	25761000	27603000	31230000	24771000	27446000	30569000	21919000	30917000	24464000	46125000	31777000
D3Z4T6	Neuronal growth regulator 1	Negr1	9	112990000	142070000	135050000	145230000	135560000	141490000	98868000	123150000	132420000	143580000	166140000	120530000	82175000	91269000	101180000	76465000	75365000	82094000
A0A2R8VHV8	Protein kinase C-binding protein NELL2	Nell2	2	1925200	494805	419250	1015500	522706	399944	1085600	467126	438050	523122	387900	1819400	1337300	1598400	536393	1530500	605440	1536900
Q9CQ45	Neudesin	Nenf	5	12684000	18520000	14312000	19726000	18946000	14613000	12720000	15045000	14626000	15344000	20761000	13556000	10862000	10391000	14835000	8432200	12667000	13864000
Q810U3	Neurofascin	Nfasc	2	50396000	53203000	24424000	42791000	26361000	31318000	29607000	24399000	18166000	44585000	48366000	48670000	58047000	61161000	49963000	60889000	56579000	40330000
A0A087WPX3	Neurofascin	Nfasc	42	182640000	129500000	95431000	139950000	107930000	109360000	155720000	95905000	84865000	128810000	101520000	167070000	195480000	198000000	188730000	185910000	162000000	176800000
B1AUB6	Nuclear factor 1	Nfia;Nfix	1	642896	494805	419250	460127	522706	399944	613801	467126	438050	523122	387900	573789	732388	640102	536393	647858	605440	472282
Q9Z1J3	Cysteine desulfurase, mitochondrial	Nfs1;Gm28036	2	4929700	494805	3937000	460127	3151800	399944	5068500	3605800	438050	523122	2908300	3564100	4209900	4955200	4700400	4771000	6099500	4098300
Q9QZ23	NFU1 iron-sulfur cluster scaffold homolog, mitochondrial	Nfu1	4	20163000	22897000	22888000	17684000	22118000	19332000	24342000	24644000	19573000	24670000	22900000	19363000	17107000	22967000	21881000	23907000	21269000	22861000
Q8CHT1	Ephexin-1	Ngef	3	798840	494805	1126400	460127	909950	399944	613801	1049000	438050	523122	387900	573789	2555000	1379600	536393	2524200	3090700	1015400
Q8CCH2	NHL repeat-containing protein 3	Nhlrc3	2	642896	494805	1723600	1511500	2001600	1604200	2396200	467126	438050	523122	387900	2293900	2975400	640102	536393	1700400	1758900	472282
Q9CRB2	H/ACA ribonucleoprotein complex subunit 2	Nhp2	1	3334300	1841900	3102200	3513200	5015600	2472000	613801	2974000	1907500	2163200	2133100	2587500	2361700	2453200	2388100	3369700	1723500	472282
Q9D0T1	NHP2-like protein 1;NHP2-like protein 1, N-terminally processed	Nhp2l1	4	7044600	4781300	4567300	6793400	6186100	4669800	5034000	4011600	5816700	7094100	5996900	3916800	6297700	5059600	5405200	5430300	5492600	472282
Q9EQ80	NIF3-like protein 1	Nif3l1	14	30913000	29716000	35969000	32960000	41962000	40112000	39555000	46338000	45286000	46763000	47311000	38499000	35283000	30513000	39123000	29855000	35750000	39057000
O55125	Protein NipSnap homolog 1	Nipsnap1	10	136470000	53646000	33639000	55692000	82356000	40161000	69720000	39346000	21726000	58890000	34361000	86561000	137690000	138920000	82401000	152340000	113690000	89342000
Q9CQE1	Protein NipSnap homolog 3B	Nipsnap3b	10	14740000	22994000	27435000	29904000	28465000	25839000	23354000	26764000	24152000	20777000	21334000	20074000	15218000	16303000	18891000	14626000	17555000	20424000
Q80TM9	Nischarin	Nisch	3	13012000	14873000	17818000	25767000	16036000	21923000	15392000	20451000	15705000	20492000	13778000	17124000	12783000	14396000	15059000	15142000	17430000	17170000
Q8VDK1	Nitrilase homolog 1	Nit1	15	22737000	16341000	15184000	9258600	16583000	14431000	22674000	20989000	17670000	18811000	16510000	22454000	24459000	21268000	22106000	19447000	18915000	21814000
D3Z3I3	Nitrilase 1	Nit1	1	4041900	494805	2272100	2360800	2900600	1727300	3777900	2188100	1833900	523122	2540400	573789	2360700	2310000	2473700	647858	2513100	2881600
Q9JHW2	Omega-amidase NIT2	Nit2	9	17962000	9438500	7373400	8868200	7030500	6421900	15796000	6751500	6359100	9453200	8531600	12940000	11772000	12760000	15152000	12170000	10678000	14109000
Q69ZK9	Neuroligin-2	Nlgn2	4	1304900	494805	689170	460127	1245600	399944	1423400	467126	438050	523122	387900	1956700	2393000	1811100	966830	2768700	2423400	1035100
A2AGI0	Neuroligin-3	Nlgn3	4	3215900	1059200	1060800	1971600	2387600	938290	1631600	467126	1135500	1547800	701800	1603800	3452600	4596200	1882000	6104500	6278200	1803100
P15532	Nucleoside diphosphate kinase A;Nucleoside diphosphate kinase	Nme1	4	222750000	209810000	252290000	272110000	328010000	340690000	258030000	232450000	232540000	210810000	193120000	204420000	167290000	210960000	221540000	230030000	230460000	224310000
Q9WV85	Nucleoside diphosphate kinase 3	Nme3	5	3287000	3347600	3420800	3160800	3002100	2915900	2633000	2281200	2667200	3056700	2849900	2674500	2874900	2171200	3728700	3005100	3135200	3164000
G5E8S7	NmrA-like family domain-containing protein 1	Nmral1	2	3802800	494805	3838800	5744600	4316600	399944	613801	3288100	438050	523122	387900	3052800	732388	8922100	536393	4757000	3316800	472282
O70310	Glycylpeptide N-tetradecanoyltransferase 1;Glycylpeptide N-tetradecanoyltransferase;Glycylpeptide N-tetradecanoyltransferase 2	Nmt1;Nmt2	2	834370	657680	419250	460127	522706	399944	845880	467126	438050	523122	387900	804020	1397100	1571600	517460	1658300	1882600	454320
Q9D1X0	Nucleolar protein 3	Nol3	10	28816000	34275000	43667000	39656000	40111000	39118000	34269000	44190000	38003000	33179000	39797000	32047000	26571000	26407000	31343000	25939000	30380000	33177000
A0A286YDA2	Nucleolar and coiled-body phosphoprotein 1	Nolc1	3	5925100	2521800	5406000	5937600	5936200	6561900	5107300	6230100	5743700	6100200	6167400	7983500	5250900	4884400	6172000	4508300	6757400	4744400
Q6GQT9	Nodal modulator 1	Nomo1	5	5524100	4096400	4208900	3143100	3681100	399944	3804500	4106800	2963900	3838200	387900	573789	3069500	6463000	3139800	6211700	4785300	472282
Q99K48	Non-POU domain-containing octamer-binding protein	Nono	15	27764000	12417000	10048000	12509000	17392000	9051800	15443000	7601100	9400800	12138000	9155300	14777000	24146000	22222000	15743000	24069000	18342000	12820000
S4R255	Nitric oxide synthase;Nitric oxide synthase, brain	Nos1	3	2608300	494805	419250	3715900	2945200	2142100	1373000	797500	438050	523122	387900	1989800	4877800	3627600	2687400	4721400	4183400	2275600
Q64299	Protein NOV homolog	Nov	1	4223300	494805	419250	460127	522706	4487700	613801	467126	6575400	523122	4401000	573789	732388	640102	2346000	3477500	605440	472282
Q9JKN6	RNA-binding protein Nova-1	Nova1	3	1984400	1714300	1693200	1526700	1824200	1635700	2897900	2448900	1454900	523122	387900	2164300	2305600	2390200	2038800	2364000	1882400	2173800
A0A1W2P872	RNA-binding protein Nova-2	Nova2	4	5152600	3116000	2995300	2397400	2281700	2507700	4348400	3448200	2778300	2186300	1900300	2789600	6442600	3847200	2739100	4667500	3859400	4284100
Q9Z0J0	Epididymal secretory protein E1	Npc2	6	12801000	16815000	23854000	21008000	22853000	24649000	19885000	19239000	22596000	19476000	24677000	14146000	17592000	13215000	19932000	15043000	14895000	21265000
A2AJ20	Neural proliferation differentiation and control protein 1	Npdc1	2	951110	958410	1158800	1932900	1182800	1232000	613801	1297200	911020	1391300	1043800	573789	1377200	1041900	1296800	876760	872190	1089000
Q6NSR8	Probable aminopeptidase NPEPL1	Npepl1	5	1718200	2825000	3556800	3904400	2956900	3896000	4125900	3380700	4102800	2780700	2615200	2665900	3132800	2591000	2581100	3154800	3230900	3075000
Q11011	Puromycin-sensitive aminopeptidase	Npepps	15	4193400	1696700	1876200	1558200	6055800	748650	3916500	2155400	438050	2420200	387900	5724700	14053000	11999000	4498400	17143000	15838000	3459900
Q5SQB0	Nucleophosmin	Npm1	10	40638000	32985000	28344000	34867000	33755000	31068000	35865000	32098000	28301000	25548000	25677000	37715000	37690000	36165000	35158000	32765000	35142000	28299000
P97300	Neuroplastin	Nptn	14	687720000	828690000	1061800000	928420000	997420000	1119100000	872630000	879930000	1169700000	1014400000	1167600000	866230000	849410000	831940000	1014000000	782430000	811080000	988650000
Q62443	Neuronal pentraxin-1	Nptx1	11	14792000	12782000	7226100	11960000	10801000	8329700	15520000	8909600	8645200	12883000	9276200	16047000	17422000	18474000	18752000	21983000	15301000	17631000
O70340	Neuronal pentraxin-2	Nptx2	1	642896	494805	419250	460127	522706	556070	740360	897490	767630	580680	387900	888250	882510	869110	711730	1655100	923170	823220
E9PZM8	Neuronal pentraxin receptor	Nptxr	12	20444000	20492000	16257000	18351000	17384000	17794000	21657000	20110000	16590000	21736000	16104000	30334000	24875000	26795000	24282000	35222000	27431000	23598000
P57774	Pro-neuropeptide Y;Neuropeptide Y;C-flanking peptide of NPY	Npy	2	26202000	41097000	41434000	40749000	31134000	29229000	25013000	25819000	30043000	35349000	27001000	19074000	19302000	15982000	26138000	30272000	19765000	32932000
Q64669	NAD(P)H dehydrogenase [quinone] 1	Nqo1	5	6734500	7142200	6607300	5893700	522706	4257300	6132600	3012100	5249500	5153400	5448700	7846500	7807900	5891900	5863900	5128700	5611100	5797300
Q9JI75	Ribosyldihydronicotinamide dehydrogenase [quinone]	Nqo2	3	4086900	4580900	3572400	460127	522706	2397000	4495900	2371500	3642100	3095500	1935900	4114500	4566000	4607800	5992300	3505800	3688000	4651900
A0A0G2JGP4	GTPase NRas	Nras	2	45405000	43288000	30906000	28065000	30350000	26529000	48690000	44264000	27440000	30281000	27826000	46893000	40503000	39418000	45580000	40401000	31840000	43374000
D3YUV1	Nuclear receptor-binding protein	Nrbp1	2	769790	494805	419250	1056900	522706	399944	613801	467126	1053300	523122	387900	573789	1953600	978840	536393	2474900	605440	472282
Q810U4	Neuronal cell adhesion molecule	Nrcam	1	642896	2438200	1917700	460127	522706	399944	613801	2347000	1579600	523122	1525200	573789	732388	3208800	2885100	647858	3362700	472282
A0A1W2P7Y9	Neuronal cell adhesion molecule	Nrcam	31	60317000	60293000	65124000	74109000	61185000	70954000	63022000	57658000	64179000	74237000	69653000	67737000	68076000	72692000	72699000	71702000	63938000	72506000
P60761	Neurogranin;NEUG(55-78)	Nrgn	1	160040000	165490000	200270000	274670000	248000000	251550000	179410000	206060000	260070000	238400000	343070000	237930000	151050000	160330000	200460000	146380000	236010000	202570000
A0A0N4SUN5	Nuclear receptor-interacting protein 2	Nrip2	3	7705600	9709600	8479500	6589300	6681100	7860100	9078700	11915000	8252000	5191700	5467800	6898200	10298000	6235300	8863600	9665900	7898400	7788600
A0A286YCW7	Neuritin	Nrn1	4	14375000	21329000	20347000	17969000	20557000	23958000	13583000	14886000	21148000	19755000	18734000	19116000	6158400	13652000	17017000	14354000	9823400	10833000
P0DI97	Neurexin-1-beta	Nrxn1	1	2672000	2735800	2953000	3003200	2481600	3299300	2811900	2092900	3490300	2811800	1981500	2087300	3061100	3270200	3464000	3172900	3021000	2979000
Q9CS84	Neurexin-1	Nrxn1	28	35481000	35507000	27706000	31117000	27016000	31236000	40701000	32978000	30357000	33601000	31712000	43608000	41467000	44315000	44915000	37278000	35067000	40647000
E9PUN2	Neurexin-2-beta (Neurexin II-beta)	Nrxn2	1	642896	494805	2522400	460127	522706	399944	613801	467126	438050	523122	387900	573789	2750600	640102	2135600	647858	2667300	472282
E9PUM9	Neurexin II	Nrxn2	10	12454000	15597000	13783000	11318000	11333000	6034200	14441000	11702000	9299500	11086000	9223100	15530000	14002000	18546000	13615000	16356000	12045000	15310000
Q6P9K9	Neurexin-3	Nrxn3	35	43968000	41242000	29341000	25868000	24188000	25834000	42717000	31778000	27758000	27614000	26454000	46654000	43283000	42587000	44617000	41852000	34629000	42078000
P46460	Vesicle-fusing ATPase	Nsf	50	82649000	31901000	21068000	19102000	58887000	17758000	47252000	21404000	16079000	28484000	14253000	53737000	94459000	93240000	51253000	105960000	91185000	50850000
Q9CZ44	NSFL1 cofactor p47	Nsfl1c	20	63253000	61842000	56978000	53313000	55887000	56611000	61968000	45815000	51222000	57644000	57049000	64158000	65944000	64978000	72843000	65246000	59434000	72216000
Q9JM14	5(3)-deoxyribonucleotidase, cytosolic type	Nt5c	6	30641000	25618000	17579000	21192000	23929000	19184000	22300000	20674000	15475000	19014000	10638000	21034000	25667000	22003000	18018000	24534000	22321000	21726000
A0A494BBP6	Cytosolic purine 5-nucleotidase	Nt5c2	7	7545600	5468300	4078200	3785500	3215000	3242400	6612800	4218900	4162500	1077400	1968600	7855200	5862300	5330400	5139900	6109300	3736500	3293600
Q3UHB1	5-nucleotidase domain-containing protein 3	Nt5dc3	22	444280000	77913000	8987900	11361000	74557000	17078000	147410000	6099400	2530700	35313000	3832900	281680000	342370000	379880000	139390000	380350000	114950000	204400000
Q8VCE6	5(3)-deoxyribonucleotidase, mitochondrial	Nt5m	2	556880	494805	373930	318010	440890	399944	503180	359690	438050	399320	387900	588790	1046700	928930	589920	1039300	544370	472282
D3Z396	Neurotrimin	Ntm	10	132150000	162150000	204830000	193330000	171420000	202660000	129220000	147020000	188330000	191670000	188710000	161860000	103180000	121740000	145530000	116290000	103000000	129650000
F8WJ51	Netrin-G1	Ntng1	7	15657000	16014000	13179000	13479000	7643800	11684000	9680400	14748000	11052000	11512000	11686000	11968000	9761400	10857000	11197000	9891200	8028500	9362800
J3QNA0	Netrin-G2	Ntng2	10	6760700	8911600	8713200	11416000	9723500	11709000	10585000	10856000	8669600	8748500	10162000	7969600	7971400	6637500	8405700	7924500	6909100	9257100
A0A286YDA0	BDNF/NT-3 growth factors receptor	Ntrk2	5	9565100	7623100	3520800	10164000	6735100	3663600	6912600	3920700	3580600	6857700	5932800	7992600	13905000	13230000	8242200	13047000	9292600	7819000
A0A1C7CYU3	Nucleobindin-1	Nucb1	19	20877000	26577000	27587000	27835000	26568000	24523000	23229000	23400000	23378000	24840000	23651000	21749000	21886000	21889000	23101000	22904000	18562000	22923000
Q3UKN6	Nucleobindin-2;Nesfatin-1	Nucb2	5	4086000	7658800	6865100	5619500	5914900	5356200	5640200	4625500	4493000	6288000	4656500	4462500	4905400	4686100	5261000	5478900	4314800	5774600
A0A087WRY3	Nuclear ubiquitous casein and cyclin-dependent kinase substrate 1	Nucks1	1	642896	494805	2267700	460127	522706	399944	613801	467126	438050	523122	3233200	573789	732388	640102	536393	647858	1895900	472282
O35685	Nuclear migration protein nudC	Nudc	13	35425000	39769000	37756000	32778000	32031000	35906000	46225000	37101000	44583000	45122000	41750000	42857000	43021000	39395000	44028000	37895000	39783000	50963000
E0CYQ2	NudC domain-containing protein 2	Nudcd2	2	1341800	1543900	1507100	1612300	1541400	2136800	1190300	1603600	1362500	1835400	1184500	573789	732388	1612200	1487300	1788900	1793000	1303500
Q8R1N4	NudC domain-containing protein 3	Nudcd3	3	2939200	1961900	2654500	2668500	2574300	1974900	3098800	3902600	1842000	2775700	1824000	2528200	3207900	3782300	2783000	4395000	3237500	2024500
P0C028	Diphosphoinositol polyphosphate phosphohydrolase 3-beta;Diphosphoinositol polyphosphate phosphohydrolase 3-alpha	Nudt11;Nudt10	6	11328000	20423000	23338000	28353000	25182000	22862000	27480000	16535000	26484000	20384000	29695000	22761000	22925000	24306000	28290000	22431000	27264000	22464000
A0A087WRE5	U8 snoRNA-decapping enzyme	Nudt16	11	8431800	12828000	11704000	10700000	12569000	11777000	10828000	12615000	11359000	10142000	11163000	8966500	8689400	7697200	8404300	7372300	9099500	10518000
A0A2I3BQ34	8-oxo-dGDP phosphatase NUDT18	Nudt18	1	3681000	2208300	1317700	414630	1117100	595910	1682500	1054500	857150	566970	289570	1183500	1689300	1819800	1534100	2432000	1206500	1209300
P56380	Bis(5-nucleosyl)-tetraphosphatase [asymmetrical]	Nudt2	3	2894200	494805	2876700	460127	2112700	2441900	1385800	467126	438050	1538000	387900	1777900	1797400	3160900	1275200	2946100	3652000	3481600
Q9CQF3	Cleavage and polyadenylation specificity factor subunit 5	Nudt21	8	36568000	43117000	36040000	29270000	31385000	38438000	33149000	31160000	33030000	29007000	31399000	35096000	33227000	31422000	40897000	29760000	32410000	36696000
I1E4X7	Diphosphoinositol polyphosphate phosphohydrolase 1	Nudt3	1	25993000	36954000	40633000	30773000	32148000	35866000	45058000	50674000	51541000	29650000	45995000	66485000	23720000	45690000	39335000	26256000	34665000	39321000
Q8R2U6	Diphosphoinositol polyphosphate phosphohydrolase 2	Nudt4	1	642896	494805	419250	460127	522706	399944	2730200	3588000	4231000	523122	387900	2763400	732388	3597200	536393	647858	2445000	2552600
Q9JKX6	ADP-sugar pyrophosphatase	Nudt5	6	5956200	8278100	7767900	8363400	9733800	7636400	9341000	10033000	8281000	10046000	10434000	8383100	6664200	8618300	7503700	7463800	7402200	9600500
Q9CR24	Nucleoside diphosphate-linked moiety X motif 8, mitochondrial	Nudt8	2	1481900	2065000	1905500	1697100	2161100	1822700	613801	2997400	438050	523122	956930	573789	1330600	640102	536393	647858	2011300	2097000
Q8BVU5	ADP-ribose pyrophosphatase, mitochondrial	Nudt9	6	9778200	14436000	21740000	17458000	17117000	17386000	11398000	14792000	13312000	13526000	14831000	10383000	8875500	8410400	11143000	8950500	10046000	11063000
O08919	Numb-like protein	Numbl	6	5295300	4921900	4990400	7232600	5725000	4889000	6215700	5762600	5800500	523122	6548200	4486400	5615700	7136200	6722500	6896700	6716000	5615300
P59235	Nucleoporin Nup43	Nup43	2	2806200	494805	1849000	2097900	3049700	1388600	2623200	3883900	2393300	2957100	3231900	1966700	2821300	640102	2788500	2857800	1980400	2538400
Q8BTS4	Nuclear pore complex protein Nup54	Nup54	1	2224600	494805	419250	460127	522706	399944	613801	467126	438050	523122	387900	573789	1974900	640102	536393	2113400	605440	472282
Q63850	Nuclear pore glycoprotein p62	Nup62	4	220810000	118640000	193850000	212890000	210120000	231700000	613801	189790000	228890000	222480000	177670000	187630000	205670000	147930000	225990000	171670000	183840000	198680000
P61971	Nuclear transport factor 2	Nutf2	3	12959000	14876000	15897000	19540000	22782000	13640000	13745000	16009000	13464000	15973000	11964000	16578000	20506000	17083000	19874000	19674000	19186000	17853000
P29758	Ornithine aminotransferase, mitochondrial	Oat	18	40437000	37523000	36790000	41315000	38196000	40630000	47135000	42309000	40441000	46214000	47406000	45646000	48750000	38879000	47090000	40510000	39951000	46097000
Q9D3H2	Odorant-binding protein 1a (Odorant-binding protein IA)	Obp1a	2	12197000	3679100	419250	460127	522706	399944	613801	467126	438050	523122	387900	573789	732388	640102	536393	647858	605440	472282
Q9CRD0	OCIA domain-containing protein 1	Ociad1	15	22966000	29565000	34915000	35805000	30846000	32435000	29428000	30845000	31940000	30371000	28911000	26842000	23720000	26663000	25807000	24798000	25313000	30492000
Q9D8W7	OCIA domain-containing protein 2	Ociad2	5	24770000	24326000	25166000	20941000	17257000	22111000	19738000	22112000	24242000	18145000	16857000	20857000	23129000	20554000	24028000	25357000	20692000	21616000
Q60597	2-oxoglutarate dehydrogenase, mitochondrial	Ogdh	54	188650000	170970000	166460000	105620000	113380000	132270000	205130000	176120000	173780000	125660000	126980000	192920000	193160000	188910000	206430000	181600000	173720000	179900000
B2RXT3	oxoglutarate dehydrogenase (succinyl-transferring) (EC 1.2.4.2)	Ogdhl	38	133180000	117330000	108030000	75446000	77948000	86589000	134820000	127310000	120790000	102630000	88965000	128860000	131380000	122180000	142410000	117180000	115760000	117120000
D3YTU2	Prolyl 3-hydroxylase OGFOD1	Ogfod1	4	2137500	966110	785420	490470	935630	263550	2088200	1399600	299300	758380	142160	2333700	3807500	2474300	1334200	3849300	2788500	1870400
Q8CGY8	UDP-N-acetylglucosamine--peptide N-acetylglucosaminyltransferase 110 kDa subunit	Ogt	1	642896	494805	419250	460127	272820	399944	613801	467126	438050	523122	387900	573789	864590	640102	536393	653540	763870	472282
Q9CZ30	Obg-like ATPase 1	Ola1	20	74460000	13811000	10312000	19168000	22009000	14890000	37402000	18097000	14165000	17786000	16023000	51910000	52252000	63965000	43080000	56847000	38105000	38659000
Q8R357	Noelin	Olfm1	6	24631000	19008000	9250200	12901000	8033600	15817000	15893000	9208900	9811300	20043000	10965000	16504000	11252000	22244000	21236000	14810000	12418000	17163000
A0A1L1SV46	Noelin-2	Olfm2	2	2795600	2371400	2348200	1380100	2807400	2571600	2187200	2349700	2047000	2904400	2393600	2979900	732388	2942100	536393	2342500	2025600	1738700
E9PZS7	Olfactory receptor	Olfr287	1	4881000	494805	419250	460127	522706	399944	613801	467126	438050	3918900	387900	6645700	732388	640102	536393	10514000	5985600	472282
G3XA53	Oligodendrocyte-myelin glycoprotein	Omg	10	134680000	130970000	162820000	125550000	124260000	137640000	92293000	129750000	123880000	123970000	124560000	121160000	82947000	99141000	102450000	93720000	93744000	108280000
Q64288	Olfactory marker protein	Omp	11	49085000	70352000	426420	7536500	522706	399944	613801	9390400	438050	523122	387900	51653000	732388	640102	536393	647858	2634700	34601000
H7BX01	Dynamin-like 120 kDa protein, mitochondrial;Dynamin-like 120 kDa protein, form S1	Opa1	14	3378100	190560	2374300	1444800	3926700	1524000	3292600	919880	1835200	523122	1017100	3092000	8227200	4138900	2276000	8327500	13021000	2086200
Q505D7	Optic atrophy 3 protein homolog	Opa3	2	10931000	20177000	15137000	16726000	17880000	16035000	12696000	17788000	12765000	15547000	18417000	11824000	9299600	8269300	9714000	9468900	8580500	14591000
Q7M750	Opalin	Opalin	2	7255600	8519900	10836000	14506000	11769000	12005000	10988000	11141000	13869000	10425000	15586000	12398000	10828000	9072800	12079000	8022600	11070000	11226000
Q6DFY2	Opioid binding protein/cell adhesion molecule-like	Opcml	8	78834000	97181000	102230000	96851000	92793000	104800000	71658000	94917000	85154000	105270000	107260000	96362000	59312000	70043000	72681000	60877000	55688000	60400000
G5E8G3	Opioid binding protein/cell adhesion molecule-like	Opcml	2	32763000	57222000	35943000	46843000	25755000	42511000	22767000	28913000	37540000	31082000	69349000	39810000	17803000	26999000	35149000	21028000	20986000	28027000
Q8K010	5-oxoprolinase	Oplah	2	642896	494805	419250	460127	522706	399944	613801	467126	438050	523122	387900	573789	732388	640102	536393	647858	605440	472282
Q60590	Alpha-1-acid glycoprotein 1	Orm1	1	5850300	7716800	12816000	7014600	6682700	6632200	5817000	6867400	4963700	6044400	8333200	4243600	4445600	640102	3793900	647858	605440	4208500
P07361	Alpha-1-acid glycoprotein 2	Orm2	2	642896	494805	419250	460127	522706	399944	613801	467126	438050	523122	387900	573789	732388	640102	536393	647858	605440	472282
Q3B7Z2	Oxysterol-binding protein 1	Osbp	5	1489600	785770	623700	460127	662150	399944	1401400	545880	624520	660650	624130	1142800	1828600	1775300	1043900	2180400	1464400	1458600
Q91XL9	Oxysterol-binding protein-related protein 1;Oxysterol-binding protein	Osbpl1a	9	18034000	494805	419250	460127	9790800	3186600	10800000	467126	438050	5453900	387900	9308500	17108000	18148000	8173700	19673000	19711000	12986000
A0ZV96	Protein OSCP1	Oscp1	3	895300	616230	419250	460127	1209900	399944	1105100	760240	772050	523122	387900	1224900	2377900	1018500	536393	2262000	2676700	962200
Q7TQI3	Ubiquitin thioesterase OTUB1	Otub1	12	37403000	39509000	42252000	58904000	56029000	42381000	40241000	31289000	32134000	45475000	31041000	44710000	50105000	55277000	50615000	67138000	57379000	44120000
Q8K2H2	OTU domain-containing protein 6B	Otud6b	2	2299200	2147500	1156000	2348300	522706	2664900	1644100	1991200	1408100	2428300	1001500	2419500	2903800	2190000	1504800	647858	605440	472282
Q9D0K2	Succinyl-CoA:3-ketoacid coenzyme A transferase 1, mitochondrial;Succinyl-CoA:3-ketoacid-coenzyme A transferase	Oxct1	24	266100000	295750000	348220000	375300000	390010000	419010000	293400000	324830000	354300000	324870000	340690000	284190000	245100000	258220000	275920000	235910000	263640000	288490000
Q4KMM3	Oxidation resistance protein 1	Oxr1	26	18161000	11588000	9167200	13941000	17283000	11517000	14859000	12726000	9355800	14340000	11157000	18573000	23881000	24984000	17394000	28168000	25823000	17288000
Q6P9R2	Serine/threonine-protein kinase OSR1	Oxsr1	2	1712000	2933300	964080	1741100	1343800	399944	1956400	2469100	1441700	2137000	1730600	1875300	2708200	1912200	1539600	3276800	3423100	1963400
P09103	Protein disulfide-isomerase	P4hb	22	25767000	14413000	13767000	20677000	21869000	15879000	18679000	14566000	13935000	17251000	12552000	18826000	29032000	27692000	22029000	26784000	25893000	18379000
P50580	Proliferation-associated protein 2G4	Pa2g4	19	38788000	28161000	35105000	47381000	40063000	45944000	40096000	41174000	39792000	44495000	50399000	39118000	42624000	40173000	40350000	43899000	37899000	44055000
P29341	Polyadenylate-binding protein 1	Pabpc1	23	47751000	27682000	23165000	35328000	34119000	28528000	31330000	24140000	19129000	27941000	19857000	28988000	40878000	46624000	30109000	48930000	44711000	32666000
G3UY42	Polyadenylate-binding protein 2	Pabpn1;Gm20521	2	9586100	10551000	7912200	11549000	8843100	6808700	6900500	7578700	6220300	6864000	6413200	7814700	12715000	7667000	8361600	7673400	8458500	6706300
Q8K212	Phosphofurin acidic cluster sorting protein 1	Pacs1	6	5675000	494805	419250	2557600	1209300	399944	613801	467126	438050	523122	387900	2315700	8355900	4124400	536393	8498500	5110600	993720
Q61644	Protein kinase C and casein kinase substrate in neurons protein 1	Pacsin1	23	206710000	207720000	215300000	266940000	238840000	225930000	210810000	197060000	188430000	222560000	185690000	236550000	232200000	237020000	220520000	234590000	265130000	218390000
Q9WVE8	Protein kinase C and casein kinase substrate in neurons protein 2	Pacsin2	8	8637300	7495800	9328000	12027000	8080400	6288400	6246900	7735500	6883500	6321900	6161800	10134000	10717000	9786300	7087800	11352000	8667600	9272400
A0A338P6P7	Protein kinase C and casein kinase substrate in neurons 2	Pacsin2	1	642896	494805	419250	460127	2009100	399944	613801	467126	1299600	523122	387900	573789	732388	1600600	2215800	647858	2745500	1189000
Q08642	Protein-arginine deiminase type-2	Padi2	9	2543500	1594000	419250	460127	1388000	399944	6279400	467126	438050	523122	387900	4974200	3188600	5584500	2009200	10372000	8075800	6866600
P63005	Platelet-activating factor acetylhydrolase IB subunit alpha	Pafah1b1	26	240270000	173250000	213990000	274120000	198000000	268550000	231830000	190960000	241430000	242050000	247620000	237580000	221690000	227390000	284970000	228730000	224220000	285180000
Q61206	Platelet-activating factor acetylhydrolase IB subunit beta	Pafah1b2	8	176220000	123760000	166030000	242150000	195950000	206330000	153750000	166530000	140120000	224840000	197000000	220150000	173230000	175270000	150600000	182130000	211900000	170320000
Q61205	Platelet-activating factor acetylhydrolase IB subunit gamma	Pafah1b3	11	18088000	27153000	33342000	32720000	41768000	36933000	38652000	38619000	47742000	37897000	41151000	31610000	35059000	26513000	37897000	26465000	25949000	31484000
Q9DCL9	Multifunctional protein ADE2;Phosphoribosylaminoimidazole-succinocarboxamide synthase;Phosphoribosylaminoimidazole carboxylase	Paics	11	6537900	8689100	8643200	15603000	10389000	8979800	6268600	6632000	4326500	5660400	3332400	7303500	8038500	7234100	7205600	9157300	9505400	5156000
D3Z3J6	Polyadenylate-binding protein-interacting protein 1	Paip1	5	6520600	5275200	5468500	7409900	5999100	5192600	5098100	5041000	3090600	4567500	2312300	5517000	6169600	6533900	4253800	6288500	7710200	4927200
G5E884	Non-specific serine/threonine protein kinase;Serine/threonine-protein kinase PAK 1	Pak1	19	21748000	18189000	15399000	25995000	23054000	18256000	22261000	18845000	16140000	25221000	17748000	25828000	31917000	31311000	25820000	31333000	30438000	24407000
Q8CIN4	Serine/threonine-protein kinase PAK 2;PAK-2p27;PAK-2p34	Pak2	2	642896	494805	2357400	2514800	2838000	2079200	2910400	3145000	1791500	3185400	387900	3136700	2962600	5208100	2814600	3023000	3049100	3340200
Q61036	Serine/threonine-protein kinase PAK 3	Pak3	3	7885800	494805	419250	10475000	12185000	399944	8029900	467126	438050	14014000	6687800	9474100	10608000	7964600	9239400	12115000	10706000	13352000
Q9Z0P4	Paralemmin-1	Palm	18	144680000	196400000	220040000	200580000	202920000	205040000	156490000	179010000	195740000	202670000	234420000	158050000	135560000	163040000	184770000	157330000	168070000	188540000
Q8BR92	Paralemmin-2	Palm2;Pakap	8	15882000	17375000	20172000	22612000	19114000	23794000	16393000	17767000	19960000	22368000	19567000	16788000	16059000	15801000	17802000	13616000	16136000	16003000
A0A0R4J0J0	Palmdelphin	Palmd	3	3688000	2675700	4429100	4043100	3799200	4210200	3236200	4693900	2831900	4498500	3631400	3013600	4045600	3880700	3148600	3413800	605440	3783600
F8VQA4	Peptidyl-glycine alpha-amidating monooxygenase;Peptidylglycine alpha-hydroxylating monooxygenase;Peptidyl-alpha-hydroxyglycine alpha-amidating lyase	Pam	15	20878000	21341000	11803000	15461000	13851000	10567000	17461000	11159000	10872000	13512000	10492000	18243000	15686000	16164000	20252000	20098000	15700000	20944000
Q9CQV1	Mitochondrial import inner membrane translocase subunit TIM16	Pam16	4	7731500	8743400	7430700	10290000	10045000	9503600	7976600	10183000	10833000	10737000	9277900	9144100	7049300	7518000	10725000	8440200	7620400	8017700
Q6NZM8	Bifunctional 3-phosphoadenosine 5-phosphosulfate synthase 1;Sulfate adenylyltransferase;Adenylyl-sulfate kinase	Papss1	3	3901000	1495600	419250	424880	1544100	399944	2659400	467126	438050	1165800	387900	2272500	2829700	2463200	2900100	3825600	2378800	1909900
Q99LX0	Protein deglycase DJ-1	Park7	15	167000000	248200000	264230000	224620000	234830000	252170000	232090000	249240000	265440000	269090000	282590000	204020000	222900000	181660000	242760000	196850000	199330000	260100000
Q9EPC1	Alpha-parvin	Parva	2	642896	629090	381920	627550	667200	399944	613801	411930	304950	523122	387900	494950	732388	545300	536393	647858	865980	412000
Q9D0B6	Protein PBDC1	Pbdc1	6	5617000	4702100	5642900	8117000	9783700	8319700	5814900	7679900	7439500	8914800	7736300	8130000	6141200	7715900	7595300	8079600	7500600	7287500
P61458	Pterin-4-alpha-carbinolamine dehydratase	Pcbd1	3	15173000	20640000	31664000	19078000	21676000	22685000	22041000	27892000	28201000	22731000	23382000	15698000	13582000	16178000	23084000	16293000	20170000	27004000
A0A0R4J1R7	Pterin-4-alpha-carbinolamine dehydratase 2	Pcbd2	3	4121200	494805	5784400	460127	5539500	399944	6732900	8236700	8368300	9677700	387900	5314800	732388	640102	536393	647858	605440	472282
P60335	Poly(rC)-binding protein 1	Pcbp1	11	21500000	19085000	15988000	23441000	23246000	13959000	20905000	15912000	14175000	20502000	13195000	22349000	30427000	24720000	22273000	27624000	26830000	19897000
Q61990	Poly(rC)-binding protein 2	Pcbp2	7	26406000	13846000	13014000	15470000	19505000	12313000	20857000	17564000	11600000	16485000	11515000	21752000	32335000	26185000	17700000	28127000	25885000	19318000
P57722	Poly(rC)-binding protein 3	Pcbp3	3	9822700	5101300	3683000	3203500	4318700	3062700	5911000	4816000	6426000	3892000	3888600	4698100	6432200	5966300	6446900	7521100	6100900	4694400
Q91ZA3	Propionyl-CoA carboxylase alpha chain, mitochondrial	Pcca	3	3651300	1091000	419250	460127	2477800	399944	613801	467126	438050	3132600	387900	573789	2795700	2707000	2769800	4870700	3986400	472282
Q99MN9	Propionyl-CoA carboxylase beta chain, mitochondrial	Pccb	24	33796000	24234000	13737000	9971200	11196000	13274000	32205000	22205000	18933000	11624000	11289000	30366000	27849000	28997000	31126000	27339000	21989000	27746000
F7BJK1	Protocadherin 1	Pcdh1	3	25487000	17738000	23172000	18363000	14689000	23475000	20847000	23024000	16873000	24081000	18350000	26529000	18140000	23450000	14856000	23115000	27335000	25307000
Q8CFX3	Protocadherin 1	Pcdh1	14	17676000	17623000	13689000	20458000	16571000	16419000	17446000	15334000	13680000	20426000	16602000	21404000	19232000	25183000	17998000	24049000	23243000	22033000
A2RS43	Protocadherin 7	Pcdh7	3	1707800	1062100	899490	1478700	1605500	399944	2076700	1836800	1874900	1892300	1646800	1725200	2878500	2142800	536393	2789100	2967100	472282
A0A2I3BS39	Phosphoenolpyruvate carboxykinase [GTP], mitochondrial	Pck2	5	806390	494805	535320	460127	572490	399944	613801	467126	438050	534350	387900	648700	831470	694040	570150	850670	3101700	718350
Q9QYX7	Protein piccolo	Pclo	44	24750000	8477600	14302000	11280000	14932000	13013000	15689000	14155000	13923000	13630000	13449000	13762000	13678000	11976000	15284000	11472000	16035000	12107000
F7D432	Protein-L-isoaspartate O-methyltransferase;Protein-L-isoaspartate(D-aspartate) O-methyltransferase	Pcmt1	15	138000000	185160000	150540000	89493000	94504000	86468000	179020000	139720000	139170000	101970000	91587000	178810000	154680000	152680000	188620000	136630000	129020000	173170000
Q3TM89	PEST proteolytic signal-containing nuclear protein	Pcnp	4	9140700	8975100	13979000	10010000	12143000	12701000	9588200	11753000	14768000	13047000	13510000	10629000	10418000	10048000	12707000	11264000	10489000	13568000
A8IK50	Purkinje cell protein 2	Pcp2	4	1940900	494805	6181500	460127	6669600	3587200	33547000	467126	19922000	6077800	387900	573789	66983000	640102	6597400	647858	5163400	6945200
Q6W8Q3	Purkinje cell protein 4-like protein 1	Pcp4l1	3	43593000	68241000	57060000	96631000	48688000	84989000	38677000	50077000	53980000	44162000	55388000	47145000	36015000	52505000	41385000	40052000	43102000	46576000
P63239	Neuroendocrine convertase 1	Pcsk1	4	2187100	3002700	3412400	2724000	2712300	4086600	3592500	3632100	3155000	3403300	3182900	2717000	3244600	2901300	2682400	4343300	2928900	2772600
Q9QXV0	ProSAAS;KEP;Big SAAS;Little SAAS;Big PEN-LEN;PEN;PEN-20;PEN-19;Little LEN;Big LEN	Pcsk1n	13	205480000	292170000	347620000	322130000	335700000	313120000	227890000	267840000	271270000	271710000	312780000	197020000	180930000	157060000	237760000	169990000	204940000	249730000
P21661	Neuroendocrine convertase 2	Pcsk2	11	7909800	6500900	5707700	8453700	5518500	7498100	5760800	4324700	5807700	6308100	5018200	7550600	6871200	7705100	8109400	9416400	8081600	9126000
G5E8R3	Pyruvate carboxylase;Pyruvate carboxylase, mitochondrial	Pcx;Pc	21	3212500	438640	856170	440320	3284300	307460	4125700	368030	443210	963520	157510	4445000	10617000	13568000	3078900	15981000	19256000	3803000
Q9CQF9	Prenylcysteine oxidase	Pcyox1	16	25252000	16147000	7028500	6290900	9988500	6408800	19753000	6669800	5738300	5264900	4893300	20292000	21601000	20369000	18643000	23130000	19257000	21145000
Q811Q9	Choline-phosphate cytidylyltransferase B	Pcyt1b	2	2646500	3131500	2326100	2673800	2514000	399944	2939400	3307800	874970	2122300	1531400	573789	2486700	640102	4869600	647858	2294000	3648800
A2ABY3	Ethanolamine-phosphate cytidylyltransferase	Pcyt2	14	20111000	10829000	9668200	6987000	10211000	10763000	17593000	13373000	14199000	11805000	10863000	16614000	17930000	17346000	18867000	18343000	18003000	19237000
Q3UHX2	28 kDa heat- and acid-stable phosphoprotein	Pdap1	6	39957000	58623000	64239000	55259000	61924000	60481000	42501000	55063000	64274000	59230000	67884000	42912000	39735000	36796000	41511000	39141000	46255000	56071000
Q8VE70	Programmed cell death protein 10	Pdcd10	6	14976000	18360000	16465000	19156000	18483000	16546000	17101000	20416000	16190000	23779000	15507000	17707000	19323000	20015000	19918000	18518000	15615000	19091000
P56812	Programmed cell death protein 5	Pdcd5	6	52972000	74287000	70233000	68561000	71303000	72148000	61555000	85333000	72678000	75372000	69748000	60883000	61090000	55808000	64993000	56752000	54387000	67520000
P12815	Programmed cell death protein 6	Pdcd6	10	38861000	49077000	62751000	50804000	50332000	40650000	45260000	53480000	45389000	57238000	42522000	40636000	44519000	38686000	42570000	40153000	37919000	36191000
Q9WU78	Programmed cell death 6-interacting protein	Pdcd6ip	2	332260	494805	419250	245850	522706	399944	613801	467126	438050	523122	387900	490380	640590	488530	316210	583760	1252600	472282
Q8BFQ8	Parkinson disease 7 domain-containing protein 1	Pddc1	7	25664000	31720000	37551000	31886000	44542000	36976000	32318000	47516000	35733000	38165000	46913000	33186000	29714000	26405000	30687000	25648000	31345000	31452000
Q61481	Calcium/calmodulin-dependent 3,5-cyclic nucleotide phosphodiesterase 1A	Pde1a	17	14657000	12084000	11562000	9823200	9952200	9880800	14589000	10622000	8487900	10829000	7711100	16306000	18396000	18679000	17071000	25194000	19230000	16142000
Q01065	Calcium/calmodulin-dependent 3,5-cyclic nucleotide phosphodiesterase 1B	Pde1b	14	9909900	5338400	3715700	4212300	6473500	5070000	8293100	5203800	3347400	6053800	3324900	10930000	13095000	14265000	9961900	18019000	14144000	9694200
[truncated: 1,126 more rows]

## Sheet: Female heart
Table S2: Label-free LC-MS/MS data obtained for female heart samples
[truncated: 1,892 more rows]

[truncated: 2 more sheets: Female liver, Female spleen]
