# Supplementary material for: Sex and organ specific proteomic responses to vitamin C deficiency in the brain, heart, liver, and spleen of Gulo-/- mice
Source: PLoS One. 2024 Oct 10;19(10):e0311857. doi: 10.1371/journal.pone.0311857 (PMC11476689; doi:10.1371/journal.pone.0311857)
Supplement: S3 Table — (XLSX) [file pone.0311857.s009.xlsx]

## Sheet: Column header
Table S3: Label-free LC-MS/MS data obtained for male brain, heart, liver, and spleen samples
Column header	Description
Accession	UniProt accession number of the leading razor protein
ProteinNames	Protein name
GeneNames	official gene name
RazorUniquePeptides	Number of unique and razor peptides
MGL00_2783	LFQ intensities, normalized and imputed.
MGL00_2784
MGL00_2787
MGL01_2711
MGL01_2712
MGL01_2713
MGL05_2890
MGL05_2897
MGL05_2898
MGL40_2690
MGL40_2691r
MGL40_2719
MGLR40_2828
MGLR40_2829
MGLR40_2831
MWT00_2677
MWT00_2682
MWT00_2683

## Sheet: Male brain
Table S3: Label-free LC-MS/MS data obtained for male brain samples
Accession	ProteinNames	GeneNames	RazorUniquePeptides	MGL00_2783	MGL00_2784	MGL00_2787	MGL01_2711	MGL01_2712	MGL01_2713	MGL05_2890	MGL05_2897	MGL05_2898	MGL40_2690	MGL40_2691r	MGL40_2719	MGLR40_2828	MGLR40_2829	MGLR40_2831	MWT00_2677	MWT00_2682	MWT00_2683
A0A1W2P6X0	RIKEN cDNA 1500009L16 gene	1500009L16Rik	1	510860	622818	476301	2572300	3123400	2934200	2458100	448838	2511400	550676	577498	503231	2391900	659321	512069	500534	3297600	2049700
Q9CPS8	Small membrane A-kinase anchor protein (Small membrane AKAP) (smAKAP)	1700019D03Rik	1	697500	1000900	731110	483080	774900	365380	675720	746090	315940	831490	563000	629760	1036500	735540	737150	449180	651830	712260
Q9D9H8	Mitochondrial protein C2orf69 homolog	1700066M21Rik	1	1923400	1311300	476301	1351900	452748	391724	486551	448838	389148	1683900	2500400	503231	2383600	3007300	1481600	500534	1331700	424220
A0A0R4J099	Protein CUSTOS	2210016L21Rik	2	1690800	2082500	2166600	595154	3350300	3150900	2352500	448838	389148	2276900	1818300	2512200	592576	2388800	512069	2081600	2256900	2050800
Q9D7E4	UPF0449 protein C19orf25 homolog	2310011J03Rik	4	9018700	8770100	12274000	9336400	9870700	12930000	12942000	12230000	11124000	9979100	9882300	11593000	9540200	6376900	11758000	11201000	10739000	12581000
Q8C3W1	Uncharacterized protein C1orf198 homolog	2310022B05Rik	7	3668200	5168600	6044700	5178600	5055200	4984700	4324500	4651900	4113600	3312500	4409400	4564300	3291200	3689400	4888700	3202500	3472600	3827100
F6X1P1	RIKEN cDNA 2310061I04 gene	2310061I04Rik	3	1668400	2155400	476301	2060400	452748	391724	486551	448838	1239500	1480000	1133100	503231	2364300	3007100	2850000	987870	564720	424220
A0A087WSJ7	RIKEN cDNA 2410002F23 gene	2410002F23Rik	1	510860	841190	488030	595154	452748	998270	486551	448838	389148	550676	577498	503231	592576	659321	474520	500534	564720	424220
F6XV67	RIKEN cDNA 2410004B18 gene	2410004B18Rik	1	2267000	622818	3560300	3491000	5587500	391724	4121800	3355700	4302700	550676	2049800	3873900	2367300	2744200	2539800	4206300	3958100	424220
Q9CYS6	Uncharacterized protein C2orf72 homolog	2810459M11Rik	2	3771200	8991200	4804000	4847900	8253700	5767700	3352000	3741400	3834200	2924900	7005300	4229400	4187000	6379500	7366200	4855300	4488900	1618500
D3Z1F7	Putative monooxygenase p33MONOX	4833439L19Rik	2	5077500	3706300	4517000	3379200	5467000	4523600	5571300	5145700	4418100	4238300	5213100	5739300	592576	3191200	4244500	4179600	3121900	5304500
D3Z5T8	RIKEN cDNA 4930407I10 gene	4930407I10Rik	1	7654000	7721000	3594300	7999900	2595200	5459400	4662700	6920900	4200300	7517100	8974200	6512800	6340000	8222200	6748600	6730000	5464900	3988400
Q91V76	Ester hydrolase C11orf54 homolog (EC 3.1.-.-)	4931406C07Rik	10	17716000	16293000	17780000	19742000	17988000	19094000	20218000	20239000	20446000	18923000	17752000	20406000	25220000	20745000	19316000	19180000	23120000	19484000
Q3TA40	RIKEN cDNA 6430548M08 gene	6430548M08Rik	9	12240000	15161000	10730000	8361900	11391000	12489000	9558800	8757700	8029000	10490000	11151000	8636000	8583800	10884000	10095000	10256000	8734800	7673700
Q61838	Alpha-2-macroglobulin;Alpha-2-macroglobulin 165 kDa subunit;Alpha-2-macroglobulin 35 kDa subunit	A2m	6	510860	4278600	4093700	6032300	3469200	391724	5378900	5747700	389148	550676	3104000	503231	592576	3951100	5538900	500534	5021400	424220
A0A571BDM4	AP2 associated kinase 1	Aak1	1	510860	622818	476301	595154	452748	391724	486551	2166600	389148	550676	577498	503231	592576	659321	512069	3144800	564720	424220
Q3UHJ0	AP2-associated protein kinase 1	Aak1	20	22631000	23658000	22009000	21801000	23222000	23415000	29040000	26042000	27710000	22814000	22528000	24041000	25443000	21461000	23470000	22734000	23044000	22960000
D3YWY5	Mth938 domain-containing protein	Aamdc	4	18347000	18884000	25072000	18056000	23187000	26523000	25479000	25278000	17165000	16485000	20180000	20477000	17667000	13017000	15996000	16996000	18248000	28448000
Q3TJ22	Angio-associated migratory protein	Aamp	2	1496400	1735100	476301	2104800	452748	391724	486551	1525000	1625500	2705500	2689500	1554600	1547000	2362700	512069	500534	2474300	424220
Q8BGQ7	Alanine--tRNA ligase, cytoplasmic	Aars	8	2196000	2184300	937920	1501400	1182100	1092200	1560700	1056200	1074700	1507100	2390200	1235200	1615200	2000600	1898100	1702800	1468200	920030
P61922	4-aminobutyrate aminotransferase, mitochondrial	Abat	25	28665000	36085000	9123700	33937000	16658000	11415000	16002000	12233000	10714000	36719000	40226000	16558000	29607000	45661000	41271000	30281000	33936000	12132000
P61222	ATP-binding cassette sub-family E member 1	Abce1	6	3657400	3683500	2147300	3651100	2647500	391724	486551	448838	389148	3714000	3526100	503231	3640000	3910900	3980000	3757300	2798400	3104300
Q6PE15	Mycophenolic acid acyl-glucuronide esterase, mitochondrial	Abhd10	10	18826000	17835000	23412000	21812000	21472000	24544000	27688000	28221000	26442000	22058000	22504000	26541000	28302000	19758000	20351000	22966000	22583000	26367000
D3YYK0	Alpha/beta hydrolase domain-containing protein 11	Abhd11	2	1691400	2819400	2482600	4024300	2192400	1797200	1630300	2633400	389148	3118200	2021900	1334200	2723800	4082700	2765300	1870900	3210900	1136900
A0A087WP24	Alpha/beta hydrolase domain-containing protein 14B	Abhd14b	3	1872200	2512400	1959500	595154	1939700	2302300	1307400	2139200	389148	550676	577498	503231	592576	1960400	2029500	500534	564720	424220
B7ZCU2	Abl interactor 1	Abi1	15	25001000	34469000	32244000	28563000	30680000	26945000	23908000	24818000	27519000	24075000	26891000	20679000	27142000	27971000	27790000	23743000	25003000	20450000
A0A087WRS3	Abl interactor 2	Abi2	7	7976700	9967300	7956900	7536400	9082700	7285600	8153000	6439500	6531100	6440100	8719000	5845900	6874900	7151900	8686000	5708000	6436200	6447400
E9Q9C4	Actin-binding LIM protein 1	Ablim1	3	281260	806100	394110	583990	233390	329490	486551	394380	306190	550676	442350	270950	379910	491450	275740	281730	347470	148810
E9Q0W6	Actin-binding LIM protein 2	Ablim2	5	3168400	3463500	3307100	3147200	2533800	3031200	2155000	3107900	389148	2533400	3147900	3130100	2307400	3189500	3106700	2395700	2734100	2526100
Q4KML4	Costars family protein ABRACL	Abracl	4	22855000	17307000	19319000	21635000	19959000	15655000	17564000	19632000	19115000	17238000	17656000	17230000	21527000	21393000	16979000	15327000	17720000	14884000
H3BKL5	3-ketoacyl-CoA thiolase A, peroxisomal;3-ketoacyl-CoA thiolase B, peroxisomal	Acaa1a;Acaa1b	6	4584100	5535500	2924600	3967900	5410500	3714900	2083400	2374100	2920600	3005100	4475500	2645700	4034600	5430400	3996500	4070700	3451400	1931800
Q8BWT1	3-ketoacyl-CoA thiolase, mitochondrial	Acaa2	7	10875000	12629000	5182000	8296600	6975400	6024500	5899300	4140800	4247700	9208800	7247700	5148600	6065100	9803700	9303400	8718400	6219600	4868700
Q8K370	Acyl-CoA dehydrogenase family member 10	Acad10;Acad12	3	3895500	2472900	3909800	5243200	3159800	3862000	2536500	3634800	3925500	3720500	577498	3326000	4053800	4665100	2918200	5611300	4517800	424220
A0A0R4J083	Long-chain specific acyl-CoA dehydrogenase, mitochondrial	Acadl	19	119980000	104570000	130140000	108830000	124680000	139930000	118270000	130830000	126870000	109020000	111410000	137610000	121330000	102840000	103290000	116470000	121650000	148050000
P45952	Medium-chain specific acyl-CoA dehydrogenase, mitochondrial	Acadm	13	19755000	15335000	17389000	17797000	17070000	19442000	13620000	16101000	13914000	16327000	16032000	15149000	16618000	14117000	13900000	15308000	14299000	15333000
Q07417	Short-chain specific acyl-CoA dehydrogenase, mitochondrial	Acads	12	12303000	11835000	12796000	17027000	17541000	15491000	14576000	16057000	16991000	12642000	10350000	14252000	15482000	13088000	11691000	15658000	14412000	17990000
Q61282	Aggrecan core protein	Acan	13	4140900	4117800	5117800	4716300	4782600	4398300	5099200	5623700	4287300	3990300	4532100	5156600	4154800	2798700	4984900	4344300	5116500	4352600
Q8QZT1	Acetyl-CoA acetyltransferase, mitochondrial	Acat1	22	484460000	467570000	606130000	474330000	548190000	579700000	493590000	487060000	452730000	490650000	456730000	498240000	426650000	418320000	411720000	492310000	508420000	556240000
Q8CAY6	Acetyl-CoA acetyltransferase, cytosolic	Acat2	11	50962000	59939000	57272000	62280000	47410000	48938000	38556000	57672000	55585000	66169000	53550000	63196000	63845000	57079000	57169000	57058000	58756000	44387000
Q80X81	Acetyl-Coenzyme A acetyltransferase 3	Acat3	2	6377200	7182500	7259700	9887800	6248300	5811900	5349100	6082800	7845400	8443800	7706800	8322300	7883100	9151700	7481400	7866000	8304400	5813000
A0A0R4J079	Golgi resident protein GCP60	Acbd3	2	691330	929460	476301	717410	452748	391724	486551	448838	389148	550676	577498	503231	592576	659321	512069	417300	564720	424220
A0A2I3BRB9	Acyl-CoA-binding domain-containing protein 5	Acbd5	1	510860	622818	2502300	595154	3274200	4599700	486551	1941300	389148	550676	577498	503231	592576	659321	512069	500534	564720	424220
Q9D061	Acyl-CoA-binding domain-containing protein 6	Acbd6	5	3984000	4570700	2610600	3592700	3699500	4743600	2989700	2470800	389148	1664800	2597100	503231	3101000	4405100	2853100	2447300	2468400	1915700
Q52KR6	Apoptotic chromatin condensation inducer in the nucleus	Acin1	4	1848400	3150100	2847200	2567900	2559200	2373500	1567400	2029400	389148	2408700	2457600	2286100	1849400	1465300	2169600	2789100	2435100	2420400
Q91V92	ATP-citrate synthase	Acly	2	745660	841580	476301	595154	452748	391724	913040	448838	389148	550676	577498	503231	592576	659321	846140	930460	564720	424220
P28271	Cytoplasmic aconitate hydratase	Aco1	4	2996700	622818	476301	595154	452748	391724	486551	448838	389148	550676	1642400	503231	592576	1552100	512069	500534	564720	424220
Q99KI0	Aconitate hydratase, mitochondrial	Aco2	37	134640000	157160000	53573000	117510000	63267000	40066000	70944000	33081000	31187000	106470000	142310000	38214000	95481000	172780000	156400000	98888000	85196000	31308000
Q9CQR4	Acyl-coenzyme A thioesterase 13;Acyl-coenzyme A thioesterase 13, N-terminally processed	Acot13	5	28469000	30413000	24793000	23416000	20611000	20430000	21750000	20336000	21026000	23424000	30975000	24522000	18434000	26467000	31301000	20518000	19032000	22202000
E9PYH2	Cytosolic acyl coenzyme A thioester hydrolase	Acot7	20	337970000	266320000	368500000	308150000	353490000	265440000	142820000	104000000	119420000	282130000	263520000	164490000	243650000	268430000	274030000	242450000	236640000	139110000
P58137	Acyl-coenzyme A thioesterase 8	Acot8	2	265740	602810	559680	595154	580260	391724	1127000	1172700	389148	1418000	1595100	1629900	2171400	1936100	1249800	1690900	2167000	1631100
Q9R0X4	Acyl-coenzyme A thioesterase 9, mitochondrial;Acyl-coenzyme A thioesterase 10, mitochondrial	Acot9;Acot10	3	1518700	816840	476301	1123100	623070	513260	486551	448838	389148	550676	973230	503231	592576	1605300	1211300	500534	728060	424220
Q9R0H0	Peroxisomal acyl-coenzyme A oxidase 1	Acox1	24	10419000	9990700	10668000	9384500	11717000	10858000	9943400	11436000	11325000	8499500	7305500	10283000	9738700	7592500	7243900	8434700	8317300	10313000
Q9D358	Low molecular weight phosphotyrosine protein phosphatase	Acp1	3	21337000	27529000	20696000	19990000	23881000	23152000	20541000	12632000	14575000	17155000	14955000	13219000	12783000	18643000	20570000	20192000	14412000	12910000
A0A5F8MPS7	Lysosomal acid phosphatase	Acp2	3	7626300	5239500	3819500	7556400	2697600	391724	3943400	4460600	8295400	7406700	4136600	5365700	7202200	5119300	5480000	6588500	6890400	3563100
Q99PU5	Long-chain-fatty-acid--CoA ligase ACSBG1	Acsbg1	6	2933800	2862100	2123000	595154	1880800	391724	486551	3118000	389148	2163900	2387200	1972500	592576	2379900	2485100	2448900	2742600	2553400
E9Q7Y2	Long-chain-fatty-acid--CoA ligase 6	Acsl6	2	4035100	1461100	476301	595154	1573400	391724	2435000	448838	389148	694980	1156700	503231	784550	659321	512069	1581300	1111300	424220
P60710	Actin, cytoplasmic 1;Actin, cytoplasmic 1, N-terminally processed	Actb	1	172160000	191610000	152700000	172190000	194490000	172030000	168830000	187290000	170010000	146770000	120780000	161050000	161640000	146690000	117660000	144840000	161560000	189130000
Q8BFZ3	Beta-actin-like protein 2	Actbl2	2	2863500000	2657200000	4058700000	3823600000	3035800000	4426400000	3052800000	3756600000	2091200000	3117900000	3257200000	3060700000	3348100000	2676400000	2635400000	2961700000	3532600000	3109100000
P68033	Actin, alpha cardiac muscle 1;Actin, alpha skeletal muscle	Actc1;Acta1	8	2661300000	2768100000	3423100000	3021700000	4202800000	3466900000	2498500000	3078400000	4405100000	3329100000	2277600000	3072800000	2520100000	3060900000	2883700000	2297300000	2787700000	2877200000
P63260	Actin, cytoplasmic 2;Actin, cytoplasmic 2, N-terminally processed	Actg1	28	10496000000	9953100000	12981000000	11016000000	11381000000	10799000000	10706000000	10911000000	10230000000	10425000000	10270000000	11058000000	9534200000	9883300000	10397000000	9425500000	10895000000	10901000000
Q9Z2N8	Actin-like protein 6A	Actl6a	3	787300	772750	476301	1248500	1066000	391724	486551	448838	389148	1066900	1067800	1232200	1008000	786870	1270500	1042500	564720	424220
F8WI57	Actin-like protein 6B	Actl6b	3	510860	534380	476301	595154	452748	409110	332870	448838	389148	396040	692080	503231	592576	659321	463310	500534	564720	424220
A1BN54	Alpha-actinin-1	Actn1	38	34869000	36900000	9874400	36981000	9477200	12127000	8307500	7141900	9778300	18400000	32172000	10108000	19091000	31291000	31677000	20222000	17199000	2060300
E9Q2W9	Actinin alpha 4	Actn4	2	5768000	6075200	2897800	4845300	2323800	391724	486551	448838	389148	5387500	5552600	3172700	4167300	5359400	6026500	4347400	3022100	424220
A0A1L1SV25	Alpha-actinin-4	Actn4	18	12900000	14761000	5474400	13226000	2806900	6340200	2903400	3434500	4474600	9700600	11489000	6520100	8011800	11121000	11295000	7829800	8227500	148620
Q9QZB7	Actin-related protein 10	Actr10	11	4372000	6714800	2518900	7125500	1973800	1156300	758200	1188300	1140300	7151400	6063400	2054600	4589000	8939800	7476500	4515100	3968100	519790
P61164	Alpha-centractin	Actr1a	7	35737000	34257000	9738500	40428000	14913000	10761000	6815400	8797500	8883600	56226000	48764000	16217000	35792000	59252000	49007000	38983000	34826000	4665700
Q8R5C5	Beta-centractin	Actr1b	18	49804000	49841000	13944000	51313000	20416000	12336000	11064000	15360000	12920000	60406000	55895000	23169000	42565000	71436000	54942000	45574000	41621000	8124200
P61161	Actin-related protein 2	Actr2	16	84223000	79387000	48222000	72900000	44426000	42464000	25285000	32064000	34393000	81078000	71482000	47324000	60919000	94649000	82009000	65584000	61081000	26423000
Q99JY9	Actin-related protein 3	Actr3	20	56710000	56711000	23877000	53131000	26490000	25474000	21268000	20688000	19568000	50584000	48837000	28529000	43377000	55404000	50469000	46209000	39112000	15239000
Q641P0	Actin-related protein 3B	Actr3b	4	9803700	11796000	2770100	9800700	5867800	2786600	4526700	448838	3890300	6636100	8069700	503231	8285900	11866000	9492300	6595100	5791100	1895200
A0A1L1SS90	Aminoacylase-1	Acy1	16	11320000	9252700	10445000	10228000	9849600	8702400	9472800	10298000	10452000	12365000	11128000	11921000	11681000	11481000	11052000	10627000	11093000	11184000
P56376	Acylphosphatase-1;Acylphosphatase	Acyp1	7	70902000	62511000	62080000	74311000	63458000	69814000	71003000	83874000	87101000	83203000	76471000	91004000	82768000	71190000	77327000	77697000	74128000	70965000
P56375	Acylphosphatase-2	Acyp2	5	30501000	23103000	32236000	29085000	38380000	34499000	30217000	38008000	34755000	32363000	32768000	37301000	33364000	26279000	27921000	33948000	36323000	34365000
Z4YL50	Adenosine deaminase-like protein	Adal	2	2379100	622818	476301	595154	452748	391724	486551	2093900	389148	2424000	1847000	1798300	592576	659321	2129200	1631400	1521500	2539700
O35598	Disintegrin and metalloproteinase domain-containing protein 10	Adam10	13	12188000	11356000	14915000	11400000	13377000	16096000	12225000	14326000	15281000	11851000	11623000	14243000	13684000	13043000	11262000	13440000	13464000	16458000
Q7TQG7	Disintegrin and metalloproteinase domain-containing protein 11	Adam11	12	12985000	13698000	9480800	14056000	8635700	11879000	8037700	12510000	12540000	16038000	16722000	13218000	15931000	15029000	16323000	15504000	13145000	7250800
Q9R1V6	Disintegrin and metalloproteinase domain-containing protein 22	Adam22	22	49639000	47072000	38054000	51992000	38086000	49922000	33678000	47804000	54747000	48504000	42531000	54768000	49770000	47539000	44585000	51225000	49027000	45854000
Q9R1V7	Disintegrin and metalloproteinase domain-containing protein 23	Adam23	15	41535000	42790000	29229000	38807000	24334000	29792000	24123000	29407000	27452000	45822000	42067000	37146000	36170000	39940000	44297000	38740000	37278000	23267000
Q60936	Atypical kinase ADCK3, mitochondrial	Adck3	3	5238600	6371600	6601800	5606000	6480000	6986800	5640600	5465300	6627400	5518600	6442200	5149100	6241400	5164200	4885600	6359900	7510900	6385900
O70176	Pituitary adenylate cyclase-activating polypeptide;PACAP-related peptide;Pituitary adenylate cyclase-activating polypeptide 27;Pituitary adenylate cyclase-activating polypeptide 38	Adcyap1	1	1652700	622818	2063200	595154	1710200	391724	1421400	448838	1750700	967850	577498	1096300	592576	659321	512069	1434000	564720	1185800
E9Q1K3	Alpha-adducin	Add1	18	16127000	22987000	10803000	15224000	13006000	10361000	15083000	9296200	7184700	11016000	14899000	10078000	14451000	16171000	17753000	14301000	13490000	8875200
Q9QYB8	Beta-adducin	Add2	12	13427000	14636000	9142500	13262000	12094000	9869200	13329000	13946000	13801000	12503000	12753000	9487300	9994200	13567000	12175000	11871000	11217000	9035500
Q9QYB5	Gamma-adducin	Add3	7	10572000	13151000	9692500	8138400	8967100	9161900	9600900	10352000	8996500	9972800	7381700	7125100	8182200	13182000	10106000	11025000	8805200	11385000
P28474	Alcohol dehydrogenase class-3	Adh5	11	10854000	14961000	5812400	11142000	6657100	5987100	5961300	3280900	3569300	9178000	12017000	4985100	7702700	11294000	11070000	6902000	7074600	2915500
H7BXB9	Adipose-secreted signaling protein	Adissp;1700037H04Rik	5	10121000	15332000	18833000	16781000	14611000	17631000	11499000	13019000	12813000	17048000	18546000	13698000	13764000	17452000	17901000	15184000	15182000	13737000
P55264	Adenosine kinase	Adk	15	21850000	30557000	27463000	42601000	20862000	21448000	20392000	26436000	26422000	66808000	64632000	43167000	67386000	70887000	69869000	54706000	44085000	21584000
Q6PDY2	2-aminoethanethiol dioxygenase	Ado	11	10295000	8797700	10510000	11445000	8188200	9557500	9013800	10883000	9986600	9964800	11865000	10593000	8369300	9195200	8813300	9448900	8963400	8950900
P54923	[Protein ADP-ribosylarginine] hydrolase	Adprh	9	3911300	8588300	7514500	7197400	4412000	5314500	9851500	13285000	8821500	12828000	10658000	10123000	14931000	14732000	15370000	10168000	13626000	11488000
Q8CG72	Poly(ADP-ribose) glycohydrolase ARH3	Adprhl2	8	13635000	11893000	8847800	17634000	8966900	12481000	10665000	16462000	18055000	16302000	15722000	20064000	19831000	14216000	16012000	17333000	17871000	9958700
Q99KS6	Manganese-dependent ADP-ribose/CDP-alcohol diphosphatase	Adprm	2	1594300	961920	597690	1381400	1482500	1531500	1433600	1297500	1704900	1237600	1242200	1784000	1752400	1268200	1107400	1756900	1403400	1182800
P46664	Adenylosuccinate synthetase isozyme 2	Adss	22	45512000	33333000	45097000	11965000	45197000	35734000	40011000	47375000	37430000	43172000	32245000	44336000	45025000	31243000	34731000	45815000	35649000	61002000
P28650	Adenylosuccinate synthetase isozyme 1	Adssl1	18	33207000	24342000	32099000	34337000	42756000	34757000	37581000	40933000	40221000	37844000	27684000	35339000	37283000	27932000	29937000	36052000	34313000	43823000
Q8BZI0	Actin filament-associated protein 1-like 1	Afap1l1	1	14694000	10626000	9467100	17600000	17965000	21943000	11649000	19469000	21553000	17320000	16934000	22178000	12986000	16345000	22065000	20422000	16216000	15170000
Q8JZQ2	AFG3-like protein 2	Afg3l2	9	13569000	8499500	6770700	7967200	11841000	7900900	8870900	5862200	3752400	7495200	8140900	7056700	5255900	7178500	6969200	7984800	6280100	7506800
A0A1D5RMG4	Arf-GAP with GTPase, ANK repeat and PH domain-containing protein 3	Agap3	3	3203100	6021400	4210400	5105600	2489700	4039400	4042100	3791700	2479300	3022200	4154900	3580400	4866800	4047100	3957100	3497900	3302300	3730500
A0A087WRL1	Arf-GAP domain and FG repeat-containing protein 1	Agfg1	3	5891700	11403000	5301000	5960800	7020500	3360400	5596100	3211500	5907500	5175000	4257000	3297600	5674300	4929300	3065000	4016200	3520700	424220
Q9ESW4	Acylglycerol kinase, mitochondrial	Agk	9	7047400	10649000	5079100	3923300	2072700	2998700	2695800	2108600	4549100	7745300	13761000	5779400	5736900	12366000	11982000	9096300	7862600	2569300
A0A0G2JGI9	Glycogen debranching enzyme (EC 2.4.1.25) (EC 3.2.1.33) (Glycogen debrancher)	Agl	8	1039000	1837200	476301	1248700	452748	391724	486551	448838	389148	1742300	2065800	503231	2364300	3771200	3104900	1329500	795780	424220
G3UWV6	1-acyl-sn-glycerol-3-phosphate acyltransferase;1-acyl-sn-glycerol-3-phosphate acyltransferase alpha	Agpat1	1	262110	536620	476301	310830	452748	142480	351680	448838	389148	550676	301150	503231	276010	279970	386690	318690	564720	424220
P50247	Adenosylhomocysteinase	Ahcy	24	107970000	94407000	130400000	111570000	126250000	126700000	146710000	149010000	139060000	113720000	114300000	139720000	129820000	100150000	101420000	115600000	126230000	160890000
Q80SW1	Putative adenosylhomocysteinase 2	Ahcyl1	24	30367000	37067000	9684400	39687000	12783000	10438000	12013000	9300400	7393700	39650000	49307000	10639000	39697000	66333000	53346000	30851000	22980000	6538800
F8WGT1	Adenosylhomocysteinase;Putative adenosylhomocysteinase 3	Ahcyl2	10	7481900	10713000	3227400	10387000	4339700	2923300	2642300	2357500	3595300	13450000	9663600	3695100	7173300	18001000	11391000	8373000	5030100	2270300
E9Q616	AHNAK nucleoprotein (desmoyokin)	Ahnak	14	1331500000	1085400000	1394500000	1108100000	1423400000	1263600000	1231700000	1458800000	1319800000	1051600000	934560000	1298800000	1067600000	989880000	1291000000	1174700000	1241600000	1739800000
A0A7N9VR94	AHNAK nucleoprotein 2	Ahnak2	3	3284700	3551200	3118200	2905400	3262500	2787900	4039300	4190200	3280400	3447600	3882100	2488500	592576	3419100	512069	3276400	4013700	424220
Q8BK64	Activator of 90 kDa heat shock protein ATPase homolog 1	Ahsa1	3	4966200	5843500	2797400	4159100	3867500	1937000	4462700	3442800	2473200	3205600	5111400	2482000	3330200	5153200	5743500	4469000	2408500	2095300
P29699	Alpha-2-HS-glycoprotein	Ahsg	5	13746000	19102000	29102000	18725000	9531500	19797000	14677000	20323000	21494000	16835000	13590000	16085000	14395000	17481000	14941000	16367000	13657000	11925000
Q922M7	Ashwin	AI597479	1	510860	622818	476301	595154	452748	391724	486551	448838	389148	550676	577498	503231	592576	659321	512069	500534	564720	424220
Q8C4Q6	Axin interactor, dorsalization-associated protein	Aida	3	2871500	5162700	476301	2876000	2247900	3531000	486551	2068900	2766400	4592600	5476600	3583300	6078300	4955600	5505700	3984500	3895600	424220
B1AU25	Apoptosis-inducing factor 1, mitochondrial	Aifm1	8	8254700	27681000	5382200	4276700	2823800	2745000	6366000	448838	1614900	7474100	9456200	3999200	4684500	7970700	9492200	9152100	7203000	424220
Q3UZG4	Aminoacyl tRNA synthase complex-interacting multifunctional protein 1;Endothelial monocyte-activating polypeptide 2	Aimp1	6	4783300	5626800	5533600	3926300	5529800	6738300	7965400	5277700	9798100	4609700	4486400	5208700	4805700	5179000	5397100	4319100	3958800	4143200
O08915	AH receptor-interacting protein	Aip	8	11453000	10502000	9450700	11332000	7231200	9936900	8077000	10486000	9632900	9750600	10928000	12545000	10285000	11079000	11988000	9715600	10976000	4170400
Q9R0Y5	Adenylate kinase isoenzyme 1	Ak1	12	101990000	128090000	125990000	113330000	143490000	111120000	114300000	119220000	99288000	99913000	91164000	100060000	100120000	102250000	105620000	85324000	90258000	91030000
Q9WTP6	Adenylate kinase 2, mitochondrial;Adenylate kinase 2, mitochondrial, N-terminally processed	Ak2	3	9871700	7657900	5715300	9050300	5635200	10326000	2575200	8557800	10682000	10176000	9946800	13328000	10568000	9834900	10239000	8007500	7844800	3591700
Q9WTP7	GTP:AMP phosphotransferase AK3, mitochondrial	Ak3	11	13414000	10558000	8645500	10407000	9746100	9996100	9976200	11664000	7095300	9971700	9883300	8284800	8930300	9273300	10761000	8798800	9196500	7564400
Q9WUR9	Adenylate kinase 4, mitochondrial	Ak4	9	20100000	21683000	22948000	15810000	15700000	16015000	16707000	15546000	13648000	19006000	16497000	15445000	14633000	17210000	19329000	14731000	14149000	11699000
A0A668KLV9	A-kinase anchor protein 12	Akap12	6	51140000	42688000	39903000	17069000	452748	36338000	21972000	44544000	36864000	35857000	39261000	20119000	43824000	33433000	34092000	45613000	36492000	32189000
H3BIV5	A-kinase anchor protein 5	Akap5	21	23291000	32105000	35409000	25613000	30062000	30054000	38460000	27298000	27026000	24154000	29499000	27573000	21278000	24845000	27290000	27898000	28841000	30849000
O55074	A-kinase anchor protein 7 isoform alpha;A-kinase anchor protein 7 isoform gamma	Akap7	3	14215000	15097000	19924000	12052000	17387000	15651000	21197000	17800000	13078000	10812000	11804000	14729000	11634000	10870000	11942000	11346000	14733000	17371000
Q9JII6	Alcohol dehydrogenase [NADP(+)]	Akr1a1	18	93389000	94191000	62954000	80304000	52565000	55898000	57484000	48588000	45312000	98386000	111100000	63984000	99880000	121090000	108520000	77440000	71176000	45074000
P45376	Aldose reductase	Akr1b1;Akr1b3	13	15143000	17761000	11466000	18778000	10639000	11493000	14482000	12252000	12896000	19967000	21995000	15545000	18293000	22457000	22990000	20161000	17654000	10887000
D3Z494	Aldose reductase-related protein 1	Akr1b10;Akr1b7	4	6449000	7813800	4122600	7798900	5239700	5586300	6286500	6158000	5995500	7770000	8098300	6935500	7345300	9245900	8864300	8566200	7056800	4548900
Q9DCT1	1,5-anhydro-D-fructose reductase	Akr1e2;Akr1e1	8	13346000	13297000	5874600	13694000	3491900	6478800	2914000	6502300	5516500	12846000	15080000	7381200	11992000	14995000	13682000	13327000	12023000	4197000
Q8CG76	Aflatoxin B1 aldehyde reductase member 2	Akr7a2	4	2682100	3154200	2130600	3741000	452748	2323700	486551	448838	1404300	2431800	3321300	2697900	1832100	3252900	2403100	2112500	2699100	424220
F6R8S6	Proline-rich AKT1 substrate 1	Akt1s1	4	5820300	7989800	7667300	6808200	3970900	7539600	7731600	10012000	8139600	5852700	7200700	5964100	7076100	7593600	6960400	6464700	6300300	6712800
P10518	Delta-aminolevulinic acid dehydratase	Alad	16	38183000	32818000	41522000	34325000	40126000	42535000	46856000	51332000	52730000	39589000	43478000	49617000	43620000	37425000	35937000	41634000	45569000	52791000
P07724	Serum albumin	Alb	43	1073100000	905440000	1475500000	1738700000	1327200000	1576100000	2172000000	1370100000	1506900000	1287300000	1209000000	1546700000	1362200000	1283900000	1301600000	1459200000	1455200000	1603000000
E9Q3Q6	CD166 antigen	Alcam	24	106200000	90277000	106840000	98272000	99213000	103560000	95763000	112330000	112930000	115020000	108720000	117520000	108120000	98203000	101360000	108920000	119830000	96650000
P24549	Retinal dehydrogenase 1	Aldh1a1	18	24349000	28403000	18718000	26978000	14837000	22916000	17018000	31605000	27576000	28323000	25123000	29067000	27543000	26989000	25727000	25182000	23348000	18012000
Q8R0Y6	Cytosolic 10-formyltetrahydrofolate dehydrogenase	Aldh1l1	39	23634000	25932000	15632000	25659000	13807000	16831000	12703000	13600000	13387000	22049000	23583000	18301000	18454000	24193000	23086000	19753000	20495000	9961100
P47738	Aldehyde dehydrogenase, mitochondrial	Aldh2	16	14793000	18116000	6153300	14324000	7858400	6988200	7452700	5889500	5413400	13334000	16346000	6346700	10526000	17191000	15974000	11898000	10721000	4125300
B1AV77	Aldehyde dehydrogenase;Fatty aldehyde dehydrogenase	Aldh3a2	11	18581000	17177000	3928500	17152000	7871000	12420000	7882200	17587000	13882000	18129000	22005000	19659000	17504000	18791000	18353000	21923000	17335000	10942000
Q80VQ0	Aldehyde dehydrogenase family 3 member B1	Aldh3b1	9	7165500	622818	476301	1670600	2532700	3700700	2157400	9607000	8870000	5780500	6236300	7108500	10841000	8129700	8369600	13769000	7380700	7798900
Q8CHT0	Delta-1-pyrroline-5-carboxylate dehydrogenase, mitochondrial	Aldh4a1	6	7590900	8318500	1920400	5790300	4110400	3366100	3702000	4339100	5554400	9604300	9163600	7851100	8028600	8551700	7684400	9829700	8702900	4812100
Q8BWF0	Succinate-semialdehyde dehydrogenase, mitochondrial	Aldh5a1	23	199380000	185370000	182830000	196940000	212250000	201860000	168530000	192980000	189310000	186650000	171150000	199640000	196410000	171130000	178910000	192890000	196440000	188960000
Q9EQ20	Methylmalonate-semialdehyde dehydrogenase [acylating], mitochondrial	Aldh6a1	12	11077000	16801000	7299700	13783000	9762800	4389500	5578100	3249300	2224100	11863000	12946000	3602800	7845800	22456000	12910000	8684300	7881600	424220
Q9DBF1	Alpha-aminoadipic semialdehyde dehydrogenase	Aldh7a1	21	144510000	120650000	153850000	145760000	173520000	145890000	141450000	145360000	132630000	155320000	138940000	145110000	161230000	119170000	119380000	151770000	165610000	184000000
Q9JLJ2	4-trimethylaminobutyraldehyde dehydrogenase	Aldh9a1	12	6079100	8788000	5942100	10068000	5310200	2909200	2652500	5851600	1868400	11830000	12245000	5048200	10376000	19107000	12823000	8196500	6246600	424220
P05064	Fructose-bisphosphate aldolase A;Fructose-bisphosphate aldolase	Aldoa	24	462440000	558990000	274730000	418450000	249310000	274850000	312310000	245980000	256360000	371740000	501370000	325710000	374820000	420970000	490370000	390280000	349650000	230770000
P05063	Fructose-bisphosphate aldolase C	Aldoc	31	327740000	313700000	184370000	320540000	171050000	233090000	170810000	250440000	265790000	334470000	328530000	315010000	319510000	322430000	333090000	328440000	256160000	180050000
Q9DBE8	Alpha-1,3/1,6-mannosyltransferase ALG2	Alg2	2	695320	1649200	476301	595154	452748	391724	486551	448838	389148	550676	577498	503231	592576	659321	737760	500534	564720	424220
P09242	Alkaline phosphatase, tissue-nonspecific isozyme	Alpl	1	519010	623500	629060	722290	928610	610360	653010	479000	587680	550676	751030	396480	592576	763420	458290	366300	564720	336960
O08583	THO complex subunit 4;Aly/REF export factor 2	Alyref;Alyref2	7	26333000	21591000	27802000	28179000	32070000	29951000	27792000	30352000	31017000	27979000	28952000	31175000	29373000	26711000	26141000	29557000	29465000	24579000
O09174	Alpha-methylacyl-CoA racemase	Amacr	3	3459900	2147800	476301	2231200	452748	828850	1988500	448838	389148	2179800	577498	503231	592576	659321	1904300	1280200	1479100	424220
F6UP77	Putative N-acetylglucosamine-6-phosphate deacetylase	Amdhd2	5	5786600	5348100	5825600	3392900	4572900	3977200	3058700	4298300	5351200	6117400	7365500	4722000	5215400	7169500	5502400	5775900	5789000	3834700
A2AE27	AMP deaminase 2	Ampd2	6	10963000	18291000	10613000	8913400	8286600	9150100	9878200	8586400	8294000	12554000	8426900	9886000	11628000	9074700	10681000	9708700	9155600	14891000
A0A668KM31	Amphiphysin	Amph	28	120030000	133480000	119430000	118090000	104110000	98181000	93053000	100400000	97656000	125630000	116450000	110160000	112930000	119940000	129420000	103550000	105930000	81918000
Q8CFA2	Aminomethyltransferase, mitochondrial	Amt	7	6375600	4621100	1016200	6713900	452748	3255000	1658100	3111200	3484500	4039400	6783300	4406600	4635200	5990300	7724700	5457300	4318800	1626100
D3YYQ5	Alpha-amylase;Alpha-amylase 1	Amy1	3	510860	622818	476301	595154	452748	391724	486551	448838	389148	550676	577498	503231	592576	659321	512069	500534	564720	424220
Q8K1C0	Protein angel homolog 2	Angel2	2	558270	826060	576660	625930	452748	391724	571150	467200	382920	701190	577498	645230	584390	706860	512069	629640	564720	424220
S4R2F3	Ankyrin 2, brain	Ank2	33	20182000	23736000	14099000	20852000	13091000	16000000	18825000	12435000	16060000	18089000	22393000	14138000	19625000	21978000	22362000	21084000	18902000	13966000
Q8C8R3	Ankyrin-2	Ank2	1	2376600	3430800	476301	2345700	452748	970920	486551	955470	779460	3148100	2424500	1361200	3441900	4418000	3180100	2500200	1982900	908420
F7B209	Ankyrin repeat domain-containing protein 13A;Ankyrin repeat domain-containing protein 13D	Ankrd13a;Ankrd13d	2	1843000	1651400	476301	595154	1027000	391724	486551	448838	1070000	2356600	2155300	1188500	1624800	2786300	1879200	500534	564720	424220
S4R286	Ankyrin repeat and sterile alpha motif domain-containing protein 1B	Anks1b	2	6293000	5405000	4932400	6364100	5602100	4848200	5738700	4934900	3963200	3927100	4330700	4660900	4272000	5878800	3716500	5951400	4041600	3669600
D3YYE1	Acidic leucine-rich nuclear phosphoprotein 32 family member A	Anp32a	10	53449000	65452000	71018000	46712000	53898000	59615000	51033000	44618000	41075000	42831000	50817000	45011000	44602000	44043000	46672000	39958000	46637000	46929000
Q9EST5	Acidic leucine-rich nuclear phosphoprotein 32 family member B	Anp32b	3	6015200	6439400	10193000	4704000	9371700	6459900	5450300	5140800	389148	5068200	4322200	4480300	6186500	2068900	5339300	4965300	5069800	4506600
E9Q5H2	Acidic leucine-rich nuclear phosphoprotein 32 family member E	Anp32e	3	8260500	10914000	9702200	7806800	10680000	12964000	8754400	7625100	8432800	6505600	6580300	5913500	8809400	7480400	5682100	6254600	9918800	5859200
P97449	Aminopeptidase N	Anpep	3	346610	622818	476301	316550	687620	492450	486551	377500	496630	669080	471380	883330	1132200	727870	529200	547780	565950	424220
P97384	Annexin A11;Annexin	Anxa11	4	2141100	5799500	3161300	2797600	3069800	3008700	2740500	4535600	389148	3672200	3418500	3214700	2147800	4006500	3276300	2628800	3367800	2672100
O35639	Annexin A3;Annexin	Anxa3	6	5480200	4463100	4465400	3503700	3881200	3438700	3768000	2899100	1919200	2819900	4693100	2847700	3478500	6103200	4837900	3130000	3685100	2439800
P48036	Annexin A5	Anxa5	19	46069000	54580000	42886000	80210000	42310000	30370000	48564000	36372000	16649000	59490000	76721000	34010000	53385000	74958000	66111000	44609000	38049000	19488000
F8WIT2	Annexin;Annexin A6	Anxa6	9	8999600	12303000	10106000	12015000	3186600	3427800	6166000	6503400	4667100	6240400	5081900	2954600	3960300	4861600	4735600	3129500	4062100	4998900
Q07076	Annexin A7	Anxa7	10	11123000	13709000	10328000	9635900	9383500	11901000	8462200	12382000	9006200	13038000	12721000	12445000	9483800	15805000	12265000	11457000	10321000	6151100
Q5SVG5	AP-1 complex subunit beta-1	Ap1b1	6	2618400	5305000	1235700	2576300	1378600	1135400	4091800	795740	855530	1461500	3846500	994080	2557400	2936200	3910600	2643600	2021800	578140
A0A1D5RLL9	AP-1 complex subunit mu-1	Ap1m1	1	1391000	1150800	476301	1314100	452748	391724	698340	448838	389148	762030	1056400	453480	774620	1107900	1237600	500534	564720	424220
P61967	AP-1 complex subunit sigma-1A	Ap1s1	2	510860	622818	476301	595154	452748	391724	486551	448838	389148	550676	577498	503231	592576	659321	512069	500534	564720	424220
P17426	AP-2 complex subunit alpha-1	Ap2a1	14	6045900	8439200	2761300	3230800	2537400	1479800	8144200	1268400	1425000	2380000	3154500	936030	3542900	3790100	5889000	4438400	2505200	1286400
P17427	AP-2 complex subunit alpha-2	Ap2a2	6	1621300	7118200	1068900	1661600	974340	296500	5959100	357980	389148	1062500	2035200	503231	2162100	2677300	3420500	2728800	564720	424220
Q9DBG3	AP-2 complex subunit beta;AP complex subunit beta	Ap2b1	21	10062000	15737000	5357800	8624200	5423400	5309400	15505000	3216300	3010000	4262400	9817000	3023200	8394000	9944000	12271000	9919700	5862700	3084400
Q3TWV4	AP-2 complex subunit mu	Ap2m1	7	6235800	9368300	2318100	5230700	2565600	1537000	11686000	448838	389148	1804000	3041800	503231	4043700	6970900	6868700	6418700	3467200	424220
P62743	AP-2 complex subunit sigma	Ap2s1	3	10987000	14843000	7657800	10988000	8743600	6772000	11003000	12344000	7161000	11424000	12974000	8283400	10900000	14874000	13266000	12185000	11054000	6672300
B2RUJ5	Amyloid beta A4 precursor protein-binding family A member 1;Amyloid beta A4 precursor protein-binding family A member 2	Apba1;Apba2	2	2460200	3556900	2153600	2921600	1413000	1873900	1657800	1693400	1242500	2414100	2042600	1934400	2121500	2633300	2274700	2839900	1624200	1362000
Q8R146	Acylamino-acid-releasing enzyme	Apeh	19	12600000	11065000	5710300	12462000	10428000	10824000	13550000	17582000	16226000	16118000	14215000	15486000	16367000	14227000	12491000	15184000	15594000	14837000
P28352	DNA-(apurinic or apyrimidinic site) lyase;DNA-(apurinic or apyrimidinic site) lyase, mitochondrial	Apex1	11	22640000	19535000	15403000	26019000	16710000	23212000	12479000	23442000	21595000	23723000	24724000	21149000	25568000	21124000	23093000	23494000	23625000	13601000
Q9WVQ5	Methylthioribulose-1-phosphate dehydratase	Apip	3	3877800	3462900	3259400	5483400	3816500	4194600	3012100	2536700	2052500	3076100	2584400	2648100	3025700	2737800	2322200	3156100	2850200	1389700
Q03157	Amyloid-like protein 1;C30	Aplp1	8	16753000	19351000	18148000	18036000	14006000	18068000	20039000	18910000	19370000	16141000	19969000	21662000	18120000	18065000	15614000	15335000	18564000	22171000
A0A1L1SS44	Amyloid-like protein 2	Aplp2	12	8295500	8454100	7968900	8621900	6560300	8324000	7848700	9358000	8500100	9875700	10438000	10202000	9051400	7513700	8762200	9660900	8716200	8249800
Q9D7N9	Adipocyte plasma membrane-associated protein	Apmap	11	15833000	11737000	11791000	17025000	10729000	10209000	5611600	9110800	8412400	19720000	20067000	17657000	23157000	22859000	24476000	22863000	22135000	7335900
Q00623	Apolipoprotein A-I;Proapolipoprotein A-I;Truncated apolipoprotein A-I	Apoa1	15	102250000	115930000	160690000	217450000	137960000	138540000	292140000	225170000	182140000	193100000	169870000	240410000	165310000	168630000	170390000	171670000	179270000	163610000
Q8K4Z3	NAD(P)H-hydrate epimerase	Apoa1bp	6	14399000	18522000	7600000	16010000	12274000	8112000	9548000	7736200	4377500	17304000	18836000	6832200	16318000	21588000	19730000	12040000	12415000	2829300
P09813	Apolipoprotein A-II;Proapolipoprotein A-II	Apoa2	1	23708000	22033000	28016000	68978000	39461000	41560000	73493000	46925000	46538000	42848000	37113000	67082000	41912000	51182000	57876000	45794000	34436000	26365000
P06728	Apolipoprotein A-IV	Apoa4	5	3133800	622818	476301	5545800	3726300	3083200	5651000	3975500	3416100	3899200	4023400	4650500	4038100	3810000	4860300	4903800	5315600	3004100
P34928	Apolipoprotein C-I;Truncated apolipoprotein C-I	Apoc1	2	2836900	3351400	5841800	12865000	6988800	6790800	13739000	8477900	9447900	7071700	6859000	14584000	6057200	9167300	11415000	6749300	6238300	5105200
E9QP56	Apolipoprotein C-III	Apoc3	2	510860	622818	476301	595154	2113300	391724	4784100	448838	2158900	3415500	577498	3183800	592576	1821900	2325800	2419500	1429100	424220
P51910	Apolipoprotein D	Apod	4	9085400	6756200	11321000	8020100	13300000	13571000	11842000	9716800	10057000	7784400	10158000	11296000	9272400	8006600	8284600	8107700	8693500	13923000
P08226	Apolipoprotein E	Apoe	13	110770000	117500000	164310000	110540000	119520000	125640000	113390000	113110000	93646000	114510000	109090000	119350000	100120000	98816000	101660000	106050000	115830000	122350000
Q01339	Beta-2-glycoprotein 1	Apoh	4	4117900	2873400	4113900	5257800	3885300	5781000	4559900	5893000	4967100	3352700	3318700	7232800	4696600	4703800	5944100	7326800	6103000	4693900
Q9DCZ4	Apolipoprotein O	Apoo	6	24773000	23446000	17890000	18461000	23486000	18336000	20689000	17939000	17717000	16749000	19235000	16068000	16261000	23655000	22150000	22352000	17196000	16667000
A0A2I3BQZ9	Amyloid beta A4 protein;N-APP;Soluble APP-alpha;Soluble APP-beta;C99;Beta-amyloid protein 42;Beta-amyloid protein 40;C83;P3(42);P3(40);C80;Gamma-secretase C-terminal fragment 59;Gamma-secretase C-terminal fragment 57;Gamma-secretase C-terminal fragment 50;C31	App	18	25142000	27283000	27256000	27204000	24862000	27127000	28673000	28780000	24833000	26556000	26342000	28174000	24576000	24130000	24249000	25668000	26162000	29031000
P08030	Adenine phosphoribosyltransferase	Aprt	9	16843000	14439000	11385000	14443000	17110000	14356000	6763900	10439000	8176800	17060000	11937000	14969000	16495000	15746000	14995000	14011000	14715000	9580700
Q8CAD1	Serine/threonine-protein kinase A-Raf	Araf	2	510860	622818	1945500	595154	2483300	391724	4779900	448838	389148	550676	577498	1796000	2094100	659321	512069	500534	2645500	424220
P84078	ADP-ribosylation factor 1	Arf1	15	736420000	712940000	670970000	750430000	677870000	624730000	689860000	763560000	692560000	779730000	757390000	758350000	894910000	790780000	786560000	769040000	904890000	709590000
Q8BSL7	ADP-ribosylation factor 2	Arf2	1	1265100	1237100	476301	939330	452748	775920	559470	448838	482590	962510	577498	503231	984870	1538800	769640	1013600	807690	424220
P61205	ADP-ribosylation factor 3	Arf3	1	2526800	1007800	1999900	2587700	1446400	1004300	1387500	2456900	1719300	3264600	1187800	3167000	5047100	3653500	2946700	3304000	2630400	1665100
P61750	ADP-ribosylation factor 4	Arf4	2	3343000	3300000	476301	2115800	2073800	391724	486551	2136100	389148	2758900	3691400	2265000	3133700	4163600	3718000	2733300	2673000	424220
P84084	ADP-ribosylation factor 5	Arf5	4	9423500	10937000	6823400	10901000	7872900	6472900	7690400	7865600	6587800	11185000	11816000	9404300	10476000	12409000	10850000	9888600	9165400	7896800
P62331	ADP-ribosylation factor 6	Arf6	5	12971000	17986000	18014000	11393000	16879000	12504000	13274000	12388000	14319000	13426000	13165000	14373000	11208000	13571000	14113000	15516000	10622000	15077000
V9GWV1	ADP-ribosylation factor GTPase-activating protein 1	Arfgap1	13	17133000	18709000	17237000	17315000	19201000	18517000	13427000	12829000	12061000	15587000	14998000	12444000	12592000	14197000	14645000	13231000	14477000	12267000
A0A1B0GS63	Arfaptin-2	Arfip2	8	6002600	8262300	6108100	6191900	5563100	4813800	5317700	5386100	4483200	5591700	6055200	5049700	5385300	6436100	5718100	5042000	6239400	4233100
A2AH25	Rho GTPase-activating protein 1	Arhgap1	4	4195200	6299700	476301	3229000	3074000	391724	5453200	448838	389148	550676	577498	503231	592576	659321	6619400	3868400	564720	424220
Q99PT1	Rho GDP-dissociation inhibitor 1	Arhgdia	12	803110000	596180000	858480000	740570000	772200000	766810000	738420000	821200000	847030000	809230000	776280000	902900000	837830000	688910000	696400000	756780000	858440000	779220000
Q61599	Rho GDP-dissociation inhibitor 2	Arhgdib	5	15236000	13596000	12125000	16197000	11252000	9186600	7857000	9578900	11345000	17833000	12504000	14445000	14725000	14545000	11289000	14163000	16940000	7821300
Q0VAW6	RIKEN cDNA 8030462N17 gene	Ark2n;8030462N17Rik	2	2930500	3079300	3443300	3827700	3520800	4797000	4869300	5328000	3969200	4730500	4311000	4380200	4874300	4054300	3170400	4371700	3720100	3486600
P61211	ADP-ribosylation factor-like protein 1	Arl1	3	1569200	1945400	1049900	1445200	1768500	391724	486551	448838	922310	1209700	1225800	503231	1001500	1447400	1112600	984400	564720	854460
Q9WUL7	ADP-ribosylation factor-like protein 3	Arl3	12	40770000	31580000	34345000	37425000	49189000	40748000	52679000	48242000	53019000	41461000	36247000	47032000	47575000	37245000	33525000	41610000	44877000	49406000
Q8R5J9	PRA1 family protein 3	Arl6ip5	4	3683500	5054000	2126400	4876300	2935600	3201500	1691700	448838	2203400	1709100	2986300	1712700	2601400	4067900	3124300	3046700	2120100	424220
Q8VEH3	ADP-ribosylation factor-like protein 8A	Arl8a	13	110900000	96968000	115990000	109380000	146240000	124900000	129570000	119210000	108680000	105810000	109160000	115060000	115130000	107990000	104550000	121750000	121830000	145210000
Q9CQW2	ADP-ribosylation factor-like protein 8B	Arl8b	5	42104000	25912000	46692000	41123000	51999000	49522000	48193000	55904000	44023000	37576000	45671000	52431000	44448000	39991000	34977000	51952000	46884000	57517000
Q9D7A8	Armadillo repeat-containing protein 1	Armc1	3	3682800	3490200	2039900	4123500	2511300	391724	486551	448838	389148	9660600	3377400	3226800	4664800	659321	4318700	7699000	3304100	3419900
Q8BNU0	Armadillo repeat-containing protein 6	Armc6	4	1470900	1823300	1414100	1585700	1144700	1351800	1292400	1213300	1187100	550676	1817000	1611300	1574900	2204500	1631900	2066200	564720	424220
Q9R0Q6	Actin-related protein 2/3 complex subunit 1A	Arpc1a	21	106450000	105690000	50375000	94783000	42314000	48512000	34857000	35624000	32708000	107780000	99134000	54774000	77629000	114790000	112790000	83779000	77736000	28195000
Q9CVB6	Actin-related protein 2/3 complex subunit 2	Arpc2	21	60457000	57517000	28931000	52281000	28100000	32194000	23048000	25142000	27904000	54672000	57495000	39722000	47799000	59302000	62718000	51713000	38312000	22053000
Q9JM76	Actin-related protein 2/3 complex subunit 3	Arpc3	8	23824000	27083000	22008000	22498000	20512000	18746000	18812000	15592000	13861000	19340000	22966000	16602000	16386000	20452000	21527000	18910000	17350000	14251000
P59999	Actin-related protein 2/3 complex subunit 4	Arpc4	8	113450000	109340000	54670000	108990000	60268000	61153000	39528000	55331000	54191000	129750000	116220000	75362000	91710000	143880000	132430000	93115000	104950000	37913000
Q9CPW4	Actin-related protein 2/3 complex subunit 5	Arpc5	4	155690000	123420000	128300000	129280000	164610000	133430000	124240000	115260000	110740000	113370000	102350000	119130000	106700000	127090000	135120000	104340000	122880000	89504000
Q9D898	Actin-related protein 2/3 complex subunit 5-like protein	Arpc5l	6	95380000	88260000	86293000	84130000	94550000	82143000	91655000	78227000	78788000	97812000	91841000	74111000	88525000	77974000	91143000	88287000	89079000	60940000
Q9D0A3	Arpin	Arpin	9	9754900	9431900	11831000	7491400	11035000	13357000	10553000	10328000	10199000	13000000	9032900	10968000	8247100	10149000	9457800	10511000	12874000	13334000
P56212	cAMP-regulated phosphoprotein 19	Arpp19	8	48757000	42114000	56771000	42840000	50525000	56485000	58655000	54447000	55974000	42726000	40652000	54101000	47929000	35508000	41738000	46229000	53375000	71699000
E0CY19	cAMP-regulated phosphoprotein 21	Arpp21	2	21844000	15615000	28990000	20265000	23301000	25228000	29314000	26609000	25503000	19676000	26914000	25134000	22507000	15221000	14213000	17677000	27859000	34269000
Q8BWG8	Beta-arrestin-1	Arrb1	17	12583000	17895000	17537000	16609000	14934000	14134000	14747000	13465000	12999000	16896000	18207000	13101000	18912000	16337000	16130000	14583000	13836000	10862000
P50428	Arylsulfatase A	Arsa	8	10041000	7776100	9360800	10090000	10639000	10351000	11519000	12336000	12268000	11726000	9222400	12008000	13002000	9636000	8938600	10484000	11366000	14125000
A0A0R4J138	Arylsulfatase B	Arsb	11	34065000	26616000	32619000	34621000	40747000	38190000	46315000	41053000	42875000	32876000	32126000	34661000	34173000	24828000	29232000	37329000	39000000	47984000
Q9WV54	Acid ceramidase;Acid ceramidase subunit alpha;Acid ceramidase subunit beta	Asah1	19	40379000	32110000	41904000	37830000	55822000	49523000	44226000	51430000	50974000	37546000	33971000	40752000	37771000	36253000	34372000	39978000	41376000	51756000
H3BKD4	Arf-GAP with SH3 domain, ANK repeat and PH domain-containing protein 1	Asap1	3	3265200	3272500	3302800	3640400	4691900	3143500	3341500	3088800	4384300	2944000	3727100	2983700	4710100	3327400	3639900	3239000	2877100	2887000
D3YX85	Arf-GAP with SH3 domain, ANK repeat and PH domain-containing protein 2	Asap2	1	472570	358410	678590	361550	452800	479290	564140	584580	484040	540250	462390	538810	510850	522990	542110	432820	594310	735760
Q91YI0	Argininosuccinate lyase	Asl	4	2677500	2651700	1257900	3410900	452748	391724	486551	448838	2127300	4519300	2926000	2337700	3813100	3821900	3200300	1909900	1892000	424220
O54984	ATPase Asna1	Asna1	4	6781000	10158000	3127900	8784700	4636800	3501600	4869900	448838	1899400	5673400	4492900	2856600	4583000	4597500	4831100	4797800	4229100	1690100
Q8R3P0	Aspartoacylase	Aspa	15	69055000	62293000	68492000	67853000	82427000	74211000	62246000	62053000	63938000	53834000	53669000	60921000	73049000	58925000	55324000	66370000	63303000	65599000
A2AL71	Aspartyl/asparaginyl beta-hydroxylase	Asph	2	510860	622818	2102800	595154	3457700	391724	486551	2581000	389148	4550800	2951000	3262600	592576	659321	3433800	500534	1229700	424220
Q8C0M9	Isoaspartyl peptidase/L-asparaginase;Isoaspartyl peptidase/L-asparaginase alpha chain;Isoaspartyl peptidase/L-asparaginase beta chain	Asrgl1	13	95616000	95952000	104640000	99824000	108430000	116610000	107790000	107210000	98556000	89199000	95896000	107570000	94783000	77472000	80447000	102030000	111770000	128360000
Q8BHE3	Caytaxin	Atcay	6	7703800	9342700	5872600	7169500	7830300	7440000	5957700	5602600	1744400	6978800	7797900	7525900	7417800	12425000	10606000	9663300	9063300	6873100
Q9CPX6	Ubiquitin-like-conjugating enzyme ATG3	Atg3	4	6718900	7492000	4609200	5565100	5592800	6383400	5105100	4127800	4336200	5460700	6934200	4862900	5580100	7365500	6112500	4722100	4939300	3528000
Q9CWJ9	Bifunctional purine biosynthesis protein PURH;Phosphoribosylaminoimidazolecarboxamide formyltransferase;IMP cyclohydrolase	Atic	31	40330000	27855000	15722000	28670000	23807000	35721000	20356000	37802000	34174000	34516000	31187000	37162000	35838000	31589000	31377000	38275000	31637000	34386000
Q8BH66	Atlastin-1	Atl1	2	745920	1704800	476301	1268900	680950	391724	917510	448838	389148	550676	769150	714760	900260	659321	706490	1054900	889840	799600
O08997	Copper transport protein ATOX1	Atox1	5	47184000	44436000	40616000	58938000	53552000	64759000	72595000	65714000	87978000	61108000	51004000	61353000	72143000	50512000	49979000	56096000	61920000	67450000
Q8VDN2	Sodium/potassium-transporting ATPase subunit alpha-1	Atp1a1	20	29141000	34207000	11516000	16347000	9651700	9554700	26395000	5541000	5846800	12442000	20592000	7740700	13564000	22458000	22392000	17929000	13935000	5391800
Q6PIE5	Sodium/potassium-transporting ATPase subunit alpha-2	Atp1a2	22	30902000	37820000	15537000	23581000	12032000	15028000	24988000	8678000	7995100	17412000	27560000	11106000	19162000	25926000	24164000	20751000	16432000	7540100
Q6PIC6	Sodium/potassium-transporting ATPase subunit alpha-3	Atp1a3	45	216580000	288090000	106020000	166450000	92579000	88448000	186670000	52059000	53174000	110330000	175160000	73247000	120140000	171890000	169310000	148700000	109920000	45640000
P14094	Sodium/potassium-transporting ATPase subunit beta-1	Atp1b1	14	554270000	671450000	599460000	488190000	490800000	523350000	530070000	451600000	432910000	430510000	536440000	468930000	417610000	474430000	481590000	461880000	415200000	473940000
P14231	Sodium/potassium-transporting ATPase subunit beta-2	Atp1b2	11	62297000	67601000	62444000	53876000	54640000	62637000	68783000	61440000	50709000	57169000	70050000	56073000	49390000	56346000	57116000	51340000	46878000	61828000
P97370	Sodium/potassium-transporting ATPase subunit beta-3	Atp1b3	7	6970100	8767000	7132900	8056400	6772600	5695600	6052000	6809600	4716000	7200600	7784500	6302300	7260900	9846700	8453900	9137600	6206400	5308700
O55143	Sarcoplasmic/endoplasmic reticulum calcium ATPase 2	Atp2a2	15	4076600	8812100	520800	4667200	605520	1206400	9980000	448838	389148	463120	2177000	690130	1662600	2837700	3201500	4065900	3430300	424220
G5E829	Plasma membrane calcium-transporting ATPase 1	Atp2b1	9	10646000	13408000	4399600	7412200	5187000	3818500	12986000	975010	1958200	4622200	7299000	2457400	6338000	6489600	9746200	8088600	5269400	424220
Q3UHH0	Calcium-transporting ATPase;Plasma membrane calcium-transporting ATPase 2	Atp2b2	14	12586000	18356000	4206000	8176800	4454900	3314300	12310000	2082500	1818200	5405300	11343000	3374000	6679400	10170000	9777200	9137100	5644800	1972700
Q03265	ATP synthase subunit alpha, mitochondrial;ATP synthase subunit alpha	Atp5a1	27	177970000	225160000	92612000	155110000	121670000	79192000	145390000	74302000	64275000	119460000	159330000	76392000	124200000	183380000	207280000	147260000	116550000	59284000
P56480	ATP synthase subunit beta, mitochondrial	Atp5b	28	893150000	850710000	634640000	771570000	793640000	617480000	566710000	597950000	502740000	739670000	767810000	635900000	601370000	838170000	846390000	706730000	705270000	492320000
Q8C2Q8	ATP synthase subunit gamma;ATP synthase subunit gamma, mitochondrial	Atp5c1	9	30469000	37288000	17697000	23646000	18160000	16495000	27048000	12032000	11956000	19301000	24939000	15109000	19663000	28021000	31873000	24100000	20329000	11371000
Q9D3D9	ATP synthase subunit delta, mitochondrial	Atp5d	5	518940000	445470000	489390000	485830000	491920000	457750000	487450000	459500000	366930000	474530000	456250000	460020000	500260000	420130000	399300000	522730000	445000000	464710000
P56382	ATP synthase subunit epsilon, mitochondrial	Atp5e	2	58514000	59994000	53160000	61034000	48583000	54117000	66929000	51334000	45560000	43006000	59076000	48912000	44926000	53362000	51779000	57024000	46759000	52521000
Q9CQQ7	ATP synthase F(0) complex subunit B1, mitochondrial	Atp5f1	10	51433000	62897000	31915000	48240000	30739000	30912000	35030000	27390000	20677000	40365000	43916000	30177000	39411000	50366000	44650000	42118000	34304000	21867000
A0A087WQS5	ATP synthase F(0) complex subunit C1, mitochondrial;ATP synthase F(0) complex subunit C3, mitochondrial;ATP synthase F(0) complex subunit C2, mitochondrial	Atp5g2;Atp5g1;Atp5g3	1	2318100	3775000	1715500	2880200	2308600	1582800	3002600	2069000	846100	2853600	2401900	1669000	3802100	2778600	2517500	3082500	2392200	1520700
Q9DCX2	ATP synthase subunit d, mitochondrial	Atp5h	14	270510000	315280000	384410000	287500000	349580000	351610000	310040000	298400000	238540000	268080000	277950000	277080000	232800000	262470000	258650000	274710000	271110000	313430000
Q06185	ATP synthase subunit e, mitochondrial	Atp5i	7	345090000	331900000	446500000	351930000	493720000	458080000	419690000	376850000	360800000	337050000	315670000	329370000	283330000	291660000	366680000	348660000	356260000	462360000
P97450	ATP synthase-coupling factor 6, mitochondrial	Atp5j	7	611360000	432170000	688320000	498570000	806970000	763420000	671850000	698580000	771450000	530420000	456250000	616200000	576130000	457020000	490830000	591020000	591480000	891640000
P56135	ATP synthase subunit f, mitochondrial	Atp5j2	4	90105000	73010000	54299000	68829000	71718000	68274000	67424000	55459000	56909000	61234000	69800000	53742000	65506000	87513000	85287000	79691000	76088000	54490000
Q9CPQ8	ATP synthase subunit g, mitochondrial	Atp5l	3	76730000	61413000	57269000	55442000	65410000	62842000	68179000	42718000	50605000	43539000	63887000	51144000	49230000	61393000	63415000	61115000	64184000	58475000
Q9DB20	ATP synthase subunit O, mitochondrial	Atp5o	11	122680000	126110000	85338000	118440000	93886000	84227000	85891000	76368000	69481000	98392000	103100000	78235000	83395000	114840000	119800000	113620000	91309000	64220000
Q9CYN9	Renin receptor	Atp6ap2	1	6244700	4804900	6647300	7664000	4583800	4015500	5466100	448838	7707000	3217000	7555300	503231	592576	3723700	512069	500534	564720	424220
P50516	V-type proton ATPase catalytic subunit A	Atp6v1a	42	144630000	164240000	128810000	153360000	96468000	75917000	62234000	61688000	61250000	126900000	138360000	78887000	99075000	146230000	123370000	115620000	107800000	44001000
P62814	V-type proton ATPase subunit B, brain isoform	Atp6v1b2	24	92298000	82395000	65839000	87106000	58367000	28937000	31195000	18872000	18301000	63215000	69342000	21505000	44571000	71097000	64845000	62347000	53458000	16513000
Q9Z1G3	V-type proton ATPase subunit C 1	Atp6v1c1	13	12379000	14694000	5732600	10026000	8253300	5789900	8704700	4310200	4548700	6633900	9223100	5544900	7723100	10281000	10400000	7218700	6384500	2561000
P57746	V-type proton ATPase subunit D	Atp6v1d	12	68947000	72567000	68295000	67499000	76725000	66198000	60180000	63097000	61302000	61842000	74568000	61847000	56588000	61583000	62371000	62343000	60803000	51921000
P50518	V-type proton ATPase subunit E 1	Atp6v1e1	17	136020000	136990000	142550000	130400000	122740000	105630000	98977000	95939000	89861000	119230000	119690000	99580000	92260000	118620000	123120000	112930000	99092000	81284000
Q9D1K2	V-type proton ATPase subunit F	Atp6v1f	10	60254000	51527000	75289000	59639000	76188000	67559000	65009000	63923000	60408000	53031000	49679000	62356000	53503000	49522000	54840000	53653000	51724000	56809000
Q9CR51	V-type proton ATPase subunit G 1	Atp6v1g1	5	32695000	32011000	49606000	33220000	37229000	41124000	49097000	40398000	36926000	36051000	43453000	37087000	31830000	23303000	29242000	31401000	30260000	41864000
Q9WTT4	V-type proton ATPase subunit G 2	Atp6v1g2	10	263880000	221900000	270390000	254270000	267840000	238990000	253330000	230500000	228900000	211800000	217100000	216340000	191080000	173630000	177650000	215010000	195770000	225610000
A0A0A6YX18	V-type proton ATPase subunit H	Atp6v1h	11	9019900	10088000	2512400	9365800	4014500	3642400	5883700	2703200	1675200	4096600	6328000	755220	4523600	9694500	10041000	7251600	4596700	979560
E9PV44	ATPase inhibitor, mitochondrial	Atpif1	8	385900000	649560000	392750000	343180000	366350000	378060000	454540000	390420000	340580000	316020000	326790000	382930000	326350000	509850000	293820000	390240000	412220000	568210000
E9Q5Q0	Ataxin-2-like protein	Atxn2l	1	510860	622818	476301	595154	452748	391724	486551	448838	389148	550676	577498	503231	592576	659321	512069	500534	564720	424220
Q5EBG8	Uncharacterized protein C1orf50 homolog	AU022252	1	510860	622818	476301	595154	452748	391724	817200	1135900	874830	550676	577498	850910	592576	659321	723200	1138400	1673600	854910
A0A0R4J023	Methylglutaconyl-CoA hydratase, mitochondrial	Auh	14	137650000	119330000	174460000	123630000	178570000	182700000	158980000	162420000	165710000	125220000	109250000	148220000	122680000	107770000	115070000	137450000	141870000	198310000
P35455	Vasopressin-neurophysin 2-copeptin;Arg-vasopressin;Neurophysin 2;Copeptin	Avp	3	7300100	7805500	3294300	3344200	4144200	12252000	3544800	9613300	10458000	4919400	1809300	8246000	6641800	6731600	2021700	9467900	4160300	7726300
P01887	Beta-2-microglobulin	B2m	2	510860	622818	476301	595154	452748	391724	11615000	13080000	10295000	9344300	9370100	12815000	10440000	659321	10869000	8847200	10957000	14781000
F6TV37	Beta-secretase 1	Bace1	2	2047400	622818	2514000	595154	2279400	2493700	486551	448838	2657700	1973200	2457400	2381800	2208000	659321	2151900	2095900	564720	4005200
Q3U9H3	Bcl2-associated agonist of cell death	Bad	3	6890000	5673400	7694100	8535800	10518000	6933500	9754200	9701400	7347400	6461000	9449100	7302900	5487500	4524600	5877600	4543700	10642000	6925600
Q8CI61	BAG family molecular chaperone regulator 4	Bag4	5	3282600	4794200	3857900	3966100	4220500	3694800	2511300	3596500	3293000	3221400	2822800	3121300	3954400	2895800	2640600	3366600	3055600	2448000
Q8CI32	BAG family molecular chaperone regulator 5	Bag5	3	3266100	3348400	1415300	2698300	2017600	2335700	930220	1139400	389148	1598500	2254000	1715800	1745500	2787400	2084600	1766300	1965900	1198800
B1AZ46	Brain-specific angiogenesis inhibitor 1-associated protein 2	Baiap2	18	15412000	17664000	13024000	12658000	12397000	12153000	11734000	13002000	12647000	13091000	15526000	14104000	14127000	16478000	15555000	15943000	14194000	11526000
O54962	Barrier-to-autointegration factor;Barrier-to-autointegration factor, N-terminally processed	Banf1	1	5920700	6891500	9025700	7321100	5908000	7484800	486551	4661600	5335700	5508500	6316000	4269200	5413100	6567900	7657500	5624800	2695200	2735200
Q91XV3	Brain acid soluble protein 1	Basp1	16	1176100000	943840000	1728600000	1172400000	1375600000	1518700000	1696400000	1445500000	1421700000	1157800000	1481300000	1443000000	1196900000	861780000	1023600000	1273900000	1225900000	1821100000
A0A1B0GS13	Apoptosis regulator BAX	Bax	1	3274100	2419500	476301	595154	452748	391724	486551	448838	389148	2619200	2895700	503231	3667400	2572800	2621600	500534	564720	424220
Q9R069	Basal cell adhesion molecule	Bcam	12	7118500	6564400	4334800	7259900	4209900	5279400	3491000	2985500	4784300	6822100	7013600	5549300	5764600	9538700	5502700	6043700	5901900	3134000
Q61361	Brevican core protein	Bcan	33	278310000	267660000	264480000	299880000	236750000	255640000	216580000	254030000	270520000	289740000	279710000	297580000	292860000	292690000	300980000	282720000	293240000	230930000
Q61335	B-cell receptor-associated protein 31	Bcap31	2	3341000	2741400	1477200	2661100	2027200	2144000	2484300	1859600	1772600	2031700	2829800	2646300	2938500	3051000	3096600	3011000	1321800	424220
F7BNZ5	Breast carcinoma-amplified sequence 1 homolog	Bcas1	11	42514000	51099000	80899000	49955000	52974000	59765000	52615000	49767000	47000000	60734000	44213000	55199000	44699000	35860000	46106000	56969000	55892000	65875000
Q8CBC8	Branched-chain-amino-acid aminotransferase;Branched-chain-amino-acid aminotransferase, cytosolic	Bcat1	9	13944000	12939000	11635000	11465000	12471000	10901000	10807000	14496000	14584000	13806000	14966000	13191000	12450000	12903000	13239000	13629000	11522000	9532700
A2AHX9	Bcl-2-like protein 1	Bcl2l1	3	7655800	8217100	6144500	5500300	6535800	5568000	3963500	5921000	4919200	7552200	7551800	6314400	6836300	6953400	8006600	8045300	5892700	4522700
P59017	Bcl-2-like protein 13	Bcl2l13	5	3076800	3163300	2918700	2474600	4007600	2686500	486551	3043800	4384400	4228600	5655400	3491200	4730000	4288800	2617700	4267600	5152200	3110400
A0A087WRN1	Bcl-2-associated transcription factor 1	Bclaf1	6	8590200	12065000	14164000	10598000	10778000	11815000	9892600	9799900	389148	8003300	10164000	6660700	7416400	7914500	7629800	9121700	9809900	8903900
Q80XN0	D-beta-hydroxybutyrate dehydrogenase, mitochondrial	Bdh1	9	10789000	12893000	5571700	10362000	6092700	5271900	6458200	5731100	4915200	11390000	10881000	7674200	10589000	11604000	12467000	10082000	10617000	4359300
G3UWD3	3-hydroxybutyrate dehydrogenase type 2	Bdh2	2	510860	622818	2883400	595154	2415900	2621200	486551	3699200	2837200	2398400	2138300	2462500	592576	659321	1857900	500534	564720	2562000
P70444	BH3-interacting domain death agonist;BH3-interacting domain death agonist p15;BH3-interacting domain death agonist p13;BH3-interacting domain death agonist p11	Bid	2	1213900	622818	941990	1152000	972140	801840	932760	448838	746080	1014200	963710	1148300	592576	674090	833560	742600	892590	780410
O08539	Myc box-dependent-interacting protein 1	Bin1	20	58807000	67996000	55211000	55685000	47073000	45565000	45131000	39371000	36167000	49706000	57318000	47745000	47268000	57268000	56515000	44694000	43168000	34767000
Q8VD62	UPF0696 protein C11orf68 homolog	Bles03	4	7847100	8297800	6154100	7956200	9867500	391724	4186100	6830600	7026100	7140100	4711000	503231	7760600	6940500	512069	5930400	6695200	5386000
Q8R016	Bleomycin hydrolase	Blmh	20	15520000	14610000	7085500	21581000	9427500	10028000	10562000	13997000	17464000	31171000	33395000	15600000	31681000	29560000	24090000	21671000	22545000	9960900
D3Z4L7	Biogenesis of lysosome-related organelles complex 1 subunit 1	Bloc1s1	2	3289800	3774000	4992200	3227200	3675800	4933900	4997600	5247400	3505900	3368600	4655200	4591700	592576	4655900	6545900	4725800	5323800	4330000
Q923D2	Flavin reductase (NADPH)	Blvrb	7	10682000	14400000	13152000	13842000	10764000	11976000	14148000	11884000	8889800	12170000	15861000	13704000	11152000	14502000	17292000	12532000	12557000	10781000
Q8R1Y2	bMERB domain-containing protein 1 (Uncharacterized protein C16orf45 homolog)	Bmerb1	2	510860	3808000	3339000	3648200	3285200	2356400	3490800	3090700	3239500	4051600	1900800	5023200	3497900	3669900	1630900	500534	3438600	6988600
Q5SQY2	Biorientation of chromosomes in cell division protein 1	Bod1	1	510860	622818	476301	595154	2567100	391724	486551	448838	389148	550676	577498	503231	592576	659321	512069	500534	1430100	424220
Q9D8S9	BolA-like protein 1	Bola1	6	9138700	7840100	9964700	8862000	9584000	10445000	9225000	9463100	7664000	8636800	10280000	8502500	8031900	8094100	8480200	8567800	8275900	8090000
Q8BGS2	BolA-like protein 2	Bola2	7	17453000	19777000	19529000	19493000	20146000	19858000	15115000	15253000	13589000	18033000	17161000	16028000	15210000	14616000	15643000	19113000	18226000	15305000
E9Q705	BolA-like protein 3	Bola3	1	510860	3684200	3753800	3736700	2643300	4789600	2953700	3134500	2922200	3447200	577498	2088900	592576	2657900	2043900	3452700	564720	2878400
Q9CRC6	UPF0693 protein C10orf32 homolog	Borcs7	2	2644500	3686300	3424100	2911300	3925900	3676500	4747500	5062700	3693800	2485900	3295400	4538800	3452300	3934000	3476100	4033800	5001600	3893800
P15327	Bisphosphoglycerate mutase;Phosphoglycerate mutase	Bpgm	7	3696000	7767500	476301	6726100	452748	1263300	7643100	7971400	7445600	11248000	10118000	503231	17600000	10229000	18307000	6120600	7803800	5530600
A0A1B0GRV0	3'(2'), 5'-bisphosphate nucleotidase 1	Bpnt1	20	96319000	75173000	40160000	86108000	31385000	86232000	27462000	84710000	69238000	98954000	87944000	113240000	100090000	92997000	97230000	96764000	68310000	61298000
Q9Z0S1	3(2),5-bisphosphate nucleotidase 1	Bpnt1	1	11881000	8989000	476301	11180000	452748	9208300	486551	7089500	8495200	12205000	11193000	12646000	8580200	10772000	10139000	6221900	8220100	424220
P46737	Lys-63-specific deubiquitinase BRCC36	Brcc3	3	3283000	3522200	2253900	2892700	452748	391724	2135100	448838	389148	2841100	2548500	503231	2965400	4026500	3386000	500534	2918700	424220
Q8BXV2	BRI3-binding protein	Bri3bp	3	510860	1236600	476301	1537600	1660400	1296900	486551	1139600	389148	1997500	2039500	503231	1877800	1506600	1422500	1828300	2218400	424220
Q91VR8	Protein BRICK1	Brk1	7	22056000	23271000	28768000	24379000	26719000	22462000	28552000	25226000	24532000	21106000	27170000	22516000	22199000	15097000	22133000	17685000	19583000	21740000
Q80Y55	BSD domain-containing protein 1	Bsdc1	2	2914400	2039600	2789500	595154	1869700	2474600	2575100	1534600	2799000	2347800	2016800	1769700	1819200	2190600	512069	2037400	2799900	424220
P18572	Basigin	Bsg	8	154370000	127550000	199060000	157760000	177110000	135970000	167210000	140980000	133960000	153000000	164310000	142850000	144600000	142370000	139600000	161670000	147390000	163810000
O88737	Protein bassoon	Bsn	32	9815000	13835000	16574000	16698000	12872000	19504000	20548000	19502000	19329000	13209000	17124000	15623000	16354000	13363000	16419000	13002000	12944000	14756000
A0A1D5RL96	BTB/POZ domain-containing protein 8 (AP2-interacting clathrin-endocytosis protein) (APache)	Btbd8;Gm16115;Kiaa1107	4	3116200	4579900	2866900	2973100	2303400	4946600	2841600	2420800	2587200	3408700	3793900	3110400	3346800	2903800	3452300	3008000	2794900	3529000
Q64152	Transcription factor BTF3	Btf3	6	19902000	14278000	19495000	19570000	22242000	19870000	21668000	21871000	22336000	15717000	14142000	23624000	22519000	16629000	18490000	20673000	20178000	21252000
Q9CQH7	Transcription factor BTF3 homolog 4	Btf3l4	7	22574000	22255000	25144000	22258000	25637000	20955000	25738000	22237000	26359000	24963000	22765000	26612000	28440000	21931000	22418000	22146000	26102000	20717000
A0A140LHA2	Mitotic checkpoint protein BUB3	Bub3	6	4304400	6149800	3430700	6794200	2325700	1618200	3374400	1796500	2191900	6949600	8313500	2524600	4990000	9062600	6276700	6023600	4253300	424220
A0A087WS48	Basic leucine zipper and W2 domain-containing protein 1	Bzw1	1	527110	622818	255100	595154	309420	226200	417110	448838	389148	699250	497410	338510	844670	733290	748470	529290	313800	424220
P98086	Complement C1q subcomponent subunit A	C1qa	1	510860	622818	476301	595154	452748	391724	486551	448838	389148	550676	577498	503231	592576	659321	512069	500534	564720	424220
Q8R5L1	Complement component 1 Q subcomponent-binding protein, mitochondrial	C1qbp	7	167120000	104590000	195770000	167850000	237520000	186010000	234380000	206520000	192560000	181360000	143580000	179280000	169500000	130520000	139430000	160120000	187840000	202950000
Q8R066	Complement C1q tumor necrosis factor-related protein 4	C1qtnf4	4	2228700	3663700	2627600	3281200	452748	391724	486551	2868300	389148	3906200	3400400	503231	2368600	4363400	512069	3855200	3050600	424220
Q80X80	C2 domain-containing protein 2-like	C2cd2l	5	2127800	2754400	1229300	3234900	1240400	848990	983760	968130	389148	921900	1501200	503231	744760	1673900	1767500	1159800	866870	424220
Q5HZI2	C2 calcium-dependent domain-containing protein 4C	C2cd4cC2CD4 family	2	3378000	622818	3218300	3439800	2870300	3843900	2368800	2086300	2554500	550676	2943300	3217900	2585900	3031700	3503000	2823200	2830800	4352400
Q9CWB7	Glutaredoxin-like protein C5orf63 homolog	C330018D20Rik	2	1597300	1279600	1376600	1083100	1968000	1295400	1029200	1334400	1145000	1182100	1534800	596280	1037200	1088900	982440	706590	1182200	975620
Q7M757	Lys-63-specific deubiquitinase BRCC36-like	C6.1al	1	510860	622818	476301	595154	452748	391724	486551	448838	389148	550676	577498	503231	592576	659321	512069	500534	564720	424220
P13634	Carbonic anhydrase 1	Ca1	6	6930500	7988300	4653200	12246000	3419800	3048200	5449900	4465300	4153400	12647000	10649000	7665700	11052000	14002000	16132000	10486000	8837000	1990000
Q9WVT6	Carbonic anhydrase 14	Ca14	8	9566600	9599900	11336000	9779700	10103000	10743000	12369000	10243000	9467600	8452100	9734000	9221700	9302000	9670600	9226600	10570000	10649000	10285000
P00920	Carbonic anhydrase 2	Ca2	13	155300000	170100000	133940000	146320000	128200000	109660000	108230000	83469000	75424000	133250000	138320000	102860000	120970000	148150000	165860000	132390000	114320000	78786000
Q64444	Carbonic anhydrase 4	Ca4;Car4	5	7946900	7592600	8339200	5682600	9889700	10878000	11532000	8203500	11075000	6714400	5976400	8957800	4444500	6929100	5515200	6864300	6959300	7874300
Q9QZA0	Carbonic anhydrase 5B, mitochondrial	Ca5b	2	1566700	622818	1567200	1556900	1656100	1269000	1098700	1285100	1302100	550676	1161500	503231	2129500	659321	1015100	1306700	1421200	1321900
Q06138	Calcium-binding protein 39	Cab39	5	3175100	3243300	2070900	2841600	2912800	3076300	2783600	2394200	2855600	3672200	4091900	2875900	3234900	4355200	5257100	3056400	2440500	1498400
O08532	Voltage-dependent calcium channel subunit alpha-2/delta-1;Voltage-dependent calcium channel subunit alpha-2-1;Voltage-dependent calcium channel subunit delta-1	Cacna2d1	26	19178000	19742000	14716000	21612000	15746000	19273000	12768000	11882000	15594000	18081000	21386000	14519000	15899000	22560000	18171000	16563000	13994000	9735200
E9Q683	Voltage-dependent calcium channel subunit alpha-2/delta-2;Voltage-dependent calcium channel subunit alpha-2-2;Voltage-dependent calcium channel subunit delta-2	Cacna2d2	11	3884400	3900000	3875100	3736400	3981200	3584900	2928300	3089300	3548200	4179500	4379500	3148800	3307400	4948100	3574600	3706600	3049900	2419400
Q9Z1L5	Voltage-dependent calcium channel subunit alpha-2/delta-3;Voltage-dependent calcium channel subunit alpha-2-3;Voltage-dependent calcium channel subunit delta-3	Cacna2d3	3	2724200	2966100	476301	2431100	2126700	2023700	1840900	1821800	2730700	1979400	2069900	1796600	2042200	2590700	2749400	1045900	564720	1125000
S4R2F1	Voltage-dependent calcium channel gamma subunit;Voltage-dependent calcium channel gamma-8 subunit	Cacng8	2	1866800	2485600	476301	2442200	452748	2623700	2355900	448838	389148	2780900	577498	503231	592576	2759700	2682200	2413200	2391500	2481700
Q9CXW3	Calcyclin-binding protein	Cacybp	16	17460000	16609000	7073800	23394000	9071500	10158000	8407600	10273000	9041000	24966000	21859000	12816000	18728000	23500000	23529000	19081000	17520000	7112400
Q8R5M8	Cell adhesion molecule 1	Cadm1	13	76991000	77141000	88364000	73625000	81249000	72264000	62274000	69893000	72947000	85945000	73358000	74081000	74433000	76765000	64529000	61936000	81407000	68635000
E0CY16	Cell adhesion molecule 1	Cadm1	2	16493000	16874000	18333000	15309000	21470000	16787000	14412000	15247000	15977000	21711000	16418000	15902000	19329000	18227000	13132000	13094000	19933000	16005000
Q8BLQ9	Cell adhesion molecule 2	Cadm2	17	199250000	172690000	244030000	184730000	239720000	213160000	149620000	228130000	229910000	228160000	185730000	224630000	207810000	181990000	197050000	207280000	211470000	237060000
K4DI58	Cell adhesion molecule 3	Cadm3	14	248500000	221060000	319650000	236330000	268790000	282370000	264650000	260850000	249790000	252610000	258730000	255160000	245850000	219700000	232540000	237380000	245190000	272130000
Q8R464	Cell adhesion molecule 4	Cadm4	13	83178000	74565000	105100000	77972000	108350000	98701000	119340000	97527000	100860000	85031000	81717000	101670000	85860000	76605000	75844000	87337000	89031000	121400000
Q80TJ1	Calcium-dependent secretion activator 1	Cadps	9	4198800	4923200	3460900	2535100	2969100	391724	10193000	1997800	389148	3706700	4362400	3093600	2343100	2643700	3623300	3545100	3875900	3957100
P12658	Calbindin	Calb1	14	36388000	40130000	39808000	39996000	43435000	34714000	30739000	30223000	29228000	40007000	37008000	30960000	40607000	40479000	38276000	35334000	34929000	32299000
Q08331	Calretinin	Calb2	17	181980000	190460000	206280000	175950000	199270000	222330000	181480000	188450000	193620000	201240000	202890000	202370000	224000000	205110000	198240000	199030000	191790000	182610000
Q8VCQ8	Caldesmon 1	Cald1	7	4822000	4711500	5798400	4299700	5117200	5397700	4914800	3919600	4567600	3154100	5098400	4329400	3339400	2686200	4080200	3919400	4522300	5026900
P0DP28	Calmodulin-like protein 3	Calml3	14	5196000000	3451600000	6950600000	4856000000	6092600000	6005200000	6809400000	6381900000	5598300000	5336000000	4682400000	5997300000	6145800000	4083200000	4832100000	5361600000	5768400000	7504500000
P14211	Calreticulin	Calr	19	67245000	81130000	81446000	69374000	74534000	64292000	71524000	67332000	57991000	73847000	82382000	63667000	65327000	76666000	66370000	66994000	63807000	68653000
O35887	Calumenin	Calu	10	25589000	21954000	31433000	22961000	33128000	31385000	25158000	29419000	30352000	28895000	26450000	26920000	28575000	23542000	25264000	24918000	27502000	40822000
Q91YS8	Calcium/calmodulin-dependent protein kinase type 1	Camk1	1	510860	5284500	1721900	4027100	2910500	2453400	2694600	2210600	2599800	3177800	2742400	1536400	2909600	3648600	512069	3330300	2828800	2051600
Q8BW96	Calcium/calmodulin-dependent protein kinase type 1D	Camk1d	6	7898000	8301400	5856200	7581300	5974700	5704700	4858300	4815300	4774300	5472600	6710300	4193500	5071600	6199100	5770500	5897500	3897600	3458200
P11798	Calcium/calmodulin-dependent protein kinase type II subunit alpha	Camk2a	17	19860000	31390000	17017000	19717000	12839000	13315000	46567000	9192500	7329600	7984700	15214000	9608600	20325000	23001000	31578000	27628000	8081300	9115300
Q5SVI3	Calcium/calmodulin-dependent protein kinase type II subunit beta	Camk2b	5	4433900	6447400	4810400	5161700	3502000	4123900	9534700	2989100	2339800	2279700	4767500	2627000	5023900	4421000	5854600	5727300	2251900	2868500
E9Q1V9	Calcium/calmodulin-dependent protein kinase type II subunit delta	Camk2d	2	1879400	3738700	476301	595154	452748	2717700	3337800	448838	389148	550676	2694500	2515200	592576	3723500	2510600	2381400	3272400	424220
Q6QWF9	Calcium/calmodulin-dependent protein kinase II inhibitor 1	Camk2n1	3	12581000	13085000	21622000	20741000	26667000	32428000	19631000	21099000	19447000	13001000	13556000	15902000	15358000	17276000	19908000	16053000	10933000	24869000
Q78WH7	Calcium/calmodulin-dependent protein kinase II inhibitor 2	Camk2n2	1	510860	1312400	1195500	595154	1719500	5152200	486551	3000600	389148	550676	1713800	503231	1974400	659321	512069	500534	564720	424220
Q8BGR3	Calcium/calmodulin-dependent protein kinase type IV	Camk4	3	3179700	4133100	1871100	2889500	2809800	2757700	2899600	1583100	389148	2702200	2927700	2532300	2647700	3233600	5264800	2448900	2350300	1680200
Q8VBY2	Calcium/calmodulin-dependent protein kinase kinase 1	Camkk1	2	2687900	2524300	1738800	1844700	1565700	1435300	1196300	1070600	1016100	1079000	1807700	1082400	1338100	2068900	2013300	905930	1423200	1034900
Q8C078	Calcium/calmodulin-dependent protein kinase kinase 2	Camkk2	6	3381700	6145500	2022800	4093500	1150200	2382000	1598500	1437800	1112400	3168600	3383900	1636900	1954600	5241700	4239500	1081100	2331000	1085800
A0A0A6YW88	CaM kinase-like vesicle-associated protein	Camkv	13	15108000	19696000	7802300	10160000	8325700	6078900	11208000	6117800	6307300	8485600	12010000	7177000	9296800	13626000	14399000	11364000	9692900	4059800
P49070	Calcium signal-modulating cyclophilin ligand	Camlg	1	776120	940240	741380	995850	649750	671880	687820	823990	676090	867400	999170	868310	1284600	1187000	1177500	801160	883420	753860
Q6ZQ38	Cullin-associated NEDD8-dissociated protein 1	Cand1	9	7279400	9555100	1810600	4047700	1701900	1554600	7405300	313840	1620200	3078800	4652700	1655300	3567100	5991400	6649200	4604600	2516500	1750200
P35564	Calnexin	Canx	28	218720000	187640000	219200000	194770000	223540000	242020000	196730000	234400000	212840000	234300000	232680000	233880000	210300000	204890000	206350000	234700000	236710000	236950000
P40124	Adenylyl cyclase-associated protein 1	Cap1	16	10156000	15110000	4937900	9826400	5590900	5193700	5801300	3539100	2845500	8245800	9459900	5408000	7385900	11141000	11047000	8491300	6734700	2995300
Q9CYT6	Adenylyl cyclase-associated protein 2;Adenylyl cyclase-associated protein	Cap2	11	7803400	12683000	3461500	5302700	3812100	3835200	6107300	2871800	2951800	5228600	6086100	2834100	5242100	5951700	7943500	5826100	4659400	688720
O08688	Calpain-5	Capn5	1	1769500	2460200	476301	595154	452748	391724	1279200	1085600	389148	2420700	577498	503231	4200900	659321	3947200	500534	564720	424220
O88456	Calpain small subunit 1	Capns1	8	8511600	9452400	6659200	10056000	8342600	7822800	6865000	9004600	8236100	9082100	9042300	8459200	9333900	10114000	10338000	8938700	7474200	7553600
Q60865	Caprin-1	Caprin1	8	10679000	15491000	9872700	10219000	13608000	9934500	9630700	9077600	8195100	12140000	9392300	10853000	12602000	13842000	10623000	8312600	9744500	7898500
Q5RKN9	F-actin-capping protein subunit alpha-1	Capza1	7	10785000	10905000	12876000	11484000	12199000	10581000	11007000	10157000	9302600	12447000	12237000	9496400	9283000	11055000	8866600	9535300	8640900	9240600
P47754	F-actin-capping protein subunit alpha-2	Capza2	13	85506000	100720000	97296000	85036000	94813000	83160000	69581000	63195000	57705000	80597000	71892000	57795000	61165000	76902000	81899000	61475000	70773000	53556000
P47757	F-actin-capping protein subunit beta	Capzb	2	14227000	19294000	15809000	14346000	15854000	15028000	11911000	11780000	10780000	10932000	10800000	12283000	9479300	16052000	10958000	9486300	12081000	7400200
A2AMW0	F-actin-capping protein subunit beta	Capzb	13	51215000	70741000	60312000	51098000	45670000	54603000	38984000	37926000	35433000	45592000	52801000	41811000	42051000	44411000	46419000	43232000	42538000	38861000
Q9CZQ3	Carbonic anhydrase-related protein 10	Car10;Ca10	1	2194600	622818	476301	595154	1894300	391724	486551	2293400	389148	1916300	577498	503231	592576	3003400	512069	500534	564720	424220
Q9CR86	Calcium-regulated heat stable protein 1	Carhsp1	4	22928000	27163000	28308000	23410000	28199000	33225000	28166000	32488000	21964000	27034000	28809000	25468000	32249000	28852000	23685000	24140000	25436000	24453000
J3QMM7	ATP-dependent (S)-NAD(P)H-hydrate dehydratase	Carkd	13	48706000	43730000	58445000	41857000	64087000	61539000	61234000	58627000	54901000	48463000	43763000	56129000	52896000	40451000	38974000	56368000	58617000	66696000
Q9ER72	Cysteine--tRNA ligase, cytoplasmic	Cars	11	5333600	8206900	1982900	2631400	1422500	583650	503240	508330	728080	3702000	4448500	872800	2543600	8253200	4882100	2443100	1394800	435830
O70589	Peripheral plasma membrane protein CASK	Cask	15	6114000	9583800	631880	9856000	751250	1636200	552890	1258400	518890	10431000	7607200	3215400	6238900	12252000	10538000	6167200	3201500	424220
Q6P9K8	Caskin-1	Caskin1	10	7571800	8836300	8117800	5867000	8783600	7613800	8214400	9189900	8089400	7977000	7348200	6575200	7886000	8644700	8863500	7095800	8067600	7443800
P70677	Caspase-3;Caspase-3 subunit p17;Caspase-3 subunit p12	Casp3	4	2312300	1755900	1917000	2736400	2918400	3055700	2039800	2529100	2372800	2900700	2908600	2989300	3639900	2022100	2709000	2883100	2776500	2370000
A0A338P6J9	Calpastatin	Cast	2	510860	2481100	2197800	4468800	2363000	3326500	2441400	2850600	2794500	2736900	2239200	2121200	2890700	1906100	2411800	3243900	564720	2024200
P24270	Catalase	Cat	23	12050000	12599000	15022000	13629000	13487000	17286000	17538000	18150000	15569000	13529000	15892000	16866000	14113000	11386000	13077000	16670000	13616000	17080000
Q9R171	Cerebellin-1;Cerebellin;[des-Ser1]-cerebellin	Cbln1	2	4757200	5065800	6028600	3980500	5571100	5007400	486551	4349100	5384600	6588400	5359900	3069000	6533900	5161400	5497500	5383800	7935700	4029500
Q8BME9	Cerebellin-4	Cbln4	2	4099100	4781400	5513800	3917900	4762200	4967100	4797400	5169200	5021300	3620500	5434700	4413300	592576	3949400	4561500	4702700	3608600	4579300
P48758	Carbonyl reductase [NADPH] 1	Cbr1	14	23858000	27579000	21555000	24100000	18559000	19626000	21977000	18351000	17390000	20271000	26145000	20620000	22079000	26585000	27996000	23803000	21945000	18740000
Q8K354	Carbonyl reductase [NADPH] 3	Cbr3	9	16255000	21722000	12039000	15949000	11019000	10686000	10203000	9954500	8879700	14962000	20810000	12662000	14390000	23706000	16476000	15640000	12729000	10015000
P83917	Chromobox protein homolog 1	Cbx1	3	3450100	3911900	476301	4499100	3000300	3859700	3456300	448838	3396400	2912700	5076200	4489700	3160800	4102100	3426000	4007400	3468400	3187200
Q9DCC5	Chromobox protein homolog 3	Cbx3	7	17246000	18078000	16677000	17051000	14490000	15327000	14240000	15799000	14405000	17945000	16925000	16996000	16648000	16053000	17176000	15910000	16872000	13470000
Q61686	Chromobox protein homolog 5	Cbx5	3	510860	3937700	2313900	4317900	1913000	1607600	2384900	1484100	1762800	1772200	1875100	2697000	2604500	2708800	1927900	2316700	564720	1793700
Q8BTY1	Kynurenine--oxoglutarate transaminase 1	Ccbl1	11	11057000	8974500	9213000	8691600	12192000	12051000	13251000	12041000	12403000	9434400	9801100	10539000	10337000	8236500	7630100	9133600	11010000	11178000
Q71RI9	Kynurenine--oxoglutarate transaminase 3	Ccbl2	2	510860	622818	476301	595154	452748	391724	486551	448838	389148	550676	577498	503231	592576	659321	512069	500534	564720	424220
Q8VE99	Coiled-coil domain-containing protein 115	Ccdc115	2	1968300	2243800	476301	4356300	4040500	4830600	3464500	1555300	389148	1908100	1565300	1820600	870620	2055200	1705700	2076800	2073500	1776500
Q9D8X2	Coiled-coil domain-containing protein 124	Ccdc124	4	8473500	5786800	9333200	8317900	11465000	9991800	13422000	10353000	10536000	12524000	12036000	10177000	9566600	8338900	8252500	9074800	9988000	12071000
Q3TC33	Coiled-coil domain-containing protein 127	Ccdc127	3	722600	863620	836670	936750	710660	765340	614310	763830	682000	630070	850240	781350	822230	745560	932770	824610	739520	450040
A2A7P9	Coiled-coil domain-containing protein 23	Ccdc23	1	510860	622818	476301	595154	3425400	391724	486551	448838	389148	550676	2340900	3150600	592576	659321	512069	500534	564720	424220
Q78PG9	Coiled-coil domain-containing protein 25	Ccdc25	1	4549500	5991300	476301	4938800	452748	391724	486551	5676400	5475800	6882200	9035000	8762200	3523600	10415000	4783800	7118300	4100400	424220
Q3UFK1	Coiled-coil domain containing 28A	Ccdc28a	3	1721300	1828500	2037500	595154	2953600	2164700	3755100	1892200	1738000	2848100	577498	1920400	592576	1854200	512069	500534	1622300	2383200
E9Q2S9	Coiled-coil domain-containing protein 43	Ccdc43	2	2175700	3557800	3731000	2518900	2794800	2873700	4463000	3083400	2068300	3092700	2806500	2695300	1969200	2469300	2865700	2468500	564720	3585100
F6UK66	Coiled-coil domain-containing protein 50	Ccdc50	3	1563300	622818	1370100	1519200	971930	1536000	1679300	1769600	1235000	550676	1850000	1545700	592576	1248900	512069	500534	564720	1677400
G3UWG7	WASH complex subunit CCDC53	Ccdc53	3	1162600	1762700	1460600	2308800	1987200	1737700	1998800	2419800	1567900	2361700	925040	1566400	1876900	1601700	1071600	1959400	1462500	1214500
Q8R3Q6	Coiled-coil domain-containing protein 58	Ccdc58	7	18534000	16604000	25619000	15597000	21480000	23960000	23801000	20578000	26195000	15160000	18981000	22482000	19086000	15986000	17323000	17398000	19323000	24092000
D3YZP9	Coiled-coil domain-containing protein 6	Ccdc6	4	3674400	5859900	5463300	5594100	6729800	6369600	4249200	4337000	4993600	4046100	4490800	3712600	4769800	5007100	4824700	6229100	3926900	4378800
Q8VC31	Coiled-coil domain-containing protein 9	Ccdc9	2	2551700	2679700	2902200	2842000	2455600	2566900	3859500	3020100	2342400	2599900	3191300	3009500	2125600	2173600	2613900	2711400	2900000	2798700
Q8C3X2	Coiled-coil domain-containing protein 90B, mitochondrial	Ccdc90b	2	3724500	4326300	2687700	595154	452748	3980500	486551	2920100	389148	2981900	2810600	3664900	3089000	3180000	2911000	2915200	3277200	3814200
Q9D8L5	Coiled-coil domain-containing protein 91	Ccdc91	1	1944900	1900500	476301	2384100	1857400	1300500	1643200	1694200	389148	550676	2234400	1738100	1821300	1598200	1924700	1412400	1666400	1137300
P09240	Cholecystokinin;Cholecystokinin-33;Cholecystokinin-12;Cholecystokinin-8	Cck	2	20680000	19817000	24641000	26170000	23650000	29439000	26026000	26882000	22183000	16407000	23976000	25962000	20913000	18394000	21266000	23390000	20849000	29858000
Q8BGU5	Cyclin-Y	Ccny	3	4885100	6237800	5142200	6319400	4132200	4101300	3894900	4308000	3419300	3886000	4783300	3624600	4486000	6021700	5987300	4734700	4776500	2894600
Q8QZT2	Centriole, cilia and spindle-associated protein	Ccsap	2	5086100	622818	3641500	1412000	4964000	391724	2548600	448838	389148	2060500	577498	2265900	2019300	659321	512069	1838600	564720	1505100
Q6RUT7	Protein CCSMST1	Ccsmst1	1	510860	4012900	476301	595154	3484700	391724	486551	448838	389148	3098600	577498	4927200	2438700	659321	512069	500534	564720	4767100
P80314	T-complex protein 1 subunit beta	Cct2	17	15556000	21538000	5329400	12866000	12916000	5655400	6531600	4770600	2566200	12626000	15990000	5792500	9397300	23642000	16392000	9851700	9707700	3501300
P80318	T-complex protein 1 subunit gamma	Cct3	14	11723000	15715000	1017900	11647000	8472500	2168100	5373900	622950	1130200	14464000	13161000	1602700	5332400	18302000	13682000	9087400	8886700	424220
G5E839	T-complex protein 1 subunit delta	Cct4	6	10033000	12185000	2569100	7727100	6248300	1828600	6189700	2921500	2838000	6850200	8524500	2854400	5895100	11647000	10310000	7832800	6047100	424220
P80316	T-complex protein 1 subunit epsilon	Cct5	21	17539000	19413000	4956700	14622000	9322200	5299700	6382900	4893500	5298900	19440000	16444000	7923400	12997000	22890000	17035000	14126000	9591100	2660200
Q52KG9	T-complex protein 1 subunit zeta	Cct6a	11	9933300	12419000	2041800	7796400	6366100	1706800	4492800	2561900	1371300	8761300	12854000	3442000	5385300	11059000	10942000	5959000	5150400	743890
P80313	T-complex protein 1 subunit eta	Cct7	11	3632900	9719200	646550	5435400	2920700	231570	2186600	222500	174190	3788000	6187600	379830	2937000	7838200	8034000	3141500	2498800	270710
P42932	T-complex protein 1 subunit theta	Cct8	20	20855000	23308000	1566400	17395000	11060000	3721200	6163200	2013300	1774700	25458000	21211000	6031600	12686000	32167000	24189000	17054000	10362000	349300
O35566	CD151 antigen	Cd151	3	1140800	1007700	932260	975180	710970	861210	813810	1056400	862500	988270	1614600	1146200	1084700	781810	1089400	1261500	1490100	1635100
E9QMY1	OX-2 membrane glycoprotein	Cd200	9	82090000	75268000	94879000	74544000	73398000	79852000	75487000	85029000	69927000	83503000	93935000	79561000	70293000	80208000	79773000	73141000	86992000	83435000
A0A0U1RP07	CD2 antigen cytoplasmic tail-binding protein 2	Cd2bp2	2	2876400	3570900	4647500	3214400	3222700	3501300	3519800	448838	389148	3551300	4513000	503231	2885300	3644000	2817700	3662800	3551300	2854500
Q64314	Hematopoietic progenitor cell antigen CD34	Cd34	3	16542000	15295000	18566000	13302000	17119000	18962000	15872000	16581000	15090000	17469000	16296000	14453000	15202000	14414000	16429000	13915000	20372000	18023000
P56528	ADP-ribosyl cyclase/cyclic ADP-ribose hydrolase 1	Cd38	2	1488300	622818	476301	595154	452748	391724	486551	1702600	1423000	1725300	2651800	2797200	2582900	4291400	3456300	500534	2186700	424220
A0A2R8W6P0	Leukocyte surface antigen CD47 (Integrin-associated protein)	Cd47	7	129480000	105660000	100470000	120370000	121260000	124350000	123230000	113490000	140120000	109220000	117400000	138760000	108090000	106410000	128050000	138080000	115290000	140710000
Q61475	Complement decay-accelerating factor, GPI-anchored	Cd55	1	510860	622818	476301	595154	452748	391724	486551	448838	389148	550676	577498	503231	592576	659321	512069	500534	564720	424220
O55186	CD59A glycoprotein	Cd59a	1	510860	622818	476301	595154	452748	391724	486551	448838	6094800	550676	577498	503231	592576	659321	512069	7116100	6848300	4828000
P35762	CD81 antigen	Cd81	4	168570000	113510000	116490000	118370000	185700000	154090000	213520000	141120000	180480000	191650000	202010000	177870000	205140000	137670000	137110000	195030000	196150000	213300000
P40237	CD82 antigen;Tetraspanin	Cd82	4	23162000	15985000	15758000	20515000	26844000	24990000	20536000	23262000	29117000	28170000	30294000	29077000	26911000	22512000	21081000	30732000	28035000	35404000
P40240	CD9 antigen	Cd9	4	32812000	22233000	28894000	27482000	31304000	29552000	29359000	31268000	29346000	33566000	31105000	33168000	27989000	25689000	24487000	32931000	34781000	36788000
Q8BIF0	CD99 antigen-like protein 2	Cd99l2	4	3850400	6783200	7000400	7313100	8017300	6898800	7714600	6290800	3627200	7343300	7597800	7212700	7318800	5420500	7124100	5716400	8791100	6672300
P56389	Cytidine deaminase	Cda	2	1833800	2885300	476301	2590800	2623000	2113200	486551	2890000	389148	550676	4113000	2492500	2846700	2243300	2611400	3668800	2804300	1923900
Q99JP4	Anaphase-promoting complex subunit CDC26	Cdc26	2	510860	7631500	476301	595154	452748	9511800	486551	448838	389148	550676	4166000	10991000	9618900	659321	512069	500534	564720	424220
Q61081	Hsp90 co-chaperone Cdc37;Hsp90 co-chaperone Cdc37, N-terminally processed	Cdc37	6	7094100	9249200	5979200	7934700	7012900	5746800	5253800	4040000	5978800	6063000	6644900	4708800	5937200	6920000	6342800	5232700	6554100	1775700
P60766	Cell division control protein 42 homolog	Cdc42	9	165200000	149530000	184430000	184780000	159300000	177310000	181310000	213910000	200840000	202780000	176400000	211690000	199450000	147140000	164380000	192500000	193470000	207380000
Q8JZX9	Cdc42 effector protein 2	Cdc42ep2	1	510860	922750	476301	1136500	452748	391724	486551	448838	389148	550676	577498	902190	592576	659321	512069	500534	564720	424220
Q9JM96	Cdc42 effector protein 4	Cdc42ep4	5	5794400	4984600	4674400	4939000	7144300	5801100	5458500	6194700	5180200	4528300	4164000	4600400	4934700	5855400	4400500	5668900	4850600	4760100
Q8BGH7	CDC42 small effector protein 2	Cdc42se2	1	4021600	2726600	3026700	3303900	4568800	1894500	6049600	2522100	389148	2961900	577498	3019900	592576	2998000	1959000	2905800	2405500	3259200
P70408	Cadherin-10	Cdh10	2	4064400	2934500	4019200	2785100	3497800	4648400	3283600	448838	3262600	2341000	4284800	2908500	4915500	4290000	4337100	3284100	3138400	2944200
Q9WTR5	Cadherin-13	Cdh13	9	31091000	27947000	37368000	32058000	39982000	39815000	32061000	33462000	32475000	31920000	33295000	31682000	27838000	29706000	27747000	30730000	34434000	28208000
D3YYT0	Cadherin-2	Cdh2	11	12851000	14391000	14943000	12950000	16859000	13401000	14595000	13374000	17157000	12518000	11468000	12017000	13256000	13850000	12797000	12202000	12207000	13762000
Q9DB75	Cell death-inducing p53-target protein 1	Cdip1	1	510860	622818	4372900	595154	7514800	391724	10610000	448838	6955200	550676	8442100	8540600	8949500	659321	512069	11367000	564720	4971500
P49615	Cyclin-dependent-like kinase 5	Cdk5	2	2537800	2472500	1015200	1668000	854140	1037900	1675300	673020	389148	855950	2184400	1252500	1454100	1410700	1716900	1299800	1341900	424220
P46414	Cyclin-dependent kinase inhibitor 1B	Cdkn1b	3	5476200	4820600	7299000	4455900	4876600	5448000	5249800	5076200	4983300	4068200	3952500	4617000	4130200	3033200	3188300	3866400	3283800	5336600
A0A087WNP6	Protein CDV3	Cdv3	5	26862000	22984000	33220000	26307000	30331000	31665000	34794000	32410000	30473000	24601000	27814000	29203000	26425000	20759000	22407000	21977000	25720000	37465000
A3KGT0	CUGBP Elav-like family member 2	Celf2	2	510860	2772000	476301	2886300	452748	391724	486551	448838	389148	2947700	2388400	503231	592576	3051000	512069	2827800	564720	424220
Q9JKC6	Cell cycle exit and neuronal differentiation protein 1	Cend1	5	134690000	198440000	190410000	134330000	169540000	167000000	187080000	162740000	149960000	123680000	177160000	163250000	135970000	123780000	120700000	139910000	147890000	196000000
Q9CXS4	Centromere protein V	Cenpv	2	510860	622818	1469200	1856500	452748	391724	1873500	2263200	2242100	2434600	4765000	3974100	3425500	4086300	4039300	2447900	1701300	424220
H7BX26	Centrosomal protein of 170 kDa	Cep170	3	1575900	1953200	1797100	1645800	1823300	1661100	1764100	1658500	2169500	1649000	1566600	1934300	1864100	1859600	2004700	1637600	1440700	1120100
E9Q5A8	Centrosome-associated protein CEP250	Cep250	2	13951000	622818	12786000	12354000	22545000	12866000	11566000	12475000	14556000	13362000	23625000	10877000	12121000	904330	12117000	17437000	12667000	24430000
P23953	Carboxylesterase 1C	Ces1c	14	13014000	12237000	14405000	20579000	10553000	13955000	15273000	14508000	15402000	14488000	13860000	17040000	18309000	15183000	15739000	16863000	15231000	13719000
Z4YJH1	Centrin-2	Cetn2	8	9082500	5844400	10128000	7477100	10361000	8465800	11940000	13919000	11712000	7085300	7515700	10999000	9077000	7200400	6496700	10597000	9985600	13324000
Q8C6E0	Cilia- and flagella-associated protein 36	Cfap36	7	4456400	5452000	4538200	5884900	5176500	4340300	3879500	3413800	3884800	3991200	4253600	3544000	4489800	4152700	4369000	3695500	4941400	3306700
B1AV75	Cilia- and flagella-associated protein 418	Cfap418;2610301B20Rik	3	1416000	622818	476301	595154	452748	391724	486551	448838	389148	550676	577498	1481100	592576	659321	512069	500534	564720	424220
O88271	Craniofacial development protein 1	Cfdp1	4	6936900	7834200	7689200	5679800	9059700	8291000	7751700	7859100	6328700	7395800	6352500	7466000	8529700	5752000	6714000	6911300	8149200	8666600
D6RGQ0	Complement factor H	Cfh	4	1439700	2316300	1667200	1996700	607050	1501800	1265100	2715200	1035100	1754000	1933800	2045300	1474900	1625900	2092900	1519600	1728100	1385700
P18760	Cofilin-1	Cfl1	18	505390000	529830000	599570000	449120000	518360000	465920000	552510000	484050000	408170000	477870000	491410000	447240000	477940000	473220000	481080000	404890000	451400000	441920000
P45591	Cofilin-2	Cfl2	8	27534000	33017000	35988000	28440000	35726000	28544000	29397000	26945000	22744000	26999000	25333000	23466000	23531000	26931000	24837000	25332000	24808000	26285000
Q05BF0	Coiled-coil-helix-coiled-coil-helix domain-containing protein 1	Chchd1	1	2307000	2018100	4977300	595154	452748	3090500	3578000	448838	389148	550676	577498	4312300	2523600	1607500	2782000	4551200	2995700	4368600
Q9D1L0	Coiled-coil-helix-coiled-coil-helix domain-containing protein 2	Chchd2;Zbed5	4	14482000	11903000	16149000	13377000	17085000	20580000	15864000	19724000	20331000	14103000	16498000	15673000	12979000	14853000	13197000	17554000	17190000	26301000
Q9CRB9	MICOS complex subunit Mic19	Chchd3	10	26775000	25594000	47859000	26790000	32653000	39482000	40415000	37388000	30969000	19362000	27651000	26227000	20683000	20739000	22437000	18871000	23107000	35729000
E9Q4M4	MICOS complex subunit Mic25	Chchd6	6	9743200	10990000	18104000	10319000	14389000	16381000	14870000	10851000	10952000	4790700	7102100	6962300	7622800	6296800	6189200	6500200	8084400	12434000
P26339	Chromogranin-A;Pancreastatin;Beta-granin;WE-14;Catestatin;GE-25;Serpinin-RRG;Serpinin;p-Glu serpinin precursor	Chga	7	14942000	12453000	18880000	13603000	15358000	17776000	16477000	14864000	16366000	14502000	14603000	15482000	13985000	13384000	11595000	17474000	16206000	20516000
P16014	Secretogranin-1;CCB peptide;PE-11	Chgb	13	11638000	8736900	13979000	10403000	10876000	15025000	14557000	14453000	12660000	11048000	11776000	11538000	10536000	7777300	8673000	12282000	11950000	15379000
P70232	Neural cell adhesion molecule L1-like protein;Processed neural cell adhesion molecule L1-like protein	Chl1	17	9835400	7376800	5516700	6687800	5618300	5644400	5333100	5239700	5029600	10080000	9092900	5861000	8634000	9722100	9430000	6884800	6693900	1988800
Q921W0	Charged multivesicular body protein 1a	Chmp1a	3	7311400	6926900	9793700	9375800	7201800	10568000	9114500	10633000	6536400	7270700	7339000	9224000	7599100	7614400	9633300	8699600	4889700	8199800
Q9CQD4	Charged multivesicular body protein 1b-2;Charged multivesicular body protein 1b-1	Chmp1b2;Chmp1b1	2	7302900	5551900	6594400	7963300	8001500	8207500	4980400	5736700	8825300	8728900	5361100	9227500	7573100	9712800	10413000	8858800	5825800	7984900
Q9DB34	Charged multivesicular body protein 2a	Chmp2a	5	11114000	9617900	10094000	11458000	11042000	10920000	9478800	12389000	12221000	10619000	11858000	11221000	8651700	13391000	10257000	13807000	9822600	15101000
A0A338P7L8	Charged multivesicular body protein 2b	Chmp2b	2	3051700	3010300	3886900	3378900	2911500	6310200	4384000	4583900	4850700	4079200	3700300	3720500	3195300	3026100	3669800	3037800	3514600	4067800
Q9CQ10	Charged multivesicular body protein 3	Chmp3	3	6604200	6051300	6539300	7820100	6912400	8400100	8600400	9119400	5511300	7621200	7785200	7760800	7543100	7477000	8096800	7541300	6276100	6367800
Q9D8B3	Charged multivesicular body protein 4b	Chmp4b	7	35711000	32232000	50294000	46751000	44257000	56094000	58181000	57881000	44435000	41168000	44829000	52495000	51435000	33891000	40646000	50260000	34060000	60010000
Q9D7S9	Charged multivesicular body protein 5	Chmp5	6	16335000	16763000	20317000	17700000	17821000	17440000	16220000	20771000	16765000	13229000	15866000	11929000	16603000	15144000	12347000	18354000	14214000	15303000
P0C0A3	Charged multivesicular body protein 6	Chmp6	3	19203000	21219000	21028000	14182000	21839000	22867000	16811000	18365000	22596000	14227000	21204000	17611000	15744000	21705000	22430000	16622000	17650000	18743000
Q9D1P4	Cysteine and histidine-rich domain-containing protein 1	Chordc1	10	4268400	7947100	8175400	6623500	6915700	6212000	9399300	10316000	8169500	7305300	8267300	6535600	6982000	6694200	7799200	4880100	7304400	5955800
P61022	Calcineurin B homologous protein 1	Chp1	10	21117000	19225000	25341000	21578000	21901000	20746000	25200000	25501000	21284000	26235000	26399000	25074000	20353000	19684000	19914000	22423000	20660000	23449000
Q99KN2	Probable cytosolic iron-sulfur protein assembly protein CIAO1	Ciao1	1	721010	622818	1922100	595154	452748	391724	486551	448838	389148	550676	577498	503231	735950	842900	512069	500534	564720	424220
Q8WTY4	Anamorsin	Ciapin1	5	5333800	6061700	5752100	4534200	5177200	3639200	3467300	2685500	1977100	4358900	4593700	3212100	4091500	4850000	4162600	3727200	3425100	2103500
P60824	Cold-inducible RNA-binding protein	Cirbp	4	31863000	21710000	38633000	25226000	32448000	37365000	29470000	23464000	35167000	19578000	26506000	25166000	27106000	26493000	25691000	22850000	25736000	28833000
Q91WS0	CDGSH iron-sulfur domain-containing protein 1	Cisd1	7	121970000	118350000	108560000	111170000	87790000	88357000	77539000	69051000	76427000	96995000	111830000	89280000	90872000	106850000	116500000	109180000	88846000	60446000
Q8BMK4	Cytoskeleton-associated protein 4	Ckap4	13	7321300	6466100	5372200	6034700	6010700	6444100	5508500	5343700	6891400	5605100	7699400	6706900	6563200	6270200	5661100	6085200	5077600	5169600
Q04447	Creatine kinase B-type	Ckb	28	5931000000	4835700000	6492900000	5545400000	6751600000	6190600000	6293100000	6682900000	7016300000	5966500000	5829900000	6526300000	6349300000	5391400000	5893300000	5930500000	6532100000	7309300000
A0A0J9YKD4	Creatine kinase M-type	Ckm	5	122670000	135450000	89486000	77789000	103620000	106540000	100490000	114370000	100580000	100690000	115760000	132530000	159910000	106550000	107660000	93027000	104720000	95113000
P30275	Creatine kinase U-type, mitochondrial	Ckmt1	22	1524300000	1354800000	1962600000	1738900000	2099700000	2020200000	1894100000	1888900000	1855800000	1561700000	1475900000	1816200000	1766400000	1347500000	1493700000	1571100000	1836500000	2246500000
Q60771	Claudin-11	Cldn11	1	4967000	6095900	3940900	4355200	2269900	3308100	7862800	2626400	2476500	3530200	6728400	3402300	4397900	4095700	7983200	5248500	3706400	2673300
P0C7M9	C-type lectin domain family 2 member L	Clec2l	3	7931100	7283100	6511400	9033600	6047800	6213400	5874100	7990700	6031400	9194300	9522300	8569000	6384700	15439000	9209800	9533200	6392200	7505600
Q9QYB1	Chloride intracellular channel protein 4	Clic4	2	2801200	3807600	2015900	2789600	2667400	1209300	2247500	448838	389148	3721700	3583800	2983700	1448400	2624100	2784900	2312000	564720	424220
Q5SUH7	Clathrin interactor 1	Clint1	9	15261000	17687000	18063000	11570000	13831000	12717000	13466000	8901000	11940000	11655000	12326000	11901000	7466400	11093000	12180000	12196000	12321000	6827900
D3Z3M7	CAP-Gly domain-containing linker protein 1	Clip1	27	7082900	8854900	6260000	8616400	5351800	8458600	4728100	5401800	6452800	6974000	9843300	7633200	7100400	9067200	8468200	6615900	6097200	3691000
Q9Z0H8	CAP-Gly domain-containing linker protein 2	Clip2	17	1720900000	1784200000	576240000	1361900000	695320000	1091500000	191780000	956370000	713920000	2204400000	1180700000	1046500000	1705600000	1797300000	1156900000	894710000	845950000	325700000
Q923F1	Methylosome subunit pICln	Clns1a	3	3889600	7056700	4314800	4976100	6674500	5512300	4736100	4732300	5218000	3087500	5463200	4748600	4237700	5871700	5202200	5608700	4998000	4387600
O88696	ATP-dependent Clp protease proteolytic subunit, mitochondrial	Clpp	3	1207700	1226000	1429400	595154	1103100	1150500	1228000	448838	1277400	1630400	577498	1309300	592576	659321	512069	1068100	1343600	1682700
Q9EPL2	Calsyntenin-1;Soluble Alc-alpha;CTF1-alpha	Clstn1	7	6393800	6796600	5573200	6522800	5646100	6922200	3427700	5187200	3724800	7421800	5944900	5229600	4716400	6827100	6611800	6569700	5289500	5951300
B1AWE0	Clathrin light chain	Clta	8	197190000	219060000	278640000	211810000	201400000	260760000	261840000	229360000	198940000	194990000	198560000	224350000	186310000	179780000	185680000	181990000	189020000	241740000
Q6IRU5	Clathrin light chain B	Cltb	14	318420000	314410000	475450000	345120000	358340000	408180000	420720000	401000000	349100000	354660000	352090000	383530000	351070000	263900000	290490000	336350000	348560000	465950000
Q68FD5	Clathrin heavy chain 1;Clathrin heavy chain	Cltc	44	14660000	30363000	11467000	8247100	7289400	4092500	50381000	2596400	687610	2184100	6338900	2969600	11759000	9240100	16811000	18155000	2610300	3356900
Q06890	Clusterin;Clusterin beta chain;Clusterin alpha chain	Clu	11	14554000	14673000	15125000	13201000	15054000	13425000	16031000	14779000	13960000	14144000	15115000	14859000	12368000	13799000	13452000	12693000	13894000	12621000
Q9D4C9	Clavesin-1;Clavesin-2	Clvs1;Clvs2	2	1976000	2280800	2286800	2798400	2258500	2055300	2576800	2181100	1749800	2170800	2643900	1801700	2008600	2977300	2330500	2616900	2462000	424220
Q8R4N0	Citrate lyase subunit beta-like protein, mitochondrial	Clybl	17	20156000	17198000	20659000	19724000	27453000	23063000	26093000	24403000	24361000	18427000	18748000	23161000	20923000	17344000	17915000	19771000	25050000	27120000
A0A0R4J0B4	N-acylneuraminate cytidylyltransferase	Cmas	4	2458200	2239900	476301	2875000	452748	391724	486551	448838	389148	3025700	3089400	503231	2725700	6308700	5510400	2297300	564720	424220
Q8R1G2	Carboxymethylenebutenolidase homolog	Cmbl	10	6131200	6969600	4353700	8548500	3912700	5783600	4412300	5079900	5940500	8574200	10093000	7792600	9284500	8774800	8109600	8492100	8582700	3791400
Q9CPZ8	COX assembly mitochondrial protein homolog	Cmc1	5	37156000	28223000	41399000	26991000	44109000	39201000	46406000	36143000	38462000	27287000	36401000	30595000	30451000	21214000	23865000	30601000	28961000	38309000
Q9DBP5	UMP-CMP kinase	Cmpk1	9	28246000	30087000	31028000	25577000	30972000	24325000	22229000	23346000	19654000	23816000	24132000	20172000	21226000	28332000	25149000	21004000	20059000	18454000
E9QLJ0	Cardiomyopathy-associated protein 5	Cmya5	3	84232000	94477000	89758000	100900000	117870000	82922000	100680000	120890000	101100000	174540000	84988000	110490000	155990000	82145000	108570000	103990000	104910000	45626000
P53996	Cellular nucleic acid-binding protein	Cnbp	5	2045300	3954400	5050100	3842900	2798800	4448700	7251300	5849100	4633100	4385000	6021100	5695400	6676400	4077900	4133100	4841700	4711200	5540500
Q9D1A2	Cytosolic non-specific dipeptidase	Cndp2	25	31159000	31975000	23856000	30010000	23160000	17430000	13595000	13462000	13072000	30620000	31677000	18072000	27583000	34302000	30285000	30372000	27511000	16162000
A0A0G2JDV8	Calponin-3	Cnn3	6	3202800	4355800	3253600	4142000	3394400	3659700	4107100	3239400	2295700	3821400	3339600	4341700	3443000	2618300	3237400	2246500	2396500	2744200
P16330	2,3-cyclic-nucleotide 3-phosphodiesterase	Cnp	31	222280000	221880000	49792000	216480000	61777000	47081000	88482000	47868000	52182000	217010000	265170000	108220000	189410000	280740000	243070000	172020000	125670000	30600000
Q9QXT0	Protein canopy homolog 2	Cnpy2	9	37315000	35065000	40858000	34017000	36136000	45449000	41192000	42488000	39351000	37172000	41948000	44620000	36247000	33177000	31249000	40101000	37349000	44043000
Q9DAU1	Protein canopy homolog 3	Cnpy3	6	15499000	10164000	14335000	9382600	14413000	11599000	13041000	14807000	14529000	11345000	14101000	15980000	11956000	12062000	12609000	12344000	14341000	17903000
Q8BQ47	Protein canopy homolog 4	Cnpy4	3	3782300	2923700	3414200	3089100	3338200	3094400	3126700	4402000	3607600	4297800	4285300	4447400	4267500	3609000	3410800	3701300	3478700	4796800
Q5M8N0	CB1 cannabinoid receptor-interacting protein 1	Cnrip1	8	35912000	44530000	26453000	39084000	28433000	22206000	25246000	26023000	25184000	48600000	39698000	27799000	40412000	51165000	47753000	35236000	35306000	18038000
O88507	Ciliary neurotrophic factor receptor subunit alpha	Cntfr	6	15493000	13995000	15220000	14206000	10886000	16657000	8015700	11777000	11623000	14759000	17258000	14809000	16088000	16164000	14455000	10677000	16929000	11427000
P12960	Contactin-1	Cntn1	45	153380000	155140000	133820000	158350000	107860000	125240000	86860000	88387000	86297000	146380000	156940000	111810000	128390000	163370000	153830000	127150000	129580000	75552000
Q61330	Contactin-2	Cntn2	20	16784000	13220000	11771000	16787000	10285000	8941400	7930100	7405700	6820100	14973000	18083000	8942300	14954000	21365000	17620000	15030000	13793000	5651800
Q69Z26	Contactin-4	Cntn4	2	1836200	2821900	1306200	595154	1495300	1072700	486551	448838	389148	1215500	1850000	1115800	592576	3013700	2173100	1592100	1481100	424220
O54991	Contactin-associated protein 1	Cntnap1	17	9066700	9750000	7908700	11538000	7234100	8449600	5603800	7891600	9531000	9794800	10427000	8306200	8770700	12078000	11517000	9503600	8407200	7462900
E9QNF7	Contactin-associated protein-like 2	Cntnap2	24	15795000	16190000	8455300	18175000	6459600	7724800	5675900	3964900	6346100	15039000	16854000	9470600	14117000	19353000	18737000	15032000	14061000	3050000
D3YWB9	Contactin-associated protein-like 4	Cntnap4	4	2017500	3261000	476301	1419100	452748	391724	486551	1589000	2787100	2755300	2830100	2595600	2496600	1836600	2593000	2441600	1569800	2335800
Q9D2R6	Cytochrome c oxidase assembly factor 3 homolog, mitochondrial	Coa3	3	13132000	12390000	13003000	12315000	19526000	22201000	18229000	16985000	27550000	16118000	12072000	13635000	13030000	14765000	16245000	14218000	17817000	12323000
Q8BGD8	Cytochrome c oxidase assembly factor 6 homolog	Coa6	2	1246800	622818	2713100	1701600	452748	1621800	2011800	969060	1548200	3090200	577498	2546900	2642000	659321	1428600	1373500	2363500	2968500
Q921H9	Cytochrome c oxidase assembly factor 7	Coa7	8	17472000	15250000	19668000	18141000	21165000	22836000	25968000	22487000	23107000	15814000	13374000	18466000	19289000	12536000	15597000	18984000	19024000	24340000
Q62507	Cochlin	Coch	2	935970	622818	476301	839470	420480	391724	486551	560600	389148	550676	577498	503231	592576	928230	800800	825450	564720	424220
P11087	Collagen alpha-1(I) chain	Col1a1	31	28170	39120	29489	385580	438160	29945	43166	51201	266390000	196190	452630	8508.4	314040	8157.8	32514	366380	24200	430480
Q01149	Collagen alpha-2(I) chain	Col1a2	23	510860	622818	476301	595154	452748	391724	486551	448838	389148	550676	577498	503231	592576	659321	512069	500534	564720	424220
Q8K4M5	COMM domain-containing protein 1	Commd1;Gm28048	3	1907500	2196700	1314000	1877800	2458800	1789400	1368000	1469400	1285000	1574400	2080700	2425800	1905300	3162100	2268200	1695900	2077900	1809100
A0A3Q4EGT0	COMM domain-containing protein 10	Commd10	2	3765800	3286400	2736200	3142300	1928400	3154500	2047100	2980400	2462300	3253600	3403900	2198000	3647500	3552700	3057200	2935300	3703800	1910800
Q63829	COMM domain-containing protein 3	Commd3	2	1576600	2183700	1423600	2173700	2423900	1918800	1436000	1780400	1618600	1437100	1619600	2227900	1679600	1891300	2183800	1518800	2054000	1097600
B7ZNP3	COMM domain-containing protein 6	Commd6	2	4295600	4469600	3321900	4032900	3679000	4097700	2515600	4622100	3989200	3726300	4093600	4748600	4699800	4621600	4670200	3320700	4918200	3389100
Q8BG94	COMM domain-containing protein 7	Commd7	2	1766000	2368200	1603800	1997700	1972300	391724	904060	1654000	1585600	1757800	1853000	503231	1689400	2054800	2108900	1807200	994640	424220
Q8K2Q0	COMM domain-containing protein 9	Commd9	4	5143600	7124100	4974300	6146100	5169100	5469800	2801000	3135700	4610500	4180300	5516400	5201000	4627700	6280700	4680200	5698200	3824500	3492700
O88587	Catechol O-methyltransferase	Comt	5	2928400	2476500	967080	3223300	851940	906130	679230	1296100	1327500	6113900	3975400	2167000	4487800	5258600	4705600	3010200	3439900	163630
O55029	Coatomer subunit beta	Copb2	1	395380	622818	476301	595154	429480	391724	486551	448838	389148	550676	577498	503231	592576	1093000	714230	500534	564720	424220
O88543	COP9 signalosome complex subunit 3	Cops3	8	10429000	8348500	1182100	11180000	1794700	1249800	955100	884490	2415500	11499000	10764000	5273100	8374500	11468000	9644000	8886900	5171500	424220
F6QTS1	COP9 signalosome complex subunit 4	Cops4	4	4702400	5491600	3102300	2986400	2453500	1964800	3656500	1916400	1504500	3108400	4464900	2383500	3460400	3876400	4373700	3997700	2894100	424220
O35864	COP9 signalosome complex subunit 5	Cops5	15	14203000	19272000	9125800	14816000	9107700	8425400	7789900	8756900	8215800	16065000	14881000	12639000	13856000	15845000	14786000	14349000	13425000	5179300
O88545	COP9 signalosome complex subunit 6	Cops6	5	5164700	4939000	3107400	3529400	3944400	391724	3431200	3172000	2438400	3987100	4994000	503231	5064600	5687600	5534100	4811900	4501300	3413500
Q9CZ04	COP9 signalosome complex subunit 7a	Cops7a	9	10897000	13313000	8320700	9012800	9070600	7194800	7070600	5396800	3941800	8224800	8325700	5796300	7241300	10003000	8012500	10039000	6676400	4800900
Q8VBV7	COP9 signalosome complex subunit 8	Cops8	6	21484000	19725000	16509000	17029000	17701000	15466000	14876000	16231000	16455000	22581000	21275000	21550000	18800000	22355000	24511000	19840000	14334000	13960000
P61924	Coatomer subunit zeta-1	Copz1	2	1578800	2510000	1236900	2008000	2525300	1542300	1303300	1799300	1465200	1390900	2152800	1792200	1946100	2748100	2335900	2169000	1697800	909930
Q3TYT1	5-demethoxyubiquinone hydroxylase, mitochondrial	Coq7	3	1893200	3081700	2288700	3104700	2059200	1610100	1170800	1978600	1634400	1999000	2449500	1340000	2047100	3053100	2617900	2365700	1751100	1561700
Q8K1Z0	Ubiquinone biosynthesis protein COQ9, mitochondrial	Coq9	5	9626400	7816700	6080100	9167800	8112600	6039700	6541600	6466100	6409800	7697300	7936200	5280200	7323900	10277000	7564800	8621200	6582400	7311800
O89053	Coronin-1A;Coronin	Coro1a	9	10561000	20070000	4532600	6228700	3532600	3415700	10665000	1305100	1094500	2011200	7181000	1267500	3154000	6770400	4886300	5790400	2762100	862150
Q9WUM3	Coronin-1B	Coro1b	2	1954400	4127200	476301	595154	452748	391724	486551	448838	389148	550676	577498	503231	592576	1665200	512069	500534	564720	424220
Q9WUM4	Coronin-1C	Coro1c	4	6777500	7260900	1833000	4256500	452748	391724	2580000	448838	389148	1444200	2839300	503231	2311600	6295000	3113800	2590300	2522100	424220
Q9CQI6	Coactosin-like protein	Cotl1	9	27004000	28455000	33650000	24121000	26760000	27582000	25791000	25241000	18219000	21797000	26862000	22516000	21312000	23548000	23205000	21382000	21493000	21191000
P56394	Cytochrome c oxidase copper chaperone	Cox17	1	10424000	7459700	15202000	10733000	12606000	13590000	12490000	11623000	9334700	7678000	7675300	8398800	9822700	6059300	7441000	10783000	5698400	13750000
Q9D7J4	Cytochrome c oxidase protein 20 homolog	Cox20	1	1671200	1893400	823530	2007400	452748	927290	2042900	3316900	1862700	1971200	2764100	1931100	1557800	1843300	2025800	3174300	564720	2335700
P19783	Cytochrome c oxidase subunit 4 isoform 1, mitochondrial	Cox4i1	10	59860000	60397000	58096000	83238000	47500000	43826000	42372000	34424000	49917000	35379000	61196000	36050000	32634000	46710000	41107000	31565000	32290000	21722000
P12787	Cytochrome c oxidase subunit 5A, mitochondrial	Cox5a	8	122310000	131980000	103170000	146080000	99671000	83921000	101080000	82617000	106820000	62343000	95048000	82830000	68554000	85214000	65879000	64160000	64430000	46096000
Q9D881	Cytochrome c oxidase subunit 5B, mitochondrial	Cox5b	8	68684000	66793000	75504000	95939000	51725000	50945000	63197000	49939000	62454000	34039000	63012000	45066000	36936000	37667000	35576000	31820000	33269000	23663000
Q9DCW5	Cytochrome c oxidase subunit 6A, mitochondrial;Cytochrome c oxidase subunit 6A1, mitochondrial	Cox6a1	4	33966000	19727000	20313000	37166000	16104000	17796000	22970000	16600000	23077000	10848000	27339000	15131000	8466400	18708000	11612000	11663000	11437000	8945900
P56391	Cytochrome c oxidase subunit 6B1	Cox6b1	5	143960000	96800000	118520000	168550000	177470000	120200000	145450000	119230000	190860000	66376000	104190000	106840000	74559000	83492000	68508000	74522000	74255000	66174000
Q9CPQ1	Cytochrome c oxidase subunit 6C	Cox6c	6	62947000	60065000	51437000	85900000	42432000	42733000	40897000	35942000	66098000	30064000	62757000	43655000	28312000	42539000	37551000	26928000	24996000	17797000
P48771	Cytochrome c oxidase subunit 7A2, mitochondrial	Cox7a2	2	92514000	83335000	82748000	99792000	64550000	59158000	72496000	59764000	74936000	40260000	61591000	52242000	43861000	56178000	53413000	43171000	43202000	30631000
G3X9T8	Ceruloplasmin	Cp	16	5438500	6119300	7278300	6454400	6725800	6984700	6280300	8162600	7202100	5949100	4823600	6720800	7058900	6465800	5600500	7232000	6753600	5850100
O89001	Carboxypeptidase D	Cpd	2	1931400	2099000	476301	595154	452748	391724	486551	448838	389148	550676	1588400	503231	2270500	2509300	2225200	1960700	564720	424220
Q00493	Carboxypeptidase E	Cpe	16	19374000	21770000	13834000	19293000	12013000	13244000	10415000	11338000	11559000	19638000	20864000	14557000	16997000	21778000	20488000	17696000	15859000	9208800
P63040	Complexin-1	Cplx1	9	497280000	481770000	742510000	587500000	709320000	671080000	741300000	657680000	570630000	520130000	531480000	624230000	516170000	422140000	467000000	568280000	662860000	885790000
P84086	Complexin-2	Cplx2	6	271950000	239180000	327840000	268020000	302380000	301710000	421530000	373640000	318920000	294420000	341870000	312230000	299540000	211060000	243990000	322700000	339720000	424500000
Q8R1B5	Complexin-3	Cplx3	4	8635500	6231400	8048800	7393100	12445000	10769000	9132100	11393000	8881800	11271000	10292000	10115000	7573500	7756200	7500000	8611500	9652300	10238000
Q80V42	Carboxypeptidase M	Cpm	9	8782500	7822200	11287000	9321800	12604000	11250000	14515000	11337000	12018000	8819300	7192900	11737000	11343000	9271200	8334700	9993800	10676000	9094500
Q8C166	Copine-1	Cpne1	7	4402100	5813700	2158700	6894000	3042300	2863000	764380	2181400	3367800	6604000	6869600	3739100	5295000	8270100	6841800	5374000	4784800	1464800
A0A0R4J1D0	Copine-2	Cpne2	1	510860	1210600	1221900	1776300	1682700	1207000	1269600	1843600	1864300	1187200	1667900	1902200	592576	1872400	1519500	2097400	564720	424220
Q8BT60	Copine-3	Cpne3	1	510860	588890	359370	595154	452748	391724	486551	536770	531230	550676	577498	400890	429950	659321	705780	500534	683290	424220
Q8BLR2	Copine-4	Cpne4	3	3536400	4962900	3012800	5024300	3861700	2852200	2766500	3416300	3414000	4822100	6085600	3290900	4571500	4931400	3910700	3578800	4683400	2074600
Q8JZW4	Copine-5	Cpne5	12	11939000	10942000	11581000	13128000	16737000	12713000	14408000	15007000	15184000	10444000	12394000	14378000	11953000	11363000	10303000	14036000	16490000	13687000
Q9Z140	Copine-6	Cpne6	30	70963000	80431000	51798000	103190000	45279000	60759000	41428000	58115000	74540000	91283000	104790000	86492000	86651000	90156000	103780000	82429000	84375000	36162000
Q0VE82	Copine-7	Cpne7	4	2283900	2411600	2434500	2292100	2025500	2128900	486551	448838	389148	2074600	3781500	1715800	1995400	659321	2415800	2611500	2542900	424220
A0A0R4J0J1	Copine-9	Cpne9	3	1336200	1586300	1492600	1962000	2215100	1672400	1773300	2092000	1926600	1633000	1419800	1879100	1888400	1744900	1788400	2310800	1794200	1617000
P36552	Oxygen-dependent coproporphyrinogen-III oxidase, mitochondrial	Cpox	9	8595000	8259500	6520000	8894900	9239000	9408800	7436900	7547300	9385500	7858200	8619000	8347000	8799400	9399300	7695600	8907200	10100000	6248800
Q8BFS6	Serine/threonine-protein phosphatase CPPED1	Cpped1	11	15938000	15725000	18571000	15565000	18562000	20832000	17389000	17946000	16367000	15313000	16012000	15509000	14787000	12133000	13084000	16225000	16540000	20672000
Q9WVJ3	Carboxypeptidase Q	Cpq	3	4554300	3388800	2783600	4203300	4490700	3940900	2588600	3556500	3845700	3494100	3737800	4330600	3838500	4030000	3616500	4877700	3224500	2900400
H3BJ30	Cleavage and polyadenylation specificity factor subunit 6	Cpsf6	4	11687000	13008000	11239000	11433000	10981000	13495000	9831800	10882000	9363400	8923500	9647900	8663000	10487000	11996000	10080000	10332000	10288000	8581600
A0A494B9T0	Cleavage and polyadenylation specificity factor subunit 7	Cpsf7	3	4365800	4112600	3242400	4041400	4956400	4334100	2959200	3861100	3621000	3841300	3849800	3642700	3117100	3113900	3137600	3334400	2968500	3804600
P52825	Carnitine O-palmitoyltransferase 2, mitochondrial	Cpt2	5	1377900	1056500	476301	1380600	452748	391724	486551	448838	389148	2064000	2249800	503231	2053600	2838700	1887400	1683400	564720	424220
A0A0A6YVT1	Complement component receptor 1-like protein	Cr1l	2	4070600	622818	3761600	5119900	452748	4220500	4480500	7321200	4598200	5873900	4231600	4698100	4485600	4963500	3950500	4610100	4650000	5192800
E9Q3M9	Capping protein inhibiting regulator of actin like	Cracdl;2010300C02Rik	2	2009300	3227100	2137100	3493600	1485000	2395600	2163700	2651100	1725100	1838100	1821800	1972400	1686100	2448200	2531500	2576600	1810700	424220
K4DI63	Protein CREG1	Creg1	1	2750900	2570200	1882600	1969500	3380800	2337700	1570900	3684800	2666000	1799100	1578100	2834900	2112800	2974700	1836400	2744200	2267300	2375900
Q91XD7	Cysteine-rich with EGF-like domain protein 1	Creld1	7	8533600	9409300	12509000	8137900	9743600	10315000	7771900	10666000	9587600	9053700	9703000	10399000	9473900	8776300	8330100	8556100	8334300	9967600
Q9CYA0	Cysteine-rich with EGF-like domain protein 2	Creld2	3	510860	622818	1996700	1762300	452748	391724	1509600	1671700	2430500	2090300	2155300	2170400	2312800	1477300	2389000	2555100	1460400	1467800
Q8CIT0	Corticoliberin	Crh	1	510860	622818	1281500	595154	452748	779290	1470100	1597200	1931700	550676	577498	836700	592576	943870	512069	500534	1099600	424220
A0A0G2JEK2	Cysteine-rich protein 1	Crip1	2	5206500	6098600	7634200	5213400	3631600	5908300	7082900	6523200	4513000	3981600	5153900	5719600	6428400	3731200	4575100	4991000	4152900	5545100
Q9DCT8	Cysteine-rich protein 2	Crip2	7	65641000	85108000	82397000	69993000	76574000	81700000	78851000	80882000	94875000	70977000	77216000	84755000	83724000	64637000	72391000	76526000	79435000	59654000
Q64010	Adapter molecule crk	Crk	12	37860000	40889000	37237000	35398000	41390000	37331000	37914000	35523000	34029000	35736000	40134000	34441000	36437000	36478000	37402000	37711000	35638000	35420000
Q8JZR2	Crk protein (V-crk avian sarcoma virus CT10 oncogene homolog)	Crk	1	10232000	11975000	14207000	6990600	12918000	11473000	13446000	8916200	10976000	8735800	577498	11911000	12716000	8775300	10799000	10539000	11978000	12250000
P47941	Crk-like protein	Crkl	8	13305000	12577000	9817200	13109000	13299000	11371000	11370000	9601300	12040000	11281000	11097000	11011000	12834000	12619000	12012000	11289000	10738000	6551000
Q6P1J1	Collapsin response mediator protein 1 (Crmp1 protein)	Crmp1	37	1818200000	1720800000	1994100000	1652000000	1992100000	1873600000	1709300000	1787400000	1785200000	1711200000	1672600000	1749400000	1685400000	1523800000	1622900000	1495700000	1676000000	1657000000
P97427	Dihydropyrimidinase-related protein 1	Crmp1	2	115820000	135640000	153570000	124680000	114980000	146440000	132070000	129410000	107700000	109680000	109940000	110610000	89274000	106980000	108680000	96020000	111370000	134340000
A0A571BE99	Cartilage acidic protein 1	Crtac1	10	7309600	7826700	7950000	6424800	7028100	8992300	7275000	7767000	5659200	6372900	6841700	7279100	7881000	7306300	6881300	6648000	6724500	6813400
Q68ED7	CREB-regulated transcription coactivator 1	Crtc1	6	7644100	9591400	9605100	9109700	8092200	8839000	9345900	8738800	8470300	7696800	8041700	6839400	7076500	6679100	8096700	8050000	7130600	8788700
A0A1L1SRG5	Alpha-crystallin B chain	Cryab	7	10806000	11879000	8202100	7979300	7606900	6414600	9869600	8882100	7645600	9012900	12590000	8945200	9525600	9237400	11215000	9203200	8697800	11025000
O54983	Ketimine reductase mu-crystallin	Crym	13	52077000	65334000	37424000	50967000	38035000	27994000	31183000	25232000	24659000	42926000	53379000	28618000	35384000	58793000	53680000	38439000	38515000	19155000
P47199	Quinone oxidoreductase	Cryz	2	4091700	3803100	2612300	3747300	2701900	3208900	2491900	3211300	389148	5632200	4241300	503231	2463000	3346500	3272100	2367900	2630500	424220
Q9CZU6	Citrate synthase, mitochondrial;Citrate synthase	Cs;Csl	16	33403000	44619000	17351000	28547000	15581000	16271000	35726000	14490000	10585000	21307000	27044000	14562000	21883000	32089000	33479000	27623000	20148000	11239000
A0A2R8VHX0	Cysteine sulfinic acid decarboxylase	Csad	5	6056300	4476400	4523600	5920200	4470300	6376700	5350700	6765600	5488300	4262500	4652200	5310400	4291800	4693100	4238600	5191900	4974300	3757900
Q91YQ3	Cold shock domain-containing protein C2	Csdc2	3	6837400	5892000	6957600	6558100	6448000	6280100	4831200	7567100	6226700	5175000	6192200	5394000	7389300	5751100	5782400	6096400	5897600	5219200
Q91W50	Cold shock domain-containing protein E1	Csde1	7	4115200	6348500	3821200	4465400	1790300	1811100	486551	448838	1454100	2387900	5552000	2129800	1903300	4958700	3325800	2658300	1637400	1798900
Q3USK2	Casein kinase I isoform delta;Casein kinase I isoform epsilon	Csnk1d;Csnk1e	2	1316200	2326100	476301	2369900	395400	347070	392890	336770	404740	1236500	2461400	639560	1497100	2155500	2569700	1076300	676940	424220
Q60737	Casein kinase II subunit alpha	Csnk2a1	18	37076000	40120000	15403000	37327000	14049000	18098000	12732000	16707000	13826000	37245000	41812000	26691000	31263000	41112000	40463000	35784000	32803000	8655300
A0A1D5RLE4	Casein kinase II subunit alpha	Csnk2a2	4	2047400	3728800	1383000	1654500	452748	391724	486551	1665800	809840	1863400	2039600	931710	592576	3182800	3269500	1481000	1062700	424220
P67871	Casein kinase II subunit beta	Csnk2b	8	37526000	39711000	35802000	40786000	37435000	43420000	34381000	43003000	38613000	46436000	37068000	43255000	41852000	36919000	37017000	40453000	41690000	32780000
Q71M36	Chondroitin sulfate proteoglycan 5	Cspg5	7	32978000	31386000	35142000	27471000	34305000	39551000	34601000	29394000	30356000	26001000	28584000	33390000	31758000	28760000	29816000	33082000	30153000	38415000
P97315	Cysteine and glycine-rich protein 1	Csrp1	8	92846000	131840000	196240000	141070000	147160000	181980000	210780000	191300000	212870000	138930000	155000000	174710000	184140000	118320000	136400000	140270000	144800000	177390000
P21460	Cystatin-C	Cst3	9	124250000	108700000	152510000	120910000	130410000	140800000	154460000	146130000	163310000	131970000	143540000	154740000	138290000	114030000	112830000	142110000	146090000	218270000
Q62426	Cystatin-B	Cstb	4	61300000	58149000	81464000	58421000	57902000	66554000	44755000	46216000	53632000	55091000	57475000	59133000	51812000	64105000	66762000	50662000	51174000	55906000
Q99LC2	Cleavage stimulation factor subunit 1	Cstf1	3	10133000	9722800	10916000	9864100	10165000	11042000	10842000	10356000	11195000	10244000	7945600	11976000	10885000	10847000	13907000	12427000	11610000	10449000
Q8BIQ5	Cleavage stimulation factor subunit 2	Cstf2	7	5860300	6935700	4104500	6434400	5275900	4163100	7346600	11314000	6949600	8336100	5526300	6835000	10250000	9001300	11917000	5093100	4447700	7044900
A0A0J9YU62	C-terminal-binding protein 1	Ctbp1	14	21952000	28844000	21053000	26002000	20359000	19252000	18089000	20083000	15117000	22540000	22167000	19007000	22861000	24942000	25328000	18358000	19638000	11278000
Q8R242	Di-N-acetylchitobiase	Ctbs	4	2995300	2294500	4878900	2625000	5787000	4721300	4161600	3829200	5209800	3780000	3565000	3347500	3722300	2861400	3446900	3727200	3731900	3870600
Q8VCN5	Cystathionine gamma-lyase	Cth	3	3891200	3007400	476301	4922700	4724100	5837200	4450000	3473400	3781700	3795400	4442000	4746300	5061900	4690100	5022800	5633900	4581600	3328100
P26231	Catenin alpha-1	Ctnna1	5	1851200	2545600	1173200	2055800	1471300	1192400	971500	1566500	1078800	2012700	1745000	1631700	2464000	2165600	2167500	1833100	1768700	1016300
E0CXB9	Catenin alpha-2	Ctnna2	9	4135400	6286300	1451100	3992600	2020300	1763200	2020900	1353800	1106300	2269100	3175700	1470300	2679400	4218800	3550300	2583700	1822700	500850
Q02248	Catenin beta-1	Ctnnb1	26	14565000	18379000	10540000	13217000	9880400	12080000	12341000	11139000	11140000	12941000	15085000	11299000	13249000	16857000	15923000	12420000	12710000	8841500
Q9JJN6	Beta-catenin-interacting protein 1	Ctnnbip1	2	3974100	622818	2137700	4388600	3217400	3119000	2652900	4618700	4366100	3363400	2515300	4458800	2318400	3518600	3786400	4004900	3554100	5173700
B7ZNF6	Catenin delta-2	Ctnnd2	6	2277700	2495600	3178900	3382500	3708000	3239800	4858300	5168900	5594600	3971500	4348100	4199800	5709000	3945200	3808700	3927800	4145300	4105100
P10605	Cathepsin B;Cathepsin B light chain;Cathepsin B heavy chain	Ctsb	12	70674000	70379000	76652000	76598000	57563000	66978000	66590000	75267000	72271000	71234000	85845000	78149000	82176000	71051000	74908000	71553000	78135000	76277000
P18242	Cathepsin D	Ctsd	14	59532000	59560000	54795000	63160000	60255000	57378000	43110000	48197000	50520000	60798000	56888000	51504000	61736000	67739000	60569000	55235000	58273000	43879000
P06797	Cathepsin L1;Cathepsin L1 heavy chain;Cathepsin L1 light chain	Ctsl	4	16909000	13391000	16387000	11697000	17470000	15702000	12802000	17189000	17351000	13129000	10553000	15733000	16398000	13863000	11907000	16763000	18469000	29119000
F6WR04	Cathepsin S	Ctss	6	6723000	4174700	6663600	7153100	8645900	8950500	7956600	7831500	7104400	8684300	7121200	7222700	7447600	6811100	6193300	10466000	8416300	7990900
Q921L6	Src substrate cortactin	Cttn	16	45411000	56095000	57104000	47513000	40734000	49293000	46215000	45547000	41195000	41237000	51547000	44313000	37964000	36605000	40977000	35935000	38099000	37876000
B9EJA2	Cortactin-binding protein 2	Cttnbp2	7	4809300	6959000	4042600	3192500	2582500	4904800	3214000	2501900	1898200	3392300	3319400	503231	3469400	2756900	2176800	2418700	2263300	3306500
D5MCW4	Protein CutA	Cuta	4	46705000	43014000	49744000	48276000	65813000	54818000	57944000	62104000	58958000	60342000	51129000	64111000	65517000	48693000	49376000	54469000	59276000	61895000
D3YY50	Copper homeostasis protein cutC homolog	Cutc	3	5321200	7550800	7344600	6172700	7051500	8861800	5760100	6086200	5748100	5790500	5980000	8012000	5398700	5532900	6162300	6686300	5224900	5814600
Q9JHS9	Spliceosome-associated protein CWC15 homolog	Cwc15	6	7298100	6951200	9112500	8350000	8720700	9158600	7581700	9924500	7678600	7020900	6870900	8049900	6199800	5162300	6863200	9465400	5818700	8478500
O35188	Fractalkine;Processed fractalkine	Cx3cl1	2	7704000	8088200	9622500	6223200	10554000	10685000	14274000	11811000	9714900	8985600	10069000	10039000	6862400	8166300	7411100	10875000	10920000	9846300
P97792	Coxsackievirus and adenovirus receptor homolog	Cxadr	11	6513100	5569300	6952900	5496800	8543500	7323500	6800500	6743500	6664600	5105500	6514400	6470100	6815600	6707000	5053300	5289300	8297300	7660900
G5E850	Cytochrome b5	Cyb5a	5	37981000	37363000	48211000	33681000	37179000	41411000	39755000	33240000	38919000	40174000	45062000	43261000	31750000	41187000	42508000	38440000	38734000	44331000
Q9CQX2	Cytochrome b5 type B	Cyb5b	5	106310000	80513000	124050000	66398000	122960000	110170000	147020000	135750000	153740000	111820000	122170000	146700000	107890000	110730000	101120000	113130000	135960000	164690000
Q9DB73	NADH-cytochrome b5 reductase 1	Cyb5r1	3	1715700	1524100	476301	595154	452748	391724	486551	448838	389148	550676	3124100	503231	592576	2782100	512069	500534	564720	424220
F2Z456	NADH-cytochrome b5 reductase;NADH-cytochrome b5 reductase 3;NADH-cytochrome b5 reductase 3 membrane-bound form;NADH-cytochrome b5 reductase 3 soluble form	Cyb5r3	2	3185300	4958900	476301	3930400	2143000	391724	3843000	448838	389148	550676	4402100	2132300	4307900	3875500	5018400	3599100	3465000	424220
Q9D0M3	Cytochrome c1, heme protein, mitochondrial	Cyc1	6	122690000	120480000	98295000	121830000	92152000	77739000	67850000	58541000	59048000	97086000	95185000	59218000	69329000	129770000	123550000	90600000	65956000	40540000
P62897	Cytochrome c, somatic	Cycs	10	638840000	549750000	627950000	587420000	517370000	516980000	499230000	553310000	623100000	533350000	543170000	660050000	557110000	568800000	556730000	546290000	590220000	541660000
F6QD74	Cytoplasmic FMR1-interacting protein 2	Cyfip2	4	25821000	18496000	27968000	21728000	20473000	25930000	30598000	30604000	17319000	24019000	24373000	24506000	19524000	14337000	21242000	18856000	23825000	29428000
Q9CX80	Cytoglobin	Cygb	3	7665400	8390500	6787500	9800800	8356000	6540100	6630000	7172100	5680400	8146400	7039200	6631700	7170500	8689200	8772300	6949700	6070300	6192300
A0A3Q4L2V1	Cytochrome P450, family 1, subfamily b, polypeptide 1	Cyp1b1	2	15969000	18668000	23446000	19053000	23319000	20010000	23283000	21784000	15769000	16242000	20213000	20490000	14232000	16815000	14213000	15183000	22207000	23629000
D3YVS7	Cysteine-rich and transmembrane domain-containing protein 1	Cystm1	2	4838900	3981200	6140800	7186000	5284800	6072500	7671000	6914800	6002300	6255400	6413900	9291500	4813700	3963200	3748900	6404800	5744700	6900200
A2A8E2	CXXC motif containing zinc binding protein	Czib;0610037L13Rik	3	7019900	9638400	8859700	6356800	8064800	10158000	7810400	6432300	6011800	5425800	7699200	6055200	5918500	6175600	5550900	4896200	6739000	7154400
Q9D172	ES1 protein homolog, mitochondrial	D10Jhu81e	12	235880000	216490000	322490000	241330000	338510000	305140000	337050000	306100000	336780000	234400000	215050000	264600000	275150000	200810000	208210000	238010000	286100000	340620000
D3YTS3	RIKEN cDNA D630045J12 gene	D630045J12Rik	1	510860	2691000	1294300	813390	1703300	892410	1587500	1242700	712340	1480500	1759800	1416300	1529400	1122200	512069	1285900	564720	770890
Q62165	Dystroglycan;Alpha-dystroglycan;Beta-dystroglycan	Dag1	12	11083000	9448700	14716000	9105600	16592000	16048000	13607000	13448000	13439000	11405000	11165000	13948000	11554000	11420000	11121000	12642000	12447000	15686000
G3X9M0	28S ribosomal protein S29, mitochondrial	Dap3	5	3499300	6864200	3876400	2630500	3235400	4583200	2368500	3394900	2170200	2548300	3428700	2824500	3178800	4230200	1166600	3618500	564720	1367500
Q922B2	Aspartate--tRNA ligase, cytoplasmic	Dars	4	510860	15462000	19490000	595154	452748	391724	19123000	448838	21004000	550676	20440000	27624000	592576	659321	512069	500534	564720	424220
Q9JII5	DAZ-associated protein 1	Dazap1	5	6920100	11001000	8012100	10767000	8459800	9854500	6111000	4432300	5493000	7609500	8413700	4936200	7097200	7178500	7748500	8198600	7477300	4675700
P31786	Acyl-CoA-binding protein	Dbi	8	730480000	786420000	904120000	758640000	829260000	840160000	773860000	927800000	914850000	773310000	791350000	966180000	822890000	777240000	708310000	844030000	860160000	979730000
Q9QXS6	Drebrin	Dbn1	14	22611000	29914000	21987000	19927000	14881000	20016000	16304000	10919000	12241000	14290000	19238000	13507000	15003000	17375000	17876000	15475000	14100000	11192000
H3BIX2	Dysbindin domain-containing protein 1	Dbndd1	1	510860	622818	3231700	3721800	452748	3650600	486551	4427600	3528900	550676	2562100	3620400	3543700	2657700	3138800	3728500	4112600	3190800
Q9CRD4	Dysbindin domain-containing protein 2	Dbndd2	1	3388700	4061400	5063700	3909300	4251800	4692400	5015600	3485800	2262900	2813700	3026400	3040600	2508900	2946400	2700000	3562900	2255500	5517100
Q62418	Drebrin-like protein	Dbnl	15	14373000	18106000	15989000	13837000	13588000	12989000	10810000	9660400	9185600	10681000	13477000	11022000	11251000	12635000	12184000	10813000	10439000	11022000
P61963	DDB1- and CUL4-associated factor 7	Dcaf7	4	3854400	5398100	4741600	7576200	5322900	4323100	486551	3960000	5442800	7942200	5524700	5449400	6217700	5629600	6583000	5920100	4834000	4085500
A0A0G2JGQ6	Serine/threonine-protein kinase DCLK1	Dclk1	3	1784200	2814300	923450	2116100	1149200	991200	1735100	448838	562090	493950	1230900	503231	1090000	2153900	2261200	500534	893110	665480
Q9DAR7	m7GpppX diphosphatase	Dcps	13	12233000	13556000	7736700	11551000	9303800	9198600	7493700	8806200	8480600	13433000	12666000	10257000	13066000	14656000	12860000	13792000	11895000	6977000
E9Q3M3	Dynactin subunit 1	Dctn1	3	965130	2022800	476301	595154	452748	391724	947880	448838	389148	659760	1102800	933810	867890	1106700	512069	777760	564720	914160
Q99KJ8	Dynactin subunit 2	Dctn2	21	87598000	86913000	83755000	87993000	82906000	83052000	72426000	78485000	70076000	87140000	85487000	80091000	71785000	79960000	80080000	76269000	77508000	65682000
Q9Z0Y1	Dynactin subunit 3	Dctn3	9	30617000	28904000	26667000	23139000	22258000	25185000	18496000	23599000	20197000	25921000	27857000	30299000	21943000	27750000	28436000	25191000	21219000	21302000
Q8CBY8	Dynactin subunit 4	Dctn4	2	2245500	1827000	476301	595154	452748	391724	486551	448838	389148	550676	577498	503231	592576	659321	512069	500534	564720	424220
H3BJ75	Dynactin subunit 5	Dctn5	1	1893400	2055000	1231100	1931700	1808500	1304400	1298000	1490000	1296300	1875800	2225800	1678000	2576700	3698500	2425200	2392800	2028500	703590
D3Z6H3	Dynactin subunit 6	Dctn6	6	13506000	13147000	17204000	13022000	11897000	16111000	13576000	16486000	11315000	14675000	13867000	16483000	11706000	10907000	14269000	12672000	12664000	12072000
A2AC16	L-xylulose reductase	Dcxr	1	510860	622818	476301	595154	452748	391724	486551	448838	389148	550676	577498	503231	592576	659321	512069	500534	564720	424220
Q9D9Z5	DET1- and DDB1-associated protein 1	Dda1	2	4253400	4950100	5161800	595154	4769600	5475900	3818900	3816600	4072300	4296000	577498	3698200	3817700	659321	512069	4931800	3743500	4812400
Q9CWS0	N(G),N(G)-dimethylarginine dimethylaminohydrolase 1	Ddah1	19	308990000	308830000	252400000	343100000	211420000	248280000	197670000	247540000	229850000	378990000	381700000	308070000	361750000	336400000	366370000	338660000	356300000	231840000
Q99LD8	N(G),N(G)-dimethylarginine dimethylaminohydrolase 2	Ddah2	6	510860	622818	2009400	595154	452748	2383800	486551	448838	389148	2167000	3300300	2297900	2281900	3151000	2373200	500534	2458200	424220
Q3U1J4	DNA damage-binding protein 1	Ddb1	7	1905800	5076800	476301	3409000	452748	391724	890980	448838	389148	2116800	2473300	503231	1831800	4196300	3082000	2153300	1472800	424220
A2ADY9	Protein DDI1 homolog 2	Ddi2	3	2496900	4840300	3438100	5070600	2479600	2070300	486551	2855800	389148	4627300	5103400	3598700	4738300	4052600	4186900	4409200	4638200	1361700
Q80WW9	DDRGK domain-containing protein 1	Ddrgk1	5	1906200	1550300	1753500	1796900	2148100	1873800	1697100	2016100	1690200	1402600	2160900	2215600	2040300	1889000	1744600	1577500	1915000	2025700
O35215	D-dopachrome decarboxylase	Ddt;Gm20441	10	225970000	175660000	262730000	185330000	291000000	264050000	288160000	292590000	282910000	214580000	199320000	252570000	241090000	186360000	191360000	222220000	256010000	329200000
Q91VR5	ATP-dependent RNA helicase DDX1	Ddx1	5	2131500	4289600	476301	1635400	452748	391724	3872800	448838	389148	2707700	2200300	680640	1970400	2041700	2731000	908800	1291800	424220
Q3U741	Probable ATP-dependent RNA helicase DDX17	Ddx17	8	7930600	10115000	3044100	6510400	452748	5093900	4260700	3367400	389148	5902900	8257300	3526600	6243600	8655400	13955000	7235300	3961600	424220
Q9Z1N5	Spliceosome RNA helicase Ddx39b;ATP-dependent RNA helicase DDX39A	Ddx39b;Ddx39a	7	6324100	6310400	3797800	6550700	5899000	5939200	5988600	3530100	2709800	5306000	7191700	5914300	6364200	8155900	7363300	6211400	4686600	3267300
Q62167	ATP-dependent RNA helicase DDX3X;ATP-dependent RNA helicase DDX3Y;Putative ATP-dependent RNA helicase Pl10	Ddx3x;Ddx3y;D1Pas1	3	665090	1492600	534120	664000	354020	390520	951570	448838	389148	550676	805530	503231	442480	823200	889220	500534	564720	424220
P54823	Probable ATP-dependent RNA helicase DDX6	Ddx6	9	6016800	7982700	5513400	7875000	6392600	8881200	5894300	6068500	6205000	5749300	6690300	6193900	5703400	6406800	6603100	6514800	3796100	5417300
Q9CQ62	2,4-dienoyl-CoA reductase, mitochondrial	Decr1	13	60267000	44037000	28278000	43975000	58348000	48876000	55069000	47925000	62519000	52582000	49334000	51406000	63952000	51690000	39767000	59396000	64157000	80208000
Q7TNV0	Protein DEK	Dek	3	2239600	2562000	2572300	2445700	3978600	4073700	3672800	3107400	389148	2702700	2022500	2141800	2048900	2873600	2798900	2712200	3063900	424220
Q9CQJ6	Density-regulated protein	Denr	8	17670000	16926000	19009000	17892000	17980000	20250000	17753000	19331000	20126000	22362000	24437000	22556000	20645000	17323000	20594000	21749000	19821000	15601000
S4R2G0	Diacylglycerol kinase	Dgki	3	14255000	12699000	13336000	14017000	452748	391724	10249000	448838	389148	12993000	577498	23498000	15499000	22877000	512069	18216000	11534000	15130000
A0A668KL90	Diacylglycerol kinase;Diacylglycerol kinase zeta	Dgkz	1	263160	860920	298340	614820	452748	391724	486551	448838	389148	550676	582330	503231	592576	958750	784260	389970	564720	424220
Q9DBB8	Trans-1,2-dihydrobenzene-1,2-diol dehydrogenase	Dhdh	5	2527900	2110500	1245700	1781700	1978500	1356700	1624000	1879900	1497900	2890800	2937500	3092700	3744800	3523300	2871100	3416700	3763400	2215800
O35435	Dihydroorotate dehydrogenase (quinone), mitochondrial	Dhodh	15	20214000	17617000	21300000	19385000	21094000	19955000	19163000	19172000	19790000	19333000	18967000	19142000	21735000	22776000	19093000	20455000	20679000	18944000
Q3TXU5	Deoxyhypusine synthase	Dhps	5	3019200	2701200	1838700	2284300	2836400	2562800	1828700	2968900	2004100	3409400	2120600	2369200	3145300	2415400	3011500	2244900	3066500	2008300
A0A2I3BRG8	Dehydrogenase/reductase SDR family member 4	Dhrs4	7	5153400	4445000	476301	5580100	2815300	1113300	1801500	2152300	2997700	6016700	5952800	4749200	4373900	7027100	7719800	5133500	2916200	424220
Z4YKT6	Dehydrogenase/reductase SDR family member 7B	Dhrs7b	8	6007700	5108500	2795600	5773500	3790800	4394000	2708600	3957200	4805000	5636900	7148600	4519100	5388900	5095900	5481200	6030400	5625600	2359500
O35286	Pre-mRNA-splicing factor ATP-dependent RNA helicase DHX15	Dhx15	4	1540400	2964200	476301	1799200	996180	391724	1950100	448838	389148	1681000	1992200	503231	1825000	3957700	2025100	1797800	1354900	424220
A0A087WPL5	ATP-dependent RNA helicase A	Dhx9	7	8732500	14596000	3587100	7814800	2836200	1302100	2445500	439680	389148	3767900	9295000	1231900	4202000	11844000	9603600	5940900	4633200	424220
Q9JIQ3	Diablo homolog, mitochondrial	Diablo	3	4905100	622818	4238300	3615900	452748	391724	486551	5298500	6135600	5133300	577498	5513400	4744500	4382000	5071000	4707600	5153900	4234400
Q3UH60	Disco-interacting protein 2 homolog B	Dip2b	3	2893500	622818	4236600	595154	3335400	391724	5770600	3573400	4147100	2917100	2810400	3550100	3363800	3092700	4471700	2208200	2744800	4128600
Q91Z61	GTP-binding protein Di-Ras1	Diras1	1	1070500	2094400	693300	840950	1264300	391724	675140	448838	715420	618850	1245200	503231	1087000	1485500	1808300	1155400	949080	424220
Q5PR73	GTP-binding protein Di-Ras2	Diras2	4	8926800	9853100	6558500	6161300	5961000	7836000	6765900	5858000	7129700	9537400	7759900	6314500	7087800	7028200	7775600	6705200	6360800	5530100
Q9QUN9	Dickkopf-related protein 3	Dkk3	3	7286300	7329800	11997000	7007100	6831000	8678700	9517400	8334000	9541000	6390800	6319000	6163300	6922800	5462000	6842500	8650700	9646200	11448000
Q8BMF4	Dihydrolipoyllysine-residue acetyltransferase component of pyruvate dehydrogenase complex, mitochondrial	Dlat	18	46664000	59955000	31794000	44501000	34208000	31524000	41221000	25707000	21633000	35144000	36836000	24571000	36075000	37159000	42365000	34055000	33676000	21075000
O08749	Dihydrolipoyl dehydrogenase, mitochondrial	Dld	24	452420000	375710000	586660000	435130000	536900000	519720000	562990000	534790000	509630000	424030000	399200000	507280000	447430000	361620000	391960000	428400000	474480000	639390000
D3Z3B8	Discs large MAGUK scaffold protein 1	Dlg1	22	14902000	17649000	8030500	18738000	5408400	7670100	2751900	5491100	6989600	14951000	16296000	8822700	12324000	17541000	15736000	12813000	11368000	2598600
E9Q2L2	Disks large homolog 2	Dlg2	11	8099200	9766100	6502800	11043000	6134400	4310400	3100600	4162200	2499500	9899400	10715000	3680000	8652800	14942000	8729600	7192000	5596700	1925700
P70175	Disks large homolog 3	Dlg3	12	5721500	9173600	1543300	6747000	1855000	1809600	1941800	1124900	2599400	6261200	7994600	4937100	6772500	8366600	8261800	5286300	3739000	879120
A0A338P6E5	Disks large homolog 4	Dlg4	18	20806000	22093000	8714900	21190000	5836900	6411400	4253000	3884100	7801300	19702000	22160000	11573000	16392000	23601000	22991000	16553000	12781000	1568000
I1E4X0	Disks large-associated protein 4	Dlgap4	2	2563500	2874800	2421300	2101200	2586500	2800900	1987700	2402100	1526500	2342400	2211900	2493000	1749000	2749200	2805200	2146600	1866400	2273000
Q9D2G2	Dihydrolipoyllysine-residue succinyltransferase component of 2-oxoglutarate dehydrogenase complex, mitochondrial	Dlst	15	203070000	234790000	318500000	259570000	299400000	314770000	339680000	348950000	355570000	269380000	237910000	319490000	284470000	250020000	249620000	241800000	304220000	333930000
Q9WV69	Dematin	Dmtn	11	28420000	34745000	40294000	29995000	26287000	33878000	26105000	25998000	24130000	22088000	29421000	25321000	22005000	22724000	29299000	26490000	21219000	26089000
B0V2P5	DmX-like protein 2	Dmxl2	4	3260100	2784800	4328300	2878600	3565500	3590900	4238100	3896700	3612000	2747200	4011900	3192800	2029100	2815200	2484400	3528100	3847600	4791500
E9Q7N9	Dynein, axonemal, heavy chain 11	Dnah11	5	510860	5570300	7671200	9337700	452748	9621200	486551	7257700	4310900	6885300	14539000	503231	8157600	5366900	10665000	500534	6104800	7314300
E9Q7P0	Dynein heavy chain 17, axonemal	Dnah17	3	6652500	4754800	9110500	7110900	10342000	10056000	8506600	10141000	10559000	6519400	6852600	10982000	8558800	6850000	9467600	9298200	9694100	11071000
P63037	DnaJ homolog subfamily A member 1	Dnaja1	14	30275000	35033000	47251000	36484000	45175000	41699000	43348000	40667000	35080000	27384000	28661000	38892000	27503000	24946000	26488000	27760000	25907000	37001000
Q9QYJ0	DnaJ homolog subfamily A member 2	Dnaja2	17	30949000	34713000	30682000	36598000	23084000	23299000	17349000	19010000	16104000	33047000	34242000	24260000	28522000	32864000	34846000	29407000	27456000	14153000
Q99M87	DnaJ homolog subfamily A member 3, mitochondrial	Dnaja3	9	10132000	10421000	9747900	13000000	10848000	8729700	9658700	9312800	7805500	12097000	10114000	9195500	9299300	10834000	11797000	10566000	9979900	7993500
Q9JMC3	DnaJ homolog subfamily A member 4	Dnaja4	10	12909000	13675000	18259000	16954000	18352000	17382000	14810000	16729000	16578000	16787000	15042000	16202000	14230000	15083000	15232000	16609000	15590000	15159000
Q3TYL7	DnaJ homolog subfamily B member 1	Dnajb1	4	3147800	4559100	3245700	4925700	3031200	2918700	3391600	2971400	2441600	3497600	4427600	3002300	3725400	4904100	4283200	3723100	3390000	2118600
Q99KV1	DnaJ homolog subfamily B member 11	Dnajb11	8	11147000	11090000	15192000	13761000	18666000	16749000	16830000	20424000	17856000	13984000	9997700	14357000	11922000	10726000	10447000	10918000	14252000	18344000
Q9QYI5	DnaJ homolog subfamily B member 2	Dnajb2	5	9090400	11474000	16086000	10330000	20734000	14234000	18403000	13896000	15337000	13727000	14677000	14486000	11207000	14111000	9764200	12103000	14953000	14012000
A0A0G2JER9	DnaJ homolog subfamily B member 6;DnaJ homolog subfamily B member 7	Dnajb6;Dnajb7	3	8932600	12835000	10702000	8467400	7963700	9620600	9836500	8816400	7103800	7375500	9525200	7052600	8052000	8273700	8492300	7494600	7412100	8123500
P60904	DnaJ homolog subfamily C member 5	Dnajc5	9	97686000	89612000	122070000	95319000	99983000	104890000	133530000	114520000	108990000	98324000	131150000	120870000	111430000	88700000	94113000	111100000	126040000	143660000
Q80TZ3	Putative tyrosine-protein phosphatase auxilin	Dnajc6	9	12616000	13787000	14326000	13642000	17168000	12657000	18603000	16996000	16380000	14420000	14648000	13141000	14267000	12629000	13295000	12233000	16172000	14507000
Q6NZB0	DnaJ homolog subfamily C member 8	Dnajc8	6	9345100	7471300	9432300	9658100	9728100	9386700	9292600	9716900	9385100	9390400	10431000	8403000	8966200	7861200	9703500	9298600	9119700	9202800
Q05A62	Dynein light chain 1, axonemal	Dnal1	5	4085300	5384200	4235900	5877300	3619300	4045100	3136100	3718700	2341000	6847200	5387900	3945600	5931200	6193100	6192800	5908300	3763700	2109800
Q9D113	DNL-type zinc finger protein	Dnlz	1	2655000	3467300	3729600	3059700	3597500	3691900	5276900	2809400	3618300	2555500	3447300	4286400	3270300	2484900	6157400	4393000	5007500	4842600
A0A0J9YUN4	Dynamin-1	Dnm1	29	19935000	29137000	8821600	15829000	11226000	5897900	28251000	5796400	4993600	7955200	14947000	5839700	15153000	18169000	23454000	17198000	10839000	4466100
Q8K1M6	Dynamin-1-like protein	Dnm1l	20	19747000	25118000	10680000	18322000	13627000	9876500	23556000	14712000	12614000	15211000	22478000	14564000	18377000	22157000	19541000	19551000	16934000	13103000
E9QLL2	Dynamin-3	Dnm3	2	2203100	3320200	476301	595154	452748	391724	2296800	448838	389148	550676	577498	503231	592576	659321	1965700	1994500	564720	424220
Q3TVK3	Aspartyl aminopeptidase	Dnpep	17	40776000	38903000	44145000	40204000	52650000	48406000	37010000	45025000	45038000	34875000	35997000	42906000	44148000	37142000	30906000	44505000	43270000	44710000
A0A1D5RLE0	Dedicator of cytokinesis protein 9	Dock9	2	97486000	76812000	55703000	78858000	102810000	73369000	86480000	99390000	104780000	69569000	66809000	90568000	86599000	76234000	70033000	109110000	79541000	71053000
F6TY47	Deoxyhypusine hydroxylase	Dohh	1	510860	514360	1074200	595154	452748	391724	486551	448838	508170	550676	577498	503231	592576	659321	512069	500534	564720	424220
A0A494BAZ3	Protein DPCD	Dpcd	1	510860	622818	476301	595154	452748	391724	486551	448838	389148	550676	450190	503231	592576	659321	393520	500534	564720	228870
E9QN98	Inactive dipeptidyl peptidase 10	Dpp10	28	51323000	44214000	40332000	47979000	42323000	45535000	39618000	53780000	48282000	47895000	45882000	54452000	46080000	41403000	46333000	46004000	45400000	44019000
E9PWX1	Dipeptidyl aminopeptidase-like protein 6	Dpp6	1	6600200	622818	476301	595154	4271800	4336000	486551	448838	389148	550676	577498	4950900	592576	659321	512069	500534	564720	424220
Q80VM5	Dipeptidylpeptidase 6 (Dpp6 protein)	Dpp6	32	118700000	114480000	131310000	111700000	116870000	118270000	110770000	133820000	121440000	118490000	117380000	128410000	103520000	84640000	105710000	103870000	105940000	120240000
Q9CWH0	Developmental pluripotency-associated protein 2	Dppa2	1	510860	622818	476301	595154	452748	391724	486551	448838	389148	550676	577498	503231	592576	659321	512069	500534	564720	424220
Q99LT0	Protein dpy-30 homolog	Dpy30	5	17548000	14324000	14846000	15374000	17343000	14890000	18992000	16944000	14929000	13158000	15207000	16512000	14344000	15102000	16586000	13164000	15067000	17481000
O08553	Dihydropyrimidinase-related protein 2	Dpysl2	32	2639500000	2680600000	2903300000	2394500000	2947800000	2636600000	2196400000	2495500000	2540800000	2498800000	2405600000	2856100000	2473800000	2587300000	2537500000	2322300000	2562800000	2705800000
Q3TT92	Dihydropyrimidinase-related protein 3	Dpysl3	23	146210000	139360000	173350000	131630000	167100000	156870000	145810000	153240000	142880000	136880000	144290000	151380000	137810000	68155000	129130000	122730000	141040000	147680000
Q3TMU8	Dihydropyrimidinase-related protein 4	Dpysl4	29	224160000	217350000	208900000	206530000	178820000	149780000	104230000	114710000	119900000	204320000	187050000	156030000	185500000	191800000	193710000	182530000	191510000	103540000
Q9EQF6	Dihydropyrimidinase-related protein 5	Dpysl5	27	17633000	27885000	40251000	17241000	20210000	11676000	12141000	9337500	7219500	16566000	21467000	8543100	15234000	26806000	22937000	14328000	11830000	8088600
Q91WV0	Protein Dr1	Dr1	3	1597400	1642800	1555800	1363400	1649700	1198800	1476000	448838	1219400	915040	1239400	1159600	1456100	999640	512069	1105000	564720	424220
D3YYC2	Dr1-associated corepressor	Drap1	3	1674700	2493900	2102500	2062700	2691300	2655000	2693700	2443600	2513600	2085400	2497800	2708800	1925700	2209100	2204900	2252100	2327400	2599800
P32233	Developmentally-regulated GTP-binding protein 1	Drg1	3	3241900	2757600	476301	4403300	1382800	1122100	486551	448838	1875700	3501200	3130200	2197000	3652800	4592100	3454500	3519300	2569400	424220
Q9R0P5	Destrin	Dstn	11	56545000	69227000	59714000	52314000	60440000	50256000	46756000	42090000	33582000	41246000	46292000	41525000	40997000	47188000	46637000	39608000	38262000	32325000
Q9DD18	D-tyrosyl-tRNA(Tyr) deacylase 1	Dtd1	10	66114000	67785000	79812000	75217000	55913000	79432000	71149000	77494000	79464000	64468000	70592000	83363000	72783000	67246000	70446000	67146000	73511000	87979000
Q8BHA3	Probable D-tyrosyl-tRNA(Tyr) deacylase 2	Dtd2	5	8858500	6606000	9240400	7893900	11499000	10595000	9330300	9233300	11086000	6395300	8002000	10467000	8568600	6995900	7267900	8389000	9070000	11685000
Q8CFR5	Dystrobrevin;Dystrobrevin alpha	Dtna	2	1107100	622818	1150600	1226600	1841200	1172900	1389500	1032600	1692500	1199100	1140600	1235400	1558400	1067700	1047900	2136300	1274100	1250300
A0A1Y7VP73	Dysbindin	Dtnbp1	1	1369400	1657600	1849200	1367000	452748	391724	1698400	448838	1255900	1489600	577498	503231	1847900	659321	1445700	1350800	1347400	1883200
Q8R4V2	Dual specificity protein phosphatase 15	Dusp15	1	2143300	1325600	1645200	1570800	2414000	1724000	1346100	3043000	3320100	1137500	1885100	2317700	1785500	1983700	2255200	1447300	2037200	2943300
Q8BTR5	Dual specificity phosphatase 28	Dusp28	1	510860	622818	476301	595154	1493100	391724	486551	448838	783220	550676	1563500	503231	592576	1706300	1304700	500534	564720	424220
B1AQF4	Dual specificity protein phosphatase 3	Dusp3	5	10302000	10903000	6563300	6928700	7488400	8330900	6668600	5614700	7437100	6645600	5043400	5821000	5326800	9446600	7683200	5250700	6350800	4101000
Q9JHU4	Cytoplasmic dynein 1 heavy chain 1	Dync1h1	16	899980	4720500	902490	256960	176540	108550	8914900	448838	386610	119980	577498	503231	404100	661140	513130	1064100	564720	424220
O88485	Cytoplasmic dynein 1 intermediate chain 1	Dync1i1	5	3360600	3933400	2339700	2584500	2151700	2533100	3371300	2579400	2172600	2629300	3069800	2133700	2742700	4061300	2828600	3588200	2496500	1704000
Q8R1Q8	Cytoplasmic dynein 1 light intermediate chain 1	Dync1li1	9	6978900	10572000	6615100	5166700	5727000	6621400	7363700	5149000	3940900	4911300	6023300	4265900	5582100	7662900	6994200	5460400	4271800	650230
A0A1D5RMC1	Cytoplasmic dynein 1 light intermediate chain 2	Dync1li2	4	2907700	3652700	2082500	2198700	1730800	2745900	2255000	1785200	2418300	1830400	2322400	2675800	2260000	3312100	2746800	2454400	2078400	2485500
P63168	Dynein light chain 1, cytoplasmic	Dynll1	2	25107000	26866000	33844000	23666000	39343000	32266000	40353000	29886000	24041000	30113000	26688000	23427000	23086000	21630000	25527000	22938000	28649000	27564000
Q9D0M5	Dynein light chain 2, cytoplasmic	Dynll2	7	518780000	527770000	726780000	530080000	710250000	685800000	675700000	685920000	618360000	479800000	493600000	597960000	507080000	501490000	497580000	513500000	558320000	707170000
P62627	Dynein light chain roadblock-type 1	Dynlrb1	6	188540000	196200000	232480000	201490000	251240000	187970000	226060000	225930000	220610000	231500000	210480000	230270000	240980000	197320000	198490000	207740000	244920000	207500000
P56387	Dynein light chain Tctex-type 3	Dynlt3	4	23067000	22790000	20126000	22185000	19539000	20512000	19472000	21369000	21772000	21439000	20011000	25082000	22386000	22929000	21575000	18634000	23088000	16124000
O35459	Delta(3,5)-Delta(2,4)-dienoyl-CoA isomerase, mitochondrial	Ech1	15	21214000	17814000	23036000	19470000	28836000	24842000	26438000	25057000	23992000	20591000	19088000	23381000	22782000	16733000	17523000	24374000	25026000	30864000
Q8BH95	Enoyl-CoA hydratase, mitochondrial	Echs1	8	61185000	71174000	74494000	66459000	69856000	71577000	49593000	51874000	43978000	54065000	55031000	53799000	49086000	58685000	57089000	55297000	57567000	56557000
P42125	Enoyl-CoA delta isomerase 1, mitochondrial	Eci1	7	6880100	6333100	4973400	6566800	4180400	4612200	4664400	4887600	5060900	5422700	6606300	5267400	5466300	6500300	7224000	5489100	4994600	2687000
Q9JMG1	Endothelial differentiation-related factor 1	Edf1	4	6231500	6595800	8132900	4964600	6642000	6832500	9066100	7873900	7084500	6904100	7507300	7780500	6484900	5575000	6550400	6565900	8041200	8049300
Q8BL66	Early endosome antigen 1	Eea1	34	10272000	14474000	14225000	14871000	14274000	17481000	14741000	13861000	13347000	9814200	12526000	12285000	10483000	9814800	10375000	9674900	12130000	11616000
P10126	Elongation factor 1-alpha 1	Eef1a1	7	61556000	75203000	35694000	52935000	28300000	30570000	42067000	22916000	20381000	48553000	49046000	28602000	38589000	61761000	64340000	44558000	36484000	20750000
P62631	Elongation factor 1-alpha 2	Eef1a2	21	335070000	424120000	288950000	493040000	230580000	250420000	198960000	229030000	219750000	499800000	476080000	302500000	499950000	529700000	541900000	472430000	422460000	186160000
O70251	Elongation factor 1-beta	Eef1b;Eef1b2	6	93273000	124550000	120410000	105460000	139820000	100540000	115020000	87595000	82208000	105500000	90051000	85142000	105360000	97607000	80775000	108790000	106970000	84000000
E9QN08	Elongation factor 1-delta	Eef1d	8	22544000	34376000	30408000	30304000	21561000	24549000	25479000	20027000	18606000	27665000	31098000	21218000	25496000	30288000	30270000	23815000	25231000	21003000
Q9D1M4	Eukaryotic translation elongation factor 1 epsilon-1	Eef1e1	1	2916500	2378900	476301	2393700	2251700	391724	2647300	448838	1635500	550676	2451000	2167200	1570900	1701300	2187000	500534	564720	1872200
Q9D8N0	Elongation factor 1-gamma	Eef1g	12	18747000	23909000	4508700	11964000	8357900	7234300	10968000	1280800	389148	8316600	14935000	3690100	7425500	14869000	11890000	10586000	9587600	1240600
P58252	Elongation factor 2	Eef2	35	25560000	32313000	15016000	26501000	16646000	19440000	16179000	15489000	14473000	24848000	29855000	19981000	25364000	35363000	31029000	25350000	21867000	10914000
Q8C845	EF-hand domain-containing protein D2	Efhd2	18	180520000	173560000	233560000	169600000	191250000	189130000	209200000	186000000	175930000	169770000	185640000	182540000	156740000	158180000	170630000	173120000	164590000	208790000
P52795	Ephrin-B1	Efnb1	2	2518300	2000300	476301	1704600	1936700	2354100	486551	2817900	1792800	2147400	2780900	2068400	2107100	3123900	2568000	1989500	3319000	2252300
G3UZ34	116 kDa U5 small nuclear ribonucleoprotein component	Eftud2	7	1063100	1352700	445210	1149100	452748	391724	502960	396550	389148	1149000	1920500	503231	1276400	4110900	1912400	338220	505700	424220
Q69ZW3	EH domain-binding protein 1	Ehbp1	1	510860	880220	698760	1154100	547810	359410	486551	448838	389148	550676	758800	570900	592576	829390	736140	876060	688490	619960
Q9WVK4	EH domain-containing protein 1	Ehd1	2	2024000	4267800	1743800	3247700	1848100	1092200	486551	1623700	389148	1891300	577498	2081100	2369000	3989200	3301200	3773600	564720	424220
Q9QXY6	EH domain-containing protein 3	Ehd3	15	5481600	6683100	4192500	5423100	3038700	4043500	5392600	2963900	3220900	4171100	5216200	3514700	4245400	5544500	5592300	4384200	3450800	1234400
P48024	Eukaryotic translation initiation factor 1	Eif1	6	13782000	18281000	13486000	17933000	19153000	11172000	13387000	16365000	16498000	15773000	14502000	18928000	9491800	19521000	16095000	13998000	16980000	14017000
Q8BMJ3	Eukaryotic translation initiation factor 1A, X-chromosomal	Eif1ax	5	15552000	13496000	17185000	16424000	12931000	15814000	14623000	12469000	10044000	16092000	18221000	10281000	13050000	12507000	12686000	15703000	13503000	14060000
A0A1L1SSA3	Eukaryotic translation initiation factor 1b	Eif1b;Eif1	1	2297600	3079900	2820900	3100000	3120100	2259800	1722800	1649800	2976400	2396600	3393600	2692900	2207200	4006600	2742800	3011800	3429600	2136900
Q6ZWX6	Eukaryotic translation initiation factor 2 subunit 1	Eif2s1	2	3947100	3551000	476301	3361300	452748	391724	486551	448838	389148	3402500	5728500	503231	3191900	5277800	4006600	3400100	2760300	424220
E0CXJ3	Eukaryotic translation initiation factor 2 subunit 2	Eif2s2	1	510860	2415800	476301	595154	5240100	391724	486551	448838	4365500	550676	577498	503231	592576	2533400	512069	500534	3791200	424220
Q9Z0N1	Eukaryotic translation initiation factor 2 subunit 3, X-linked;Eukaryotic translation initiation factor 2 subunit 3, Y-linked	Eif2s3x;Eif2s3y	5	3352700	3224800	1933300	3238400	452748	391724	486551	448838	389148	3665100	2780900	1491500	2945700	3267700	3835800	3699500	2499200	424220
Q9Z1D1	Eukaryotic translation initiation factor 3 subunit G	Eif3g	5	5774600	6981800	5740800	5656000	4206200	3317900	5190000	4343400	3300400	5543600	3657200	4168100	4390700	5694300	4778200	4844600	5318000	2963900
Q91WK2	Eukaryotic translation initiation factor 3 subunit H	Eif3h	3	936460	1852300	799510	1269100	419480	425360	411660	381690	376670	1074200	1536700	550170	738150	1506700	1256000	1060400	961600	424220
Q9QZD9	Eukaryotic translation initiation factor 3 subunit I	Eif3i	6	8399000	10983000	14805000	8635400	8382400	8147000	4937000	5411900	3421300	9872800	9601800	6088600	6246100	9326700	7944400	6427400	6736800	8497000
Q3UGC7	Eukaryotic translation initiation factor 3 subunit J-A;Eukaryotic translation initiation factor 3 subunit J-B	Eif3j1;Eif3j2	12	14913000	13051000	16781000	12164000	15878000	15336000	16315000	16134000	14768000	14928000	12180000	15470000	13796000	12038000	13500000	14927000	14833000	16125000
Q99JX4	Eukaryotic translation initiation factor 3 subunit M	Eif3m	1	510860	622818	476301	595154	452748	391724	486551	448838	389148	550676	577498	503231	592576	659321	512069	500534	564720	424220
Q8BTU6	Eukaryotic initiation factor 4A-II;Eukaryotic initiation factor 4A-II, N-terminally processed;Eukaryotic initiation factor 4A-I	Eif4a2;Eif4a1	6	8797500	12933000	5009400	7590700	5954900	3289400	7810800	2297700	1407600	6738300	8847400	3255100	7357700	14195000	10257000	8414100	5918400	1236800
Q91VC3	Eukaryotic initiation factor 4A-III;Eukaryotic initiation factor 4A-III, N-terminally processed	Eif4a3;Gm8994	13	13546000	15235000	16167000	14271000	13385000	14229000	16347000	17951000	9675600	14022000	13151000	16963000	13045000	15620000	15755000	15331000	13632000	14786000
Q8BGD9	Eukaryotic translation initiation factor 4B	Eif4b	15	39897000	39148000	49443000	43772000	39499000	46196000	44415000	41824000	34310000	35712000	41200000	44511000	36863000	28810000	34220000	37283000	36448000	45596000
P63073	Eukaryotic translation initiation factor 4E	Eif4e	4	8342700	9312200	7832600	7355000	5898900	6464600	5113100	4390900	4393800	6655400	8159400	5922700	6997500	7655400	8812000	6319200	4154300	3629300
P70445	Eukaryotic translation initiation factor 4E-binding protein 2	Eif4ebp2	1	2624500	3418100	3837400	595154	6379100	391724	6224900	6137000	5162800	6382900	577498	4750000	5701200	2637300	2572900	5025100	6124100	5864000
Q9WUK2	Eukaryotic translation initiation factor 4H	Eif4h	8	49284000	56904000	70824000	54134000	75451000	59173000	63770000	62751000	54269000	61904000	50703000	56581000	47930000	51030000	52620000	52427000	49163000	56124000
P59325	Eukaryotic translation initiation factor 5	Eif5	4	3996700	5216000	4064700	5076500	5036500	3842300	2514000	3445400	1776000	3119100	4939600	2909400	3449500	5301300	3577200	4465800	3546500	1973900
A0A0A0MQM0	Eukaryotic translation initiation factor 5A;Eukaryotic translation initiation factor 5A-1	Eif5a	10	58589000	43511000	58198000	44251000	54928000	50707000	41761000	38877000	34857000	44178000	45759000	41098000	42179000	40796000	44000000	43517000	48115000	45619000
O55135	Eukaryotic translation initiation factor 6	Eif6	5	6347600	8072000	5880000	7429500	6388600	5755500	6297900	5697900	6243700	8166400	8535900	7741400	7995400	8295800	7898700	6907700	9207400	6638100
Q8VEB6	Zinc phosphodiesterase ELAC protein 1	Elac1	5	7692800	8289300	6503800	8230100	8846700	10284000	8833900	8627100	9567900	7629900	577498	9613200	7928500	659321	7098300	7975200	6380500	10141000
P70372	ELAV-like protein 1	Elavl1	7	5484300	6066000	3388200	6838700	6952000	3252100	3496600	2102900	2659400	3111900	5177200	2789300	3612500	5749800	4513200	3521600	2890900	2297800
Q3UR02	ELAV-like protein;ELAV-like protein 2	Elavl2	9	12764000	16945000	11425000	12479000	11272000	10211000	8606700	5864900	6830100	11618000	12487000	7679500	9766000	12869000	12924000	11686000	10424000	5167600
Q60900	ELAV-like protein 3	Elavl3	2	912810	1357100	848490	960650	825000	520280	646640	444400	337140	827060	951900	399960	448410	538560	998320	652360	799050	400910
P21995	Embigin	Emb	4	19375000	14523000	21284000	14970000	23304000	22020000	24001000	23099000	22044000	19862000	15529000	21374000	16392000	17671000	14162000	17207000	19254000	27145000
Q9CRD2	ER membrane protein complex subunit 2	Emc2	2	5213100	5102700	3638200	8479200	4902800	3515300	2658800	448838	2807300	3788200	3697400	503231	3102100	5633500	4323800	3128200	564720	424220
Q9EP72	ER membrane protein complex subunit 7	Emc7	2	4344000	3596600	476301	3454200	3403000	391724	3152900	4321900	4069000	3648100	3958300	3718500	592576	3625000	2717600	3897500	2900200	3565500
O08579	Emerin	Emd	7	9075500	8146100	10676000	8234200	10990000	10833000	8924200	9405500	8353100	9208000	9449800	9814500	9152800	8656200	8069900	7833900	9185900	9211300
A0A0A6YXC8	Protein enabled homolog	Enah	2	510860	1303600	1243900	1339300	452748	391724	486551	508160	923440	907950	1848000	503231	1014100	1026200	1397000	500534	564720	424220
Q8C522	Endonuclease domain-containing 1 protein	Endod1	8	9097900	9158000	9150500	7830700	9755000	8464800	9319200	10295000	7061100	11439000	8243600	8954600	11150000	10501000	10272000	10695000	9997100	10998000
O08600	Endonuclease G, mitochondrial	Endog	6	7140600	5533900	9848900	8505300	10394000	8721100	10143000	11813000	10532000	9739300	9010900	11782000	8137700	9611500	9621400	9368800	10423000	10156000
P17182	Alpha-enolase;Enolase	Eno1	34	4913600000	4079000000	6025200000	4432300000	5706400000	5393200000	5923400000	5654300000	5767800000	4219500000	4447800000	5460300000	5072400000	3970500000	4131700000	4465600000	5059700000	6853400000
P17183	Gamma-enolase;Enolase	Eno2	22	1764600000	1477900000	1957200000	1721500000	2319100000	2009000000	2127000000	2062000000	2159500000	1600500000	1714500000	2075400000	1894100000	1416500000	1593400000	1834300000	1888500000	2432700000
P21550	Beta-enolase;Enolase	Eno3	3	71774000	97966000	82132000	117240000	113300000	98460000	105160000	82329000	68723000	67517000	78428000	92483000	84821000	86370000	68328000	75318000	65688000	72727000
Q8BGB7	Enolase-phosphatase E1	Enoph1	3	6477600	8062100	4744400	5691500	6202300	4345600	5627300	3702700	4244000	6663900	5272800	4168000	3739700	7359700	5044700	4722100	4981900	424220
G3UXY9	Ectonucleotide pyrophosphatase/phosphodiesterase family member 2	Enpp2	6	6446500	7038600	7111100	8328200	8047200	11354000	7865200	9066200	9154400	7596300	6493400	11310000	8323100	6993100	7437300	9702100	8411000	8744700
Q8BTJ4	Bis(5-adenosyl)-triphosphatase enpp4	Enpp4	3	510860	1407700	921130	1654300	1352500	391724	486551	448838	1621800	2309000	1983700	2008000	592576	1531400	1320300	1459100	564720	424220
Q9EQG7	Ectonucleotide pyrophosphatase/phosphodiesterase family member 5	Enpp5	8	8352600	7676300	7009700	7647600	11606000	7988300	8617300	9142200	10200000	8387100	8464200	9940800	9856800	8645700	7731500	7827100	10385000	10508000
Q8BGN3	Ectonucleotide pyrophosphatase/phosphodiesterase family member 6	Enpp6	12	9063500	9253400	7528200	10556000	7526200	7941800	7683100	8141600	7787000	7537800	8903400	9227100	8818900	8960900	8689900	9559300	8692100	4703700
P60840	Alpha-endosulfine	Ensa	13	121870000	102090000	170100000	123090000	149070000	163570000	160590000	155700000	169280000	119860000	146210000	157830000	128550000	97521000	115310000	131680000	133420000	175260000
O55026	Ectonucleoside triphosphate diphosphohydrolase 2	Entpd2	3	4316200	4002300	476301	4580800	452748	3015500	486551	448838	389148	4205300	4906800	2853900	4406200	5520700	4704600	4334600	3783100	424220
A0A2I3BRK6	Transcription and mRNA export factor ENY2	Eny2	3	7864500	7581900	10238000	6546900	10717000	9157000	10199000	7962300	8382800	5934900	7048700	7588800	9059000	7509200	8012600	8807100	7785700	8345600
A0A571BEG4	Protein 4.1	Epb4.1;Epb41	2	1556900	1653500	1847600	1606100	2701000	1954600	1407900	2931300	1805900	1676400	1262400	1258900	1546200	1785100	1358600	1741700	1885300	2121300
A2AUK7	Band 4.1-like protein 1	Epb4.1l1;Epb41l1	11	5233100	8218200	5292300	5899300	5002900	4935600	9182400	6900200	7324300	5162900	7426100	6150400	7177700	6056700	7342700	6931700	6216800	6413700
Q80UE4	Band 4.1-like protein 2	Epb4.1l2;Epb41l2	10	4913300	7052300	5007700	4486300	4122600	4689200	6483600	5109200	4764900	3747200	6810500	4761000	4398900	4844300	5779300	4462600	4688300	6631100
A0A5F8MPR1	Band 4.1-like protein 3;Band 4.1-like protein 3, N-terminally processed	Epb41l3;Epb4.1l3	30	67931000	77318000	84703000	72915000	70799000	68922000	104680000	92103000	84237000	73545000	90153000	78536000	91075000	74166000	83930000	74496000	76315000	89841000
Q99M71	Mammalian ependymin-related protein 1	Epdr1	7	60793000	42193000	56884000	50559000	78113000	63925000	63582000	61098000	59502000	59944000	49008000	53823000	51814000	48973000	44813000	55630000	70576000	90535000
Q03137	Ephrin type-A receptor 4	Epha4	3	2143800	3768200	476301	2301300	452748	391724	486551	448838	389148	1724400	3592600	503231	592576	4691900	512069	2593600	3348100	424220
Q80VP1	Epsin-1	Epn1	15	25875000	28679000	31666000	28112000	27310000	23405000	29650000	33155000	30717000	28638000	29602000	26491000	28446000	24851000	29001000	27421000	26030000	26781000
Q5NCM5	Epsin-2	Epn2	7	5472500	8217000	5467700	6860000	7144700	6755700	5019000	5599400	5173300	5658000	6236100	4816500	5295000	7726900	7539000	6379600	4951800	4818500
Q91W69	Epsin-3	Epn3	1	4770300	6762400	4600900	6103800	5280800	4211000	2735700	2528800	4196200	3509700	4797600	3263900	4060600	5213600	4941100	4692600	4593100	2490500
Q60902	Epidermal growth factor receptor substrate 15-like 1	Eps15l1	8	4534800	4942200	4353800	4787300	5511200	5009600	3834600	4092600	3309700	3921800	5267300	3621000	4304400	4085000	5116300	5350300	3753500	3063000
V9GWT6	ELKS/Rab6-interacting/CAST family member 1	Erc1	19	11949000	16763000	16212000	15081000	15925000	19503000	13641000	16016000	14301000	12584000	14216000	15968000	14335000	13731000	15069000	14079000	11506000	12225000
Q3UHT7	ERC protein 2	Erc2	6	7730600	8542000	13857000	8975300	8957700	11978000	9296900	7911100	7723300	6204600	6835300	6532300	8320800	7690100	8898600	6083000	7761400	4800400
F6SLP4	Endoplasmic reticulum-Golgi intermediate compartment protein 1	Ergic1	5	3844900	4527500	4707100	3544000	3653600	3371500	4335900	5355400	4268400	6188200	5603800	6386600	6398600	6252700	6241600	5619300	5089800	4222000
P84089	Enhancer of rudimentary homolog	Erh	6	186600000	158790000	255750000	160960000	236670000	221760000	179630000	205330000	171920000	166230000	148540000	182010000	183140000	129440000	125430000	163490000	197400000	240970000
Q8C460	ERI1 exoribonuclease 3	Eri3	5	14767000	10970000	476301	10646000	452748	11664000	2304600	10847000	8479200	14450000	14918000	14647000	17120000	16206000	14891000	14174000	7688700	6019800
Q8VEH8	Endoplasmic reticulum lectin 1	Erlec1	4	2195300	622818	476301	1591400	452748	391724	486551	448838	1460300	550676	577498	503231	592576	659321	512069	500534	564720	424220
Q5EBJ4	Ermin	Ermn	12	48951000	41633000	52322000	43067000	51846000	45050000	55651000	47703000	43680000	44114000	44499000	45469000	46431000	39160000	38254000	44652000	41444000	45164000
Q8R180	ERO1-like protein alpha	Ero1l	4	16832000	622818	6529700	10456000	11161000	391724	13661000	16974000	12612000	15210000	17557000	16610000	17322000	21791000	19930000	14347000	10294000	9519400
P57759	Endoplasmic reticulum resident protein 29	Erp29	8	27345000	28941000	24134000	26768000	37276000	26592000	21387000	19955000	18650000	22473000	22832000	18339000	19582000	25502000	19892000	24035000	24880000	17952000
Q9D1Q6	Endoplasmic reticulum resident protein 44	Erp44	4	63637000	58240000	44331000	55423000	43353000	48652000	37347000	36294000	40737000	66412000	54918000	41808000	48685000	78819000	54318000	66141000	51472000	31225000
H3BJP2	S-formylglutathione hydrolase	Esd	8	5826000	6652000	2466400	3906300	1967100	1170000	1954900	2026700	389148	550676	4126500	2218100	3142300	3452600	2664500	5347200	3973500	1341600
Q99LC5	Electron transfer flavoprotein subunit alpha, mitochondrial	Etfa	11	16466000	21796000	10026000	16626000	13164000	8699300	9695300	9116100	7177500	16387000	17259000	10094000	13613000	21822000	18575000	15172000	12771000	5466200
Q9DCW4	Electron transfer flavoprotein subunit beta	Etfb	12	27346000	33076000	34282000	27714000	29855000	26207000	22983000	22474000	20130000	29810000	30123000	23352000	22444000	32427000	33850000	24830000	23774000	18821000
Q921G7	Electron transfer flavoprotein-ubiquinone oxidoreductase, mitochondrial	Etfdh	23	26458000	24616000	9601100	30332000	8084600	15324000	3435700	14744000	16042000	30612000	29091000	23093000	24847000	26684000	26528000	29302000	22347000	7006500
Q9DCM0	Persulfide dioxygenase ETHE1, mitochondrial	Ethe1	8	27690000	24732000	33762000	29048000	42683000	39488000	36582000	31761000	35993000	29069000	27307000	31931000	30225000	24179000	20943000	29479000	34879000	37798000
E9PYH3	Ethanolamine-phosphate phospho-lyase	Etnppl	3	510860	3003500	2540700	3210000	2282800	4614300	486551	2131100	2454300	3156900	5303900	2373600	7281100	659321	2988200	2559900	564720	424220
D3Z511	Protein eva-1 homolog A	Eva1a	1	8989500	622818	476301	595154	452748	11613000	486551	9020600	10222000	550676	577498	503231	7837100	7682000	8339400	10904000	6531800	424220
P20934	Protein EVI2A	Evi2a	1	2738300	2311000	2423000	595154	452748	2220800	3349900	448838	2657400	2425500	1691100	2969800	2109300	2515900	512069	3117200	2372400	2482200
Q5SUT0	RNA-binding protein EWS	Ewsr1	8	27529000	29332000	34789000	28539000	34054000	36165000	31800000	30381000	35029000	28775000	27360000	29654000	32479000	29187000	30982000	28196000	26304000	29170000
Q8C163	Nuclease EXOG, mitochondrial	Exog	12	36106000	32738000	38999000	33145000	39531000	40771000	39950000	37584000	39181000	38027000	32619000	37992000	37256000	32633000	30120000	32788000	40854000	41114000
Q3TSR0	Exostosin-like 2	Extl2	2	2517200	2751600	2655500	3231600	2382400	2302100	486551	448838	3213000	550676	2817400	2188100	2993000	2267700	3170900	3192300	3034800	424220
P26040	Ezrin	Ezr	25	32118000	29667000	27567000	34217000	17533000	23087000	11681000	17284000	22253000	35617000	35824000	28061000	31885000	29465000	31661000	33612000	32657000	12475000
O88792	Junctional adhesion molecule A	F11r	3	4956600	3715800	4438500	595154	3799100	3816400	5109400	3784100	4032400	3374600	4780500	4479400	4218600	2250600	4142500	3973500	3293000	4580900
P20352	Tissue factor	F3	9	10520000	8442800	12479000	9335300	13278000	12423000	13027000	12564000	11485000	11024000	11211000	11510000	9172200	10567000	9056600	10078000	14622000	15569000
O08914	Fatty-acid amide hydrolase 1	Faah	1	345110	405970	476301	595154	452748	391724	486551	448838	389148	162680	577498	154330	208980	229300	162710	500534	564720	424220
P11404	Fatty acid-binding protein, heart	Fabp3	6	321530000	270410000	328510000	308010000	292660000	314740000	305170000	333610000	309070000	301340000	316340000	364430000	316500000	277210000	292060000	329900000	320610000	344160000
Q05816	Fatty acid-binding protein, epidermal	Fabp5	9	95654000	113280000	143870000	92129000	114020000	114850000	100060000	88450000	85009000	88482000	94176000	88588000	92755000	91282000	91546000	90302000	88050000	117470000
E9Q0H6	Fatty acid-binding protein, brain	Fabp7	4	8085000	9896200	10015000	8289100	8661800	8183000	7984500	6767700	5843000	5606800	7132800	5711500	6290100	5674800	7721300	7003800	5527200	4995800
Q61160	FAS-associated death domain protein	Fadd	1	676170	599210	441730	595154	1024600	428840	654350	527940	478540	669170	787670	503231	592576	434540	489520	500534	493120	625290
P35505	Fumarylacetoacetase	Fah	15	43319000	35156000	41452000	42267000	50763000	46201000	49449000	54560000	55400000	41956000	40294000	51923000	50931000	38902000	37297000	45129000	46956000	52241000
Q8R0F8	Acylpyruvase FAHD1, mitochondrial	Fahd1	11	50582000	39465000	55584000	47186000	65109000	59790000	68143000	63754000	58494000	47440000	42091000	53029000	55704000	43943000	41660000	52074000	51276000	63676000
A0A0R4J094	Fumarylacetoacetate hydrolase domain-containing protein 2A	Fahd2	14	43046000	41111000	49978000	53156000	60288000	57533000	63302000	59635000	70139000	50816000	45196000	61359000	59992000	50319000	45859000	64858000	70473000	85597000
Q8K097	Protein lifeguard 2	Faim2	1	5134700	5403900	8311200	6648000	9889100	9883300	13569000	6919900	10220000	6024500	577498	7020300	5897600	7044000	4816200	8164500	10957000	7811600
D3YZS0	RNMT-activating mini protein	Fam103a1	3	6258600	4822200	7254500	6115800	6078000	7509000	6588500	9777400	6105400	5551200	7629300	6456500	5133500	4380100	5267800	5719300	5962700	6184700
H3BLE6	Protein FAM107B	Fam107b	1	510860	622818	476301	2627300	452748	1334200	1755500	448838	1553500	550676	577498	1507300	592576	659321	512069	500534	564720	3263700
Q8VE88	Protein FAM114A2	Fam114a2	2	892640	1062100	945800	1168500	1007800	984790	1085800	448838	728500	948180	934520	861760	592576	845650	1193800	500534	1203000	906280
E9Q8P8	Protein FAM131B	Fam131b	2	2838500	4390200	3753600	3171700	2509200	2738200	3857100	3244600	2233600	2634100	4029200	2825900	3197700	3387300	2752800	2614400	2859400	3209800
Q9CR98	Protein FAM136A	Fam136a	8	39988000	36527000	51162000	34781000	48223000	49386000	51718000	51622000	48755000	40385000	40416000	47192000	38508000	38634000	33558000	44991000	43202000	54611000
D3YUE4	Family with sequence similarity 151, member B	Fam151b	4	4601200	4753000	2917400	5199900	2459100	3925500	3462900	4287300	5907600	4126600	3521600	3983000	4221300	5207700	3609100	4654700	5970000	2276800
Q9D6U8	Protein FAM162A	Fam162a	7	25311000	23868000	28790000	24234000	21774000	27625000	26284000	25337000	22692000	25478000	27779000	24725000	21310000	20516000	21218000	24792000	25141000	27751000
Q8BUM6	Protein FAM163B	Fam163b	1	2993600	622818	2026800	595154	1883400	391724	486551	2276900	389148	550676	1712700	503231	2937300	659321	512069	1724800	2455000	424220
Q5XG69	Soluble lamin-associated protein of 75 kDa	Fam169a	2	510860	1270100	1372500	1659300	1161600	391724	1614500	448838	389148	1222300	1393900	503231	592576	659321	1748400	985060	564720	424220
D3Z4D8	BRISC complex subunit Abro1	Fam175b	1	510860	2754100	2020300	3007900	452748	391724	486551	448838	389148	3166400	2328400	503231	592576	3513100	512069	1760000	564720	424220
Q8BR63	Protein FAM177A1	Fam177a1	3	21882000	29298000	31509000	20799000	32037000	28564000	15544000	22156000	27294000	23768000	16454000	24490000	22142000	22512000	21397000	20161000	13072000	20041000
A0A1D5RLD7	Protein FAM192A	Fam192a	2	1918900	3070000	1956300	2331100	2238300	2204600	486551	1824000	389148	2772800	2805800	4329600	2188800	659321	1887400	2070300	2391300	424220
Q3UGS4	Protein FAM195B	Fam195b	4	12430000	8723800	11417000	9141500	14291000	12443000	14113000	11351000	11990000	8755300	8335500	9201600	9091400	8154800	8242100	9187800	8289400	10984000
Q6PGL7	WASH complex subunit FAM21	Fam21	2	1172400	1166000	1144600	1294500	1251700	1171700	965920	1191300	1114400	1221200	839590	1130000	961780	1203000	1582300	895400	1076300	736490
Q8BGY7	Protein FAM210A	Fam210a	3	3334500	4279200	3090900	3373000	2745700	2637200	3380700	1929500	1914400	3011800	2822100	1930200	1847000	3514100	2792500	2295800	2777400	2225000
Q9DB60	Prostamide/prostaglandin F synthase	Fam213b	2	2815800	3986300	3498900	3150900	2597400	2372000	2477900	1925300	2022100	2785700	3744100	2355000	2343600	2588500	2902700	2376300	2814200	424220
D3Z7G3	Family with sequence similarity 241, member B	Fam241b;2010107G23Rik	2	8538000	8222600	10327000	7887500	11083000	14247000	9839500	12715000	12658000	9701900	10639000	14905000	11353000	10106000	10262000	11513000	10080000	14455000
G3X9I1	Protein FAM3C	Fam3c	3	5123900	4981300	5979800	4428300	5680000	4609700	4683700	5121800	4800600	6171000	8254000	6570000	5450200	4230700	5350200	6158500	6167700	4335800
Q8BHZ0	Protein FAM49A	Fam49a	3	4709900	3594400	4541000	3562600	4111200	2859100	2386400	448838	3758400	1892200	5254400	3969900	592576	4262300	4038000	2618500	3067900	2608200
Q921M7	Protein FAM49B	Fam49b	12	13585000	18052000	9421800	11698000	11467000	10826000	11284000	10183000	8576600	12284000	15578000	11432000	11618000	15131000	15991000	11458000	12995000	8282900
Q80VD1	Protein FAM98B	Fam98b	2	895980	3089300	1095900	883050	915440	975270	746610	448838	484050	609410	577498	503231	806450	946590	512069	567840	851280	564370
E9Q5Z5	Fanconi anemia group F protein (Protein FACF)	Fancf	1	510860	5639300	476301	595154	6855300	391724	486551	448838	5865000	550676	577498	503231	592576	659321	512069	500534	564720	424220
E9PWY9	Phenylalanine--tRNA ligase alpha subunit	Farsa	2	510860	1130000	476301	595154	452748	391724	486551	448838	389148	550676	1026400	503231	592576	659321	512069	500534	564720	424220
Q9WUA2	Phenylalanine--tRNA ligase beta subunit	Farsb	3	1708400	2337100	966900	595154	2138100	681930	486551	448838	389148	550676	926790	503231	1071700	659321	512069	1178200	564720	1612600
P19096	Fatty acid synthase;[Acyl-carrier-protein] S-acetyltransferase;[Acyl-carrier-protein] S-malonyltransferase;3-oxoacyl-[acyl-carrier-protein] synthase;3-oxoacyl-[acyl-carrier-protein] reductase;3-hydroxyacyl-[acyl-carrier-protein] dehydratase;Enoyl-[acyl-carrier-protein] reductase;Oleoyl-[acyl-carrier-protein] hydrolase	Fasn	5	510860	1897000	476301	595154	452748	391724	2772900	448838	389148	550676	577498	503231	592576	659321	1223700	1910700	564720	424220
A0A494B9Z0	40S ribosomal protein S30	Fau	1	14416000	7564100	8222500	11585000	9696600	14884000	16182000	12848000	10706000	11722000	7235400	13506000	7981600	13412000	11670000	17038000	14474000	10611000
A2RT62	F-box/LRR-repeat protein 16	Fbxl16	3	510860	622818	476301	595154	452748	3111900	486551	448838	389148	550676	577498	3258100	3763500	2238700	512069	4288300	564720	424220
Q80UW2	F-box only protein 2	Fbxo2	12	50497000	51583000	58897000	56803000	67348000	60799000	50299000	56684000	52710000	47582000	44614000	52686000	48222000	45362000	46141000	45996000	49037000	55844000
E9Q0B5	Fc fragment of IgG binding protein	Fcgbp	3	18068000	13745000	7555200	17709000	9583500	391724	5274700	5267300	6107600	10322000	10488000	503231	7842000	15835000	14381000	11990000	10056000	6990800
A0A0G2JEA5	Farnesyl pyrophosphate synthase	Fdps	2	1139800	2057600	1090200	878320	1023300	551280	1085700	448838	535270	1124800	2237600	1192400	1122700	1909900	1858100	1419300	1462200	677110
P46656	Adrenodoxin, mitochondrial	Fdx1	2	3448600	2894300	3338400	3234400	4509900	3081700	2787200	3470100	2881300	2798100	2728400	3279200	2967100	3171400	2338800	2784400	3592600	3207200
Q9CPW2	Adrenodoxin-like protein, mitochondrial	Fdx1l	5	10616000	6306100	7838100	9762300	10892000	11603000	8322100	9174900	10723000	8032800	8781900	9606700	11113000	7450800	8139000	9146800	10082000	10077000
Q9QXC1	Fetuin-B	Fetub	2	2422800	2807900	4629500	3366800	2141300	4711900	3476000	3681000	2426600	1913200	577498	2854200	3227300	1843200	1550100	2573600	2269400	1607100
Q8K0X8	Fasciculation and elongation protein zeta-1	Fez1	1	510860	1917100	476301	595154	2097800	391724	2516800	448838	389148	550676	3027300	503231	1923600	659321	2626400	1444100	564720	424220
E9PV24	Fibrinogen alpha chain;Fibrinopeptide A;Fibrinogen alpha chain	Fga	2	3639100	3875900	3671400	2876900	2022400	4792800	3011500	3985900	5756900	3015800	2684000	3244400	2817400	3924800	2747800	3644900	3051900	4109900
Q8K0E8	Fibrinogen beta chain;Fibrinopeptide B;Fibrinogen beta chain	Fgb	4	510860	2942800	1594600	595154	452748	2237700	2265400	1644500	1942600	2387100	1789000	503231	592576	1563600	2312000	4184000	564720	424220
P61148	Fibroblast growth factor 1	Fgf1	5	4450100	5174600	6747000	4979900	6058600	4177500	4424300	5423300	4803300	5435100	5570600	4993300	5535400	4664200	5472100	5118500	4977200	5012500
A0A338P764	Fibroblast growth factor 12;Fibroblast growth factor;Fibroblast growth factor 14	Fgf12;Fgf14	3	12125000	12960000	3100200	15139000	2975100	3244600	3482500	2443000	2989000	11041000	17016000	4255300	6616300	17167000	14054000	12205000	5153000	2096400
Q9CRA9	FGFR1 oncogene partner 2 homolog	Fgfr1op2	2	2396600	6075800	476301	595154	452748	2533600	486551	448838	389148	550676	1793300	503231	2787300	2740800	512069	500534	564720	424220
Q3UER8	Fibrinogen gamma chain	Fgg	5	3159700	5404900	2463800	4380800	2719100	2856900	4324600	3048100	3554000	2882700	3418700	2953200	4612000	3222200	3021100	2773900	1797000	2887200
P97807	Fumarate hydratase, mitochondrial	Fh	26	66036000	96394000	51933000	110820000	51035000	64511000	113400000	194650000	204950000	233260000	204420000	221450000	227400000	204450000	205040000	191130000	176260000	108040000
A6PWD2	Forkhead-associated domain-containing protein 1	Fhad1	3	312700	622818	476301	1622900	452748	391724	2159400	448838	547880	224210	577498	503231	592576	659321	512069	841930	564720	424220
E9PVU9	Bis(5-adenosyl)-triphosphatase	Fhit	7	8297100	6356400	7879400	9461000	10373000	10322000	10450000	9941000	10243000	7214200	8402900	10212000	8925100	7002000	6819700	9727600	10824000	14718000
A2AEX8	Four and a half LIM domains protein 1	Fhl1	10	5843800	10824000	9775000	13747000	6112900	10172000	10592000	11916000	11462000	6912800	9736700	8463400	10967000	7638100	8106100	4718200	5820700	3435800
A2AV25	Fibrinogen C domain-containing protein 1	Fibcd1	1	510860	800220	476301	582430	894840	552340	486551	693960	488010	573790	767510	628790	622860	727250	505400	487230	780070	461340
Q9CQ92	Mitochondrial fission 1 protein	Fis1	8	25330000	22470000	18392000	25310000	17532000	19065000	13242000	17116000	17774000	23390000	22888000	26215000	24285000	23759000	25780000	23663000	21542000	15715000
P26883	Peptidyl-prolyl cis-trans isomerase FKBP1A	Fkbp1a	8	802970000	686150000	886990000	751530000	839150000	893820000	909970000	877450000	885970000	655240000	965790000	978310000	869140000	613170000	717650000	827420000	747560000	1102600000
Q9Z2I2	Peptidyl-prolyl cis-trans isomerase FKBP1B;Peptidyl-prolyl cis-trans isomerase	Fkbp1b	2	31059000	23483000	43601000	24301000	43448000	41506000	37658000	38708000	35501000	25946000	30964000	37301000	24401000	27201000	31346000	29722000	33218000	50580000
P45878	Peptidyl-prolyl cis-trans isomerase FKBP2	Fkbp2	8	95502000	75836000	94125000	90701000	99577000	101390000	109700000	124560000	120470000	96211000	100620000	110530000	105130000	88366000	91901000	100010000	109900000	123530000
Q62446	Peptidyl-prolyl cis-trans isomerase FKBP3	Fkbp3	11	49326000	39428000	51659000	49994000	52265000	57672000	48343000	55181000	51393000	49031000	48789000	56992000	47586000	44837000	47789000	52595000	47879000	55559000
P30416	Peptidyl-prolyl cis-trans isomerase FKBP4;Peptidyl-prolyl cis-trans isomerase FKBP4, N-terminally processed	Fkbp4	11	7069500	13663000	8253200	4375800	6729900	4203600	9207200	12845000	5646300	11548000	10522000	9356000	6801100	10847000	7268100	5954100	9109700	5354600
O35465	Peptidyl-prolyl cis-trans isomerase FKBP8	Fkbp8	2	2922600	5520800	2502000	3738800	2804400	2170900	4386200	5511500	5652500	6962500	4499800	5679400	4820400	4770200	5187300	4824400	7045700	4290600
Q9JL04	Formin-2	Fmn2	1	510860	465360	502990	595154	452748	391970	486551	526200	389148	734010	338060	503231	614710	437940	418440	500534	564720	424220
E9QAS9	Fragile X mental retardation protein 1 homolog	Fmr1	3	1631200	1437800	476301	1072500	452748	391724	623300	448838	389148	1501700	1029300	503231	980300	1588900	512069	500534	564720	424220
A2AQ43	Formin-binding protein 1	Fnbp1	6	510860	2550200	2374200	1878900	2804300	391724	486551	1729100	2765500	2085900	1835100	1512200	2460500	2890600	2203900	1958800	1700200	1779000
Q61239	Protein farnesyltransferase/geranylgeranyltransferase type-1 subunit alpha	Fnta	4	2426700	2944500	828600	2617100	985510	1425700	575610	1781300	1399100	2753200	3149100	2017400	2321600	2332800	2241700	2416300	1910500	669000
D3YWJ4	Protein farnesyltransferase subunit beta	Fntb	2	1539800	2397600	476301	1423500	452748	391724	486551	1019900	389148	550676	919840	2112800	592576	3022900	1578200	878870	1281200	424220
O35409	Glutamate carboxypeptidase 2	Folh1	19	8892600	7161900	10699000	7590400	11253000	10092000	12166000	10937000	11136000	8272900	9355600	9980700	10130000	8060600	8065800	9801900	10527000	10407000
B1AXV0	DOMON domain-containing protein FRRS1L	Frrs1l	3	11526000	9788600	9390500	6918700	7790700	7593900	7435300	6200800	7470100	9744000	10253000	9258100	8002400	12034000	9237000	10020000	10041000	8528500
Q61553	Fascin	Fscn1	15	33668000	45238000	31514000	34813000	27958000	19500000	21630000	9156900	10487000	27895000	39314000	11984000	23563000	47606000	38084000	24486000	23224000	11456000
Q7TPM6	Fibronectin type III and SPRY domain-containing protein 1	Fsd1	4	2159500	2452800	2211800	3319400	2062900	3573600	1605900	2326200	3071700	4797700	3567100	4070300	1728200	6708600	1740800	4041300	3181200	3492800
P09528	Ferritin heavy chain;Ferritin heavy chain, N-terminally processed	Fth1	14	65376000	61309000	67151000	53785000	59308000	77129000	79922000	90650000	67620000	70547000	97996000	61929000	40360000	66854000	58754000	70145000	72553000	85236000
Q9CPX4	Ferritin;Ferritin light chain 1;Ferritin light chain 2	Ftl1;Ftl2	6	9546800	7567900	8304200	6889000	12954000	13958000	13380000	13118000	12530000	10010000	15451000	9284200	6428800	9761000	9981200	11098000	14766000	12474000
Q8BGW1	Alpha-ketoglutarate-dependent dioxygenase FTO	Fto	9	5148400	4822600	3847400	5444600	5768100	5056400	4978200	5570700	5316800	4968100	4955400	6521700	5815600	4590300	4008000	5314200	5772900	4977500
Q3TUE1	Far upstream element-binding protein 1	Fubp1	16	19630000	22059000	18860000	22256000	16466000	22554000	17064000	26807000	22744000	21110000	23742000	27306000	21793000	23103000	20044000	24848000	23697000	22720000
H3BJZ1	FUN14 domain-containing protein 1	Fundc1	1	1396800	1724400	1535100	2148600	452748	391724	486551	448838	1237100	1818700	2488400	1788700	1522100	2019100	1908600	1593500	1234700	874730
Q9D6K8	FUN14 domain-containing protein 2	Fundc2	5	11034000	14724000	10924000	13086000	11710000	13352000	13357000	13917000	13365000	9866800	10671000	11494000	10737000	9893500	14703000	10543000	9658200	12646000
D3YWS7	Fucose mutarotase	Fuom	5	12399000	10461000	10831000	10858000	14802000	12056000	11079000	12558000	12338000	8599600	8106200	10794000	10782000	9839100	8202000	12959000	11676000	12382000
Q8CFQ9	RNA-binding protein FUS	Fus	12	55467000	61692000	82493000	62491000	72595000	75842000	71034000	66209000	61897000	58852000	65223000	64601000	64768000	55935000	58715000	59504000	64066000	71621000
O35943	Frataxin, mitochondrial;Frataxin intermediate form;Frataxin mature form	Fxn	4	16061000	8865300	13702000	8607200	18163000	17315000	13933000	17603000	15488000	12622000	13618000	14610000	12896000	13192000	13393000	13347000	14189000	16294000
A0A0U1RPI1	Phospholemman	Fxyd1	1	21770000	22723000	25865000	24289000	20279000	26563000	32937000	27062000	30278000	21109000	30752000	30840000	17473000	19349000	19538000	22401000	22609000	30536000
Q9D164	FXYD domain-containing ion transport regulator 6	Fxyd6	5	73233000	60400000	84674000	45457000	75531000	76943000	80373000	79237000	103570000	66056000	70080000	81465000	75238000	78446000	63138000	78507000	83123000	86556000
A0A0U1RPY2	FXYD domain-containing ion transport regulator 7	Fxyd7	1	59572000	41090000	80026000	50424000	62817000	63949000	74444000	61452000	46878000	74445000	48369000	64424000	58837000	51760000	41508000	60578000	77761000	85946000
P97855	Ras GTPase-activating protein-binding protein 1	G3bp1	3	2777300	2944200	2270900	1728900	3169100	3102000	2703500	2891200	2272800	3634000	2386200	2557900	2873500	3707700	2943100	2417700	1879200	2508200
P97379	Ras GTPase-activating protein-binding protein 2	G3bp2	7	9866500	10848000	10576000	7910300	10529000	7867900	8428900	8572100	6473400	8391800	9523600	8184200	9107000	10151000	10207000	8812800	7745100	6697100
P70699	Lysosomal alpha-glucosidase	Gaa	20	20957000	20877000	17022000	22731000	15066000	18741000	14873000	21487000	20348000	24130000	23425000	22797000	27104000	25144000	24352000	21810000	25919000	18351000
Q9DCD6	Gamma-aminobutyric acid receptor-associated protein	Gabarap	1	3951500	5422800	6467500	6763800	2635100	4034500	4014100	6718700	4501600	7992900	6576300	9685700	5291100	5032700	4334200	6498800	5636800	4832500
Q8R3R8	Gamma-aminobutyric acid receptor-associated protein-like 1	Gabarapl1	5	10575000	11263000	13071000	11332000	10564000	10439000	11829000	15017000	13422000	13985000	11950000	16730000	13360000	15083000	11662000	10283000	10601000	14723000
P60521	Gamma-aminobutyric acid receptor-associated protein-like 2	Gabarapl2	8	24265000	23973000	22551000	32580000	22527000	24099000	20232000	21613000	19732000	31602000	30562000	27227000	27773000	29655000	30456000	27099000	23861000	20367000
P48318	Glutamate decarboxylase 1	Gad1	6	2040800	3063600	767640	2599300	1263400	1237800	1274800	2094200	2036400	2779400	3272800	2655200	3393200	3372300	3105800	2566600	2357400	1135800
P48320	Glutamate decarboxylase 2	Gad2	8	3718400	6061800	2859100	4978400	2421500	861630	6227800	5374600	3036700	7129200	16688000	5039700	8083500	8228000	15806000	7740700	5036600	2061400
Q9CR59	Growth arrest and DNA damage-inducible proteins-interacting protein 1	Gadd45gip1	5	6017400	3253500	5226000	4712500	5527500	5504700	5855700	4679500	4646600	5159000	3746800	4833400	4224900	3930900	3921700	5059500	4566600	5199400
A0A498WGR4	Galanin peptides;Galanin;Galanin message-associated peptide	Gal	1	510860	678240	476301	600230	844440	391724	529290	731090	389148	710700	577498	503231	771130	799140	512069	1017500	585920	1129200
Q8CC47	N-acetylgalactosamine-6-sulfatase	Galns	3	3253200	2187800	2288700	2949500	3951800	3612900	3646400	4279100	3146600	3167400	1984700	2467900	3635900	2956000	1496800	2781100	4237400	3380600
Q8BHN3	Neutral alpha-glucosidase AB	Ganab	32	33467000	30669000	28092000	31127000	30928000	30323000	26239000	31327000	28532000	33534000	30413000	29301000	28879000	37119000	34769000	30783000	32836000	27618000
P06837	Neuromodulin	Gap43	11	243580000	235710000	340230000	229130000	237970000	258400000	295040000	238890000	199380000	261380000	248730000	262970000	266090000	182840000	223080000	259420000	317000000	369330000
A0A0A0MQF6	Glyceraldehyde-3-phosphate dehydrogenase	Gapdh;Gm3839	19	641490000	702370000	356180000	525680000	401920000	309730000	436600000	298410000	277430000	445980000	540330000	310500000	370180000	648400000	604500000	410490000	395000000	207750000
Q9CZD3	Glycine--tRNA ligase	Gars	8	4878400	10239000	3118800	5106200	2317300	2043300	1763300	448838	439120	3642800	5040000	1531700	3027200	9750100	8028100	3074200	2556300	268090
Q64737	Trifunctional purine biosynthetic protein adenosine-3;Phosphoribosylamine--glycine ligase;Phosphoribosylformylglycinamidine cyclo-ligase;Phosphoribosylglycinamide formyltransferase	Gart	4	2718000	3076700	1037600	2036800	2173900	1245500	1169900	1300400	1902600	3589900	3093500	2119500	3573100	4984400	6189800	3002000	2523000	424220
B1ATI9	Growth arrest-specific protein 7	Gas7	7	5288900	6562300	4599900	5762000	4334700	4687200	2994200	2665100	2044800	3880100	6667000	2823000	592576	8190400	7786000	3904000	2570900	2242400
Q8CBY0	Glutamyl-tRNA(Gln) amidotransferase subunit C, mitochondrial	Gatc	2	3624500	3877700	4320400	3857700	5103700	4128300	5388600	5105800	4599800	4031000	4240900	4674100	3280200	4074200	3974100	4722700	4917500	5516200
P17439	Glucosylceramidase	Gba	9	6832100	6155500	8293000	8202700	10528000	9985300	10299000	9882200	13892000	6890500	6358600	8859100	7813600	7010300	7462200	8712300	9652600	11062000
O55126	Protein NipSnap homolog 2	Gbas	5	26794000	28627000	11963000	24055000	16876000	9366200	11987000	8029500	8916700	24095000	31982000	13016000	19246000	37322000	29613000	18737000	17108000	5558200
P21614	Vitamin D-binding protein	Gc	15	5828200	6275200	8961000	9531300	6767800	7704200	10555000	10903000	8319800	7239300	5561200	9262300	8202400	7463000	7631200	7835600	8224100	7856400
P97494	Glutamate--cysteine ligase catalytic subunit	Gclc	3	1967600	1666600	476301	1658200	452748	661010	1039000	1173900	1081900	1755100	2608300	503231	592576	1993500	2972800	1898600	1670700	424220
H3BJA3	Glutamate--cysteine ligase regulatory subunit	Gclm	3	2396700	1492900	1176600	595154	452748	391724	486551	448838	389148	2181200	577498	1489900	1897700	1704000	2374200	2007000	564720	424220
Q91WK5	Glycine cleavage system H protein, mitochondrial	Gcsh	4	50460000	37519000	48066000	47572000	51785000	45714000	36897000	43808000	52298000	50364000	40779000	53578000	57296000	45653000	39396000	41071000	51956000	45291000
Q9R111	Guanine deaminase	Gda	23	70321000	75389000	28516000	68964000	30627000	25704000	20560000	22154000	23190000	65380000	74350000	33482000	54047000	82448000	71973000	50200000	51930000	16726000
O88741	Ganglioside-induced differentiation-associated protein 1	Gdap1	2	5882200	3780300	2648000	1844200	3609000	3862900	7719200	448838	389148	550676	2118700	2973600	2947300	3108600	3465800	2816900	564720	424220
Q8VE33	Ganglioside-induced differentiation-associated protein 1-like 1	Gdap1l1	2	1661600	1079600	476301	829800	578260	584280	867070	448838	389148	820520	1282800	503231	592576	1253500	1435800	500534	701490	424220
Q9JL56	Glycerophosphodiester phosphodiesterase 1	Gde1	12	10538000	9947500	11084000	11741000	11985000	14363000	11997000	11078000	10462000	10931000	11709000	11959000	10283000	8916000	10478000	13266000	11015000	14644000
P50396	Rab GDP dissociation inhibitor alpha	Gdi1	23	49655000	72773000	24212000	47965000	31620000	23235000	27038000	19446000	17992000	36817000	53118000	21912000	35268000	68298000	59097000	36420000	36251000	14295000
Q61598	Rab GDP dissociation inhibitor beta	Gdi2	9	11134000	15490000	5070000	8890000	6408100	4653700	6425300	4394700	3658500	7532500	9662800	4037300	8317500	11111000	11954000	9552700	6233100	2687600
Q9CRY7	Glycerophosphodiester phosphodiesterase domain-containing protein 1	Gdpd1	6	11241000	11864000	14118000	11157000	11287000	15616000	12796000	15227000	11310000	11608000	14659000	14858000	11991000	12305000	11722000	13381000	13202000	15635000
Q3TLS3	GDP-D-glucose phosphorylase 1	Gdpgp1	1	510860	622818	476301	595154	452748	391724	486551	448838	389148	507430	577498	503231	592576	2685400	639900	500534	590080	424220
P03995	Glial fibrillary acidic protein	Gfap	12	7763500	11689000	10811000	9844500	8068400	8674000	12359000	11711000	9618800	7609700	11379000	9363500	8912800	10100000	10960000	8363900	7780700	10199000
P56213	FAD-linked sulfhydryl oxidase ALR	Gfer	7	10451000	8665200	14665000	10744000	12905000	14645000	12535000	11244000	11027000	10310000	9150700	10207000	9879500	7771900	7649900	10894000	10411000	14466000
P47856	Glutamine--fructose-6-phosphate aminotransferase [isomerizing] 1	Gfpt1	9	2995900	3903900	2931600	3858500	3488900	3395700	1954100	3795300	2637500	2988300	3204300	3481800	3108400	3441900	3462100	3173000	3308900	2289700
O08842	GDNF family receptor alpha-2	Gfra2	6	12774000	10825000	14164000	11044000	12023000	14427000	17947000	15622000	13254000	13830000	15193000	13431000	13028000	10115000	11986000	14413000	14651000	17976000
Q8R0H9	ADP-ribosylation factor-binding protein GGA1	Gga1	4	7582100	10449000	7189800	6790900	6723900	5119600	4902300	5170200	4484100	6507400	6815700	6657200	6489300	10068000	6596000	6948500	7630200	5405000
Q9D7X8	Gamma-glutamylcyclotransferase	Ggct	7	9054800	9460100	11794000	10583000	10497000	10748000	10154000	11413000	9694800	15141000	11741000	13394000	15091000	16828000	12251000	14101000	10438000	10367000
F6WUX1	Gamma-glutamyltranspeptidase 1;Gamma-glutamyltranspeptidase 1 heavy chain;Gamma-glutamyltranspeptidase 1 light chain	Ggt1	5	2838100	3820500	3860000	3492900	7104100	5167600	4015000	4665000	4878700	3955400	2729800	4871400	2587500	2742800	3571000	3207900	2971700	5459500
Q99JP7	Gamma-glutamyltransferase 7;Gamma-glutamyltransferase 7 heavy chain;Gamma-glutamyltransferase 7 light chain	Ggt7	9	7617700	10248000	8824600	8630900	9252200	8079800	8900800	6837800	5521600	6402800	7666500	6382800	7530000	8397600	7991600	7885900	8239500	6212000
Q91VC9	Growth hormone-inducible transmembrane protein	Ghitm	1	4166700	4791300	2369400	4594000	4003400	3708800	3793500	448838	3670700	550676	4431900	3652500	3539500	3456500	3798500	4109600	2297300	424220
Q9D7M1	Glucose-induced degradation protein 8 homolog	Gid8	7	7535000	9820000	9694800	8555000	12293000	9639400	8793300	9837000	7030100	10182000	7629000	8371400	9738100	8727000	9425900	11814000	9253000	8286600
Q9Z0G0	PDZ domain-containing protein GIPC1	Gipc1	4	510860	3598800	2710100	3178200	2796200	3095900	1878800	2607800	2579500	2785700	1905700	503231	592576	2620300	2753000	2787200	2485900	2159600
Q9Z2H7	PDZ domain-containing protein GIPC2	Gipc2	1	1800000	1316600	1062900	1570700	1559100	974770	703010	1280300	986980	1686000	1741100	1076600	1229400	2558600	1777400	919010	942720	1150700
P23242	Gap junction alpha-1 protein	Gja1	3	1964400	2598800	1234000	1296400	452748	1186800	2108300	448838	389148	550676	2429000	1028100	1841700	1406400	2455700	1566000	564720	424220
P51569	Alpha-galactosidase A	Gla	5	4328400	3098500	5694800	4428800	4311700	4851000	5847000	3378700	3506200	3686800	4089000	4237400	3212300	3792900	3433200	2988400	4203000	6098300
P23780	Beta-galactosidase	Glb1	12	11044000	8626400	13660000	10742000	15787000	12472000	14599000	13326000	15213000	11127000	9182800	11769000	11616000	10083000	9910800	11116000	12050000	13914000
Q91W43	Glycine dehydrogenase (decarboxylating), mitochondrial	Gldc	4	2198400	2169900	476301	2897600	2054600	1655900	1569700	3310700	2184100	2459400	2300100	2781200	3957300	3327400	4811600	2881000	3148900	2371900
F8WHM5	Golgi apparatus protein 1	Glg1	23	12362000	11639000	12062000	10400000	10268000	11245000	10118000	10724000	11317000	11864000	11588000	12037000	12175000	11200000	11035000	11435000	11316000	10126000
Q9CPU0	Lactoylglutathione lyase	Glo1	16	300710000	251570000	359690000	280010000	381220000	343150000	407500000	378040000	361300000	324670000	301140000	366910000	333800000	290250000	248820000	308180000	350340000	420650000
Q9CPV4	Glyoxalase domain-containing protein 4	Glod4	16	25438000	33326000	27354000	22788000	26453000	23231000	26000000	21906000	19505000	25617000	28225000	22826000	24297000	29817000	26587000	22719000	23301000	19036000
Q9QUH0	Glutaredoxin-1	Glrx	6	63905000	70471000	45299000	80784000	55705000	87550000	46433000	79154000	70303000	72765000	49930000	80934000	60691000	62442000	59648000	68646000	66045000	50166000
Q923X4	Glutaredoxin-2, mitochondrial	Glrx2	3	7793600	6869100	12369000	6838600	13442000	13848000	9636600	10859000	8071500	6630600	6320600	9699400	11140000	8037600	9488200	8883800	8977200	9117300
A0A1B0GS58	Glutaredoxin-3	Glrx3	8	3638200	6476000	2571300	5010100	2532900	2954500	1346200	2250100	1491500	4456400	10212000	503231	2392800	6295200	3652700	3473500	2619000	2711200
A0A1Y7VN70	Glutaredoxin-related protein 5, mitochondrial	Glrx5	2	10609000	15325000	13332000	13715000	15742000	12334000	15058000	12872000	9864600	13558000	11119000	11040000	13298000	10581000	11818000	12838000	12016000	10289000
D3Z7P3	Glutaminase kidney isoform, mitochondrial	Gls	12	15696000	18492000	5484900	11399000	6701300	3537900	7290500	2444600	2797100	6677900	11801000	4704300	8641200	13630000	13230000	11875000	8494400	4485500
Q9JL62	Glycolipid transfer protein	Gltp	9	31019000	41310000	32788000	29026000	30190000	24931000	27366000	30573000	25187000	32147000	31107000	31184000	29344000	31548000	27764000	32071000	25708000	21441000
P26443	Glutamate dehydrogenase 1, mitochondrial	Glud1	26	66911000	69086000	29481000	60885000	51620000	39719000	28597000	22340000	23460000	44122000	48742000	32962000	46071000	64196000	70153000	46190000	38482000	15784000
P15105	Glutamine synthetase	Glul	20	676700000	656120000	745580000	589080000	765210000	784640000	811100000	701820000	667660000	595580000	633600000	712180000	664210000	600490000	587660000	626360000	704980000	790830000
F6YVP7	40S ribosomal protein S18	Gm10260;Rps18	14	67154000	62121000	86814000	76162000	73013000	82140000	90575000	87345000	73787000	74509000	68001000	84406000	66128000	57010000	73988000	72062000	74305000	88813000
A0A5F8MPS3	Predicted gene 11100	Gm11100	2	41501000	60346000	476301	44630000	23435000	391724	45498000	448838	389148	25768000	577498	19956000	26197000	659321	51774000	37022000	26155000	13819000
A0A1D5RLM8	Predicted gene 11639	Gm11639	4	29753000	39761000	30602000	30868000	39749000	33534000	23740000	25171000	19817000	27611000	22943000	18028000	592576	31343000	52420000	28936000	24940000	20867000
E9PZF0	Nucleoside diphosphate kinase;Nucleoside diphosphate kinase B	Gm20390;Nme2	17	810580000	721080000	830770000	792120000	909640000	885440000	749820000	724410000	853250000	671170000	753990000	788230000	779510000	684230000	654580000	741860000	814290000	775400000
F8WIA3	Uncharacterized protein C14orf142 homolog	Gm20604;Gm28051;AK010878	1	1902500	622818	2047200	595154	2354600	391724	2874300	448838	2398300	550676	2493900	1769200	3220200	659321	512069	500534	564720	424220
Q60648	Ganglioside GM2 activator	Gm2a	5	9456700	8188700	11757000	9816600	12249000	11993000	14067000	13168000	14136000	11767000	10020000	11463000	13004000	9579600	8224100	11958000	12157000	15786000
A0A1L1SUN1	60S ribosomal protein L29	Gm3550;Rpl29	2	3453500	4397900	4100000	4325000	2859000	5531600	5664700	4596300	3517300	4902100	5416300	5974000	3721700	4546700	5872100	5224500	3553600	5401400
A0A1B0GSH8	Predicted gene 45808	Gm45808	1	5963200	6696400	2951900	3645700	3080800	3470500	2918100	3488800	4301000	4698500	4423900	3346100	3909100	5383000	3203200	4146200	4471000	3144600
D3Z660	Serine (or cysteine) peptidase inhibitor, clade A (alpha-1 antiproteinase, antitrypsin), member 16	Gm46	1	510860	622818	476301	595154	452748	32993000	486551	448838	27731000	550676	577498	30128000	592576	659321	512069	500534	564720	424220
A0A338P6I9	Predicted gene, 56451	Gm56451	1	510860	6155600	476301	595154	7892200	391724	486551	5490200	389148	550676	577498	503231	592576	659321	512069	500534	7237900	5378600
D3Z497	RING-box protein 2	Gm7075;Rnf7	2	4304400	4645600	5884300	4534000	4364600	5321700	6113600	8056500	6094800	4862000	577498	4336000	5679900	4783600	3407400	500534	564720	424220
D3YUD8	Proteasomal ubiquitin receptor ADRM1	Gm9774;Adrm1	1	1876200	1819400	1314900	1646100	452748	391724	1107200	1128500	389148	972120	1269200	503231	1326800	1561200	1242000	1318700	1293300	950690
Q8K0C9	GDP-mannose 4,6 dehydratase	Gmds	13	11615000	11311000	16918000	11969000	17113000	14810000	13363000	14234000	14553000	12436000	12014000	16742000	11427000	10594000	11322000	12208000	13188000	16456000
Q9CQI3	Glia maturation factor beta	Gmfb	7	32223000	37182000	33497000	29312000	35742000	28815000	32686000	28400000	21417000	29224000	30464000	30362000	27988000	33393000	29155000	25389000	27143000	24601000
Q8BTZ7	Mannose-1-phosphate guanyltransferase beta	Gmppb	3	510860	1526300	476301	595154	452748	391724	486551	448838	389148	3055000	1450400	503231	2351100	5314100	2739600	500534	564720	424220
Q9DCZ1	GMP reductase 1	Gmpr	10	10915000	11639000	14392000	17115000	17233000	16699000	13609000	14844000	13895000	14013000	13342000	14623000	14065000	13746000	14403000	17207000	14874000	17982000
Q99L27	GMP reductase 2	Gmpr2	8	5195600	5706200	5873100	7334100	6725900	6528500	6623800	6601800	7851700	6232400	5346400	6343700	7131400	6375900	6071600	7547400	7368700	9004100
Q3THK7	GMP synthase [glutamine-hydrolyzing]	Gmps	20	11867000	9728600	2124700	11080000	2277800	1133700	863230	913120	308580	15415000	10358000	2801500	8780100	15555000	13535000	10063000	5216400	267950
P21278	Guanine nucleotide-binding protein subunit alpha-11	Gna11	2	393550	829200	476301	492600	452748	391724	288400	448838	389148	550676	510980	503231	462340	524140	550660	437480	226950	424220
B2RSH2	Guanine nucleotide-binding protein G(i) subunit alpha-1	Gnai1	10	12073000	17370000	6118500	8711000	5502700	5626100	9547200	3892900	4929500	8023300	11294000	5628600	9045600	10861000	15362000	8839000	6356000	4682000
P08752	Guanine nucleotide-binding protein G(i) subunit alpha-2;Guanine nucleotide-binding protein G(k) subunit alpha	Gnai2;Gnai3	5	8520400	7061600	3917000	5330800	4282000	5478100	6467000	2091900	3898500	3848600	6420700	2266500	4969500	4474300	6355800	4947000	3429200	424220
P18872	Guanine nucleotide-binding protein G(o) subunit alpha	Gnao1	17	363150000	325580000	128090000	258040000	128540000	141570000	126540000	74108000	92333000	160360000	210460000	104450000	156170000	244630000	236400000	177590000	143600000	83242000
P21279	Guanine nucleotide-binding protein G(q) subunit alpha	Gnaq	12	7204700	11495000	3420000	7529400	4062600	4548000	4526600	3243400	2239700	4828800	6414400	5228900	5442600	8274400	8423500	6461500	4592200	2097700
Z4YKV1	Guanine nucleotide-binding protein G(s) subunit alpha isoforms short;Guanine nucleotide-binding protein G(s) subunit alpha isoforms XLas	Gnas	4	6432500	5527300	5672800	6266400	452748	7253800	4961600	7430200	6725600	6048500	6188700	5691300	4790700	5935800	7718100	7429600	4867900	5983000
O70443	Guanine nucleotide-binding protein G(z) subunit alpha	Gnaz	3	2225500	3805900	476301	595154	452748	391724	3132300	448838	389148	550676	1706400	503231	1260200	1954200	1472400	1508100	564720	424220
P62874	Guanine nucleotide-binding protein G(I)/G(S)/G(T) subunit beta-1	Gnb1	16	391830000	415870000	242560000	519090000	191380000	176890000	141380000	200820000	215280000	517120000	578290000	294000000	451970000	598550000	557380000	443710000	389700000	130770000
P62880	Guanine nucleotide-binding protein G(I)/G(S)/G(T) subunit beta-2	Gnb2	8	45435000	56209000	14152000	46196000	21233000	12137000	20496000	13457000	12219000	40511000	45249000	15258000	29674000	56889000	49712000	33647000	25434000	3333300
P68040	Guanine nucleotide-binding protein subunit beta-2-like 1;Guanine nucleotide-binding protein subunit beta-2-like 1, N-terminally processed	Gnb2l1	18	76335000	67898000	105800000	73506000	111150000	95875000	114770000	104830000	88757000	89631000	77553000	97199000	82105000	71022000	77964000	80783000	92020000	113200000
A0A1L1STC5	Guanine nucleotide binding protein (G protein), beta 5	Gnb5	2	56603000	62522000	61533000	52918000	75906000	66600000	68324000	66261000	69689000	66664000	55342000	61086000	61258000	66461000	53226000	54436000	73453000	67310000
P62881	Guanine nucleotide-binding protein subunit beta-5	Gnb5	14	83196000	82966000	98479000	81153000	73159000	84065000	67986000	86341000	76564000	79903000	81272000	85504000	81130000	73775000	74359000	78672000	73781000	77332000
Q9CXP8	Guanine nucleotide-binding protein G(I)/G(S)/G(O) subunit gamma-10;Guanine nucleotide-binding protein subunit gamma	Gng10;Gm20503	4	10996000	9722400	17850000	10150000	16375000	15303000	13923000	13084000	12686000	12169000	10539000	12496000	11753000	11615000	13586000	9316000	12736000	14821000
Q9DAS9	Guanine nucleotide-binding protein G(I)/G(S)/G(O) subunit gamma-12	Gng12	4	71268000	77061000	99852000	81028000	83007000	77717000	78843000	73871000	59334000	75315000	68744000	73365000	66174000	69558000	73413000	73495000	61569000	62876000
Q9JMF3	Guanine nucleotide-binding protein G(I)/G(S)/G(O) subunit gamma-13	Gng13	4	73761000	72037000	70557000	79450000	84570000	84395000	63748000	62185000	72938000	58204000	49275000	62740000	67497000	70712000	47711000	68657000	86220000	67678000
P63213	Guanine nucleotide-binding protein G(I)/G(S)/G(O) subunit gamma-2	Gng2	5	290150000	269710000	394010000	289530000	342420000	321310000	360570000	319860000	277060000	287320000	296480000	289120000	252640000	217610000	240720000	235320000	246840000	299750000
P63216	Guanine nucleotide-binding protein G(I)/G(S)/G(O) subunit gamma-3	Gng3	4	158510000	175510000	205340000	190350000	160480000	164620000	173030000	148350000	142080000	170260000	185980000	146590000	168520000	141180000	158330000	168540000	158710000	155480000
P50153	Guanine nucleotide-binding protein G(I)/G(S)/G(O) subunit gamma-4	Gng4	4	118590000	96935000	121620000	113550000	113500000	110360000	64484000	103830000	106470000	82704000	83248000	78754000	101840000	95538000	84866000	96985000	91364000	72404000
Q61016	Guanine nucleotide-binding protein G(I)/G(S)/G(O) subunit gamma-7;Guanine nucleotide-binding protein subunit gamma	Gng7	4	75165000	105300000	119440000	103440000	102810000	100620000	98029000	86453000	76479000	93713000	91158000	83746000	77771000	74087000	76170000	89726000	93326000	96075000
O88958	Glucosamine-6-phosphate isomerase 1	Gnpda1	15	32952000	28897000	40524000	30912000	47633000	40312000	42269000	41953000	43941000	35693000	28467000	39657000	40300000	32895000	28961000	34434000	39530000	48040000
Q9CRC9	Glucosamine-6-phosphate isomerase 2;Glucosamine-6-phosphate isomerase	Gnpda2	13	26045000	18826000	25833000	25308000	34176000	28896000	30968000	26162000	31735000	24262000	19624000	26431000	28865000	21678000	19059000	23483000	26984000	33374000
Q8BFR4	N-acetylglucosamine-6-sulfatase	Gns	9	8038100	7676600	9213400	8386100	12630000	12763000	10985000	10935000	13020000	9242100	8219100	9403000	9326900	8911200	8319400	8214600	10689000	13434000
Q9D428	Golgin subfamily A member 7B	GOLGA7B	1	10005000	9850400	10513000	6749200	9971600	8595300	6218200	6979000	8296000	7104600	7267200	10092000	7178900	10796000	11465000	8552200	6473000	6843300
E9QAH1	Golgi autoantigen, golgin subfamily b, macrogolgin 1	Golgb1	4	108570000	94025000	68694000	95916000	68595000	65929000	119300000	154200000	389148	550676	577498	161250000	136490000	659321	72239000	500534	142300000	169340000
Q8BRM2	RAB6-interacting golgin	Gorab	3	510860	622818	476301	595154	40787000	27713000	486551	448838	35515000	39825000	577498	37557000	30313000	659321	32066000	38505000	32631000	44322000
A2ATI9	Golgi reassembly-stacking protein 2	Gorasp2	5	7949500	7628500	8299100	9563500	6560300	6396400	4226100	5870100	5889200	7096400	5445500	4876600	4848800	6305300	7195900	5571900	6164500	5298300
A2A9I0	Golgi SNAP receptor complex member 2	Gosr2	1	510860	622818	476301	595154	452748	391724	486551	448838	389148	550676	577498	503231	592576	659321	512069	500534	564720	424220
P05201	Aspartate aminotransferase, cytoplasmic	Got1	29	1427200000	1230300000	1615000000	1393900000	1624100000	1595100000	1600600000	1879500000	1737400000	1480300000	1389100000	1665000000	1677500000	1276800000	1251100000	1433700000	1491500000	1746300000
P05202	Aspartate aminotransferase, mitochondrial	Got2	31	2407500000	1830100000	1116600000	2024900000	1659100000	2510500000	1939900000	2427200000	2495400000	2070100000	2091900000	2480700000	2385500000	1922300000	1795200000	2107000000	2270800000	2170500000
Q69ZC8	GPALPP motifs-containing protein 1	Gpalpp1	1	2236500	622818	2390000	2365400	3083200	2918100	2769200	3272600	389148	550676	2171100	503231	592576	1735900	512069	1911700	564720	2571200
Q9QZF2	Glypican-1;Secreted glypican-1	Gpc1	12	9004000	9722400	8200600	10211000	8688900	9336900	8490800	9054300	8742200	11358000	11250000	9154200	8201900	11981000	11068000	8746400	8757500	7321100
H3BLN8	Glypican-5;Secreted glypican-5	Gpc5	2	3349400	622818	3067400	595154	2918200	3350900	486551	3558100	3556700	550676	577498	3685200	2964900	3345800	3375200	3152300	2605600	3031400
P13707	Glycerol-3-phosphate dehydrogenase [NAD(+)], cytoplasmic;Glycerol-3-phosphate dehydrogenase [NAD(+)]	Gpd1	9	11537000	15166000	5634300	9664400	8535900	7674400	8269700	7149300	6679100	7847800	10783000	7657600	9116900	11786000	11369000	10159000	8185200	5050300
Q3ULJ0	Glycerol-3-phosphate dehydrogenase 1-like protein	Gpd1l	7	11237000	16076000	12086000	11235000	8788900	8961700	10820000	6719100	7585300	9360500	12172000	7323600	9379600	10707000	11187000	10715000	8053400	7000600
A2AQR0	Glycerol-3-phosphate dehydrogenase;Glycerol-3-phosphate dehydrogenase, mitochondrial	Gpd2	33	54179000	51357000	17720000	35787000	21665000	19272000	14645000	17433000	19040000	34661000	39358000	22245000	28132000	41829000	35265000	32938000	29122000	11170000
A0JNY3	Gephyrin;Molybdopterin adenylyltransferase;Molybdopterin molybdenumtransferase	Gphn	14	11126000	14499000	6315800	10458000	5934600	8844500	7544300	7428800	7998900	9520800	8398800	7745800	10649000	9621400	10458000	8522000	7817000	5783600
P06745	Glucose-6-phosphate isomerase	Gpi	28	693590000	542390000	281600000	634340000	560860000	825880000	754020000	957370000	1039100000	749690000	837340000	1000500000	1024400000	852100000	771190000	934940000	993480000	1014200000
P35802	Neuronal membrane glycoprotein M6-a	Gpm6a	9	132070000	146310000	119300000	90903000	88916000	117830000	160680000	123810000	126010000	123660000	184920000	148680000	141070000	150070000	135910000	147750000	152500000	149290000
A2AEG6	Neuronal membrane glycoprotein M6-b	Gpm6b	4	25754000	29328000	19694000	20168000	15025000	20795000	27508000	21046000	21764000	25175000	35472000	26321000	20871000	28723000	26249000	30028000	21943000	20707000
Q8C419	Probable G-protein coupled receptor 158	Gpr158	9	6782400	10167000	11180000	9474400	10464000	9558800	7527900	7006000	7396900	5222400	6137500	6484700	5729900	6422500	5140400	7604100	6762400	5854800
Q3UNH4	G protein-regulated inducer of neurite outgrowth 1	Gprin1	27	24268000	29858000	27667000	21437000	23510000	25188000	23329000	18178000	18679000	19570000	22017000	20723000	19597000	18236000	19550000	21052000	20918000	23297000
A2AIV3	G-protein-signaling modulator 1	Gpsm1	2	510860	622818	1484900	595154	1601200	2546800	1072000	1315400	389148	550676	1023700	503231	592576	659321	512069	500534	564720	424220
Q8QZR5	Alanine aminotransferase 1	Gpt	4	1326400	1312900	618620	1199300	452748	404550	486551	1607300	1019500	2287000	729660	1161300	2187800	1488800	1460600	3397400	1633500	551410
P11352	Glutathione peroxidase 1;Glutathione peroxidase	Gpx1	12	41423000	28546000	43253000	35450000	57684000	50848000	58434000	51228000	56969000	39268000	36317000	41702000	46287000	35988000	32947000	42257000	44568000	55456000
S4R1E5	Glutathione peroxidase;Phospholipid hydroperoxide glutathione peroxidase, mitochondrial	Gpx4	6	31002000	30972000	35405000	36611000	35984000	44412000	33792000	35615000	39068000	39311000	33091000	39360000	29273000	33518000	39624000	34295000	34911000	32310000
Q60631	Growth factor receptor-bound protein 2	Grb2	14	31797000	38705000	35925000	41283000	32139000	32570000	25295000	27847000	28973000	31560000	36464000	37020000	32006000	34916000	32872000	30774000	29890000	26854000
O35127	Protein C10	Grcc10	4	11494000	11802000	14970000	11493000	16186000	12196000	9634600	10735000	10846000	9634400	10360000	11413000	10484000	11372000	11886000	10744000	10727000	11266000
Q91Z53	Glyoxylate reductase/hydroxypyruvate reductase	Grhpr	10	29359000	34954000	19124000	40436000	20091000	19697000	17048000	20676000	17722000	36653000	37615000	22731000	29930000	42878000	34547000	31949000	27952000	11454000
A2AEW9	GRIP1-associated protein 1	Gripap1	16	6661000	8399300	6600800	7020600	6667600	6592400	5496600	4858700	5620600	5440600	6006500	5558300	6159900	6550200	7990500	6966700	6007100	4111100
P28798	Granulins;Acrogranin;Granulin-1;Granulin-2;Granulin-3;Granulin-4;Granulin-5;Granulin-6;Granulin-7	Grn	4	4650800	3930000	6308200	3515500	3758100	4342400	4662200	3479600	3670900	4673200	3803800	3922100	2896100	3496900	2847600	4259600	4756200	5571200
Q8R1I2	Gastrin-releasing peptide;Neuromedin-C	Grp	1	3475800	1858500	3460900	3575200	4831200	3892700	3699600	4231400	4495800	3053900	3315800	3826600	3568000	3433000	2999900	4073500	4356100	4444600
Q99LP6	GrpE protein homolog 1, mitochondrial	Grpel1	5	10184000	11226000	10317000	10827000	10662000	9394100	7284300	6414600	6577200	7344200	9622300	7819300	6853100	9327700	9342500	9146200	8277800	7421300
D3Z7E5	Glycogen synthase kinase-3 alpha	Gsk3a	2	2811000	3666800	476301	2815500	1669000	391724	2511000	448838	389148	1975900	2315900	503231	592576	2839200	3683700	2823000	564720	424220
E9QAQ5	Glycogen synthase kinase-3 beta	Gsk3b	6	4046800	5869200	1549900	4243200	2409300	2596900	1834200	1584800	1408800	3472300	4441200	2526900	3821700	5601700	5370300	3906600	1677900	721700
P13020	Gelsolin	Gsn	9	6854000	8381300	7834200	7458500	6619400	5682900	6517900	4990000	4861800	6269100	7041600	4951100	5345800	6173400	7132500	5585800	5273100	4501400
Q8R050	Eukaryotic peptide chain release factor GTP-binding subunit ERF3A	Gspt1	4	4022300	4793200	3495800	2429100	2358900	391724	2889900	448838	2497300	2168400	3025500	4165600	3264200	2759500	3019900	3473100	3473500	424220
P47791	Glutathione reductase, mitochondrial	Gsr	18	50418000	35900000	46199000	39279000	59777000	51284000	54961000	58024000	52329000	44847000	41967000	50167000	49835000	38656000	41039000	43229000	51713000	62043000
P51855	Glutathione synthetase	Gss	21	27878000	24525000	30874000	27391000	32649000	33652000	37983000	36318000	35030000	30520000	27028000	32398000	29391000	26809000	25366000	26311000	32854000	41217000
P24472	Glutathione S-transferase A4	Gsta4	11	134000000	110670000	121850000	124670000	158830000	153000000	130610000	169170000	161090000	123970000	125950000	147530000	167560000	134620000	116870000	150090000	163950000	185840000
Q9DCM2	Glutathione S-transferase kappa 1	Gstk1	10	15240000	13932000	14372000	15683000	18666000	17682000	17572000	17084000	16423000	16960000	11961000	16077000	12684000	11912000	11438000	14808000	16483000	21721000
P10649	Glutathione S-transferase Mu 1	Gstm1	17	107200000	120890000	82049000	98662000	79760000	81465000	67798000	66747000	61234000	87646000	93608000	66715000	80573000	115670000	108310000	70203000	75424000	46730000
E9PVM7	Glutathione S-transferase Mu 5	Gstm5	10	8515500	12901000	3550000	7986300	5899500	4150300	5254900	3179500	2374000	6244500	9965600	4596000	8282000	12115000	11382000	7977200	6915600	2643700
Q80W21	Glutathione S-transferase Mu 7;Glutathione S-transferase Mu 2	Gstm7;Gstm2	3	1493200	2444200	711630	1152900	1164700	849090	486551	448838	650500	1722700	2634900	922730	1769800	1355200	3174200	1433300	1311900	1089700
O09131	Glutathione S-transferase omega-1	Gsto1	17	29754000	27159000	20304000	30333000	11334000	17750000	10560000	17229000	18666000	29637000	31658000	27650000	33889000	30926000	29170000	28757000	25474000	10494000
P19157	Glutathione S-transferase P 1;Glutathione S-transferase P 2	Gstp1;Gstp2	11	622640000	477370000	556440000	560310000	719510000	727060000	658300000	654780000	680210000	611050000	535080000	632590000	638580000	551160000	571210000	589190000	668000000	676720000
Q9WVL0	Maleylacetoacetate isomerase	Gstz1	15	28932000	38463000	43556000	43636000	48351000	49030000	44794000	61007000	51289000	51564000	48335000	58933000	61997000	46330000	42920000	46353000	49758000	36022000
A0A1Y7VJZ2	maleylacetoacetate isomerase (EC 5.2.1.2)	Gstz1	1	6029500	7116300	8398000	6118800	11576000	10417000	8667400	15826000	12172000	9729400	8751000	11280000	11550000	9420100	7756800	6875200	9541500	7330400
Q99PM3	Transcription initiation factor IIA subunit 1;Transcription initiation factor IIA alpha chain;Transcription initiation factor IIA beta chain	Gtf2a1	2	510860	622818	3059200	595154	452748	5048500	486551	2939400	389148	4553100	2963200	3874100	2627300	2220100	7233300	3908000	4931300	2738100
Q3THK3	General transcription factor IIF subunit 1	Gtf2f1	1	510860	4323500	2723800	1728600	452748	2788700	2703000	448838	389148	3100900	2144800	1588800	1753000	2469500	512069	2691400	2278200	424220
Q64520	Guanylate kinase	Guk1	10	14430000	13010000	12619000	14053000	14375000	12216000	11982000	7946700	8279600	14729000	11958000	9925100	14484000	14630000	15784000	11210000	10862000	11204000
P12265	Beta-glucuronidase	Gusb	6	2390400	1776000	2430000	595154	4793500	4435000	1284700	3703000	5196300	2951500	2249700	2350700	2881000	2262300	1021300	2458500	3853500	7399400
Q3THW5	Histone H2A.V;Histone H2A.Z;Histone H2A;Histone H2AX	H2afv;H2afz;H2afx	4	91301000	69147000	80962000	85676000	71073000	89961000	73478000	64141000	69147000	55736000	82066000	68256000	52467000	70536000	82195000	67588000	56994000	56433000
P01898	H-2 class I histocompatibility antigen, Q10 alpha chain	H2-Q10	3	510860	622818	476301	1769700	962940	391724	1299700	1330400	389148	1304500	1491800	2381300	1487800	1767000	1348900	500534	1796600	908190
Q9JKS5	Intracellular hyaluronan-binding protein 4	Habp4	4	3843200	5335800	4642500	4723700	4203000	4120100	3726900	6288900	3832600	3206300	3281500	3189800	4145100	3228600	3647300	4412400	3928500	2939400
Q8K2C9	Very-long-chain (3R)-3-hydroxyacyl-CoA dehydratase 3	Hacd3	1	510860	1873600	476301	595154	452748	391724	1533400	448838	389148	550676	577498	503231	1358100	659321	1553500	500534	564720	424220
E9PWM4	2-hydroxyacyl-CoA lyase 1	Hacl1	3	2126000	1782400	1138000	595154	1677600	1455200	1067000	765430	1076100	1860100	2048800	1845800	592576	659321	1633300	1633800	2551000	1894900
Q61425	Hydroxyacyl-coenzyme A dehydrogenase, mitochondrial	Hadh	14	49408000	41337000	17374000	49761000	16996000	36341000	15960000	44280000	48245000	51303000	52528000	60054000	57515000	53998000	49266000	51968000	46936000	26319000
Q8BMS1	Trifunctional enzyme subunit alpha, mitochondrial;Long-chain enoyl-CoA hydratase;Long chain 3-hydroxyacyl-CoA dehydrogenase	Hadha	5	1490000	7684200	299170	914530	469680	391724	1444100	448838	389148	685020	1207600	503231	887140	1321900	2030400	529860	749000	424220
Q99JY0	Trifunctional enzyme subunit beta, mitochondrial;3-ketoacyl-CoA thiolase	Hadhb	12	11096000	8594000	4165400	6728400	5801500	4328200	4372600	2396400	2939700	6612700	9006000	3785700	8363700	9316700	9534400	6174500	5316000	1940100
Q91VB8	Hemoglobin subunit alpha	haemaglobin alpha 2;Hba	10	1489300000	2012200000	2381400000	2694900000	1965100000	2113300000	3537000000	2680900000	1983600000	2339700000	2080300000	2649600000	1991200000	2362300000	3293700000	2083400000	1927500000	1850700000
G5E8T9	Hydroxyacylglutathione hydrolase, mitochondrial	Hagh	11	90673000	78142000	110040000	91419000	104000000	114410000	112340000	105970000	109060000	84330000	91143000	110660000	92759000	79130000	72594000	97543000	91284000	124290000
Q9DB32	Hydroxyacylglutathione hydrolase-like protein	Haghl	4	2923500	3320000	2615600	3519400	3009800	2892100	2179400	1489900	1988800	2126300	3216300	2721500	2591500	2428600	3264700	3553800	3124400	424220
Q9QUP5	Hyaluronan and proteoglycan link protein 1	Hapln1	14	41830000	46497000	59616000	31987000	46839000	44422000	54349000	46588000	42784000	39276000	38859000	47713000	36424000	32941000	38389000	47459000	37584000	73440000
Q9ESM3	Hyaluronan and proteoglycan link protein 2	Hapln2	5	3909300	4723900	4294700	3846600	3525500	3680700	4321300	4309200	3453400	3505600	3559200	3637600	3579300	4007300	3581900	3683200	3769800	3302300
Q80WM4	Hyaluronan and proteoglycan link protein 4	Hapln4	10	37803000	37168000	25697000	35586000	23772000	18839000	21399000	20244000	17332000	30739000	43733000	21255000	30916000	42092000	42595000	25308000	19073000	17503000
Q61035	Histidine--tRNA ligase, cytoplasmic	Hars	7	5404400	10045000	3084100	5876900	5639500	2538300	486551	3443700	389148	5390400	8562700	2129500	4528900	9016300	6670100	4220800	4685800	909300
O35387	HCLS1-associated protein X-1	Hax1	3	329710	448230	200960	595154	264910	391724	287180	336110	208840	255240	577498	208530	592576	255990	263100	196070	564720	424220
A8DUK4	Hemoglobin subunit beta-1	Hbbt1;Hbb-b1;Hbb-bs	16	2052000000	2738600000	3342700000	3762900000	2937300000	2888500000	4222900000	3425800000	2681400000	3107400000	2534000000	3307200000	2857600000	3539400000	4374900000	2745800000	2707100000	2433000000
P53702	Cytochrome c-type heme lyase	Hccs	4	7632700	7127900	6188200	7615200	6089500	8090300	7866100	8071300	9090400	6256200	6941100	6708000	7500300	7752800	7573600	8318700	6711600	10090000
A0A0R4J008	Histone deacetylase 2	Hdac2	1	679170	1027700	476301	613170	452748	252420	486551	448838	389148	456470	734760	503231	667110	1209000	563220	440920	328600	424220
Q6NZM9	Histone deacetylase 4	Hdac4	4	1669700	1367800	1665800	1571900	1559900	1520100	1088800	1576400	959550	1628300	1851800	1465500	592576	1426800	1160900	1742500	2409600	1404900
Q3SXD3	HD domain-containing protein 2	Hddc2	9	11842000	11380000	13809000	12960000	15978000	15286000	17447000	15622000	17997000	15521000	14389000	15983000	16415000	13300000	11841000	15664000	17599000	18472000
Q9D114	Guanosine-3,5-bis(diphosphate) 3-pyrophosphohydrolase MESH1	Hddc3	2	3493600	2645300	3499600	2396400	5063200	3665600	3869200	2569900	3682200	550676	3711000	3600900	3749600	659321	3411100	4985800	3207500	7871900
P51859	Hepatoma-derived growth factor	Hdgf	8	38703000	39555000	36347000	44394000	44562000	44411000	39836000	42787000	47211000	40810000	39899000	46968000	45095000	43591000	36979000	48613000	44307000	47273000
Q9JMG7	Hepatoma-derived growth factor-related protein 3	Hdgfrp3	7	44945000	35742000	42182000	43146000	51104000	58357000	53232000	45467000	37325000	38019000	40917000	45091000	42341000	32310000	34298000	46659000	42422000	45401000
Q3UGR5	Haloacid dehalogenase-like hydrolase domain-containing protein 2	Hdhd2	12	43358000	59711000	59047000	63058000	53391000	34324000	59253000	74947000	83199000	76695000	69266000	72232000	93071000	79378000	69362000	81692000	79632000	60128000
Q9CYW4	Haloacid dehalogenase-like hydrolase domain-containing protein 3	Hdhd3	7	11648000	10014000	5643600	11676000	6382700	12577000	7667700	14426000	13923000	13075000	10833000	14326000	15778000	12526000	12006000	12611000	10888000	8314200
A0A140T8J4	Heme-binding protein 1	Hebp1	9	44122000	45060000	51425000	46498000	44205000	46307000	34854000	38984000	36516000	45927000	44682000	38088000	40402000	58669000	47350000	38882000	36503000	33513000
Q640R3	Hepatocyte cell adhesion molecule	Hepacam	8	56577000	44964000	61301000	49071000	67069000	61209000	60580000	61376000	63361000	58927000	59374000	67317000	57882000	48313000	49250000	54787000	60864000	77469000
P29416	Beta-hexosaminidase subunit alpha	Hexa	8	6004000	4872200	1041100	5157300	2303600	6106500	5439100	7785700	8363800	7123100	6762100	7302400	7617300	6353600	7215400	9825500	8676700	7040200
P20060	Beta-hexosaminidase subunit beta	Hexb	22	41055000	32935000	29696000	39090000	38121000	45454000	45262000	51478000	49311000	40674000	38630000	44160000	42726000	36259000	34865000	49285000	47144000	61005000
Q3UMA3	Hepatocyte growth factor-regulated tyrosine kinase substrate	Hgs	7	7748500	12204000	10460000	9796600	8252200	7949800	7991200	6604800	5668800	6309300	8888900	6455600	6692100	7838900	7332500	7449700	8624100	5995300
Q99L13	3-hydroxyisobutyrate dehydrogenase, mitochondrial	Hibadh	9	14325000	18025000	9724000	18283000	9983100	8530800	7295500	7559300	5999100	20005000	18368000	9104400	17053000	23141000	19566000	14084000	10789000	4973200
E0CX19	3-hydroxyisobutyryl-CoA hydrolase, mitochondrial	Hibch	3	510860	622818	476301	595154	452748	391724	3542300	448838	389148	550676	2615800	503231	592576	659321	512069	500534	564720	424220
P70349	Histidine triad nucleotide-binding protein 1	Hint1	10	776820000	654170000	780620000	635990000	594600000	718410000	688580000	743000000	805660000	737890000	756950000	867410000	774050000	659670000	638940000	674940000	768100000	632540000
Q9D0S9	Histidine triad nucleotide-binding protein 2, mitochondrial	Hint2	5	79766000	54688000	64653000	68021000	46820000	62445000	52743000	67055000	75309000	63593000	68459000	67200000	69722000	56038000	64749000	68354000	75749000	41623000
P15864	Histone H1.2	Hist1h1c	4	21973000	16554000	29100000	17309000	23271000	35823000	28565000	14848000	23401000	17488000	15511000	24128000	16283000	13543000	15344000	24142000	21145000	22188000
P43274	Histone H1.4	Hist1h1e	8	61184000	46355000	76735000	55179000	53581000	98202000	67919000	57159000	52891000	44764000	50817000	58203000	39742000	49000000	55798000	53617000	51633000	57171000
A0A0N4SV66	Histone H2A;Histone H2A type 1-H;Histone H2A type 1-F;Histone H2A type 2-A;Histone H2A type 3;Histone H2A.J;Histone H2A type 2-C;Histone H2A type 1-K	Hist1h2aa;Hist1h2ah;Hist1h2af;Hist2h2aa1;Hist3h2a;H2afj;Hist2h2ac;Hist1h2ak	1	36018000	32923000	29620000	45467000	35425000	36595000	34423000	31285000	36939000	21350000	41865000	28703000	33785000	46315000	43747000	25100000	34433000	29128000
Q64475	Histone H2B type 1-B;Histone H2B;Histone H2B type 1-P;Histone H2B type 1-K;Histone H2B type 1-C/E/G;Histone H2B type 2-B;Histone H2B type 1-H;Histone H2B type 1-M;Histone H2B type 1-F/J/L	Hist1h2bb;Hist1h2br;Hist1h2bp;Hist1h2bk;Hist1h2bc;Hist2h2bb;Hist1h2bh;Hist1h2bm;Hist1h2bf	5	76801000	57461000	39569000	67954000	51744000	61040000	39719000	39692000	54116000	35547000	51106000	47481000	48293000	56139000	65145000	43512000	51287000	32726000
P62806	Histone H4	Hist1h4a	4	10983000	9947900	7338000	10382000	7599200	9824400	6914300	6489800	9400000	6986200	11156000	9243300	6832500	11169000	12631000	9679600	7577000	6101800
G3UVV4	Hexokinase;Hexokinase-1	Hk1	32	18532000	27996000	8152500	19735000	7695800	8536000	14674000	6606900	5268200	14521000	24803000	9841800	19816000	34065000	40299000	21861000	12236000	4023900
P22907	Porphobilinogen deaminase	Hmbs	9	4251500	4010100	4382200	4338400	4656400	4366900	4743300	5723900	4426700	4008700	4386900	5130100	5543400	3935400	4566800	4096300	4502700	4921000
Q9DC33	High mobility group protein 20A	Hmg20a	1	1517700	1880500	788220	1931600	1482700	1339800	1451500	1069300	1693800	2067200	1926400	1614700	1573600	2348900	512069	2044000	564720	987410
Q3TE85	High mobility group protein HMG-I/HMG-Y	Hmga1	3	4041000	3401500	7049300	5836200	4752400	7503900	5679000	5585100	4609700	4147200	5464900	6341500	5043500	3934400	4533000	4970600	5282700	6797500
P63158	High mobility group protein B1	Hmgb1	15	117620000	112570000	135610000	124960000	106730000	150440000	114180000	114820000	104780000	102550000	109420000	123360000	108600000	96201000	100890000	119890000	105530000	120040000
P30681	High mobility group protein B2	Hmgb2	4	184140000	205650000	350750000	216450000	196120000	240030000	180750000	215780000	183030000	167880000	192130000	203490000	143890000	170660000	259240000	154360000	197020000	260000000
A2AP78	High mobility group protein B3	Hmgb3	3	23271000	13623000	24951000	14291000	24607000	28276000	28501000	19673000	20780000	15453000	20032000	20441000	15612000	14586000	19868000	20874000	19670000	26969000
P38060	Hydroxymethylglutaryl-CoA lyase, mitochondrial	Hmgcl	6	6101700	7392600	5061300	6979900	5718200	5594000	4358600	4447800	3871000	5983100	5766700	5671400	6015200	6424600	6941700	5579200	5802900	3819100
Q8JZK9	Hydroxymethylglutaryl-CoA synthase, cytoplasmic	Hmgcs1	8	510860	2818300	2651400	595154	620750	234000	5368400	7433600	10920000	5258300	8001400	5085400	8657800	5342700	9323900	4250500	5224100	7876700
A3KGL9	Non-histone chromosomal protein HMG-17	Hmgn2	2	7836100	8028100	13248000	9185800	10718000	13345000	11921000	11430000	8353700	6834300	11003000	8590900	7624100	7711400	6904200	7863600	9191100	13700000
Q9JL35	High mobility group nucleosome-binding domain-containing protein 5	Hmgn5	3	7145700	6426900	8035600	5651800	10270000	9510600	8311700	10090000	9119000	7567500	7427700	9883500	7146800	6076100	7470900	7857700	6735700	8081700
O70252	Heme oxygenase 2	Hmox2	3	4777900	5094000	6137900	595154	5005400	5766800	486551	4180600	3234000	3397600	4487400	5522300	592576	5262200	5438400	3241600	564720	424220
P97825	Hematological and neurological expressed 1 protein;Hematological and neurological expressed 1 protein, N-terminally processed	Hn1	4	43064000	30474000	42546000	38963000	57060000	46555000	47785000	45890000	46610000	41885000	38600000	41342000	36941000	35704000	27460000	49742000	48956000	55249000
Q6PGH2	Hematological and neurological expressed 1-like protein	Hn1l	1	510860	622818	4533500	595154	5646800	4110900	4158600	3995700	4507500	550676	577498	3705800	4207600	5098700	512069	4847400	2993700	4566100
Q9CX86	Heterogeneous nuclear ribonucleoprotein A0	Hnrnpa0	5	15949000	16831000	19702000	18264000	14095000	18777000	16856000	15092000	12318000	15753000	18311000	14090000	13433000	18133000	18156000	14054000	13292000	13676000
Q5EBP8	Heterogeneous nuclear ribonucleoprotein A1;Heterogeneous nuclear ribonucleoprotein A1, N-terminally processed	Hnrnpa1	15	34722000	49871000	36872000	49360000	30660000	34862000	29097000	24750000	21685000	36345000	44614000	30003000	34856000	40503000	37725000	32439000	34895000	22755000
O88569	Heterogeneous nuclear ribonucleoproteins A2/B1	Hnrnpa2b1	19	88211000	110260000	102940000	100920000	88282000	87924000	81641000	67411000	63189000	91737000	105600000	74985000	77662000	101080000	93713000	78163000	80646000	72622000
Q8BG05	Heterogeneous nuclear ribonucleoprotein A3	Hnrnpa3	22	64936000	104450000	71365000	72577000	60886000	63283000	49018000	37696000	34873000	54338000	76566000	42416000	49408000	65981000	66257000	47541000	50348000	31738000
Q20BD0	Heterogeneous nuclear ribonucleoprotein A/B	Hnrnpab	10	34069000	40024000	45848000	34051000	43998000	35920000	34961000	26231000	32381000	41120000	38333000	31606000	31609000	34671000	30292000	27902000	36357000	28282000
A0A2I3BRM6	Heterogeneous nuclear ribonucleoprotein C	Hnrnpc	1	1390500	3602100	1604500	1883200	452748	1032900	486551	1527600	389148	3583000	2487400	503231	3416100	3831000	2645900	500534	3030400	424220
Q9Z204	Heterogeneous nuclear ribonucleoproteins C1/C2	Hnrnpc	12	16580000	22325000	10903000	22965000	11636000	12401000	11862000	9320200	10680000	19461000	22342000	9236500	16229000	21189000	20992000	15783000	14959000	8941500
Q60668	Heterogeneous nuclear ribonucleoprotein D0	Hnrnpd	14	58227000	84769000	68827000	70531000	69614000	72799000	57626000	52133000	46682000	49793000	59956000	47062000	52866000	69922000	63711000	55958000	60513000	46745000
Q9Z130	Heterogeneous nuclear ribonucleoprotein D-like	Hnrnpdl	5	5300200	8664200	7497500	7198800	9197600	7833100	8034200	6267600	7284400	6497200	5536600	5332700	6717200	8012900	5553000	6577800	6831000	5440200
Q9Z2X1	Heterogeneous nuclear ribonucleoprotein F;Heterogeneous nuclear ribonucleoprotein F, N-terminally processed	Hnrnpf	1	3064900	4585500	2702400	3057700	2366300	2236300	2184900	2783800	389148	550676	2406200	1459000	1768000	3156000	2400600	2280600	564720	424220
Q8C2Q7	Heterogeneous nuclear ribonucleoprotein H;Heterogeneous nuclear ribonucleoprotein H, N-terminally processed	Hnrnph1	5	7534200	12589000	9050100	8554100	6267700	7361400	7926200	4638700	4444400	4384800	8147200	5631600	4929100	6937500	7201700	5803200	5814700	4221900
D3YWT1	Heterogeneous nuclear ribonucleoprotein H3	Hnrnph3	3	2863700	4501100	3866600	4066500	2881400	3237500	3893700	3591800	3801700	2509500	3171500	3458900	592576	3640200	2297100	2212800	2305500	2861300
P61979	Heterogeneous nuclear ribonucleoprotein K	Hnrnpk	1	2900700	4643000	3580200	4777700	4860500	4440500	3586200	4868100	4858500	3127200	3538100	2808200	4730300	5592300	4565600	500534	4329700	3923600
B2M1R6	Heterogeneous nuclear ribonucleoprotein K	Hnrnpk	20	56999000	68927000	69188000	65249000	61028000	63765000	56045000	50636000	44848000	50924000	56663000	50307000	48250000	58270000	59057000	48501000	49648000	46225000
G3UY38	Heterogeneous nuclear ribonucleoprotein L	Hnrnpl	5	7543600	8745700	6196400	6747400	5610500	3900600	4237000	2086800	1531200	3744400	5415400	503231	4306100	7441100	7945300	5767300	3086300	2091900
B8JK33	Heterogeneous nuclear ribonucleoprotein M	Hnrnpm	3	3217500	7892800	2093900	3901400	4412500	3096500	3625900	2023200	2576000	2950900	6618500	3410900	3035100	5562600	4480300	3921300	3042000	3702800
Q8VHM5	Heterogeneous nuclear ribonucleoprotein R	Hnrnpr	8	11126000	16306000	10110000	10552000	12245000	9098400	7449700	6757900	7183500	9245200	10692000	7470800	9032600	11905000	10840000	10388000	8437900	5523300
Q8VEK3	Heterogeneous nuclear ribonucleoprotein U	Hnrnpu	8	17600000	22941000	17338000	20821000	18495000	16191000	22254000	20851000	12221000	17218000	20819000	14378000	16367000	22271000	16744000	15511000	20234000	19419000
Q8VDM6	Heterogeneous nuclear ribonucleoprotein U-like protein 1	Hnrnpul1	15	6426000	6987900	7705800	7391800	10340000	9122900	8625200	10750000	11084000	7844700	7729700	9299500	9633700	8431600	7434400	9206900	6818600	9790100
Q00PI9	Heterogeneous nuclear ribonucleoprotein U-like protein 2	Hnrnpul2	6	1758700	4904800	476301	1351400	452748	1084700	486551	448838	389148	1077400	3415700	503231	2931800	2026300	2488800	1672400	564720	424220
Q9Z2Y3	Homer protein homolog 1	Homer1	8	4658700	7656500	5399200	6237100	2759400	3000800	3560100	1911000	389148	4416800	6063700	2367900	3193900	6383700	6786000	4022600	3247900	2381600
Q8R1H0	Homeodomain-only protein	Hopx	3	510860	4058800	4234500	4176400	4287700	391724	4458400	4589600	4088800	4032200	5631300	3771500	4260700	4524500	8891000	5184400	6104600	4082100
Q61646	Haptoglobin;Haptoglobin alpha chain;Haptoglobin beta chain	Hp	7	1256900	2526500	4625600	534330	427690	1269900	512790	40317000	389148	550676	347150	2452300	592576	659321	512069	500534	564720	424220
P84075	Neuron-specific calcium-binding protein hippocalcin	Hpca	17	483730000	347370000	442620000	492450000	514570000	591030000	457940000	508770000	620810000	453240000	467370000	501390000	450660000	450100000	427400000	521880000	501570000	526930000
P62748	Hippocalcin-like protein 1	Hpcal1	8	59775000	51863000	75009000	60810000	76238000	84524000	81183000	81661000	82907000	59615000	72841000	77013000	60875000	47815000	54992000	65909000	67178000	82657000
Q8BGZ1	Hippocalcin-like protein 4	Hpcal4	11	121660000	108390000	96808000	119330000	98336000	115560000	87890000	117790000	148580000	111950000	124080000	143750000	125340000	118770000	116650000	122170000	117980000	87447000
P00493	Hypoxanthine-guanine phosphoribosyltransferase	Hprt1	13	184160000	146760000	217080000	166210000	241750000	220840000	211760000	186500000	193730000	162210000	169890000	179470000	185080000	155960000	154670000	178040000	184230000	217470000
Q91X72	Hemopexin	Hpx	16	19791000	18665000	35558000	24772000	22513000	32483000	28557000	68221000	29799000	17803000	13356000	30369000	17881000	16273000	16540000	19393000	23399000	32749000
Q61411	GTPase HRas;GTPase HRas, N-terminally processed	Hras	10	198520000	183440000	117450000	204190000	122450000	144970000	120070000	160010000	153000000	204010000	199070000	195150000	206360000	198060000	196340000	216250000	198230000	126010000
P52760	Ribonuclease UK114	Hrsp12	9	194620000	163900000	231650000	206260000	216110000	178120000	213210000	241510000	228900000	193350000	166290000	221270000	212090000	142580000	172290000	180590000	199990000	276410000
Q9CQZ1	Heat shock factor-binding protein 1	Hsbp1	5	96575000	67063000	127920000	89439000	136200000	120990000	154860000	109710000	134580000	87207000	96138000	103970000	115260000	78265000	86804000	105520000	101620000	108820000
A0A0R4J0T0	Iron-sulfur cluster co-chaperone protein HscB, mitochondrial	Hscb	2	1885200	2685800	2340100	1906400	1654300	1929200	2194400	1337500	1280800	550676	1378600	503231	1084900	1398400	1362700	1259600	1563900	1871500
Q99N15	3-hydroxyacyl-CoA dehydrogenase type-2	Hsd17b10	7	6865200	8717400	4382200	6723700	5636600	4597400	6315000	4832300	4769300	6250800	6226600	4205300	5819900	6495900	7406200	6864900	5729800	2699800
Q9EQ06	Estradiol 17-beta-dehydrogenase 11	Hsd17b11	5	2144700	2044000	1690500	1793300	2411400	1746800	2294800	1682300	1315200	2007400	2191500	1997900	2036500	1951000	1994400	2234400	1683100	1952500
P51660	Peroxisomal multifunctional enzyme type 2;(3R)-hydroxyacyl-CoA dehydrogenase;Enoyl-CoA hydratase 2	Hsd17b4	9	7441100	7054100	5660100	9090700	5351000	6075700	5283600	6008500	4012200	7889500	9235800	6622300	8966800	8992000	8788100	8195500	6948400	4215000
P50171	Estradiol 17-beta-dehydrogenase 8	Hsd17b8;H2-Ke6	3	14301000	19863000	8695000	14628000	14388000	9599400	10045000	14134000	11492000	15603000	14703000	11333000	7809200	15908000	13113000	9599300	12546000	13814000
P07901	Heat shock protein HSP 90-alpha	Hsp90aa1	32	56181000	71182000	28170000	44172000	32461000	23670000	48685000	19348000	18459000	48731000	55143000	24158000	37294000	63327000	55439000	45047000	36028000	17033000
P11499	Heat shock protein HSP 90-beta	Hsp90ab1	19	29934000	48678000	18281000	24235000	22028000	17057000	29780000	17049000	15733000	27640000	31749000	18707000	24348000	36929000	35095000	29871000	23058000	14893000
P08113	Endoplasmin	Hsp90b1	9	5399800	11919000	5793800	5022700	5213800	2421800	3940600	2751200	3015800	4638300	6300200	2642800	2593000	7820900	8109100	5931400	4659600	424220
Q8K0U4	Heat shock 70 kDa protein 12A	Hspa12a	17	16733000	19587000	8672000	10944000	7602200	6458500	11104000	4968400	4564300	8123000	11332000	5977600	8849100	14538000	12345000	9960100	8132400	4220700
Q61696	Heat shock 70 kDa protein 1A;Heat shock 70 kDa protein 1B	Hspa1a;Hspa1b	18	24224000	20573000	29407000	21959000	30685000	29567000	36491000	35186000	32550000	28557000	22382000	31321000	25987000	20411000	21501000	27780000	28880000	31784000
P17156	Heat shock-related 70 kDa protein 2	Hspa2	16	29318000	25533000	35469000	29084000	38966000	36676000	37738000	32366000	31831000	27420000	27860000	31727000	28309000	22088000	21928000	24758000	30441000	38710000
Q3U2G2	Heat shock 70 kDa protein 4	Hspa4	34	23433000	25081000	8250900	22647000	10890000	8476600	10603000	9122700	10372000	35562000	35732000	12560000	29684000	42609000	34659000	26860000	18501000	7442200
P48722	Heat shock 70 kDa protein 4L	Hspa4l	22	12500000	14351000	4452400	12584000	4872800	3353100	6620000	2733100	1300200	15543000	24175000	3753600	11683000	26540000	18107000	11590000	9357500	1320100
P20029	78 kDa glucose-regulated protein	Hspa5	33	168130000	146240000	180170000	156470000	241510000	215980000	192630000	204020000	204680000	184250000	173440000	214560000	176880000	168490000	176320000	193060000	190890000	265310000
P63017	Heat shock cognate 71 kDa protein	Hspa8	42	1541200000	1365900000	2111100000	1510000000	2177900000	1934800000	2370800000	2170600000	2124800000	1764400000	1622900000	2081400000	1686500000	1406700000	1461000000	1781500000	1896500000	2541000000
P38647	Stress-70 protein, mitochondrial	Hspa9	34	133850000	156010000	156320000	181100000	175880000	190680000	215510000	232210000	210250000	216010000	184570000	220870000	215220000	176110000	186500000	225560000	210720000	250950000
P14602	Heat shock protein beta-1	Hspb1	4	4265400	5224800	5661000	4082100	6127300	5467800	5759700	7319900	5400200	7220900	5752000	6068900	5773300	5065700	6365100	5816500	5590900	4434000
P63038	60 kDa heat shock protein, mitochondrial	Hspd1	36	132810000	134420000	94808000	103400000	97987000	87165000	74231000	69288000	65689000	111630000	103540000	78383000	85892000	121650000	106890000	88520000	86141000	57348000
Q64433	10 kDa heat shock protein, mitochondrial	Hspe1;Cpn10-rs1	9	782470000	768200000	963030000	790220000	929240000	916820000	970080000	829880000	721770000	812130000	834850000	776280000	758840000	800980000	711990000	778490000	831090000	931110000
Q61699	Heat shock protein 105 kDa	Hsph1	15	7031800	10829000	4931000	6629200	4645000	3062800	4575000	2102300	2857900	5895500	7102800	4114700	6215600	11228000	6235500	6502900	5249200	2093200
Q9R118	Serine protease HTRA1	Htra1	5	2581700	2713000	3060500	3490700	3755400	4393300	3653500	4288900	3609200	2843300	4095400	3735900	3580800	3330300	2749000	3183300	3371100	3071900
F6TCV0	Serine protease HTRA2, mitochondrial	Htra2	7	9957800	8034100	6774400	8032300	6719000	6790000	5260600	7860700	8231800	9886000	10322000	10613000	8477200	11747000	12964000	8260900	6947000	4507400
Q9JKR6	Hypoxia up-regulated protein 1	Hyou1	17	7290700	7763600	3696000	8966200	6314500	4077300	5079700	4474300	4477100	7120800	7642400	5185900	7294600	8616100	8154000	7182200	6074500	3036100
Q9CR41	Huntingtin-interacting protein K	Hypk	5	17016000	15644000	17490000	15865000	24332000	15127000	20854000	18978000	18480000	17464000	17162000	20028000	20680000	16185000	13676000	17584000	20239000	18868000
Q9DB29	Isoamyl acetate-hydrolyzing esterase 1 homolog	Iah1	3	726150	1011600	563270	781580	452748	394140	486551	690860	389148	724030	692990	599840	868760	1029700	833140	925800	834790	276240
Q8BIJ6	Isoleucine--tRNA ligase, mitochondrial	Iars2	18	5917600	9679800	3439200	8143100	2633900	4380600	4087400	5372800	5017600	9627100	9426400	7062100	8726700	9762000	9053000	7957800	6237900	1950900
Q60625	Intercellular adhesion molecule 5	Icam5	14	15937000	18272000	12427000	14948000	12195000	11364000	11383000	10433000	10075000	14272000	18267000	10303000	13258000	15294000	15787000	14032000	13170000	8967100
A2A6T4	Peptidyl-tRNA hydrolase ICT1, mitochondrial	Ict1	2	3810000	3529800	4025600	5479800	2791900	3358100	2070600	5288000	2771100	3543400	5995300	3568600	4757600	4226900	3607200	4015000	2833400	3888100
Q8CGB9	Insulin-degrading enzyme	Ide	11	8690800	10075000	8818600	8568100	9604100	9095800	9109600	8189000	8056700	8995400	9390000	7326300	10192000	9275500	8452700	10718000	10879000	8573500
O88844	Isocitrate dehydrogenase [NADP] cytoplasmic	Idh1	23	31218000	24690000	30805000	20893000	46481000	33100000	37992000	43947000	56887000	49509000	45042000	47198000	51795000	45231000	39427000	56448000	65131000	124850000
P54071	Isocitrate dehydrogenase [NADP], mitochondrial	Idh2	28	77630000	81967000	115860000	101430000	125500000	122550000	138440000	145370000	139940000	112530000	97291000	130080000	108730000	94739000	97558000	110460000	126970000	159300000
A0A1L1STE6	Isocitrate dehydrogenase [NAD] subunit alpha, mitochondrial	Idh3a	20	265540000	271500000	176800000	246150000	156450000	135910000	118270000	109580000	97229000	274370000	245200000	131430000	188780000	297430000	257770000	219030000	187310000	90000000
Q91VA7	Isocitrate dehydrogenase [NAD] subunit, mitochondrial	Idh3b	16	47020000	54075000	23118000	43418000	25972000	21991000	25997000	21335000	21353000	56760000	51804000	25572000	43868000	59220000	58272000	48929000	37410000	16986000
P70404	Isocitrate dehydrogenase [NAD] subunit gamma 1, mitochondrial	Idh3g	15	38388000	37281000	11127000	43249000	15581000	10204000	12002000	9879600	9310000	58627000	55943000	14680000	38993000	61104000	48032000	39092000	30762000	5430800
P58044	Isopentenyl-diphosphate Delta-isomerase 1	Idi1	11	26567000	22204000	28474000	24850000	34582000	27110000	34965000	35990000	30831000	29022000	28395000	29808000	33469000	26906000	25859000	31398000	33789000	43817000
Q08890	Iduronate 2-sulfatase	Ids	7	4166000	3300100	3401200	3702200	6561700	4331600	5330100	5116100	6272500	4548200	3403300	4783100	3890500	4239000	3530700	4384500	3947400	5938500
Q3U687	Interferon induced protein with tetratricopeptide repeats 1B like 2	Ifit1bl2;2010002M12Rik	2	57583000	622818	25388000	595154	452748	391724	486551	448838	389148	550676	577498	18253000	592576	659321	512069	500534	564720	12399000
Z4YJL9	Intraflagellar transport protein 20 homolog	Ift20	1	480200	399000	476330	524190	767610	511300	491790	560760	464460	413700	497490	655320	473040	609320	347760	564410	414810	424220
A0A0H2UKB7	Intraflagellar transport protein 22 homolog	Ift22	1	3115800	1774100	2117300	1844900	2470600	1465000	1315100	448838	1606900	550676	1793400	881830	592576	659321	512069	500534	564720	424220
P18528	Ig heavy chain V region 6.96	Ig heavy chain V region 6.96	1	510860	622818	476301	595154	452748	391724	486551	448838	389148	550676	577498	503231	592576	659321	512069	500534	564720	424220
A0A5H1ZRK8	Ig kappa chain C region	Ig kappa chain C region	1	510860	622818	476301	1457000	452748	2719600	7381200	2550900	2694800	550676	577498	2796600	592576	659321	512069	500534	2014500	424220
Q61249	Immunoglobulin-binding protein 1	Igbp1	3	1393400	2709000	476301	1482400	452748	1883300	1256200	1082000	1012600	550676	1385700	503231	592576	1503800	1101600	1512300	564720	424220
A0A075B5P4	Ig gamma-1 chain C region secreted form;Ig gamma-1 chain C region, membrane-bound form	Ighg1	2	2320600	622818	7227000	3093300	4195700	3732700	5352000	6167100	389148	1933100	5191300	4785000	3559200	4001500	3871100	3317400	9900500	4361200
A0A0A6YY53	Ig gamma-2A chain C region secreted form	Ighg2c	5	1105200	2191300	682630	1100700	1014200	1287100	20774000	24086000	19449000	1015700	577498	1375200	592576	659321	512069	5338900	564720	2157800
A0A075B5R1	Immunoglobulin heavy variable 5-17	Ighv5-17	1	510860	622818	476301	595154	452748	391724	486551	448838	8518800	550676	577498	503231	592576	659321	512069	500534	1253700	424220
A0A075B5N9	Ig kappa chain V-III region PC 7210;Ig kappa chain V-III region TEPC 124;Ig kappa chain V-III region PC 7043;Ig kappa chain V-III region PC 7940;Ig kappa chain V-III region PC 7175;Ig kappa chain V-III region PC 6684;Ig kappa chain V-III region PC 7769;Ig kappa chain V-III region PC 6308;Ig kappa chain V-III region PC 7183;Ig kappa chain V-III region 50S10.1;Ig kappa chain V-III region CBPC 101;I…	Igkv3-7	1	510860	622818	476301	595154	452748	391724	4287100	3634900	389148	550676	577498	503231	592576	659321	512069	500534	564720	424220
A0A0B4J1I9	Ig kappa chain V-VI region NQ2-6.1	Igkv4-55	1	510860	622818	476301	595154	452748	391724	486551	448838	389148	550676	577498	503231	592576	659321	512069	500534	564720	424220
A0A075B5M7	Immunoglobulin kappa variable 5-39	Igkv5-39	3	510860	622818	476301	595154	452748	391724	486551	448838	389148	550676	577498	503231	592576	659321	512069	500534	564720	424220
Q8HW98	IgLON family member 5	Iglon5	2	510860	622818	1867900	595154	452748	391724	486551	448838	2045000	550676	1576000	503231	592576	659321	1607000	500534	564720	1663600
Q7TNR6	Immunoglobulin superfamily member 21	Igsf21	5	4517400	4955300	4825000	8034600	7630200	7566600	5627400	5365200	5797900	4930400	5541200	6059100	4168700	5701100	5024300	4689100	6179000	4803200
D3YXH0	Purkinje cell protein 4	Igsf5;Pcp4	3	1407000000	965800000	1961000000	1123200000	1894900000	1533400000	1573000000	1463100000	1756000000	1248600000	1144900000	1531000000	1433900000	1026200000	1125500000	1195700000	1392200000	2085700000
G3UYZ1	Immunoglobulin superfamily member 8	Igsf8	18	74044000	66169000	41318000	69055000	36811000	54179000	30961000	40719000	47055000	76219000	71475000	68680000	72061000	74696000	74578000	81676000	71033000	41323000
Q9CXY6	Interleukin enhancer-binding factor 2	Ilf2	8	7180000	9968900	4842000	5618200	5719200	3225200	5674400	3119500	3291100	5440900	8587300	4618600	5068700	10183000	6557500	7368500	7413400	3962500
Q8CAQ8	MICOS complex subunit Mic60	Immt	8	7082900	8443700	1797200	6553700	3033100	2533700	5357400	2518200	1492800	1822800	5189300	2205100	4056600	3915600	5069900	3803900	2191100	424220
Q924B0	Inositol monophosphatase 1	Impa1	18	180270000	157520000	197130000	156630000	188360000	199910000	188100000	197890000	189480000	153880000	171130000	190610000	183460000	145830000	147420000	171990000	179380000	227330000
O55091	Protein IMPACT	Impact	4	5244500	5925700	3536200	4678100	3864300	2371400	3791500	2672300	3315600	4810900	3966000	4477600	4390900	5631000	5601700	5244600	2621500	2293900
Q80V26	Inositol monophosphatase 3	Impad1	1	2629400	3520700	2136600	3128700	452748	1666700	486551	448838	389148	2790200	3602200	503231	592576	3325600	3236300	4175500	3586000	424220
E0CYE2	Inosine-5-monophosphate dehydrogenase;Inosine-5-monophosphate dehydrogenase 1	Impdh1	5	3793700	4315300	2268400	3725500	4832100	4927500	3737000	4430800	4136600	5558100	5082100	5743300	6063900	3533000	5064800	4960800	3970600	4021700
P24547	Inosine-5-monophosphate dehydrogenase 2	Impdh2	16	9474600	8910300	9855600	7673300	9689700	10886000	6597000	9591900	7606100	11294000	9700800	10842000	10976000	8928500	10194000	9232100	7554800	10807000
P46660	Alpha-internexin	Ina	27	51516000	55944000	45695000	36539000	44608000	37520000	51124000	32254000	24430000	29600000	39205000	31833000	33595000	37079000	41914000	28988000	28986000	36022000
E0CYQ4	Inositol polyphosphate 1-phosphatase	Inpp1	2	510860	6855500	476301	595154	452748	391724	486551	448838	389148	550676	5345300	503231	592576	659321	4809300	500534	564720	424220
Q7TNC9	Inositol polyphosphate-5-phosphatase A (EC 3.1.3.56) (Type I inositol 1,4,5-trisphosphate 5-phosphatase) (5PTase)	Inpp5a	4	682180	804090	476301	950690	250830	311250	374700	417600	335030	825260	884840	886380	910310	2150200	988540	615840	1131600	201640
Q8BKC5	Importin-5	Ipo5	2	7041100	9570900	476301	5879200	3795100	3693600	7925000	5187200	389148	4847300	6192200	6027500	6264900	5225800	8183100	5980800	6532000	5583300
Q9EPL8	Importin-7	Ipo7	2	510860	509830	476301	595154	452748	391724	403560	448838	389148	170860	298110	503231	220300	659321	512069	471400	564720	424220
A0A5F8MPT9	IQ motif and SEC7 domain-containing protein 1	Iqsec1	1	1140500	1272100	476301	1490400	452748	391724	784060	448838	389148	550676	692190	503231	1057400	659321	2044700	500534	564720	424220
A0A1Y7VK19	Iron-sulfur cluster assembly 2 homolog, mitochondrial	Isca2	3	6851600	7530800	9362300	6804600	10151000	8494000	9145200	7158100	7943400	7744600	7864200	7302700	7419000	6528300	7575100	8176200	8736600	8409600
D3Z0K9	Iron-sulfur cluster assembly enzyme ISCU, mitochondrial	Iscu	5	15821000	16702000	19021000	13805000	18420000	17022000	16276000	21234000	14187000	14664000	13136000	14752000	16279000	14319000	14606000	16850000	15253000	15451000
Q91V64	Isochorismatase domain-containing protein 1	Isoc1	4	2220300	1561900	732170	2094900	1555900	1137500	863900	1404300	829450	2385000	2855100	1981400	3089900	4719600	3020500	2062400	1580000	424220
P85094	Isochorismatase domain-containing protein 2A, mitochondrial	Isoc2a	5	10729000	14805000	8278100	13164000	8105400	7431600	11631000	15826000	16360000	18133000	17522000	15497000	23673000	17389000	19306000	13187000	12267000	9700700
A0A1Y7VK76	Isoprenoid synthase domain-containing protein	Ispd	3	2074400	622818	2211100	2188400	2625700	2067800	486551	1993200	2207200	2304900	3739100	503231	2017100	2109200	2502700	500534	564720	1780500
Q9CX00	IST1 homolog	Ist1	4	4479100	5441500	6282200	6087700	6388500	6279400	5614500	5519400	5286800	4732600	5318100	5979900	4505800	4569600	6252200	5426800	4558800	5373200
Q9JHU9	Inositol-3-phosphate synthase 1	Isyna1	15	24009000	23610000	25626000	23841000	27168000	28378000	27589000	33614000	29225000	25733000	26145000	28064000	23687000	21838000	19809000	27677000	28408000	29566000
Q99KW9	T-cell immunomodulatory protein	Itfg1	1	510860	2110300	476301	595154	452748	391724	486551	448838	389148	550676	1011500	503231	592576	659321	512069	500534	564720	424220
Q3V3R4	Integrin alpha-1	Itga1	5	1764600	2001900	2077000	1872600	2178700	2351300	1962700	1819500	1409500	1415100	2198100	1785500	2743300	1881800	2364000	2268100	2058900	1639300
Q62470	Integrin alpha-3;Integrin alpha-3 heavy chain;Integrin alpha-3 light chain	Itga3	4	2059800	622818	1356400	595154	1957300	2823500	1607200	2287700	1701900	1976000	1727400	2003700	2869300	2147400	2427500	2705200	2422700	2862600
Q61739	Integrin alpha-6;Integrin alpha-6 heavy chain;Integrin alpha-6 light chain	Itga6	6	2833500	3632200	1341100	3744200	4170900	2854900	2252400	3660900	3020800	2794300	2677800	2669800	2955700	4810500	2019000	3544600	3104300	4874500
G3X9Q1	Integrin alpha-7;Integrin alpha-7 heavy chain;Integrin alpha-7 light chain	Itga7	3	3057100	622818	1009400	1447900	944850	1637600	486551	448838	389148	550676	577498	503231	592576	659321	1741900	1339900	564720	1804700
E9Q604	Integrin alpha-M	Itgam	5	3895400	2554300	2352900	3651100	3936600	2757200	2278000	3107000	4703200	2935200	2437500	2957100	2626400	4557500	2259400	2811300	3060400	2516100
P43406	Integrin alpha-V;Integrin alpha-V heavy chain;Integrin alpha-V light chain	Itgav	9	6085500	5954100	4372000	5655800	5924700	5168600	5300800	5198500	6499000	7533700	7127800	5588400	6401400	7008400	6552200	5936300	6028200	5088000
P09055	Integrin beta-1	Itgb1	17	11742000	11661000	13091000	13454000	13851000	14410000	13216000	14174000	14053000	12927000	12099000	13189000	13077000	12490000	10948000	14467000	12469000	14249000
M0QWA7	Integrin beta;Integrin beta-2	Itgb2	5	5991800	6753000	4533800	6233900	7229600	3098500	5315000	11513000	7949200	7431200	4415600	7048100	5960700	5776700	6557400	8165200	6455000	5839000
Q0VBD0	Integrin beta	Itgb8	2	1737000	1701900	1042400	2403000	1169300	1222200	1401200	1160100	1856900	1893500	2627100	2468500	2407000	3064200	2967300	2173400	1935900	841230
Q9D892	Inosine triphosphate pyrophosphatase	Itpa	8	12437000	13225000	9643900	10926000	9573800	9321000	9680100	5891300	6134900	13048000	11422000	7177100	11473000	14682000	12571000	10612000	10327000	6414900
Q8R071	Inositol-trisphosphate 3-kinase A	Itpka	6	2734400	5477600	2918000	595154	1994800	1151000	1913200	1521600	1791800	1961300	3762600	1755800	2831800	2919200	3029700	3907500	2324300	1085500
Q9JHI5	Isovaleryl-CoA dehydrogenase, mitochondrial	Ivd	11	33411000	24575000	11312000	19061000	15843000	15390000	5576600	8905500	4002200	22522000	17699000	10295000	12176000	17967000	14401000	15604000	13869000	12053000
Q9D8B7	Junctional adhesion molecule C	Jam3	10	23030000	26514000	29554000	27171000	26402000	27003000	33787000	37986000	26546000	30403000	32015000	30496000	25442000	27296000	25501000	32385000	28572000	33430000
Q99MN1	Lysine--tRNA ligase	Kars	12	6027900	9479600	476301	7389200	850820	920610	945610	483760	1962700	9696200	11227000	3689400	7912900	10264000	8901200	8154500	5205800	424220
D6RGM7	Katanin p60 ATPase-containing subunit A-like 2;Spermatogenesis-associated protein 5	Katnal2;Spata5	2	93685000	79055000	50342000	113150000	80270000	106050000	486551	97782000	114820000	113370000	90653000	95618000	94034000	120200000	111850000	95238000	99990000	56341000
Q8BG40	Katanin p80 WD40 repeat-containing subunit B1	Katnb1	1	68530000	59268000	103640000	111220000	109670000	128260000	59738000	109790000	115870000	76737000	70172000	97099000	75023000	76657000	92867000	108440000	68161000	98094000
B7ZCA7	Kazrin	Kazn	2	573590	915160	799300	595154	1211000	910790	486551	1113300	1039400	817460	916840	572740	592576	1063300	911920	725610	807090	625550
Q80UY2	E3 ubiquitin-protein ligase KCMF1	Kcmf1	3	510860	2622900	2665300	595154	5185000	3006100	486551	448838	389148	550676	2504100	3196000	592576	659321	2389800	500534	3097200	2082100
A0A5F8MPK0	Voltage-gated potassium channel subunit beta-1	Kcnab1	1	1466200	1669600	1572100	1662400	1495700	1410500	1062000	1000300	758520	1295200	915490	1127400	1180200	981840	1206500	1224200	1170200	699640
P62482	Voltage-gated potassium channel subunit beta-2	Kcnab2	21	39688000	47390000	49170000	46884000	48729000	52744000	35764000	41081000	34499000	36164000	34948000	39439000	36663000	33585000	33400000	32466000	32592000	34380000
Q9Z0V2	Potassium voltage-gated channel subfamily D member 2;Potassium voltage-gated channel subfamily D member 3	Kcnd2;Kcnd3	1	510860	675660	178120	235880	149980	391724	615490	448838	389148	550676	369620	119880	592576	386720	580430	357750	564720	424220
Q3UFC0	Kv channel-interacting protein 4	Kcnip4	4	3156700	2880300	2708300	2714100	1536800	2677300	2061600	2230400	2478300	2078600	2196400	2136700	2280700	2551800	2377200	2101500	2318000	2006500
A0A0G2JGA6	Potassium voltage-gated channel, subfamily Q, member 2	Kcnq2	1	510860	622818	476301	595154	452748	391724	486551	448838	389148	550676	577498	503231	592576	659321	512069	500534	564720	424220
A0A0R4J2B2	BTB/POZ domain-containing protein KCTD12	Kctd12	7	4973500	7377000	4874900	8108800	4830300	4357500	5860300	2838300	4214100	7312600	8629400	4288400	6075700	9100400	7212600	6567200	6231200	424220
Q4VBE7	Potassium channel tetramerisation domain containing 2	Kctd2	2	510860	743060	770730	595154	452748	391724	486551	556790	389148	837090	577498	503231	763070	659321	1342400	500534	564720	424220
Q60749	KH domain-containing, RNA-binding, signal transduction-associated protein 1	Khdrbs1	4	5472100	7633000	5475100	6551100	4490800	4642900	4590300	3822800	2908300	4029500	5273400	3529600	5030600	5445600	5826900	4083400	3899500	2488700
Q9R226	KH domain-containing, RNA-binding, signal transduction-associated protein 3	Khdrbs3	3	3032700	1611800	2697400	3138800	2406600	3269200	3297600	2502100	1879900	2822100	577498	2198200	1984800	3731800	3610600	3158000	3011600	2265600
Q3U0V1	Far upstream element-binding protein 2	Khsrp	12	8116000	11089000	9994900	8241000	6623200	7249700	6951200	7446000	6285900	6752600	8753200	7448400	7745900	7355600	8207500	7077500	6759100	3409700
Q80TL4	Protein KIAA1045	Kiaa1045;N28178	13	22411000	32749000	25125000	24359000	18853000	20272000	18935000	13001000	13213000	20861000	23642000	15792000	17983000	23151000	20425000	19722000	15344000	14713000
Q8K2Q9	Shootin-1	Kiaa1598	3	4148300	2940400	4737000	4026400	3998100	4459000	5685000	5003600	4422700	4135800	3648200	4880900	4546300	4215100	4900600	3404400	3805100	5235200
A0A1B0GR85	Uncharacterized protein KIAA1671	Kiaa1671	5	141140000	212590000	199150000	111200000	138920000	135630000	162740000	142180000	81632000	134400000	243570000	128470000	131680000	139410000	213380000	154010000	146660000	120910000
P33174	Chromosome-associated kinesin KIF4	Kif4	2	510860	622818	476301	595154	452748	391724	486551	448838	389148	550676	577498	503231	592576	659321	512069	500534	564720	424220
P28738	Kinesin heavy chain isoform 5C;Kinesin heavy chain isoform 5A;Kinesin-1 heavy chain	Kif5c;Kif5a;Kif5b	7	5575700	8268000	1800700	5156000	2585200	2589000	2621800	1318000	1757800	2101800	3545200	1482800	2121800	3821400	2598700	2361000	1855800	424220
Q5UE59	Kinesin light chain 1	Klc1	4	2848600	2809600	1458400	2365500	2012600	391724	2263000	448838	1743100	1857100	2185000	1440700	2006100	2093200	2395300	2111800	1711300	424220
D3YXZ3	Kinesin light chain 2	Klc2	1	510860	622818	476301	595154	452748	391724	486551	448838	389148	550676	577498	503231	592576	659321	512069	500534	564720	424220
D3YTY9	Kininogen-1;Kininogen-1 heavy chain;Bradykinin;Kininogen-1 light chain	Kng1	7	8245800	7435900	11874000	10027000	9835900	12155000	11111000	12411000	9173800	10490000	7502400	10520000	9323100	9152300	9499400	9743000	9148300	9755400
O35344	Importin subunit alpha-4	Kpna3	3	1010200	1444100	572600	1681200	452748	391724	486551	448838	389148	908040	1272100	503231	933390	1259300	1577400	500534	564720	424220
P70168	Importin subunit beta-1	Kpnb1	8	2496200	4424800	1053400	2466400	1917600	712870	2508800	808180	773710	1126000	2511400	910060	1934800	2894900	3331600	1902300	1410900	626160
P32883	GTPase KRas;GTPase KRas, N-terminally processed	Kras;Hras	4	35749000	33851000	19529000	35202000	22922000	29171000	20130000	24991000	24181000	39524000	39561000	35945000	33621000	37790000	37382000	37796000	34621000	20315000
A2AFG8	Neural cell adhesion molecule L1	L1cam	23	24329000	28376000	21679000	24305000	22412000	21073000	19030000	17718000	17778000	27373000	27278000	19556000	22773000	31445000	28084000	23330000	24029000	16405000
Q91YP0	L-2-hydroxyglutarate dehydrogenase, mitochondrial	L2hgdh	14	7670800	7358100	3400700	9060000	5506300	4943800	4189500	6436300	8159900	8930100	9685500	8542400	8476600	11231000	10171000	8808600	9675100	5349300
Q9EP89	Serine beta-lactamase-like protein LACTB, mitochondrial	Lactb	9	7452700	8691000	5287200	6875200	4599800	5858500	3729200	3946000	3601600	6718900	7723300	4961500	5970100	9297900	8265900	6360400	5707900	2795700
Q99KR3	Beta-lactamase-like protein 2	Lactb2	6	7862900	5001500	6316000	5952600	7711500	7941400	6609900	7279600	7174200	6614400	5493300	6580500	6311300	6497500	8186800	7633000	7858500	8213500
P11438	Lysosome-associated membrane glycoprotein 1	Lamp1	4	19542000	18656000	17237000	19905000	18115000	18848000	21358000	20045000	21976000	21465000	19289000	19077000	19471000	20753000	18700000	21707000	19438000	24603000
P17047	Lysosome-associated membrane glycoprotein 2	Lamp2	2	9932400	10202000	8266400	8277000	9147000	8359600	8284900	8846000	9552700	11325000	12841000	8038300	11802000	13683000	8652300	9992500	10568000	8512900
Q9D387	Lysosome-associated membrane glycoprotein 5	Lamp5	1	11435000	12136000	9786200	12545000	7297700	9768300	11813000	13549000	13675000	12604000	16824000	15123000	7630200	13728000	11880000	14353000	9819900	14508000
Q9CQ22	Ragulator complex protein LAMTOR1	Lamtor1	4	6327900	7924000	4889100	7083300	7827200	5997800	5565600	4448900	3718800	4213500	4206400	4759500	4225200	5581100	4660000	5308200	4813500	4565600
Q9JHS3	Ragulator complex protein LAMTOR2	Lamtor2	3	2071100	1700900	2091800	1877900	2153100	1160200	1273300	1405400	1740400	1595000	2058500	1376200	1622000	2929400	2151300	1310900	2014600	1131800
O88653	Ragulator complex protein LAMTOR3	Lamtor3	2	3022700	3381900	2514700	3660800	3827500	2802300	3062700	4212100	3247700	2860900	2952500	2434700	2637500	3738800	4005400	3262000	2908500	1932400
Q8CF66	Ragulator complex protein LAMTOR4;Ragulator complex protein LAMTOR4, N-terminally processed	Lamtor4	2	5124300	3791000	3664700	3290600	4529300	391724	2523100	2920900	2947100	3426500	2429800	503231	3796800	4359900	5078000	4334700	3568300	1900800
Q9D1L9	Ragulator complex protein LAMTOR5	Lamtor5	5	18708000	15889000	17408000	19680000	19674000	16505000	17708000	17611000	18896000	16762000	16886000	19405000	22841000	17769000	14545000	22035000	18434000	15071000
O89112	LanC-like protein 1	Lancl1	10	14129000	16308000	4708500	12538000	5709400	3430700	4314600	2769900	3534100	15394000	17943000	5432400	11666000	19544000	16940000	12502000	12492000	3390100
F6RJV6	LanC-like protein 2	Lancl2	12	8023700	10690000	1885800	7430600	1042500	2444900	3609100	404990	646370	9033300	7555500	1764400	7148600	9876300	9091700	7209200	7497100	491570
Q9CPY7	Cytosol aminopeptidase	Lap3	30	95217000	88103000	117070000	100940000	135960000	115490000	127370000	119040000	119870000	91831000	90961000	114760000	110960000	85876000	80686000	100630000	107420000	133380000
Q61792	LIM and SH3 domain protein 1	Lasp1	11	92900000	103210000	122780000	113550000	83518000	107040000	100530000	104510000	93766000	100630000	113940000	104660000	93527000	82030000	99753000	89483000	90624000	84262000
Q9CX60	Protein LBH	Lbh	2	7327300	5894300	6302300	6008700	8669600	8773200	9657800	8465000	9611600	8363000	7003900	8945700	7853700	6654600	5645000	6868100	7678400	7642100
G3UW55	LBH domain containing 2	Lbhd2;A230065H16Rik	2	8520500	7540500	6908600	6063300	8502700	8067100	10876000	13094000	8762700	8385000	8115200	9202800	9650200	10261000	5819600	8983100	10189000	11296000
P06151	L-lactate dehydrogenase A chain;L-lactate dehydrogenase	Ldha	18	53375000	63289000	22434000	35421000	20905000	18546000	43201000	19805000	16868000	33591000	51703000	24939000	37912000	53611000	51855000	40764000	32754000	15750000
A0A6I8MX27	L-lactate dehydrogenase B chain;L-lactate dehydrogenase	Ldhb	16	102500000	95183000	45470000	58193000	41954000	38074000	59834000	41499000	30738000	63439000	82566000	48506000	63905000	84152000	87933000	66368000	59033000	41013000
E9QP59	Inner nuclear membrane protein Man1	Lemd3	1	1206000	622818	476301	1667700	452748	1790100	1682000	1955800	1969300	550676	1340300	1450700	1367000	1132800	1406300	1729700	1628000	424220
Q9Z2I0	LETM1 and EF-hand domain-containing protein 1, mitochondrial	Letm1	12	14180000	16575000	10222000	13567000	10812000	9560300	10027000	8789900	9493000	10794000	13138000	9298700	11274000	15494000	13742000	9436700	12112000	6192000
P16045	Galectin-1	Lgals1	5	16936000	19891000	27457000	17637000	17169000	21367000	28656000	25560000	25806000	22510000	29671000	25235000	21611000	23757000	20298000	18454000	18161000	24615000
Q8VED9	Galectin-related protein	Lgalsl	8	69037000	82283000	65237000	100500000	58454000	68962000	59279000	101180000	108300000	143400000	139470000	137710000	135090000	141490000	130470000	109850000	98735000	55467000
Q9JIA1	Leucine-rich glioma-inactivated protein 1	Lgi1	9	16112000	17459000	7005100	10500000	9078900	6531700	7361000	5829100	4989400	11849000	12518000	6315200	8887300	19053000	14698000	11884000	10083000	3454800
Q8K406	Leucine-rich repeat LGI family member 3	Lgi3	1	510860	675030	476301	595154	281010	131770	276090	448838	389148	550676	577498	503231	592576	561120	349070	273110	564720	424220
O89017	Legumain	Lgmn	2	1579300	1513400	1661400	1290800	2156500	1934300	905530	448838	1231000	1461100	1822600	1321800	592576	1388900	1617800	2254200	1266300	827660
Q9D7I5	Phospholysine phosphohistidine inorganic pyrophosphate phosphatase	Lhpp	10	12808000	10544000	10476000	13336000	12381000	12392000	14522000	14637000	15182000	12535000	11489000	16458000	16630000	13681000	13575000	14849000	15555000	17074000
Q8BGB5	LIM domain-containing protein 2	Limd2	1	3408700	4236500	4868100	595154	452748	5069500	3450000	448838	5063200	3425900	5229500	3492100	2163900	659321	3862000	3781900	4520000	424220
Q8JZS0	Protein lin-7 homolog A	Lin7a	10	63740000	67482000	87781000	66630000	64361000	70826000	61900000	57694000	50470000	59428000	70211000	60842000	55987000	57914000	63729000	55741000	56288000	57814000
O88951	Protein lin-7 homolog B	Lin7b	7	13226000	14167000	16834000	13464000	11277000	13125000	14215000	15773000	11067000	13267000	17791000	14526000	11857000	13766000	15923000	14392000	13765000	14388000
O88952	Protein lin-7 homolog C	Lin7c	6	32453000	38728000	54234000	43358000	49612000	51708000	41078000	40342000	45029000	38624000	30732000	41400000	37489000	32259000	36082000	35311000	41226000	43010000
A9DA50	Leucine-rich repeat and immunoglobulin-like domain-containing nogo receptor-interacting protein 1	Lingo1	11	16107000	16682000	17358000	16833000	12208000	14858000	14488000	10919000	12487000	18853000	20479000	15321000	16648000	19161000	16778000	18680000	18719000	15901000
Q9DBH5	Vesicular integral-membrane protein VIP36	Lman2	10	12990000	10276000	10323000	12572000	13568000	16666000	11242000	12719000	16075000	14239000	12162000	13228000	13393000	11899000	11121000	16007000	15655000	15165000
P48678	Prelamin-A/C;Lamin-A/C	Lmna	30	27621000	33653000	36520000	28643000	28286000	33821000	35637000	35109000	29359000	29474000	32214000	30815000	31851000	32349000	33787000	28195000	26982000	28078000
P14733	Lamin-B1	Lmnb1	28	19957000	24824000	22814000	23430000	16879000	24684000	22364000	25775000	24062000	23185000	27857000	24620000	21737000	22204000	24322000	20778000	18576000	19682000
P21619	Lamin-B2	Lmnb2	24	9576600	12945000	12326000	9768000	10813000	12717000	11879000	10664000	10306000	10431000	12719000	11307000	10510000	10134000	10395000	9661100	10678000	10216000
Q7TQ95	Protein lunapark	Lnp	6	7020800	4220300	5571300	5964500	5040000	6090000	7488000	5677300	9158100	5182200	5248300	4976700	5742500	5368300	4623100	6290500	6496000	6377900
E9Q2W8	Loss of heterozygosity 12 chromosomal region 1 protein homolog	Loh12cr1	2	5558700	5355000	6125300	6679100	8262600	6295400	5872900	5956900	5689600	5422500	7048200	8638300	4746500	4301700	5466100	5559500	6987400	5069300
Q8CGK3	Lon protease homolog, mitochondrial	Lonp1	2	2352600	2145900	1944800	2116400	1953500	1712600	1810500	1383500	1708600	2194500	1936900	503231	1596000	1645500	2217000	1534400	564720	424220
Q91XL1	Leucine-rich HEV glycoprotein (Leucine-rich alpha-2-glycoprotein) (Leucine-rich alpha-2-glycoprotein 1)	Lrg1	5	2981300	5254700	12273000	2941100	2404000	2894800	2317700	4461900	1797800	1314700	577498	1484900	1144000	1587200	995190	1428500	1769700	1369800
A0A0R4J0I9	Prolow-density lipoprotein receptor-related protein 1;Low-density lipoprotein receptor-related protein 1 85 kDa subunit;Low-density lipoprotein receptor-related protein 1 515 kDa subunit;Low-density lipoprotein receptor-related protein 1 intracellular domain	Lrp1	8	11739000	21416000	10106000	10784000	10185000	14175000	8331200	20490000	15221000	17229000	13849000	503231	12836000	17174000	11201000	500534	14277000	424220
P55302	Alpha-2-macroglobulin receptor-associated protein	Lrpap1	14	22630000	20374000	23019000	22825000	22508000	25744000	23376000	26451000	22532000	21209000	20831000	23330000	19490000	19103000	20182000	25219000	24387000	23147000
Q8CI70	Leucine-rich repeat-containing protein 20	Lrrc20	2	510860	1137600	1162300	1684600	452748	391724	486551	448838	1180800	1519100	577498	503231	592576	2505500	512069	500534	564720	424220
Q505F5	Leucine-rich repeat-containing protein 47	Lrrc47	6	3050300	3557500	2441500	2611900	2297800	2720200	3146700	2466000	2336100	3620400	4244700	3169800	3613400	4067800	4994700	3390200	3245600	1632400
Q8C031	Leucine-rich repeat-containing protein 4C	Lrrc4c	3	5119000	3323300	2208200	3803300	2079000	2983700	486551	2026400	3242900	5254100	5474500	3591800	3689000	5734800	3502900	4264600	4627200	2048100
A2AKH7	Leucine-rich repeat-containing protein 57	Lrrc57	2	2355200	2987600	1655500	2429700	452748	2020700	2796700	1590400	1528200	2092300	3259700	2485200	1727400	2582600	3027200	1540800	564720	1103900
Q922Q8	Leucine-rich repeat-containing protein 59	Lrrc59	6	11148000	14333000	10721000	13385000	10848000	11413000	6986900	10239000	9125900	13928000	11162000	11069000	10085000	17565000	15896000	13448000	11856000	6938600
B2RWC4	Gm88 protein (Leucine rich repeat containing 73)	Lrrc73	4	2168700	2633600	1815600	2937500	1721100	1567000	486551	1652900	389148	2193600	2083500	1517500	1805700	3237000	2506800	1660400	1682100	1434800
Q3TYE5	Limbic system-associated membrane protein	Lsamp	13	98528000	77957000	115000000	93314000	112690000	113250000	111070000	88564000	98483000	84351000	92670000	93048000	77994000	70043000	73060000	80639000	86266000	93080000
Q8VC85	U6 snRNA-associated Sm-like protein LSm1	Lsm1	3	4437600	4968900	6621900	5630200	6931000	4319500	5629600	5226800	389148	8050300	5139200	5376600	6301000	5032100	4204800	6866400	6378500	4869000
A0A0A0MQC9	Protein LSM12 homolog	Lsm12	1	510860	622818	476301	595154	452748	391724	486551	448838	389148	550676	577498	503231	592576	659321	512069	500534	564720	424220
O35900	U6 snRNA-associated Sm-like protein LSm2	Lsm2	6	15647000	19311000	23047000	22101000	29248000	21939000	23772000	21844000	26035000	22889000	19779000	20569000	26303000	21353000	14594000	22520000	28176000	20875000
P62311	U6 snRNA-associated Sm-like protein LSm3	Lsm3	2	26218000	26899000	41848000	32585000	52797000	35689000	42173000	46139000	38315000	32259000	32721000	36002000	28104000	34462000	35478000	33898000	30277000	41942000
D3YTP8	U6 snRNA-associated Sm-like protein LSm4	Lsm4	4	13126000	12224000	11683000	13507000	13668000	13736000	12964000	14231000	14159000	12407000	13375000	12567000	14047000	11848000	11298000	16207000	12892000	12526000
A0A0N4SVK3	U6 snRNA-associated Sm-like protein LSm5	Lsm5	1	11547000	10550000	15403000	14260000	19932000	17110000	21064000	15879000	15352000	13449000	12964000	14726000	14861000	12853000	10735000	16333000	18408000	17199000
P62313	U6 snRNA-associated Sm-like protein LSm6	Lsm6	2	5837200	5685100	8494200	6134800	5821500	6953000	6583100	6247400	6361000	6068200	6144300	6819400	4963600	4777900	4510100	6721100	5520300	7732700
Q9CQQ8	U6 snRNA-associated Sm-like protein LSm7	Lsm7	6	20467000	19159000	22614000	15907000	23141000	19753000	22888000	26642000	21024000	19537000	18349000	28731000	25724000	19942000	19493000	22448000	29589000	22603000
Q6ZWM4	U6 snRNA-associated Sm-like protein LSm8	Lsm8	7	25637000	25678000	35124000	28543000	42455000	27316000	30194000	34824000	33879000	31037000	26817000	31869000	31494000	25016000	24268000	27246000	39353000	37806000
P24527	Leukotriene A-4 hydrolase	Lta4h	12	9186000	10939000	1195100	8451500	1977100	2142800	3593600	629050	2020000	7650300	10898000	2792900	6394700	11706000	8660800	8356000	3931000	424220
A0A0R4J047	Putative RNA-binding protein Luc7-like 1	Luc7l	1	1968900	2904000	476301	3758500	452748	391724	486551	448838	389148	1671400	2898300	503231	592576	659321	512069	1762700	564720	1900600
Q7TNC4	Putative RNA-binding protein Luc7-like 2	Luc7l2	6	4661700	4257900	5109100	5482200	2901200	3455900	3110500	3879600	2533600	4707600	5773100	4823700	3095600	4526200	4980900	5587400	3298300	2706300
Q5SUF2	Luc7-like protein 3	Luc7l3	3	510860	3603800	476301	595154	3421200	391724	2613500	448838	389148	2939500	3434800	503231	592576	2607300	512069	500534	2923400	2531000
P70202	Latexin	Lxn	3	16833000	21916000	20520000	19747000	19437000	17426000	16183000	13675000	12274000	12737000	16906000	12825000	10395000	15389000	16148000	16056000	13786000	12773000
A0A087WQ65	Lymphocyte antigen 6E	Ly6e	2	4665100	3143800	5361600	3433500	6799500	4927800	4670000	5219200	7007700	5146700	577498	5638000	3751500	3721900	3382400	3240100	6255700	6388700
Q8K356	Lymphocyte antigen 6H	Ly6h	5	176520000	183110000	146540000	135610000	166500000	153100000	136140000	124000000	153900000	129210000	152560000	163890000	140530000	168090000	151340000	136520000	142820000	166080000
P0DP60	Ly-6/neurotoxin-like protein 1 (GC26)	Lynx1	4	25520000	22887000	29373000	21988000	32870000	31498000	33428000	25618000	27184000	19617000	20292000	24938000	22356000	21132000	26539000	24151000	25820000	33164000
F6TKE8	Ly6/PLAUR domain-containing protein 1	Lypd1	2	6954000	6627500	10938000	6786400	11891000	10425000	6721300	10688000	12827000	7736100	6981300	8067100	4827500	7237500	6978500	7886800	6975700	8499000
D3YUG4	Acyl-protein thioesterase 1	Lypla1	5	3763600	4321700	2256700	5046700	1422100	3436100	3059700	6058400	6930500	7465200	7177300	6900600	7527300	7158500	6857900	6506400	5901500	4136000
Q9WTL7	Acyl-protein thioesterase 2	Lypla2	6	9597000	16373000	5904200	12945000	5593000	6173900	5558200	10758000	10821000	16808000	16761000	15860000	18960000	16400000	17366000	15576000	15385000	5929100
Q8K215	LYR motif-containing protein 4	Lyrm4	4	17831000	18680000	20813000	14241000	18889000	19066000	16548000	14854000	17493000	13383000	10647000	19406000	11258000	17855000	18459000	15356000	16206000	17679000
Q9DA03	Complex III assembly factor LYRM7	Lyrm7	2	6443700	4860200	4091700	6552300	8465000	6219600	4822000	4723200	5641400	5937300	6022200	5107800	4811200	5197100	4171400	7246200	4262400	4454500
G3X915	LysM and putative peptidoglycan-binding domain-containing protein 2	Lysmd2	6	11978000	11366000	11478000	9991000	15896000	12782000	14068000	11899000	9342000	10683000	9608600	11246000	11334000	8773200	11899000	10913000	10086000	11840000
Q8K3C3	Protein LZIC	Lzic	4	8037900	7062900	9942600	7512900	11670000	9875300	10742000	8653300	8621100	8523000	9323100	9751200	9285200	9121900	9249400	9612600	8573500	9644400
F6VG18	Leucine zipper transcription factor-like protein 1	Lztfl1	6	6904400	6483500	7058100	5612100	5765000	6992100	7162700	5666400	6250500	4966200	4906800	6266600	4999100	6070600	6505900	6876700	5014400	4970000
P24668	Cation-dependent mannose-6-phosphate receptor	M6pr	4	19648000	20991000	25846000	20080000	24677000	27846000	29552000	25277000	25551000	24259000	24665000	26695000	24565000	19909000	19650000	27952000	29564000	29704000
Q922B1	O-acetyl-ADP-ribose deacetylase MACROD1	Macrod1	1	510860	3062900	959720	1063700	452748	1053400	1029900	448838	389148	550676	577498	503231	592576	1064300	1159000	500534	564720	877410
Q3UYG8	O-acetyl-ADP-ribose deacetylase MACROD2	Macrod2	4	7936700	7723100	3409800	7025800	3716700	2800400	2729800	2698400	2365800	6151800	7872000	3715900	6331000	9693900	8955600	5507700	5944000	2076200
P20917	Myelin-associated glycoprotein	Mag	15	100850000	123800000	132250000	113780000	118390000	108990000	112740000	116690000	105860000	125390000	125820000	123430000	114700000	130470000	132860000	109650000	110360000	108760000
Q9QYH6	Melanoma-associated antigen D1	Maged1	3	2430500	3291500	4401500	3061600	2726300	3123900	4247900	3863400	3835800	2292000	3984900	3726500	3021000	2210000	3548300	3011200	2868700	4571500
A0A0N4SWH0	Membrane-associated guanylate kinase, WW and PDZ domain-containing protein 1	Magi1	2	2254900	3302500	476301	3155100	2396200	1649200	1759000	448838	389148	2886200	3976000	2763300	2402400	2678400	2708900	4237600	2767700	424220
A0A0G2JEG6	Membrane-associated guanylate kinase, WW and PDZ domain-containing protein 2	Magi2	2	3367200	2725800	476301	2886000	452748	1706500	486551	448838	389148	2214900	2158600	1950800	592576	3282300	1811100	500534	1868000	424220
P61327	Protein mago nashi homolog;Protein mago nashi homolog 2	Magoh;Magohb	9	14735000	14376000	15810000	14620000	15596000	13226000	12869000	11875000	7760600	16811000	16632000	13342000	15487000	15250000	13781000	15351000	14685000	14282000
O09159	Lysosomal alpha-mannosidase	Man2b1	4	2440700	1925800	2770600	3456100	3372600	3507200	4250500	3342400	2493500	2626800	2222900	2798000	3063800	3535800	2485000	2925200	3131800	4172900
E9PZ88	Alpha-mannosidase;Alpha-mannosidase 2C1	Man2c1	4	750040	1078800	476301	1006000	452748	391724	486551	579250	843320	587170	1133800	1071000	1345700	1220200	1526400	594830	788000	424220
A0A0R4J092	Beta-mannosidase	Manba	3	1498200	1742200	1217100	1337500	2612800	2582600	3040700	1796900	2239400	1697200	1454700	2087300	2275000	2143100	1580200	1868800	2030900	2514300
Q80ZP8	Mesencephalic astrocyte-derived neurotrophic factor	Manf	10	23029000	18912000	25976000	22632000	27797000	27667000	28732000	31659000	33240000	22478000	22031000	27095000	24376000	20806000	21359000	25345000	23385000	35633000
Q64133	Amine oxidase [flavin-containing] A	Maoa	3	510860	5630900	476301	595154	2891900	3132100	486551	2631000	2815300	3849100	4155400	3359100	592576	2427200	2803200	2912700	2887400	3148200
Q8BW75	Amine oxidase [flavin-containing] B	Maob	5	4040300	4106500	1876000	2062200	452748	1319900	486551	448838	1697800	1425300	3230600	503231	1820500	2728900	2951900	2953000	2076100	1764900
A2ARP8	Microtubule-associated protein 1A;MAP1A heavy chain;MAP1 light chain LC2	Map1a	69	84903000	102330000	81238000	75364000	64479000	73323000	82418000	65084000	74060000	65874000	83647000	69632000	70670000	66506000	76755000	71506000	64906000	68293000
P14873	Microtubule-associated protein 1B;MAP1B heavy chain;MAP1 light chain LC1	Map1b	47	28971000	37582000	29433000	27208000	24221000	28176000	34515000	26088000	30574000	26316000	32553000	24782000	27367000	27536000	31149000	25516000	24598000	26738000
Q91VR7	Microtubule-associated proteins 1A/1B light chain 3A	Map1lc3a	1	61718000	72051000	60986000	53781000	59529000	47727000	54418000	32689000	28680000	63808000	67368000	38764000	51451000	66104000	59835000	52325000	63056000	26274000
Q9CQV6	Microtubule-associated proteins 1A/1B light chain 3B	Map1lc3b	3	134070000	127460000	107710000	138760000	99895000	89822000	97898000	99930000	85108000	125270000	147040000	98195000	135760000	148410000	133230000	125960000	111020000	69664000
Q8C052	Microtubule-associated protein 1S;MAP1S heavy chain;MAP1S light chain	Map1s	2	869980	1591900	476301	578700	452748	391724	1158700	448838	389148	550676	675770	503231	592576	829090	512069	500534	564720	424220
A0A668KLC6	Microtubule-associated protein 2	Map2	73	63926000	75584000	72297000	66284000	65415000	66397000	72137000	60709000	69452000	63365000	71042000	62438000	70619000	65289000	69248000	65472000	69041000	68905000
P31938	Dual specificity mitogen-activated protein kinase kinase 1	Map2k1	12	9548300	10562000	7204700	8332000	5169000	5350200	7561700	4344800	4022200	4739000	9547800	5683900	6305200	9018400	8247800	6732100	6756900	4002300
P47809	Dual specificity mitogen-activated protein kinase kinase 4	Map2k4	3	1726700	2867400	1695700	1562400	1232600	1081700	1476800	448838	846830	1736200	2202500	855130	743200	2250300	1620800	1731000	564720	424220
E9PZ43	Microtubule-associated protein	Map4	3	510860	10362000	6224700	5529100	4665900	6476000	5298300	5987600	5402900	3909500	5912400	4690500	4303400	659321	5131300	4102100	4658300	5449400
P27546	Microtubule-associated protein 4	Map4	14	40788000	40157000	41991000	39103000	46736000	43407000	49112000	47503000	42103000	40724000	42350000	41884000	48063000	33947000	37549000	40961000	44633000	47615000
Q7TSJ2	Microtubule-associated protein 6	Map6	57	147200000	172750000	197480000	151450000	160520000	184850000	173860000	161130000	153580000	138510000	155720000	153110000	138600000	131580000	144430000	142410000	135660000	164580000
Q14BB9	MAP6 domain-containing protein 1	Map6d1	4	4136200	5761600	4887000	4459100	4307500	5864100	5849000	3633000	6245700	4858500	4816800	4365300	592576	3997200	5703300	500534	4676900	4535300
A2AJI1	MAP7 domain-containing protein 1	Map7d1	5	5157100	7799500	6507300	4863100	6028800	7783700	8421800	6934600	7627400	5957800	7466600	7607600	7609800	7186900	7531700	8645600	5878200	7985000
A2AG50	MAP7 domain-containing protein 2	Map7d2	7	3892900	6656300	4587800	6798400	5435600	6020900	4648000	5689900	6215600	3904500	5261100	5940600	4429000	4591600	5224400	4553800	3915400	4512800
A0A0A6YVV4	Microtubule-associated protein 9	Map9	5	5895200	4331800	6067800	4420700	5396000	6063900	4527800	3601300	4435500	4303900	4603800	4742000	5112700	4755200	3483100	2895100	4946100	3485900
P63085	Mitogen-activated protein kinase 1	Mapk1	25	43709000	43998000	16464000	49322000	20788000	20013000	18029000	17650000	22252000	55998000	59848000	35176000	53010000	71464000	61688000	45931000	33298000	14194000
Q3TQZ7	Mitogen-activated protein kinase;Mitogen-activated protein kinase 10;Mitogen-activated protein kinase 9;Mitogen-activated protein kinase 8	Mapk10;Mapk9;Mapk8	5	3257300	5615200	1415300	2726300	1944000	1484300	1468500	448838	389148	1378600	2883400	1266400	1956500	659321	3370400	2002900	1595200	424220
A0A2I3BRS9	MAPK-interacting and spindle-stabilizing protein-like	Mapk1ip1l	1	4926000	622818	5783000	595154	452748	7060100	7329200	7566100	6535800	5147600	6986700	6790900	7701900	659321	3934700	500534	564720	6313400
D3Z3G6	Mitogen-activated protein kinase;Mitogen-activated protein kinase 3	Mapk3	6	4779300	6465500	3486900	5438900	3121000	3904800	4944000	1672100	1555100	4154700	5767800	503231	4913400	4887100	6446100	3041200	3032600	1568100
Q61166	Microtubule-associated protein RP/EB family member 1	Mapre1	7	3687100	4694500	4655800	4288100	4756700	3547300	5110200	3941700	2825400	4908600	3614800	3103800	3741700	4361000	4177700	2285100	4132100	3160200
D3YYK8	Microtubule-associated protein RP/EB family member 2	Mapre2	4	4454600	5819700	2203000	3869400	2745900	2056100	7280700	3065200	2487400	2216200	3411400	2070500	3182000	2958000	4361700	3476600	3384000	1780900
Q6PER3	Microtubule-associated protein RP/EB family member 3	Mapre3	11	13446000	18067000	10719000	12727000	9200000	8448100	12822000	9390800	6837300	9666100	12055000	8825000	8364700	11496000	13765000	11889000	8216700	7472200
B1AQW2	Microtubule-associated protein	Mapt	1	17810000	16656000	35514000	20943000	20997000	24790000	24319000	29895000	23626000	18062000	27654000	22707000	19706000	12973000	17310000	23104000	14236000	24951000
A0A0A0MQC7	Microtubule-associated protein;Microtubule-associated protein tau	Mapt	25	370110000	403460000	478480000	371610000	389560000	416210000	415990000	373880000	349950000	357500000	362880000	378280000	328730000	295530000	306190000	348330000	338430000	399790000
Q922Q1	Mitochondrial amidoxime reducing component 2	Marc2	14	18540000	17401000	6511200	19666000	7023200	10442000	7436900	13752000	14138000	22091000	27201000	20919000	20051000	26250000	24498000	22211000	19153000	8278800
P26645	Myristoylated alanine-rich C-kinase substrate	Marcks	10	221870000	202980000	326010000	215540000	234980000	253380000	269730000	241890000	225630000	235800000	283070000	256470000	206510000	179420000	209980000	235900000	244130000	288580000
Q3THS6	S-adenosylmethionine synthase isoform type-2	Mat2a	14	60382000	51437000	74636000	51607000	81814000	77841000	70308000	78255000	83133000	63759000	51912000	70716000	65011000	52066000	51359000	61152000	68808000	102180000
Q99LB6	Methionine adenosyltransferase 2 subunit beta	Mat2b	12	25502000	26973000	24093000	23447000	27736000	23518000	22975000	27840000	25403000	30278000	25321000	26068000	28481000	24381000	23405000	25604000	26722000	28432000
Q8K310	Matrin-3	Matr3	12	6441100	8941400	5931200	8171800	6204900	5676800	6545500	5299900	5855600	6296100	8389200	4474300	7185600	7787500	9007300	6348700	5875200	3734600
A0A1W2P7P4	Protein max	Max	2	380590	455900	367070	350090	419230	369330	461140	485730	228370	180540	481920	298920	336300	281230	376230	259200	421810	362200
P04247	Myoglobin	Mb	2	510860	622818	1695900	6779800	994500	391724	486551	448838	389148	550676	577498	1212000	592576	659321	512069	500534	564720	424220
Q8BWY4	Metallo-beta-lactamase domain-containing protein 1	Mblac1	2	2891100	622818	476301	2523300	3156100	3249300	3331600	3040000	2769000	3208600	2751100	503231	592576	2854500	2187200	4530900	2494200	2603700
Q8BL86	Metallo-beta-lactamase domain-containing protein 2	Mblac2	11	12246000	10786000	12095000	11000000	12000000	12709000	9752600	11490000	12057000	10330000	9379200	13517000	10876000	11699000	9870300	11005000	12276000	10211000
P04370	Myelin basic protein	Mbp	11	5788100000	6120800000	5983900000	5297300000	4663500000	5173300000	5608100000	4259500000	3866700000	4898700000	5427900000	4892400000	4536700000	4785800000	4505900000	5759700000	5819100000	5516500000
Q8R2Y2	Cell surface glycoprotein MUC18	Mcam	8	4826000	5728400	3520500	4835600	3545200	2781900	1649800	3636900	3410500	4455600	5536800	4927400	7644300	6287600	5716300	5439500	4206600	2606700
Q8R3F5	Malonyl-CoA-acyl carrier protein transacylase, mitochondrial	Mcat	4	1227600	1189900	1258700	2191500	452748	391724	784750	1390700	975620	1561100	2023500	1358600	1761900	2235600	2859200	1855900	1926000	1609200
Q3ULD5	Methylcrotonoyl-CoA carboxylase beta chain, mitochondrial	Mccc2	27	23393000	21009000	17719000	23511000	23377000	24176000	24697000	27609000	27197000	25375000	24403000	26962000	26267000	21647000	21163000	25151000	27008000	28909000
Q9D1I5	Methylmalonyl-CoA epimerase, mitochondrial	Mcee	4	17954000	13766000	13127000	18717000	13351000	19068000	12010000	20779000	20426000	18446000	18158000	21887000	14935000	15419000	15637000	16673000	15438000	15360000
Q9DB27	Malignant T-cell-amplified sequence 1	Mcts1	8	21278000	23123000	17825000	27214000	20734000	21726000	14309000	17231000	13804000	24294000	22531000	16659000	26835000	29827000	24501000	26109000	24415000	13311000
A0A217FL82	MAM domain-containing glycosylphosphatidylinositol anchor protein 2	Mdga2	3	2759200	1970400	2415200	2448600	2407700	2567900	1364600	2063800	1324200	2380000	2117900	1699700	1812700	2092100	1905700	2133600	1447200	1521600
P14152	Malate dehydrogenase, cytoplasmic	Mdh1	13	384010000	442200000	191820000	369490000	245680000	195320000	203540000	192100000	159590000	451060000	460140000	203010000	315610000	550800000	420010000	335770000	275970000	148800000
P08249	Malate dehydrogenase, mitochondrial	Mdh2	19	3570700000	2972200000	4251000000	3809600000	4766800000	4370300000	4981900000	4431700000	4168400000	3315500000	3077000000	3840500000	3685600000	2963800000	2985800000	3652100000	3822800000	4697400000
Q9D967	Magnesium-dependent phosphatase 1	Mdp1	7	15400000	15720000	14893000	18073000	14014000	14813000	25531000	34175000	32520000	32650000	31864000	35795000	38152000	26711000	28991000	30180000	29295000	25254000
P06801	NADP-dependent malic enzyme;Malic enzyme	Me1	14	830890	2787200	408630	2901500	452748	391724	597410	448838	360180	4418100	10916000	2350800	13282000	14244000	11978000	12247000	3626400	424220
Q99KE1	NAD-dependent malic enzyme, mitochondrial	Me2	3	2409300	3476500	2909200	3795900	3245600	2995600	3795400	2900100	3069700	550676	5706300	3164100	3807700	4115000	3454100	4544300	3286500	2945200
Q8BMF3	NADP-dependent malic enzyme, mitochondrial	Me3	8	4369500	7312300	1680200	5022400	2368700	1896800	1531600	524920	1897800	3557900	4992800	2201600	4084300	6428500	6576500	3443700	3211900	1410200
A0A3B2WB12	Male-enhanced antigen 1	Mea1	2	6976200	5439000	6633900	7128800	9613900	10266000	9087000	8246500	9252000	7057300	6334700	9421100	6306200	4826000	5075600	7120900	8591100	8498500
D3Z7U4	Methyl CpG binding protein 2	Mecp2	2	510860	622818	476301	4394800	452748	3095800	3633400	4090400	389148	550676	577498	3083600	592576	659321	2697300	500534	3622200	2815200
Q9Z2D6	Methyl-CpG-binding protein 2	Mecp2	5	1128500	2181400	1552800	1943700	1127500	1779700	1482700	1424000	1355600	1372700	1769200	1449900	741170	805770	1398000	1480400	1105900	424220
Q9DCS3	Trans-2-enoyl-CoA reductase, mitochondrial	Mecr	4	1553900	1385800	824880	1332100	957590	867130	783490	787420	389148	1714600	1359300	1180400	1626900	1742000	2043800	895660	912610	855880
Q9CQI9	Mediator of RNA polymerase II transcription subunit 30	Med30	2	510860	613750	476301	595154	708450	718030	486551	564380	1040600	521330	577498	503231	592576	659321	512069	566590	571110	567490
Q8BH27	Multiple epidermal growth factor-like domains protein 9	Megf9	1	2028200	1821900	3705000	1978000	2860700	2257600	1785500	2786000	1310400	2200400	577498	503231	2561300	1619700	2270100	2213100	2732200	1233500
Q9ERE7	LDLR chaperone MESD	Mesdc2	4	16709000	14613000	13710000	17387000	10072000	13899000	10530000	13281000	8158800	13035000	14353000	11183000	15355000	14832000	13327000	15566000	14921000	12703000
Q8BP48	Methionine aminopeptidase 1	Metap1	3	510860	2743800	2335400	2813500	452748	2057800	486551	448838	389148	2665800	4851100	503231	592576	3333800	2689100	2283100	2820500	2028200
Q3TMN1	Methionine aminopeptidase 2	Metap2	14	15374000	14186000	19613000	17019000	22867000	21675000	23921000	21107000	20937000	18705000	17592000	19237000	17877000	15073000	14726000	18447000	20261000	26247000
E9Q5B2	Methyltransferase-like 26	Mettl26;0610011F06Rik	3	1707700	2068700	797340	3699900	1193200	1003100	1070200	778270	985850	3983100	2938900	1657600	2418700	3105900	2790500	1979100	2286600	424220
C0HKD9	Microfibrillar-associated protein 1B (Spliceosome B complex protein MFAP1B)	Mfap1b	2	1722100	622818	2428500	595154	452748	2680100	486551	448838	389148	550676	577498	503231	592576	659321	512069	500534	564720	424220
Q6PCP5	Mitochondrial fission factor	Mff	11	11761000	12817000	15102000	11547000	11649000	10906000	11721000	11745000	9929200	11125000	11850000	10577000	12237000	9474100	10059000	9841200	11174000	9827800
F6VAL0	Mitochondrial fission factor	Mff	1	6657300	4470200	7935000	6329400	452748	7646100	6373300	448838	6925500	6271000	5605300	6640600	5925000	4405400	5412900	4852900	564720	424220
P21956	Lactadherin	Mfge8	4	3014500	622818	2522400	595154	452748	391724	486551	2687400	389148	2573700	577498	503231	592576	659321	512069	500534	564720	2952500
E9Q3B9	Monoglyceride lipase	Mgll	4	3683500	5703600	1730700	3693200	3026700	2066700	1872900	1489300	1735500	1878900	3446000	1825700	2849200	3065800	3751100	3396100	2309700	1607200
Q9CPU4	Microsomal glutathione S-transferase 3	Mgst3	4	29028000	32913000	28099000	35184000	31128000	30184000	23669000	25051000	39295000	22217000	37159000	33179000	23221000	32418000	29254000	29942000	26426000	20588000
A0A5F8MPF3	Protein-methionine sulfoxide oxidase MICAL3	Mical3	2	510860	622818	476301	595154	452748	391724	486551	448838	389148	550676	577498	503231	592576	659321	512069	500534	564720	424220
Q9CQ86	Migration and invasion enhancer 1	Mien1	2	13336000	8173400	13401000	10372000	13938000	14366000	14523000	12878000	16385000	16326000	7864200	12685000	16659000	11161000	16901000	18645000	15732000	14972000
P34884	Macrophage migration inhibitory factor	Mif	6	1161900000	681170000	1144400000	1067300000	801120000	911770000	667640000	1002200000	964860000	1176500000	1073800000	1209700000	1189900000	841790000	952580000	1044000000	1111000000	765270000
Q7TNS2	MICOS complex subunit Mic10	Minos1	1	18135000	15928000	10136000	20002000	9950300	14030000	13366000	13534000	14847000	15643000	17745000	15853000	12794000	14828000	11581000	17895000	15255000	11848000
Q5DTZ3	MKL/myocardin-like protein 2	Mkl2	2	3782800	4169400	3247300	2816000	3729800	3915500	3760500	4900900	3492800	3099200	2964200	2644300	5671600	4691800	3835400	3426100	3123100	3827200
Q6ZQI3	Malectin	Mlec	9	7653400	7641800	9150800	8480700	9602300	9019400	10850000	10497000	12049000	9984800	9028500	9775300	10322000	7485200	8867400	9822900	8865400	10320000
Q99KX1	Myeloid leukemia factor 2	Mlf2	5	9196000	9911900	11051000	8174400	9726800	9845000	9199200	9121200	6818700	7262000	9336500	7853700	8206600	9800000	9365400	6311200	7209400	2964600
P97783	Protein AF1q	Mllt11	4	8616300	8544800	8286200	10466000	10635000	10798000	8837200	10903000	8301100	7140100	7473900	9875400	9963200	8375300	8594500	8479900	7897300	8795000
Q9D273	Cob(I)yrinic acid a,c-diamide adenosyltransferase, mitochondrial	Mmab	12	26758000	20382000	29425000	24735000	30671000	33448000	33761000	28707000	32546000	23522000	22044000	27749000	25924000	21433000	21515000	27692000	29560000	38143000
Q8K273	Membrane magnesium transporter 1	Mmgt1	2	3966800	3067100	1707200	2169500	1783500	1937600	1237900	1726200	1461700	1349500	3229600	2140600	1999700	3183100	2781200	1331900	1555900	1202300
Q9R0S3	Matrix metalloproteinase-17	Mmp17	2	371390	398100	515670	468630	698790	416730	626040	448838	474020	550676	577498	439500	592576	659321	745470	442670	564720	463300
Q8K396	Meiotic nuclear division protein 1 homolog	Mnd1	1	510860	5482500	476301	2454200	3378100	7503500	4777300	448838	389148	4051000	577498	3626900	592576	659321	512069	500534	564720	5879500
E0CYJ0	MOB-like protein phocein	Mob4	5	4402900	5699300	2476400	3668700	2401100	2065900	2002700	1933400	2624000	3525000	3830100	2446500	4216800	3212600	5160200	3322600	3035500	1518500
Q5RKZ7	Molybdenum cofactor biosynthesis protein 1;Cyclic pyranopterin monophosphate synthase;Cyclic pyranopterin monophosphate synthase accessory protein	Mocs1	3	510860	622818	476301	1929400	1497300	1548700	1374500	2560000	2086000	2614100	1692900	1719000	1982800	1839500	512069	1551000	1867300	1721000
F6ZGI7	Molybdopterin synthase sulfur carrier subunit	Mocs2	2	2397700	2780100	4122700	2487600	4236800	3419800	3283000	448838	389148	3692300	4464900	503231	3508800	3048900	3538000	2769700	3640000	4558700
Q61885	Myelin-oligodendrocyte glycoprotein	Mog	8	46258000	58736000	46220000	40239000	39743000	37455000	52066000	40019000	35735000	41292000	49502000	37343000	48059000	50749000	49460000	46417000	41171000	42653000
D3YWY6	Mitochondrial pyruvate carrier 1	Mpc1	1	510860	799730	476301	595154	452748	391724	486551	448838	389148	550676	577498	503231	1334400	659321	512069	716090	564720	424220
Q924M7	Mannose-6-phosphate isomerase	Mpi	5	3573100	5318900	2250300	3627200	1883300	2456200	486551	448838	4928900	2161600	2491000	3310000	3487700	4933200	3355100	5230700	3194900	1352900
Q9WV34	MAGUK p55 subfamily member 2	Mpp2	5	4682300	8016400	2431400	4276200	4040300	2112200	4435400	2753700	2652500	4408100	5809200	1629600	3659400	9660300	4513400	4005200	4253900	424220
Q6XE40	MAGUK p55 subfamily member 3	Mpp3	1	510860	622818	476301	12152000	452748	391724	486551	448838	389148	550676	1935000	503231	592576	2480900	512069	500534	564720	424220
Q9JLB0	MAGUK p55 subfamily member 6	Mpp6	12	8684600	7420600	2043500	7805300	2857500	1946800	642210	2386300	1024000	8354300	7909900	3727600	7678200	9918100	9756100	7270300	5396400	424220
E9PYE1	Metallophosphoesterase MPPED2;Metallophosphoesterase domain-containing protein 1	Mpped1;Mpped2	1	5308800	622818	476301	595154	452748	7535600	486551	448838	10091000	550676	4416600	503231	592576	7892700	512069	7219000	564720	8055100
Q99J99	3-mercaptopyruvate sulfurtransferase	Mpst	2	5681300	622818	3033600	4917700	3850200	2955400	486551	448838	389148	3499200	4670600	503231	3707800	3281100	512069	3183900	2883300	2778500
A0A5F8MPM4	Myelin protein P0	Mpz	3	510860	622818	476301	595154	452748	391724	486551	448838	389148	2399400	577498	503231	1449800	659321	512069	500534	564720	20772000
O08989	Ras-related protein M-Ras	Mras	12	41458000	36805000	40618000	39540000	48633000	45475000	56748000	53449000	49083000	45392000	41431000	50070000	45217000	39724000	39212000	45023000	46756000	53232000
Q99N96	39S ribosomal protein L1, mitochondrial	Mrpl1	3	510860	1532300	1223100	595154	1661200	684600	486551	448838	389148	730330	577498	1326600	592576	1589400	512069	1327900	564720	901100
Q9CQF0	39S ribosomal protein L11, mitochondrial	Mrpl11	6	6034000	3256200	6094300	4658900	5879600	6686200	5143200	5401000	5687900	4071200	3327500	5487800	5043800	4082300	4608200	4294900	4744700	6519300
Q9DB15	39S ribosomal protein L12, mitochondrial	Mrpl12	9	53213000	48000000	75427000	55824000	65432000	70531000	66863000	65505000	56004000	50517000	49999000	58636000	48829000	48685000	49477000	55778000	61144000	71482000
Q9D1P0	39S ribosomal protein L13, mitochondrial	Mrpl13	6	8674700	9242800	8461600	9571800	6715800	11163000	5384100	8885500	9192100	9020000	9232000	9897800	8110500	9726000	9282800	8762900	9188900	6600000
Q9D8P4	39S ribosomal protein L17, mitochondrial	Mrpl17	2	3996200	4124000	4038000	3115500	3525800	6551000	3072700	4704900	4465600	3782500	3271300	3902500	3658500	3851200	4050800	4177600	4307100	2743400
Q9CQL5	39S ribosomal protein L18, mitochondrial	Mrpl18	3	3733800	2227600	3634900	3353800	452748	3011300	486551	2172000	389148	2458800	577498	503231	2520700	2982800	2268300	2148200	564720	424220
B1B1D8	39S ribosomal protein L2, mitochondrial	Mrpl2	3	1970000	1672400	1378300	2077300	1448400	1614300	1388800	448838	1776500	1908100	1700100	1533800	1632100	1410000	1901500	1718600	1697100	1949100
Q9D1N9	39S ribosomal protein L21, mitochondrial	Mrpl21	6	4389700	4108900	4296700	5093400	2943500	5493500	2796000	3205000	3055400	4077300	3816000	5116500	3769200	4811500	4257400	4075200	4375100	2757300
Q8BU88	39S ribosomal protein L22, mitochondrial	Mrpl22	1	4614800	4816500	4764400	3689600	2869600	6474600	3431700	6092500	3990200	4818800	5497400	6090900	4557800	4937100	4864200	5669500	3619900	4431700
Q9CQ06	39S ribosomal protein L24, mitochondrial	Mrpl24	1	510860	622818	476301	595154	452748	391724	486551	448838	389148	550676	577498	503231	592576	659321	512069	500534	564720	424220
Q99N92	39S ribosomal protein L27, mitochondrial	Mrpl27	1	2984300	1890700	476301	595154	452748	391724	486551	448838	389148	2007400	2334200	503231	592576	3802100	2339500	500534	564720	424220
A0A494BBN2	39S ribosomal protein L28, mitochondrial	Mrpl28	2	635170	672870	357160	589430	315220	433520	326510	319070	251620	369690	639530	437290	342910	739260	616090	511340	388510	229250
D3Z456	39S ribosomal protein L3, mitochondrial	Mrpl3	2	510860	622818	476301	1477700	452748	391724	486551	448838	389148	550676	1692400	503231	592576	659321	1132700	1945300	564720	424220
Q8K2M0	39S ribosomal protein L38, mitochondrial	Mrpl38	4	5796500	4056500	476301	3401400	452748	3886900	486551	2297400	389148	3329400	4852000	3848200	4993600	3884700	4932700	6693900	3138600	424220
Q9JKF7	39S ribosomal protein L39, mitochondrial	Mrpl39	7	5856900	5977800	4453000	7260000	2922700	4878000	741340	3351900	2788300	5589000	5986500	2997800	6521400	6775500	5847400	7137900	6577000	2292400
A0A1L1SSY9	39S ribosomal protein L4, mitochondrial	Mrpl4	4	4288700	5596300	2188600	4433500	1513000	3800400	2057200	2099800	1461000	4254000	5351800	3466600	3999900	5680700	5554500	4849300	3937800	2210800
D3Z7C0	39S ribosomal protein L40, mitochondrial	Mrpl40	5	6406000	4599200	7979100	5068500	8905500	6305800	5616600	6894700	7859000	5207800	5664500	6477500	5738000	6397200	4998200	6114200	6495900	7316800
Q9CQN7	39S ribosomal protein L41, mitochondrial	Mrpl41	3	3073600	3062300	5912000	3541900	9681300	7451500	7469600	6232400	8297800	3131600	577498	5029700	3774500	2642600	2591500	3702700	5644700	7135600
Q9CPV3	39S ribosomal protein L42, mitochondrial	Mrpl42	1	510860	1822100	476301	595154	452748	2958800	486551	448838	389148	550676	577498	503231	592576	659321	512069	500534	2094700	424220
Q5RL20	39S ribosomal protein L43, mitochondrial	Mrpl43	2	2212800	2321600	2123100	2378500	1753300	3107800	1740800	2066400	1734100	1706600	2057000	2894500	1704800	1980500	512069	1759200	1640000	1965300
Q9CY73	39S ribosomal protein L44, mitochondrial	Mrpl44	7	2739000	1521000	1688900	2180400	1031700	1974100	1076400	2140000	1667500	2381100	2512500	2244500	3471400	2322300	4078800	1975300	2372200	1053600
Q9D0Q7	39S ribosomal protein L45, mitochondrial	Mrpl45	3	2597000	2238300	476301	2413700	452748	2227100	486551	448838	389148	3248400	3160700	2246800	592576	3579400	2792200	2925900	2237700	424220
Q9EQI8	39S ribosomal protein L46, mitochondrial	Mrpl46	7	5334600	5623300	6957300	4417000	5485400	3825100	486551	1314500	389148	5666000	4658300	1457700	3482500	5025000	4127000	3565000	2791900	2586100
Q9CQ40	39S ribosomal protein L49, mitochondrial	Mrpl49	3	15405000	16003000	19815000	16978000	18625000	20447000	12867000	17954000	21340000	11662000	15282000	17756000	17694000	14725000	15386000	15534000	19801000	19801000
Q8VDT9	39S ribosomal protein L50, mitochondrial	Mrpl50	2	5846400	3664500	5621300	4837200	6093400	6286800	5966900	5144500	4764500	4549000	3655300	5303500	3045100	4255100	3390700	5128100	4484100	4647700
Q9D0Y8	39S ribosomal protein L52, mitochondrial	Mrpl52	1	1351200	622818	1313600	2161400	1387200	2276600	1745400	1260900	1635300	550676	1674400	2323800	592576	659321	512069	1007300	2761200	1638200
Q9D1H8	39S ribosomal protein L53, mitochondrial	Mrpl53	1	2205000	3178400	2972300	2516500	3302100	3324700	486551	448838	2907300	550676	577498	2504900	592576	659321	3465300	2777300	2739200	2329200
Q9CPW3	39S ribosomal protein L54, mitochondrial	Mrpl54	2	4421000	4209500	5235900	4631900	3977700	7303100	5221400	5493400	5836500	4074800	5039900	5349000	3721600	3760000	4109600	4309200	4178100	6343300
Q9DC71	28S ribosomal protein S15, mitochondrial	Mrps15	2	4656400	3656500	2659900	2463300	2885300	3336300	486551	1916500	2679800	3064200	2723400	2758100	592576	2767400	2693800	500534	2507900	424220
Q99N84	28S ribosomal protein S18b, mitochondrial	Mrps18b	3	2093100	3079500	2098900	2813400	2295700	1851600	1767800	1944300	389148	2056800	2484900	2958000	1963200	2809800	1962500	2959400	2343100	1941500
Q924T2	28S ribosomal protein S2, mitochondrial	Mrps2	4	4382500	3686900	1952700	4486300	452748	391724	486551	448838	389148	3528400	2711500	503231	4126000	4347200	2898300	3134200	3119000	424220
Q9CXW2	28S ribosomal protein S22, mitochondrial	Mrps22	5	6746100	6668900	4499300	5847700	3749400	3730900	3579000	3461200	2413700	4855700	4642500	3127300	4184200	5174700	4681500	5106800	4101900	3164000
F7ARZ1	28S ribosomal protein S23, mitochondrial	Mrps23	2	2353000	4183400	3101400	3017400	4991600	3439000	3377600	3751600	2255000	4683800	3627700	503231	3022300	3153600	3291100	3371500	2807900	2196900
Q80ZS3	28S ribosomal protein S26, mitochondrial	Mrps26	4	6901200	7049300	9254700	8750100	9413700	9457300	9026200	11627000	10271000	7606100	7534500	7532100	8110300	10114000	7021000	8520500	8673300	9835500
Q9CY16	28S ribosomal protein S28, mitochondrial	Mrps28	4	4410800	5351700	476301	4363600	3415100	3518800	3712400	3551200	1842200	5419200	4884900	2750800	4425900	5739900	6088100	3743000	4327100	3700000
Q9D0G0	28S ribosomal protein S30, mitochondrial	Mrps30	4	510860	622818	476301	595154	452748	4021700	486551	448838	389148	550676	4012500	3519600	592576	6006600	3904700	4996800	564720	424220
Q61733	28S ribosomal protein S31, mitochondrial	Mrps31	3	985210	826760	1367500	1191500	1673400	1345700	1217300	1235800	916550	967590	906890	853310	1148100	648150	840170	903750	1068900	1161000
Q8BJZ4	28S ribosomal protein S35, mitochondrial	Mrps35	2	2709200	1911000	476301	1498900	1570800	391724	486551	1949300	389148	550676	2812300	1122100	2981200	659321	1431200	1792300	564720	1213000
Q9CQX8	28S ribosomal protein S36, mitochondrial	Mrps36	4	75854000	72451000	95366000	66751000	81031000	83144000	94897000	89935000	77080000	72056000	76602000	89515000	72265000	65006000	72623000	73168000	71971000	90487000
Q9D6T9	Mitochondrial ribosomal protein S36	Mrps36	1	4790000	4728500	5278800	3946500	4209600	3142500	486551	4288500	389148	5605600	4585300	5189800	592576	3431000	4512900	4043000	3618200	6910800
Q80X85	28S ribosomal protein S7, mitochondrial	Mrps7	3	2306900	2444800	2343300	1962000	1722200	1726200	1716500	2205000	1586400	2170100	2395100	1956300	2189100	1727900	2454800	1888800	564720	2678400
Q9D6S7	Ribosome-recycling factor, mitochondrial	Mrrf	6	12414000	11015000	10544000	12404000	11927000	11366000	11390000	13230000	11654000	12053000	11691000	13213000	13682000	9827600	10010000	13491000	13462000	11684000
B1AT10	RNA-binding protein Musashi homolog 2	Msi2	1	2165000	1680700	2038900	2001700	1194800	391724	1973400	448838	389148	550676	2409900	503231	592576	1691600	1658700	2909200	564720	424220
P26041	Moesin	Msn	35	71864000	62129000	71987000	76034000	66688000	75323000	58259000	76753000	80151000	80584000	76014000	79395000	79193000	73173000	67720000	82279000	80016000	62928000
Q9D6Y7	Mitochondrial peptide methionine sulfoxide reductase	Msra	8	13106000	12148000	7449900	16397000	6835000	11588000	8663500	12444000	14285000	16739000	14441000	16223000	15170000	16239000	14429000	18991000	16495000	14697000
Q78J03	Methionine-R-sulfoxide reductase B2, mitochondrial	Msrb2	5	11122000	10381000	10963000	10564000	10630000	12211000	9166600	14230000	13138000	11376000	11029000	12727000	12805000	12130000	10227000	10932000	10220000	11145000
P28184	Metallothionein-3	Mt3	2	53201000	59041000	57308000	34391000	57809000	53471000	65543000	45012000	38696000	36677000	41884000	42090000	45480000	36996000	36120000	43972000	52612000	62687000
Q9CQ65	S-methyl-5-thioadenosine phosphorylase	Mtap	9	19499000	15338000	15964000	20793000	22819000	18087000	19045000	23337000	23311000	18372000	17301000	20591000	21893000	18840000	15325000	16699000	20370000	20225000
P03930	ATP synthase protein 8	Mtatp8	3	169540000	155050000	196700000	180500000	227970000	215300000	176910000	209600000	189720000	165060000	143640000	163260000	171110000	163020000	189260000	191020000	171830000	187700000
P00405	Cytochrome c oxidase subunit 2	Mtco2	3	12915000	19250000	4906400	17717000	7162900	4313000	9195600	4081100	5662000	4680800	10970000	4288300	5513200	13098000	7956700	4849500	4648800	1346600
Q80WJ7	Protein LYRIC	Mtdh	9	5669500	6854000	5544100	5502800	7216100	7195800	7453700	6621300	8712200	7296800	6374300	6244700	6015200	5719200	5289400	6075400	6458200	6503600
Q9CWE0	Mitochondrial fission regulator 1-like	Mtfr1l	5	7501700	7329900	6505300	6590900	7511900	6913700	3960600	6161700	3411900	5629000	5981900	4979100	5749900	6132600	6607600	4704300	4064300	3896100
D3YZG8	Probable bifunctional methylenetetrahydrofolate dehydrogenase/cyclohydrolase 2;NAD-dependent methylenetetrahydrofolate dehydrogenase;Methenyltetrahydrofolate cyclohydrolase	Mthfd2l	1	510860	622818	1818800	595154	452748	1572000	486551	2085400	2442000	550676	577498	1541300	592576	1721700	512069	500534	1723900	1740300
Q6P572	Myotubularin-related protein 2	Mtmr2	3	2129900	1541000	476301	3029800	452748	585510	486551	1712500	995750	2431900	2278300	2303200	2005700	1611200	1909400	1799700	1715200	424220
P62774	Myotrophin	Mtpn	5	92974000	95109000	112580000	91070000	116150000	91254000	78853000	72553000	78177000	81020000	80065000	62705000	88092000	90022000	97819000	68256000	84043000	73709000
Q9CQF4	Uncharacterized protein C6orf203 homolog	Mtres1	3	510860	6128800	5613700	7405100	6677800	6240900	4141700	6096800	389148	4981600	7568300	5703400	592576	5425300	4076300	6022500	4812100	5595700
A0A087WQV4	Maturin	Mturn	3	2428900	2821600	2553700	3297700	2293300	3287000	1873600	2226800	2236700	1658400	2553400	2113500	1899400	1826100	1609200	2578300	2789800	1713500
O88441	Metaxin-2	Mtx2	1	2082800	4551700	1120200	2860700	1468800	1811100	486551	448838	1794500	1813300	2213700	1434700	1450700	2971500	2834900	500534	1449700	424220
Q4FZE8	Major urinary protein 2	Mup1;Mup10;Mup2	1	510860	622818	476301	595154	452748	391724	1623000	5759200	1635200	614690	577498	1759900	938290	970710	512069	890430	564720	424220
B5X0G2	Major urinary protein 17;Major urinary protein 6;Major urinary proteins 11 and 8;Major urinary protein 1	Mup17;Mup6;Mup8;Mup9;Mup4;Mup13;Mup1;Mup19;Mup15;Mup14;Mup11	3	510860	622818	476301	595154	452748	391724	486551	9690700	4431200	550676	577498	503231	592576	659321	512069	500534	564720	424220
P16332	Methylmalonyl-CoA mutase, mitochondrial	Mut	11	9224000	9729900	5480300	8105500	4108600	3963600	2575600	5582900	5182800	11725000	9448400	6415100	9007200	12754000	11367000	8382900	9262700	3506800
Q99JF5	Diphosphomevalonate decarboxylase	Mvd	2	2488500	2186000	872030	2273200	452748	1207200	486551	3079100	389148	4998500	6128600	1437000	2840400	6428800	3660600	3551400	2217600	5347000
Q9EQS3	C-Myc-binding protein	Mycbp	2	14944000	11073000	14973000	16006000	20049000	19802000	17750000	13008000	17524000	13242000	12281000	16150000	21529000	11019000	13010000	14902000	15679000	17923000
Q9CPT4	Myeloid-derived growth factor	Mydgf	4	20197000	20311000	15425000	20194000	10896000	12571000	9324400	12817000	14080000	20798000	23900000	17418000	19463000	21266000	20557000	20290000	21452000	10305000
Q3U898	Myeloma-overexpressed gene 2 protein homolog	Myeov2	2	12039000	10906000	14065000	10205000	15463000	12841000	14914000	26898000	18289000	14936000	14083000	17025000	21123000	9771800	13209000	11609000	18651000	14289000
Q9JK81	UPF0160 protein MYG1, mitochondrial	Myg1	9	8824500	6780200	5576000	7541400	5835300	9048800	6439400	7187700	8424800	7290700	6461800	7757800	9509100	8892900	7904300	8478100	8693100	6783600
Q5SV64	Myosin-10	Myh10	5	15810000	21373000	21969000	21974000	31038000	21196000	21062000	18807000	15984000	16174000	22809000	17838000	19255000	14987000	16123000	18984000	16990000	30899000
Q3THE2	Myosin regulatory light chain 12B;Myosin regulatory light polypeptide 9	Myl12b;Myl12a;Myl9	8	32867000	27211000	33168000	30796000	30915000	28729000	30397000	26101000	26729000	27521000	30725000	25743000	24762000	24278000	27083000	28071000	24490000	23583000
A0A1W2P6F6	Myosin light polypeptide 6	Myl6	8	60952000	59928000	64124000	51615000	56483000	51573000	39412000	34063000	35002000	35463000	40243000	34994000	30904000	41888000	37116000	36829000	32914000	36506000
Q8CI43	Myosin light chain 6B	Myl6b	4	1654700	2075700	2408900	1829200	1516300	1752600	1235800	1303300	1263700	1078500	1570900	1589200	1130800	1192000	1088900	1208300	1258900	982010
Q99104	Unconventional myosin-Va	Myo5a	5	48641000	50953000	56951000	67063000	45865000	61198000	54675000	47375000	44162000	54112000	72527000	61669000	53424000	48426000	64675000	56947000	71526000	56561000
Q64331	Unconventional myosin-VI	Myo6	4	510860	2354600	3187800	1786200	1275800	391724	1519200	448838	1467100	1569600	1666400	1629300	2028500	659321	1456800	1563100	564720	1625400
Q8R4U1	Myb-related transcription factor, partner of profilin	Mypop	1	510860	622818	476301	595154	427620	209140	486551	413110	304460	357240	265430	323000	592576	659321	408880	503300	564720	424220
Q9CQ25	Mitotic-spindle organizing protein 2	Mzt2	2	1873200	1237500	1363900	1270000	1667700	1709700	1673400	1279500	929430	1034800	1436900	1207700	1152800	1204700	1569200	1023100	1067900	1175100
Q9D7V9	N-acylethanolamine-hydrolyzing acid amidase;N-acylethanolamine-hydrolyzing acid amidase subunit alpha;N-acylethanolamine-hydrolyzing acid amidase subunit beta	Naaa	8	7295800	7681400	6964900	8825700	8068600	8310700	7826500	7151100	5841600	6973700	7149200	6518300	8651800	6670400	7563700	7905500	8525700	7720200
P70670	Nascent polypeptide-associated complex subunit alpha, muscle-specific form;Nascent polypeptide-associated complex subunit alpha	Naca	7	326470000	224930000	384200000	320760000	472940000	350800000	372060000	351230000	392080000	338690000	282260000	387330000	299240000	272000000	310800000	307810000	367970000	404980000
Q8C5H8	NAD kinase 2, mitochondrial	Nadk2	14	25890000	23417000	28081000	27453000	24222000	26291000	21197000	22123000	24829000	27167000	28666000	27607000	29138000	27763000	26118000	25479000	28979000	20598000
Q9QWR8	Alpha-N-acetylgalactosaminidase	Naga	5	2978100	2754600	1582800	2086300	2755600	1237200	1059800	448838	445320	3080700	1963800	731580	2475600	3616200	2493700	2671600	2091900	1382600
Q9CPT3	N-acylneuraminate-9-phosphatase	Nanp	4	4006100	4854300	1610200	5625200	2030200	2748900	1488000	4085100	2809800	4471500	3383700	3401200	3873000	4268800	3823400	3440300	3515800	1980300
Q99J77	Sialic acid synthase (N-acetylneuraminate-9-phosphate synthase) (EC 2.5.1.57) (N-acetylneuraminic acid phosphate synthase)	Nans	11	4725700	4679100	891020	4784500	1217700	3203300	8969700	15297000	13796000	13753000	13802000	13851000	15971000	12033000	12067000	12778000	13626000	8801900
Q3TF41	Nucleosome assembly protein 1-like 1	Nap1l1	15	52410000	72208000	60162000	57705000	67047000	57940000	49253000	53094000	47423000	64151000	50006000	48092000	52730000	71887000	56892000	55542000	54675000	39635000
B7ZNL2	Nucleosome assembly protein 1-like 4	Nap1l4	12	43770000	42377000	46780000	39574000	49239000	37169000	32185000	33124000	36331000	45971000	38100000	29792000	41040000	48585000	41450000	41197000	36860000	29930000
Q9JJF0	Nucleosome assembly protein 1-like 5	Nap1l5	3	12075000	15711000	19813000	7383500	10557000	13412000	14125000	19037000	16189000	12769000	14318000	19531000	12375000	13073000	13006000	9605700	9914300	17643000
Q9DB05	Alpha-soluble NSF attachment protein	Napa	16	30692000	35999000	30351000	28765000	30555000	25505000	22536000	18991000	17522000	28472000	27689000	21419000	23561000	31076000	28071000	25371000	25548000	20047000
P28663	Beta-soluble NSF attachment protein	Napb	22	95622000	115420000	91958000	89549000	70948000	72769000	58642000	54558000	51950000	75374000	95141000	67834000	66844000	84808000	87980000	81097000	71056000	56854000
Q8BH82	N-acyl-phosphatidylethanolamine-hydrolyzing phospholipase D	Napepld	5	3322200	3183200	2683400	3371800	3519500	2871100	3945600	4003200	3772300	3864100	4010600	4290000	4044600	3897300	3454900	3333100	3458300	2855300
Q9CWZ7	Gamma-soluble NSF attachment protein	Napg	16	70040000	82246000	88375000	66614000	63990000	69246000	56235000	52350000	46856000	58548000	67579000	55519000	46751000	57741000	61423000	61485000	51315000	52681000
A0A494BAX5	Asparagine--tRNA ligase, cytoplasmic	Nars	3	2287300	5436700	1544400	2934100	1813000	391724	2253800	448838	389148	2602000	2984600	503231	592576	4664700	3001700	2644700	564720	424220
A0A0N4SUI7	Negative regulator of P-body association	Nbdy;2210013O21Rik	1	4584900	4434900	6909400	5755400	8312600	5964800	7104500	7449300	4965600	5284600	5046800	5521000	5516000	3588800	3576500	4639200	6659400	6693800
Q91X97	Neurocalcin-delta	Ncald	10	165480000	116780000	183760000	155050000	185320000	186970000	202120000	196790000	199680000	184640000	177980000	189350000	166470000	154880000	150360000	161230000	164790000	186950000
P13595	Neural cell adhesion molecule 1	Ncam1	3	148740000	189330000	156160000	145680000	137420000	182980000	160220000	144120000	118090000	149000000	188460000	137900000	144960000	162830000	150290000	148460000	155300000	130860000
A0A0A6YY91	Neural cell adhesion molecule 1	Ncam1	38	315140000	284250000	310960000	291090000	286040000	293950000	310060000	277490000	271450000	332120000	347930000	299410000	297440000	299350000	306150000	279530000	309970000	288900000
A0A0A6YY47	Neural cell adhesion molecule 1	Ncam1	1	9859900	7579700	12826000	10502000	6043400	8550400	10061000	10202000	12078000	10573000	15352000	11627000	10581000	9145000	10509000	9572000	8263900	11717000
E9QB01	Neural cell adhesion molecule 1	Ncam1	1	40316000	35313000	36129000	39956000	33391000	39402000	33132000	33572000	27111000	31823000	40837000	33743000	30928000	26994000	33286000	29619000	33641000	29932000
O35136	Neural cell adhesion molecule 2	Ncam2	15	19090000	20468000	13577000	15033000	15333000	12647000	12021000	11365000	10107000	20458000	24128000	13777000	18089000	21651000	19574000	19811000	17683000	13624000
A0A0R4IZX5	Neurocan core protein	Ncan	34	72428000	64488000	83330000	58782000	81534000	80371000	92833000	82308000	80408000	70640000	64509000	82687000	68871000	58232000	60511000	74425000	76950000	100750000
Q9Z0E0	Neurochondrin	Ncdn	18	24674000	30663000	10923000	18431000	10560000	10335000	16087000	8470200	8227000	13275000	21175000	10978000	15349000	22847000	21540000	18229000	12944000	6410000
Q8BLF1	Neutral cholesterol ester hydrolase 1	Nceh1	3	1560100	1934600	476301	1138100	452748	874210	486551	448838	389148	1688800	1696200	503231	918680	2902300	1507000	1032100	1252900	424220
P09405	Nucleolin	Ncl	22	43936000	44460000	46803000	42667000	50036000	52829000	47605000	44861000	40530000	43311000	43439000	42819000	45767000	47319000	45091000	40451000	41314000	42430000
Q8BNY6	Neuronal calcium sensor 1	Ncs1	10	61416000	36044000	72700000	62136000	92810000	86041000	81268000	78179000	79259000	61498000	67300000	74938000	60437000	54397000	60906000	73310000	72334000	90036000
P57716	Nicastrin	Ncstn	10	10006000	9505500	11000000	10577000	13977000	11820000	11859000	12604000	13506000	11021000	9922400	10507000	9918100	9732800	9637800	12785000	11337000	12103000
Q9ERR1	Nuclear distribution protein nudE-like 1	Ndel1	10	9595800	11592000	11891000	9867000	11838000	10799000	10324000	10721000	11980000	9795700	9417300	9383700	10272000	8082100	8952600	9574500	10050000	9248600
Q62433	Protein NDRG1	Ndrg1	5	5907300	10134000	7336000	9261800	5495800	5033400	5523500	3729100	4211100	6390400	9412300	4209800	4559100	7598700	4683200	4770700	5487300	3880200
Q9QYG0	Protein NDRG2	Ndrg2	13	46445000	64693000	35580000	36899000	36046000	32951000	34734000	24148000	21676000	34348000	35782000	24783000	33913000	46938000	39925000	32003000	28378000	21627000
A0A2I3BPW0	Protein NDRG2	Ndrg2	2	16759000	22144000	20202000	16165000	11875000	16081000	7651600	10521000	12417000	15094000	13931000	10876000	15919000	16713000	16265000	10872000	9343200	9752600
Q8CBD0	Protein NDRG3	Ndrg3	3	3261600	3137000	3129200	3614300	2747000	391724	1856600	1249200	1417700	2415000	2413700	2178100	2228700	3330100	2927900	1639000	3335400	424220
Q8BTG7	Protein NDRG4	Ndrg4	2	4571000	6837900	2934000	4501200	4946800	3628900	4432200	4080300	2976000	3925300	3810200	2565600	4964900	6111900	5244400	4893800	3847700	4774200
Q99LC3	NADH dehydrogenase [ubiquinone] 1 alpha subcomplex subunit 10, mitochondrial	Ndufa10	4	5197100	4901800	1223900	5244700	2072000	391724	1315900	448838	587580	977070	3133000	778780	1014300	2146900	512069	1172500	872930	424220
G5E814	NADH dehydrogenase [ubiquinone] 1 alpha subcomplex subunit 11	Ndufa11	5	10967000	7621400	6147900	9009400	7645200	5310400	5513600	3664100	4097700	5554900	7401300	5487100	6061700	7610200	7453700	5983100	6573800	3482800
Q7TMF3	NADH dehydrogenase [ubiquinone] 1 alpha subcomplex subunit 12	Ndufa12	10	8880700	7204300	4346500	7714400	6321300	4321700	4825000	3622800	5640300	3043600	6877700	2625400	3474400	5645700	3449300	4652700	3577500	1762100
Q9ERS2	NADH dehydrogenase [ubiquinone] 1 alpha subcomplex subunit 13	Ndufa13	4	11634000	12958000	5045200	15194000	8479600	4225500	5769400	4490600	7129100	5087800	10098000	3929400	7257400	9628300	6320600	6352800	5992500	1567700
Q9CQ75	NADH dehydrogenase [ubiquinone] 1 alpha subcomplex subunit 2	Ndufa2	3	23203000	20460000	20892000	28684000	17412000	15236000	12467000	9881700	15853000	8994300	13666000	10512000	9981000	15354000	9914000	13307000	10406000	6153900
A0A0N4SVQ1	Cytochrome c oxidase subunit NDUFA4	Ndufa4	6	140750000	141690000	130040000	112250000	134330000	109430000	110970000	94516000	98880000	104990000	99744000	106240000	94869000	99294000	135790000	95221000	90502000	103370000
Q9CPP6	NADH dehydrogenase [ubiquinone] 1 alpha subcomplex subunit 5	Ndufa5	5	32588000	22784000	22596000	26862000	21792000	19806000	16475000	14447000	21533000	13483000	19492000	18544000	12481000	19234000	15944000	13676000	14265000	10389000
Q9CQZ5	NADH dehydrogenase [ubiquinone] 1 alpha subcomplex subunit 6	Ndufa6	6	20019000	12920000	10851000	20471000	10810000	7134600	11679000	7220400	6423900	6702300	14982000	7074200	5745500	8833100	8298600	3475600	7149300	4657700
Q9Z1P6	NADH dehydrogenase [ubiquinone] 1 alpha subcomplex subunit 7	Ndufa7	5	13186000	11027000	11585000	14846000	9235000	10774000	10641000	7667900	10387000	4995100	12232000	7487500	4409800	5989100	5784000	6927400	5288700	5647500
Q9DCJ5	NADH dehydrogenase [ubiquinone] 1 alpha subcomplex subunit 8	Ndufa8	6	32755000	25360000	31034000	33617000	30711000	26331000	35050000	24785000	31588000	15039000	27150000	21788000	15175000	15648000	14659000	14838000	18610000	18100000
A0A0R3P9C8	NADH dehydrogenase [ubiquinone] 1 alpha subcomplex subunit 9, mitochondrial	Ndufa9	6	5145200	4137900	586250	9735000	1537700	673030	662390	448838	1069200	550676	3272500	503231	592576	2191400	882930	683990	854640	424220
F6ZFT1	Acyl carrier protein;Acyl carrier protein, mitochondrial	Ndufab1	6	58043000	53074000	56388000	72295000	47424000	56196000	52263000	49705000	53025000	38845000	54975000	48039000	38242000	43280000	35617000	48026000	41329000	40681000
Q59J78	Mimitin, mitochondrial	Ndufaf2	7	15199000	13564000	19826000	16155000	20327000	17783000	17817000	17617000	16624000	13932000	16197000	17691000	14995000	12314000	14106000	15257000	16310000	22979000
A0A0A6YVW1	NADH dehydrogenase [ubiquinone] 1 alpha subcomplex assembly factor 3	Ndufaf3	1	955440	1727000	476301	1533700	2020800	1654100	1658800	448838	389148	550676	1550500	503231	592576	2843000	1655900	1637600	564720	424220
Q9D1H6	NADH dehydrogenase [ubiquinone] 1 alpha subcomplex assembly factor 4	Ndufaf4	6	5780900	10048000	10170000	8908200	11679000	10083000	12649000	9358300	9637000	8422100	8265100	8846000	8583400	8965600	7642600	7667800	9179600	8748800
A0A3B2WD93	NADH dehydrogenase [ubiquinone] complex I, assembly factor 7	Ndufaf7	1	1468500	1252700	476301	595154	452748	391724	486551	448838	389148	1524800	1695000	1563800	1503900	1524900	1520700	1413500	564720	424220
P0DN34	NADH dehydrogenase [ubiquinone] 1 beta subcomplex subunit 1 (Complex I-MNLL) (CI-MNLL) (NADH-ubiquinone oxidoreductase MNLL subunit)	Ndufb1	2	13231000	12793000	12833000	19578000	12927000	10840000	14792000	11974000	14865000	8129500	14659000	10531000	8346900	9345300	8278800	8684600	7148900	6430200
Q9DCS9	NADH dehydrogenase [ubiquinone] 1 beta subcomplex subunit 10	Ndufb10	8	24086000	24064000	26161000	30566000	22620000	16746000	21747000	17031000	23167000	13812000	23038000	15900000	13328000	16144000	14622000	14245000	12883000	9322400
O09111	NADH dehydrogenase [ubiquinone] 1 beta subcomplex subunit 11, mitochondrial	Ndufb11	2	8285900	8098400	8527500	12620000	3921300	5003000	9255200	4578200	5328600	3583000	8400700	6387900	3447100	7634700	6784100	4418100	3791400	2697800
Q9CPU2	NADH dehydrogenase [ubiquinone] 1 beta subcomplex subunit 2, mitochondrial	Ndufb2	1	13807000	13410000	17231000	20982000	13328000	11752000	14651000	12514000	16375000	7831200	13817000	14347000	6195700	10691000	9923800	8540400	8025300	6810300
Q9CQZ6	NADH dehydrogenase [ubiquinone] 1 beta subcomplex subunit 3	Ndufb3	3	13691000	12893000	12569000	17376000	11865000	11223000	11740000	10078000	12212000	7060000	14166000	9373300	8051100	10322000	8218900	8887800	8000000	5865900
Q9CQC7	NADH dehydrogenase [ubiquinone] 1 beta subcomplex subunit 4	Ndufb4	3	12325000	11358000	10115000	18697000	9159300	7535600	10685000	7824400	10161000	7092500	12439000	7871600	4691100	9054300	8732800	6066300	6007200	3504700
Q9CQH3	NADH dehydrogenase [ubiquinone] 1 beta subcomplex subunit 5, mitochondrial	Ndufb5	3	7147000	5532800	5391100	9097200	4326600	5320400	4896800	3256500	6558000	3490900	6536900	5023800	4358900	5172000	4023300	3632400	4166900	424220
A2AP32	NADH dehydrogenase [ubiquinone] 1 beta subcomplex subunit 6	Ndufb6	2	3509600	2573900	1049800	3815100	1529100	391724	1833200	448838	2288500	2096700	3134400	1164200	1281100	3080600	2512000	2139300	564720	424220
Q9CR61	NADH dehydrogenase [ubiquinone] 1 beta subcomplex subunit 7	Ndufb7	7	39835000	33777000	44102000	53906000	33339000	33899000	34873000	27298000	42184000	22191000	41982000	30433000	20394000	24271000	25584000	25382000	21868000	18519000
Q9D6J5	NADH dehydrogenase [ubiquinone] 1 beta subcomplex subunit 8, mitochondrial	Ndufb8	6	7348600	14112000	9745600	12556000	10311000	9358700	7068200	5416500	13345000	5983600	6784900	8834700	6684800	6117500	4681600	7311700	4872100	424220
Q9CQJ8	NADH dehydrogenase [ubiquinone] 1 beta subcomplex subunit 9	Ndufb9	3	2586800	5172100	2028500	2721600	452748	1747900	1718000	448838	2386700	550676	3314700	503231	592576	1887400	2662000	1468100	564720	424220
Q9CQ54	NADH dehydrogenase [ubiquinone] 1 subunit C2	Ndufc2	4	2583500	3674800	2234800	4647700	2658100	2163900	2551800	1695800	2278700	2196400	2908600	1738400	2481300	3472200	2527700	2858000	2750900	424220
Q91VD9	NADH-ubiquinone oxidoreductase 75 kDa subunit, mitochondrial	Ndufs1	20	17285000	16488000	7382700	14979000	6207700	3637000	3587600	1235400	3524500	4375700	11256000	1386300	3555100	10146000	6120400	4890500	3496200	424220
Q91WD5	NADH dehydrogenase [ubiquinone] iron-sulfur protein 2, mitochondrial	Ndufs2	15	15956000	13195000	2218300	20489000	2081100	555760	1314400	448838	1717900	7481800	14490000	2405700	7461500	14693000	10303000	6689300	5072100	424220
Q9DCT2	NADH dehydrogenase [ubiquinone] iron-sulfur protein 3, mitochondrial	Ndufs3	11	43044000	41603000	20963000	47269000	23828000	16652000	17861000	16487000	21181000	23014000	38597000	19627000	17934000	31055000	26493000	19501000	19073000	7661800
Q9CXZ1	NADH dehydrogenase [ubiquinone] iron-sulfur protein 4, mitochondrial	Ndufs4	8	33178000	24433000	24585000	34107000	26695000	21182000	25405000	18572000	26177000	16004000	26310000	18022000	12514000	18638000	17587000	14295000	15544000	13820000
Q99LY9	NADH dehydrogenase [ubiquinone] iron-sulfur protein 5;NADH dehydrogenase [ubiquinone] iron-sulfur protein 5, N-terminally processed	Ndufs5	6	20933000	17340000	19124000	20986000	19175000	12157000	15323000	12291000	17277000	11482000	13743000	10674000	8328500	13139000	11918000	10274000	10384000	7552100
P52503	NADH dehydrogenase [ubiquinone] iron-sulfur protein 6, mitochondrial	Ndufs6	8	43911000	31157000	35585000	49969000	28831000	26673000	35836000	26089000	34732000	21523000	36460000	24902000	21963000	19471000	18431000	21910000	22820000	18431000
Q9DC70	NADH dehydrogenase [ubiquinone] iron-sulfur protein 7, mitochondrial	Ndufs7	2	6895900	5276800	1335600	6399800	2069700	1240700	1624300	960630	1807600	3029800	8486100	1440400	3027100	5466900	4370800	2895900	2753300	424220
Q8K3J1	NADH dehydrogenase [ubiquinone] iron-sulfur protein 8, mitochondrial	Ndufs8	6	31355000	33502000	23320000	31038000	22846000	18246000	15353000	13996000	17941000	12527000	19938000	12583000	13365000	18916000	13183000	13443000	15640000	8228500
D3YUM1	NADH dehydrogenase [ubiquinone] flavoprotein 1, mitochondrial	Ndufv1	23	66088000	41760000	37060000	65401000	32325000	34156000	32283000	31693000	49046000	29138000	51716000	34442000	26932000	32256000	27682000	29961000	32515000	19208000
Q9D6J6	NADH dehydrogenase [ubiquinone] flavoprotein 2, mitochondrial	Ndufv2	12	76753000	52021000	52285000	78893000	63305000	49170000	51364000	46472000	77805000	38576000	62098000	49758000	38579000	43242000	37722000	45357000	42385000	30922000
Q8BK30	NADH dehydrogenase [ubiquinone] flavoprotein 3, mitochondrial	Ndufv3	2	29947000	22917000	25871000	36268000	21714000	19982000	26107000	18152000	33853000	14437000	28342000	19701000	16719000	12854000	16315000	16655000	15950000	16560000
Q3U422	NADH dehydrogenase [ubiquinone] flavoprotein 3, mitochondrial (Complex I-9kD) (NADH-ubiquinone oxidoreductase 9 kDa subunit)	Ndufv3	8	6520000	5534300	5930500	6176100	4772500	5314400	5416000	5420100	5611500	4271600	6538200	4941400	3991800	4523000	4220100	3720800	4024700	4768200
Q9DC07	LIM zinc-binding domain-containing Nebulette	Nebl	15	23814000	25564000	28263000	26226000	20078000	21519000	19860000	17323000	17031000	18090000	20820000	18353000	18284000	19167000	21057000	18162000	18718000	14932000
Q8BG18	N-terminal EF-hand calcium-binding protein 1	Necab1	3	2762600	3122900	2030500	2179800	2923600	1731100	1992200	1610300	1534300	3040500	2922800	1393800	2366300	2198400	2829000	2420400	1956200	2010700
Q91ZP9	N-terminal EF-hand calcium-binding protein 2	Necab2	2	4245500	4905700	476301	3567700	2658200	1994400	1982000	2684000	2524500	550676	3943700	1641600	2838300	3955200	2327600	2056500	2722700	1224800
Q9CR95	Adaptin ear-binding coat-associated protein 1	Necap1	11	64309000	58887000	67569000	59894000	61210000	50956000	51502000	47871000	50422000	58779000	54242000	51613000	55446000	58806000	59452000	44877000	57259000	40834000
P29595	NEDD8	Nedd8	4	82311000	92804000	85018000	120990000	121720000	112040000	94339000	88354000	112880000	89255000	96866000	78340000	107150000	133440000	84975000	102820000	121790000	101070000
P19246	Neurofilament heavy polypeptide	Nefh	14	7522600	10486000	5881700	5237000	6121400	4683400	6271600	3957300	2677600	3621600	5747500	3521300	3953100	5175500	4896900	3778400	3365900	3372600
P08551	Neurofilament light polypeptide	Nefl	16	23597000	25331000	16000000	16855000	16729000	15310000	22684000	14539000	8564100	12565000	15573000	13455000	14785000	15945000	18024000	14569000	13378000	16182000
A0A0R4J036	Neurofilament medium polypeptide	Nefm	20	29148000	30439000	26178000	20321000	20486000	20126000	36108000	22979000	21662000	20529000	25970000	22642000	20883000	19377000	24982000	18571000	21656000	28236000
D3Z4T6	Neuronal growth regulator 1	Negr1	9	130050000	100210000	154210000	121650000	159870000	151210000	139470000	107990000	124890000	105400000	98587000	107890000	88603000	94621000	87331000	97446000	121920000	104020000
A0A2R8VHV8	Protein kinase C-binding protein NELL2	Nell2	3	1088000	622818	476301	595154	452748	391724	486551	448838	389148	1096000	577498	503231	592576	1312500	998950	500534	913630	424220
Q9CQ45	Neudesin	Nenf	6	11832000	10124000	12428000	8544700	16053000	14859000	12294000	15649000	14890000	11387000	12816000	13444000	13716000	11015000	13805000	13287000	14351000	15452000
Q810U3	Neurofascin	Nfasc	2	34046000	36927000	26676000	35919000	30307000	24541000	20318000	13895000	21085000	43576000	44895000	17486000	24950000	38959000	32340000	30054000	35303000	18935000
A0A087WPX3	Neurofascin	Nfasc	43	138060000	137960000	107030000	148180000	97936000	99172000	68839000	74172000	73805000	147290000	150070000	101640000	123180000	147350000	145830000	135330000	130510000	62875000
Q9Z1J3	Cysteine desulfurase, mitochondrial	Nfs1	2	510860	3295200	2088100	595154	452748	391724	3189100	448838	389148	550676	4875700	2677300	592576	659321	3707800	500534	2584700	424220
Q9QZ23	NFU1 iron-sulfur cluster scaffold homolog, mitochondrial	Nfu1	4	16213000	19893000	21633000	17816000	21908000	21828000	20572000	17067000	17468000	16690000	18442000	17634000	16154000	17786000	16395000	16597000	16730000	19157000
Q8CHT1	Ephexin-1	Ngef	2	705830	707280	724910	595154	452748	391724	684350	585960	389148	550676	525530	503231	592576	659321	590600	456270	407120	762120
Q8CCH2	NHL repeat-containing protein 3	Nhlrc3	3	1482800	1721900	1930300	1177800	2314600	1507400	486551	2224800	1729600	2248400	2706500	1763900	3403100	1564700	2650300	2415900	2813600	1885800
Q9CRB2	H/ACA ribonucleoprotein complex subunit 2	Nhp2	1	2095000	622818	2272800	2953500	1771400	2583400	1985500	1539100	1899700	1479800	1960900	1955800	2630300	1938700	1413200	2116100	2011200	1011200
Q9D0T1	NHP2-like protein 1;NHP2-like protein 1, N-terminally processed	Nhp2l1	2	4696800	3829800	5007100	595154	2611700	391724	4823200	3207900	3695900	4927200	3912000	4141400	3446800	2591200	4606700	3364900	3607200	3181800
Q9EQ80	NIF3-like protein 1	Nif3l1	13	26399000	29829000	32449000	26603000	31257000	27244000	42688000	40538000	36111000	35877000	31856000	38801000	37813000	28748000	30910000	30593000	35036000	38582000
O55125	Protein NipSnap homolog 1	Nipsnap1	9	69589000	73672000	46299000	68094000	54078000	33326000	28430000	27217000	28521000	68796000	73363000	33148000	56151000	102540000	80832000	53029000	62441000	21767000
Q9CQE1	Protein NipSnap homolog 3B	Nipsnap3b	10	20782000	16231000	20028000	16209000	23261000	25194000	21673000	20163000	25312000	18393000	17256000	18491000	22445000	16672000	14575000	17232000	21365000	23632000
D3Z3I3	Nitrilase 1	Nit1	2	510860	1686200	476301	2562400	452748	391724	1749500	3457200	2871100	2390100	2194700	2507300	3709400	1747500	512069	1725500	2249100	1075100
Q8VDK1	Nitrilase homolog 1	Nit1	15	9239000	13884000	12277000	15592000	9521200	10672000	13902000	15764000	17831000	16720000	15957000	16291000	19085000	15414000	14909000	15850000	15937000	12265000
Q9JHW2	Omega-amidase NIT2	Nit2	8	7656600	6785400	7617000	9651600	4963700	5424700	5695700	6091000	6093500	12940000	11064000	6786100	8325000	9098400	10610000	7247700	9923800	5016600
E9QK34	Neuroligin-1	Nlgn1	3	510860	622818	476301	595154	452748	391724	486551	448838	389148	550676	577498	503231	592576	659321	512069	500534	564720	424220
A2AGI0	Neuroligin-3	Nlgn3	1	1010600	1366900	879930	1283900	1299100	1065600	968340	831830	389148	1035000	1106300	597800	1266500	1365700	1676300	1042700	1207500	847590
P15532	Nucleoside diphosphate kinase A;Nucleoside diphosphate kinase	Nme1	4	245450000	231740000	240190000	240060000	229640000	223000000	178760000	186250000	206210000	213090000	204050000	229590000	223050000	213250000	177940000	193730000	238840000	215570000
Q9WV85	Nucleoside diphosphate kinase 3	Nme3	3	2673500	2994600	2815400	2686900	2670100	2596400	2274900	2271500	1998000	2573300	2908800	2484800	2207100	2488900	2085700	2785100	3026700	2799900
Q9D1X0	Nucleolar protein 3	Nol3	10	22787000	23708000	28944000	26912000	32294000	31476000	32542000	30144000	30070000	23885000	24593000	27592000	26602000	21003000	21205000	26051000	25945000	32128000
A0A286YDA2	Nucleolar and coiled-body phosphoprotein 1	Nolc1	2	1598800	1660900	1417100	1212200	1734100	1714600	1087500	1868100	436670	1905900	1253500	2175200	1444300	1722800	1453100	976390	1448000	1152300
Q99K48	Non-POU domain-containing octamer-binding protein	Nono	9	18781000	25623000	15493000	19335000	11831000	13661000	12373000	11961000	9103700	19011000	22818000	13181000	14180000	20936000	21064000	15480000	13730000	10339000
Q9JKN6	RNA-binding protein Nova-1	Nova1	2	1952600	2409800	1065400	2557800	1368200	819430	1112100	1039000	854940	1720700	1744100	1244700	2015300	1452300	1205500	1723400	1388000	1244900
A0A1W2P872	RNA-binding protein Nova-2	Nova2	4	4241000	4354100	2417900	4119700	3028300	2599900	3266100	2937300	2374700	3702800	3303300	2408900	3748200	3646800	3735300	3627700	3310800	1914500
Q9Z0J0	Epididymal secretory protein E1	Npc2	6	15693000	12933000	18427000	15240000	18116000	20922000	24535000	22518000	20015000	15627000	17311000	19974000	17705000	11942000	14952000	16537000	18687000	27460000
A2AJ23	Neural proliferation differentiation and control protein 1	Npdc1	3	846380	851980	1361200	881640	1602800	982540	1597700	1896800	1161800	1062900	577498	655060	1121000	950950	512069	1778100	1039800	1144200
Q6NSR8	Probable aminopeptidase NPEPL1	Npepl1	7	3838300	2829400	3817500	4760400	5200700	4660400	6254400	5639300	4741100	4458400	3561800	3183100	4655000	2191600	3395500	3791800	6248300	5270400
E9Q039	Puromycin-sensitive aminopeptidase	Npepps	10	5998500	9603400	1092700	4332400	2785300	391724	6850500	448838	2000000	608220	4222500	1755300	3418200	9316100	4891600	3382900	2350500	424220
Q5SQB0	Nucleophosmin	Npm1	9	26764000	27519000	25278000	31721000	26694000	27241000	22873000	23192000	23250000	24838000	23735000	24646000	27768000	29292000	27385000	23307000	26963000	17232000
P97300	Neuroplastin	Nptn	13	828680000	692320000	1103100000	768660000	874070000	932990000	983560000	910790000	882300000	788310000	893510000	859850000	756610000	704990000	737760000	850230000	878820000	1081100000
Q62443	Neuronal pentraxin-1	Nptx1	11	16048000	15799000	13979000	16755000	8250900	9327100	8891400	7632600	10260000	15767000	17732000	12054000	12799000	16537000	16258000	15525000	13556000	6948000
O70340	Neuronal pentraxin-2	Nptx2	1	541710	651430	442240	588140	471670	472570	413660	562480	704950	1026500	673920	557120	746530	1003000	509050	746840	827610	496370
E9PZM8	Neuronal pentraxin receptor	Nptxr	10	19083000	17255000	18916000	19793000	17511000	18746000	15048000	17728000	16795000	22616000	21812000	18580000	22111000	20534000	21753000	24029000	23752000	17295000
P57774	Pro-neuropeptide Y;Neuropeptide Y;C-flanking peptide of NPY	Npy	2	23189000	18439000	24686000	23052000	27285000	29631000	25374000	30973000	32759000	16459000	17521000	24459000	20242000	14743000	13877000	23564000	27671000	36051000
Q64669	NAD(P)H dehydrogenase [quinone] 1	Nqo1	3	5187200	4182500	2668500	5526900	2335100	4991600	2825800	5650300	6026800	6032200	5930200	5135300	7176300	5244600	6738500	7077800	7274300	4203200
Q9JI75	Ribosyldihydronicotinamide dehydrogenase [quinone]	Nqo2	4	3535300	3655400	476301	3280400	452748	1807700	2208400	2399800	2724400	3190100	3913500	4318200	2543400	3625300	3873200	3116700	3406600	2130400
A0A0G2JGP4	GTPase NRas	Nras	1	8585700	7911000	5863900	7268000	6644700	8999400	4226700	5701800	8292300	8465600	7940900	8051800	7818300	9055200	11242000	7491600	8635300	5415300
Q810U4	Neuronal cell adhesion molecule	Nrcam	1	510860	622818	476301	595154	452748	391724	486551	448838	389148	550676	577498	503231	592576	659321	512069	500534	564720	424220
A0A1W2P7Y9	Neuronal cell adhesion molecule	Nrcam	30	59029000	60098000	64154000	56278000	50526000	56439000	48386000	45197000	46002000	56062000	62975000	53106000	53073000	55767000	53532000	56800000	53714000	50096000
P60761	Neurogranin;NEUG(55-78)	Nrgn	1	208910000	143180000	227660000	154210000	220290000	167940000	253180000	164080000	194510000	162290000	172530000	176020000	236210000	130770000	126830000	169760000	208270000	181630000
A0A0N4SUN5	Nuclear receptor-interacting protein 2	Nrip2	2	5177000	5491700	4739000	6692600	5093100	6404600	486551	6318100	4887700	4583500	6360100	8633600	6450100	4783500	6539600	7459800	6995600	3410800
A0A286YCW7	Neuritin	Nrn1	4	17964000	14591000	16449000	15607000	18658000	21593000	17100000	16657000	16435000	12683000	14591000	16128000	10575000	12732000	10334000	14070000	12837000	13382000
Q9CS84	Neurexin-1	Nrxn1	27	32638000	31477000	27016000	33066000	22355000	25039000	21406000	24831000	26990000	36740000	39340000	31188000	34784000	36363000	35715000	34776000	32758000	19212000
P0DI97	Neurexin-1-beta	Nrxn1	1	2289000	3017000	3997300	3511600	1656200	2346300	2198600	2528400	2461000	2277100	3842600	2211800	2519700	2139400	3095100	2516000	2403200	2380500
E9PUM9	Neurexin II	Nrxn2	6	12525000	11645000	10021000	15506000	11430000	13211000	10637000	9972600	13339000	12035000	11559000	13811000	12041000	15750000	14674000	13252000	11982000	9455000
Q6P9K9	Neurexin-3	Nrxn3	33	31586000	30141000	21090000	32580000	19845000	25296000	18494000	24917000	27187000	34519000	36322000	32944000	32670000	37861000	35891000	34073000	34830000	16484000
P46460	Vesicle-fusing ATPase	Nsf	43	32539000	52796000	14791000	35124000	20290000	14969000	28834000	13731000	13269000	29491000	43977000	18651000	29462000	46948000	46000000	32279000	23997000	8964700
Q9CZ44	NSFL1 cofactor p47	Nsfl1c	19	51065000	48094000	50521000	54884000	43202000	42440000	46051000	42803000	40583000	52769000	59882000	49320000	48280000	51095000	51820000	52467000	48025000	42597000
Q9JM14	5(3)-deoxyribonucleotidase, cytosolic type	Nt5c	6	11280000	14177000	9595800	16149000	12291000	11533000	8287900	10797000	6795600	12450000	11169000	10969000	9208300	14292000	15871000	12318000	12373000	8985400
A0A494BBP6	Cytosolic purine 5-nucleotidase	Nt5c2	5	4451400	2809100	719040	3211500	1575700	918880	590300	1253000	1244600	1932500	3389500	1454600	2760800	3737200	2612600	2300200	1467900	852420
Q3UHB1	5-nucleotidase domain-containing protein 3	Nt5dc3	18	7126600	10224000	2839600	16471000	2108200	528860	290150	116440	226450	11437000	14719000	515190	8469000	25419000	13286000	10530000	8024200	120070
Q8VCE6	5(3)-deoxyribonucleotidase, mitochondrial	Nt5m	1	252490	578250	476301	595154	240360	391724	486551	448838	389148	346430	296420	503231	592576	288200	512069	500534	270320	424220
D3Z396	Neurotrimin	Ntm	10	152100000	128890000	190090000	157850000	195200000	167970000	182210000	150280000	159750000	145480000	142050000	150290000	135500000	113630000	119890000	127800000	153660000	139030000
F8WJ51	Netrin-G1	Ntng1	7	10111000	9464200	6160100	10243000	9157800	10707000	9757500	9581500	12628000	11064000	7860900	9455900	8750100	8956200	11423000	9096300	11433000	7096300
V9GX85	Netrin-G2	Ntng2	9	7332600	8103900	8818500	9246500	10470000	9274200	8472500	9948300	8608200	9333200	8502900	9559300	9251500	8269900	7006900	8596500	10766000	10885000
A0A286YDA0	BDNF/NT-3 growth factors receptor	Ntrk2	4	4557400	6427600	3463800	5121000	5212600	5319100	4792600	3075900	3276700	6860600	5784800	4069700	4596100	8179000	6186200	8323600	6087100	4017500
A0A1C7CYU3	Nucleobindin-1	Nucb1	16	21549000	18356000	21782000	19914000	20811000	22247000	21974000	21187000	19741000	18535000	19682000	19998000	17934000	17914000	18810000	18453000	20491000	18901000
Q3UKN6	Nucleobindin-2;Nesfatin-1	Nucb2	5	5079800	3161300	4531900	4230600	4398200	4991400	4467800	4429300	4732500	3425700	4186800	5008800	4042100	4030200	3870200	4760300	4373700	4283900
A0A087WRY3	Nuclear ubiquitous casein and cyclin-dependent kinase substrate 1	Nucks1	1	510860	622818	4074800	595154	452748	3153700	486551	448838	389148	550676	577498	503231	592576	659321	512069	500534	564720	3078800
O35685	Nuclear migration protein nudC	Nudc	15	31779000	29260000	31883000	36633000	28073000	30895000	26480000	32791000	31670000	34998000	34750000	39291000	33428000	30007000	31193000	38983000	35072000	29346000
Q9CQ48	NudC domain-containing protein 2	Nudcd2	3	510860	622818	1607900	595154	1150300	1100900	1448700	448838	389148	550676	1216400	1240000	592576	1073000	512069	500534	564720	1303800
Q8R1N4	NudC domain-containing protein 3	Nudcd3	3	1673200	2727400	1563100	1703800	2509700	1330600	1796000	2021700	1820500	2073100	2020300	1901600	2037900	2912700	2127900	1845300	1589600	1373700
P0C028	Diphosphoinositol polyphosphate phosphohydrolase 3-beta;Diphosphoinositol polyphosphate phosphohydrolase 3-alpha	Nudt11;Nudt10	6	16015000	21764000	21201000	15593000	16636000	20686000	16285000	11566000	6457300	13480000	13544000	10150000	11907000	10061000	15192000	15138000	10505000	12517000
Q8BG93	Probable 8-oxo-dGTP diphosphatase NUDT15	Nudt15	2	510860	622818	1391900	1250300	1040500	1360000	486551	886130	1221800	2045200	1268100	1839100	952900	1255100	512069	500534	564720	424220
A0A087WRE5	U8 snoRNA-decapping enzyme	Nudt16	10	9586200	8618800	12088000	10753000	15537000	13725000	13893000	12126000	12254000	10480000	10669000	13020000	13100000	9209900	10137000	11803000	12678000	16131000
A0A2I3BQ34	8-oxo-dGDP phosphatase NUDT18	Nudt18	1	1401500	1337400	362100	1432100	584020	594350	486551	914950	586350	1195600	1316400	1171300	1126600	1351100	1293100	1007800	608200	308620
Q9CQF3	Cleavage and polyadenylation specificity factor subunit 5	Nudt21	8	31293000	31277000	29618000	34365000	25559000	33504000	23117000	28190000	27523000	28522000	32611000	30510000	29035000	30460000	31876000	30564000	31418000	22577000
I1E4X7	Diphosphoinositol polyphosphate phosphohydrolase 1	Nudt3	1	38389000	29718000	36421000	28848000	34119000	32764000	24676000	35593000	25836000	38968000	36227000	47519000	50677000	42465000	40513000	31593000	28604000	27473000
Q8R2U6	Diphosphoinositol polyphosphate phosphohydrolase 2	Nudt4	1	510860	622818	476301	2440500	3192300	3044900	486551	448838	389148	550676	577498	503231	592576	659321	512069	500534	564720	424220
Q9JKX6	ADP-sugar pyrophosphatase	Nudt5	5	6005100	6062900	9226600	5451400	6811300	7661200	4885000	7816900	7008000	6660600	5428500	7934400	7118900	5802700	5720100	6256000	7130500	9031800
Q9CR24	Nucleoside diphosphate-linked moiety X motif 8, mitochondrial	Nudt8	3	1590800	622818	1721100	2243700	2242800	1725000	1715800	1852900	1647700	1902400	1744700	1674500	592576	2630400	1341700	1726900	1922500	1611700
Q8BVU5	ADP-ribose pyrophosphatase, mitochondrial	Nudt9	7	14806000	12954000	20152000	14316000	16590000	21156000	17776000	16018000	18118000	10616000	14035000	16732000	15348000	10838000	11862000	16164000	15899000	17673000
O08919	Numb-like protein	Numbl	5	5280800	6800100	4626700	3512500	4566300	4900400	4579500	4509500	5496700	5177500	4830300	5021400	2719300	5399800	4141300	4975300	564720	8229800
P59235	Nucleoporin Nup43	Nup43	2	1071100	622818	1471800	595154	2128900	1491800	1923300	2215200	2287000	550676	2293500	1000500	1859400	1059300	1348400	500534	1838900	921640
Q63850	Nuclear pore glycoprotein p62	Nup62	2	510860	890430	476301	1144400	452748	391724	486551	1355100	919080	550676	992630	503231	592576	1552100	512069	500534	564720	968400
P61971	Nuclear transport factor 2	Nutf2	3	11636000	16575000	14024000	11901000	15167000	11667000	14127000	12526000	9235800	9349300	13681000	9526900	9132400	12861000	11774000	10132000	10215000	6832100
P29758	Ornithine aminotransferase, mitochondrial	Oat	18	37516000	33096000	31645000	41090000	32634000	37161000	30867000	36617000	33347000	42038000	38591000	33893000	43347000	39934000	36861000	38637000	37665000	29562000
Q9CRD0	OCIA domain-containing protein 1	Ociad1	14	25110000	24831000	27549000	22952000	28897000	28836000	22929000	25363000	25196000	23670000	23152000	26613000	21452000	22223000	24005000	24994000	25323000	26726000
Q9D8W7	OCIA domain-containing protein 2	Ociad2	5	19907000	20904000	19814000	21311000	15878000	19331000	17261000	21391000	19068000	17503000	21972000	21138000	17680000	17637000	20285000	19127000	16598000	15654000
Q60597	2-oxoglutarate dehydrogenase, mitochondrial	Ogdh	53	151810000	160160000	75293000	160320000	71249000	123560000	88522000	146390000	141210000	167450000	176490000	166090000	162570000	172110000	167090000	146950000	141530000	86002000
B2RXT3	oxoglutarate dehydrogenase (succinyl-transferring) (EC 1.2.4.2)	Ogdhl	37	86287000	93164000	45728000	93311000	40572000	72861000	52299000	83511000	76285000	99972000	96986000	88943000	88567000	99680000	90998000	83006000	82215000	51143000
Q3U0K8	Prolyl 3-hydroxylase OGFOD1	Ogfod1	5	1262200	1329000	512520	978680	282560	375600	514140	479110	467760	1975700	2027500	1710200	4134300	2292500	2299300	2598900	2679000	344090
Q9CZ30	Obg-like ATPase 1	Ola1	18	34433000	30058000	11400000	42086000	12652000	15830000	13035000	11277000	9306600	31915000	37765000	10858000	27069000	51307000	43060000	25173000	17862000	9011300
Q8R357	Noelin	Olfm1	5	14291000	13542000	13631000	13161000	10510000	9433700	7534900	6070700	8718500	12919000	18360000	11357000	12497000	16899000	16762000	15268000	12500000	8294900
A0A1L1SV46	Noelin-2	Olfm2	1	1324300	1651000	1280000	1493600	1477700	1371300	1351900	1234400	1624100	1213400	1384200	503231	1228100	1989400	1633300	1646900	2003400	1239300
G3XA53	Oligodendrocyte-myelin glycoprotein	Omg	9	108010000	90765000	145560000	98871000	117680000	135060000	96679000	104810000	135450000	98346000	80834000	125900000	86263000	93507000	95252000	102490000	117820000	114690000
Q64288	Olfactory marker protein	Omp	8	1520200	4437600	16684000	595154	452748	27593000	486551	448838	389148	550676	577498	503231	592576	659321	512069	500534	564720	424220
H7BX01	Dynamin-like 120 kDa protein, mitochondrial;Dynamin-like 120 kDa protein, form S1	Opa1	9	2768100	13781000	2084100	2596400	1211800	2609200	5599900	448838	2377100	1263300	3709700	503231	2013900	4170100	3981600	1200800	2182500	2078400
Q7M750	Opalin	Opalin	2	8949000	7348300	11643000	8753600	11154000	8692900	11409000	9322500	9693600	9013400	6602700	10108000	8786100	8501200	9138900	7959900	8370600	9475200
G5E8G3	Opioid binding protein/cell adhesion molecule-like	Opcml	2	39704000	23912000	26696000	23809000	38788000	29088000	35049000	27327000	27760000	31517000	36085000	32187000	23849000	27722000	29853000	24263000	38967000	32864000
Q6DFY2	Opioid binding protein/cell adhesion molecule-like	Opcml	8	96367000	70946000	93607000	84633000	108520000	97341000	93063000	80046000	98571000	84621000	71483000	82004000	74294000	70247000	69743000	79055000	86192000	77928000
Q60590	Alpha-1-acid glycoprotein 1	Orm1	2	510860	4289800	3906000	8747900	4140000	3894100	486551	11900000	4678800	5646500	3159200	5503900	4872300	2339500	3341200	4851700	5269600	3896500
Q91XL9	Oxysterol-binding protein-related protein 1;Oxysterol-binding protein	Osbpl1a	3	412870000	327020000	13477000	225340000	97514000	20339000	391760000	68381000	173500000	341840000	444050000	168130000	734890000	605180000	245570000	665740000	576640000	349650000
A0ZV96	Protein OSCP1	Oscp1	3	989250	622818	476301	1210400	823180	391724	486551	448838	963950	550676	577498	503231	1004800	1010800	512069	1105300	564720	424220
Q7TQI3	Ubiquitin thioesterase OTUB1	Otub1	11	47144000	51770000	38504000	38616000	38524000	36154000	38407000	27393000	25034000	33579000	40241000	32373000	34931000	42441000	40865000	35809000	29267000	24945000
Q8K2H2	OTU domain-containing protein 6B	Otud6b	2	1096300	1705100	1194900	1544400	2118600	1023300	486551	781580	1213400	550676	1542100	1212000	1824200	1458900	1621600	1787500	1039300	722280
Q9D0K2	Succinyl-CoA:3-ketoacid coenzyme A transferase 1, mitochondrial;Succinyl-CoA:3-ketoacid-coenzyme A transferase	Oxct1	23	309450000	266820000	308290000	305570000	316330000	334650000	282110000	302010000	309470000	278680000	278490000	292990000	319920000	269640000	279280000	273450000	300680000	322140000
Q4KMM3	Oxidation resistance protein 1	Oxr1	22	14049000	16176000	11279000	13380000	9592500	9136600	9975100	6717000	7429400	12486000	16583000	8963000	10686000	15868000	15813000	11389000	10750000	6228200
Q6P9R2	Serine/threonine-protein kinase OSR1	Oxsr1	2	1187000	1558300	901250	1531300	1939300	906860	1772200	1235100	1147100	1150000	1195000	1268900	1229800	1800700	1473800	1473000	1410600	424220
P09103	Protein disulfide-isomerase	P4hb	20	14921000	19205000	13796000	13736000	11257000	11801000	11396000	8597100	7551300	13620000	14909000	9696400	13645000	14159000	14689000	13132000	9547900	8418100
P50580	Proliferation-associated protein 2G4	Pa2g4	19	30214000	32181000	38194000	32820000	41006000	43712000	38491000	34182000	26817000	35165000	35183000	26521000	31390000	33414000	33374000	35145000	33385000	40899000
P29341	Polyadenylate-binding protein 1;Polyadenylate-binding protein	Pabpc1;Pabpc6	17	34796000	41704000	25695000	31043000	29364000	27539000	19549000	19736000	17605000	25734000	32147000	19584000	26360000	36384000	32839000	26926000	25287000	16882000
G3UY42	Polyadenylate-binding protein 2	Pabpn1;Gm20521	2	5663800	6003100	6876200	5341100	6762800	5802300	5100800	6111700	5944200	8049400	5965300	6782500	6510800	6362800	8079100	7794600	5672100	5677400
Q61644	Protein kinase C and casein kinase substrate in neurons protein 1	Pacsin1	23	192950000	256960000	210940000	179490000	170830000	176950000	130920000	128840000	123570000	162610000	166360000	137170000	153020000	168770000	162790000	149850000	148180000	138010000
Q9WVE8	Protein kinase C and casein kinase substrate in neurons protein 2	Pacsin2	4	5795400	6155500	7897300	6493400	8508400	6774600	5112300	5656000	5373500	6195100	4063600	5083900	9079800	6706400	5324100	5593100	4596500	7032200
Q08642	Protein-arginine deiminase type-2	Padi2	6	510860	1390000	476301	1871900	452748	391724	486551	448838	389148	2304500	2194400	503231	1865400	2696300	1770400	2163300	2120300	424220
P63005	Platelet-activating factor acetylhydrolase IB subunit alpha	Pafah1b1	26	224670000	212370000	250920000	242440000	182890000	211360000	158140000	163240000	171950000	221830000	245490000	195370000	236510000	199470000	208790000	226400000	216040000	184260000
Q61206	Platelet-activating factor acetylhydrolase IB subunit beta	Pafah1b2	8	154340000	194950000	207250000	155740000	212070000	175570000	132560000	144970000	155310000	157210000	127020000	128640000	190200000	182530000	126030000	150320000	157580000	147640000
Q61205	Platelet-activating factor acetylhydrolase IB subunit gamma	Pafah1b3	11	31921000	28892000	34856000	28377000	28759000	34046000	38358000	44213000	38395000	33986000	34630000	41690000	41321000	32278000	30086000	31297000	30935000	36176000
Q9DCL9	Multifunctional protein ADE2;Phosphoribosylaminoimidazole-succinocarboxamide synthase;Phosphoribosylaminoimidazole carboxylase	Paics	12	10034000	11848000	5775500	7104000	5538100	5076300	3683900	3293100	2849500	5350000	4945900	4738500	5243400	6339400	5902200	5068000	4292800	2401300
D3Z3J6	Polyadenylate-binding protein-interacting protein 1	Paip1	4	4449800	4919400	3606800	5258600	5806400	5846100	3617400	1774300	2971500	3817900	4364200	2837200	3064500	4789400	2841100	3143800	2806000	2375700
G5E884	Non-specific serine/threonine protein kinase;Serine/threonine-protein kinase PAK 1	Pak1	16	23577000	29448000	20943000	19001000	19560000	18088000	19913000	15203000	14289000	20701000	22631000	17192000	17161000	22438000	22946000	17667000	15257000	13384000
Q8CIN4	Serine/threonine-protein kinase PAK 2;PAK-2p27;PAK-2p34	Pak2	1	1955100	2191500	2090500	2544000	2895200	2479900	486551	1781000	389148	2178900	2290100	1493500	1440000	659321	2453000	2110200	2622600	2113600
Q61036	Serine/threonine-protein kinase PAK 3	Pak3	2	8626700	6616800	8345500	8520000	10469000	8502900	8655400	9909200	389148	7372500	7145800	503231	9107700	6580200	11057000	11312000	10176000	424220
Q9Z0P4	Paralemmin-1	Palm	17	169500000	147910000	218860000	150190000	205820000	202900000	207800000	177410000	182260000	151040000	161550000	173870000	145660000	143220000	155710000	166290000	183510000	217370000
Q8BR92	Paralemmin-2	Palm2	7	13673000	16058000	17204000	12903000	16298000	18621000	16219000	16153000	14257000	14130000	13954000	12480000	11050000	12707000	14657000	13059000	12078000	13155000
Q9JHU2	Palmdelphin	Palmd	2	3181200	3246900	4003200	2984500	4190100	3393100	2909200	3058100	2553500	3312300	3136300	2575500	4039300	2724400	512069	4108700	3647400	3358300
F8VQA4	Peptidyl-glycine alpha-amidating monooxygenase;Peptidylglycine alpha-hydroxylating monooxygenase;Peptidyl-alpha-hydroxyglycine alpha-amidating lyase	Pam	15	11838000	9022600	9293000	11070000	6563400	8673500	6730200	7378200	9274000	14574000	11652000	11205000	10940000	12169000	12499000	11385000	13239000	6784900
Q9CQV1	Mitochondrial import inner membrane translocase subunit TIM16	Pam16	4	9844400	8329700	9800500	8908900	9680900	8864200	8905800	9677800	7471500	8884000	9676800	8718100	7223400	6926200	8604900	8708800	9623400	9416700
Q99LX0	Protein deglycase DJ-1	Park7	15	169780000	172940000	228350000	203710000	225920000	219560000	212770000	244890000	227020000	191330000	203660000	237110000	210120000	188520000	189990000	224160000	242630000	258280000
Q9D0B6	Protein PBDC1	Pbdc1	4	5024400	6228700	5273200	5351200	5134000	4513000	4835800	3983000	3972500	5382800	4467200	4377900	4908300	4152500	5746000	3542500	4918500	3968400
P61458	Pterin-4-alpha-carbinolamine dehydratase	Pcbd1	4	18676000	16033000	22302000	15780000	23826000	26968000	23086000	24304000	29257000	21594000	20796000	29051000	23781000	21839000	17661000	27791000	25060000	37029000
A0A0R4J1R7	Pterin-4-alpha-carbinolamine dehydratase 2	Pcbd2	2	510860	622818	5748400	595154	452748	391724	486551	5465000	7752200	550676	577498	5597300	6499400	659321	512069	500534	564720	8772300
P60335	Poly(rC)-binding protein 1	Pcbp1	6	18299000	27959000	16989000	18522000	17015000	14730000	15763000	12058000	11334000	16436000	15023000	13098000	14886000	18489000	18844000	15266000	13068000	13057000
Q61990	Poly(rC)-binding protein 2	Pcbp2	10	14138000	18079000	13491000	15559000	12140000	12484000	12488000	11898000	11191000	11845000	15494000	11059000	12847000	17150000	15903000	13503000	11795000	9116700
P57722	Poly(rC)-binding protein 3	Pcbp3	2	2884800	5033600	2915000	3799200	3831900	4271100	4659800	3199800	3400200	4561200	4062200	5621000	4014900	4414700	3544400	5115400	3321400	2670700
Q91ZA3	Propionyl-CoA carboxylase alpha chain, mitochondrial	Pcca	2	620400	493320	476301	595154	452748	391724	486551	448838	389148	550676	577498	503231	592576	659321	512069	500534	564720	424220
Q99MN9	Propionyl-CoA carboxylase beta chain, mitochondrial	Pccb	22	17992000	20317000	8435700	20883000	5646000	8379000	4439900	11981000	12269000	25206000	21426000	20624000	19333000	22746000	24790000	19685000	18018000	4608700
F7BJK1	Protocadherin 1	Pcdh1	2	23126000	23367000	15257000	14435000	18001000	21308000	17327000	13675000	21568000	18372000	13450000	18932000	18165000	21005000	23385000	17751000	20608000	20873000
Q8CFX3	Protocadherin 1	Pcdh1	13	17617000	19438000	16086000	16028000	15738000	14659000	12443000	11887000	11806000	14461000	15219000	12778000	14237000	16287000	16993000	15561000	14776000	13774000
E9Q2S0	Protocadherin 7	Pcdh7	3	1998100	3753400	3294100	595154	2032700	391724	2039300	2509600	389148	550676	2085600	503231	2608500	2664000	2978400	2388700	2508300	1596600
Q9QYX7	Protein piccolo	Pclo	26	8234400	11430000	12118000	11080000	8683200	11607000	13706000	12599000	12184000	9889900	12125000	11439000	10036000	9442200	12045000	9338700	9376400	9612300
F7D432	Protein-L-isoaspartate O-methyltransferase;Protein-L-isoaspartate(D-aspartate) O-methyltransferase	Pcmt1	15	139900000	122660000	94438000	150400000	65861000	71396000	62545000	111400000	129990000	146910000	150310000	183190000	134480000	142050000	145160000	135610000	113380000	54482000
Q6P8I4	PEST proteolytic signal-containing nuclear protein	Pcnp	4	8170200	8708300	9169700	9035400	10142000	11260000	11288000	9620600	10160000	8356800	9189400	8561900	6964100	6473700	7609500	8997400	8335500	12552000
A8IK50	Purkinje cell protein 2	Pcp2	3	510860	622818	476301	3456300	452748	391724	4176700	8861200	1847100	550676	577498	503231	4744300	2013600	512069	500534	564720	424220
Q6W8Q3	Purkinje cell protein 4-like protein 1	Pcp4l1	3	36333000	29073000	66969000	36501000	61296000	45788000	51216000	52879000	48163000	63916000	38746000	52276000	54296000	36181000	47751000	45250000	58056000	73043000
P63239	Neuroendocrine convertase 1	Pcsk1	4	2705200	1871500	2332300	2611200	4195100	3153900	3400900	3642200	3534300	3739200	2662100	3018900	2763300	2455400	2692300	3492600	2963700	3938100
Q9QXV0	ProSAAS;KEP;Big SAAS;Little SAAS;Big PEN-LEN;PEN;PEN-20;PEN-19;Little LEN;Big LEN	Pcsk1n	13	219320000	188590000	267740000	201100000	267680000	279100000	281440000	268840000	235770000	204940000	202480000	238430000	215310000	183410000	171450000	237860000	226350000	306770000
P21661	Neuroendocrine convertase 2	Pcsk2	10	6617100	5932600	7144300	6904000	5069200	4809900	3909400	3629900	3446600	5925800	5920600	4131100	6048300	6675100	6767800	6140400	5178500	5634600
G5E8R3	Pyruvate carboxylase;Pyruvate carboxylase, mitochondrial	Pcx;Pc	12	5899400	6706800	476301	2704000	1147400	753970	1903000	287620	308270	402040	4138100	525570	2129400	5136100	4197500	2568900	1779000	424220
Q9CQF9	Prenylcysteine oxidase	Pcyox1	16	14126000	11733000	3497900	16262000	5176400	6068000	2941300	5154000	5265400	16354000	17831000	8722200	13800000	17259000	15277000	14933000	14306000	3440100
Q8C7K6	Prenylcysteine oxidase-like	Pcyox1l	1	1564000	1538200	754180	1963200	566500	391724	486551	448838	389148	1152200	1991200	523650	1408900	3154200	1574400	1757300	1818100	424220
Q811Q9	Choline-phosphate cytidylyltransferase B	Pcyt1b	3	1222500	1462600	476301	1388500	1588800	2499000	1340200	2233900	1136000	1410900	2422700	1357300	1375900	1372300	1229400	1467900	1159900	1286800
A2ABY3	Ethanolamine-phosphate cytidylyltransferase	Pcyt2	12	7522900	11319000	10838000	12900000	7616200	7915000	7812100	10232000	11426000	15932000	16581000	13913000	14522000	14442000	16095000	13958000	12568000	8368700
Q3UHX2	28 kDa heat- and acid-stable phosphoprotein	Pdap1	5	42445000	31908000	45814000	37320000	56573000	54017000	50492000	50227000	47879000	39004000	38775000	44968000	39317000	34275000	36876000	49235000	48427000	64786000
Q8VE70	Programmed cell death protein 10	Pdcd10	6	12551000	16532000	16399000	15757000	19806000	18120000	15678000	14409000	12323000	14420000	13448000	14372000	13081000	16617000	13100000	13395000	12841000	11308000
P56812	Programmed cell death protein 5	Pdcd5	5	49295000	45187000	53553000	52511000	70840000	54336000	57571000	62613000	66663000	53218000	56122000	62090000	55495000	49692000	50713000	56215000	55874000	61366000
P12815	Programmed cell death protein 6	Pdcd6	11	31341000	33732000	42616000	35672000	46690000	47315000	41841000	46933000	35617000	31892000	30165000	34897000	33306000	35549000	32713000	34331000	37892000	42120000
Q8BFQ8	Parkinson disease 7 domain-containing protein 1	Pddc1	7	27760000	32934000	34538000	26547000	48491000	33742000	43636000	39452000	36232000	32610000	29929000	38166000	37334000	30167000	27769000	29173000	36683000	38507000
Q61481	Calcium/calmodulin-dependent 3,5-cyclic nucleotide phosphodiesterase 1A	Pde1a	16	14082000	14224000	5005400	12307000	7679400	10023000	5681500	6961100	7467300	13497000	15102000	9563400	10179000	15388000	15015000	11880000	11946000	6230900
Q6PDS5	Calcium/calmodulin-dependent 3,5-cyclic nucleotide phosphodiesterase 1B	Pde1b	10	3965900	7211100	877480	4813000	3484500	2823500	3269700	2031000	2454800	5192300	7249900	2944200	4479600	6724600	7683500	5566600	3943000	1783000
O55057	Retinal rod rhodopsin-sensitive cGMP 3,5-cyclic phosphodiesterase subunit delta	Pde6d	4	15983000	13462000	21399000	16882000	33008000	25881000	29956000	24342000	29147000	18704000	17033000	21930000	21785000	17075000	18243000	22705000	24080000	28511000
P35486	Pyruvate dehydrogenase E1 component subunit alpha, somatic form, mitochondrial	Pdha1	17	54025000	68730000	27052000	48749000	34128000	29959000	43721000	39703000	34206000	57545000	60339000	41362000	53432000	60133000	67525000	54194000	52592000	36511000
Q9D051	Pyruvate dehydrogenase E1 component subunit beta, mitochondrial	Pdhb	16	58221000	80332000	28789000	61984000	39415000	31409000	44333000	41583000	32270000	63485000	70247000	45927000	55336000	75231000	75294000	61211000	60078000	34611000
Q8BKZ9	Pyruvate dehydrogenase protein X component, mitochondrial	Pdhx	10	20469000	27087000	20671000	21123000	21317000	24402000	16125000	16168000	15031000	19514000	15607000	15861000	16753000	16965000	18500000	17440000	17807000	17528000
P27773	Protein disulfide-isomerase A3	Pdia3	29	26589000	38378000	23738000	27252000	22872000	24151000	21788000	18279000	17826000	26798000	31411000	20579000	23574000	30496000	27751000	25652000	22289000	17337000
A0A0R4J0Z1	Protein disulfide-isomerase A4	Pdia4	3	1637100	3015800	1180100	1691400	1191000	1558300	1006300	1345300	1060900	1599600	2310400	1258400	1436200	2053500	2025700	1488300	1265900	981100
Q3TML0	Protein disulfide-isomerase A6	Pdia6	7	6864200	9386800	6530600	7420000	7222200	6340300	5406700	4865100	3600400	8355800	8239600	5359300	5632200	7639700	7444600	6153300	5461400	5575100
Q9JK42	[Pyruvate dehydrogenase (acetyl-transferring)] kinase isozyme 2, mitochondrial	Pdk2	2	5058700	3283800	3298400	5313200	452748	3766800	486551	3361500	3623300	3821400	2268000	3369600	4328100	4103000	3136200	4514000	4358700	424220
Q922H2	[Pyruvate dehydrogenase (acetyl-transferring)] kinase isozyme 3, mitochondrial	Pdk3	11	17207000	12230000	6003800	13677000	8582000	8203100	4993700	7019400	7683700	12662000	9431200	12795000	10123000	13336000	12252000	14346000	10744000	7073800
S4R1V0	PDZ and LIM domain protein 1	Pdlim1	4	3282200	5853500	3319000	4250700	4972900	2998300	3575300	3643800	4207000	3230900	3924500	4730000	6645300	3910500	3470200	4629600	5281700	3088700
D9J2Z9	PDZ and LIM domain protein 5	Pdlim5	3	1146800	1308900	476301	1902600	397090	396060	825620	760300	389148	628960	887720	783630	1452400	1252200	928150	974250	647800	475950
A2AJP9	[Pyruvate dehydrogenase [acetyl-transferring]]-phosphatase 1, mitochondrial	Pdp1	12	4475700	4151200	476301	4641100	809500	358590	486551	1079900	2732700	5591000	8966100	7999000	5247600	9183500	4751000	4672600	2418800	424220
Q8K183	Pyridoxal kinase	Pdxk	15	259730000	218010000	291190000	234410000	328980000	288350000	288550000	291850000	288350000	216070000	250270000	276540000	255750000	218160000	207170000	249120000	260790000	336450000
P60487	Pyridoxal phosphate phosphatase	Pdxp	16	14339000	20658000	9303800	18021000	11361000	6698300	10023000	9684300	13055000	41309000	27614000	13558000	33893000	28813000	33683000	21663000	31507000	6518600
O35852	Proenkephalin-B;Alpha-neoendorphin;Beta-neoendorphin;Big dynorphin;Dynorphin A(1-17);Dynorphin A(1-13);Dynorphin A(1-8);Leu-enkephalin;Rimorphin;Leumorphin	Pdyn	4	3573300	4697900	7649700	3683000	7545200	6002000	6807900	10740000	8981700	7159300	6188300	5812100	6606400	2698700	5127800	5128200	8220900	10017000
Q62048	Astrocytic phosphoprotein PEA-15	Pea15;Pea15a	6	96488000	85310000	100760000	79894000	117770000	95502000	101090000	86244000	79149000	79701000	86346000	93027000	87452000	77016000	79904000	82014000	93661000	93122000
P70296	Phosphatidylethanolamine-binding protein 1;Hippocampal cholinergic neurostimulating peptide	Pebp1	18	1237400000	934150000	669520000	1072500000	638300000	887140000	492430000	777830000	965290000	1019600000	1079400000	1168100000	1052900000	1107300000	977310000	1046500000	927230000	521500000
Q8BFY6	Peflin	Pef1	4	5478300	8286800	6012400	7584100	6422700	5519800	6540900	5472800	4753200	6930300	4488600	5187600	6597800	7573900	6813600	4881100	5032200	4313600
P22005	Proenkephalin-A;Synenkephalin;Met-enkephalin;PENK(114-133);PENK(143-184);Met-enkephalin-Arg-Ser-Leu;Leu-enkephalin;PENK(238-259);Met-enkephalin-Arg-Phe	Penk	4	19671000	12165000	19189000	14998000	18602000	19573000	19201000	26694000	26751000	19589000	17539000	20249000	18022000	17508000	16633000	17990000	17952000	19527000
Q11136	Xaa-Pro dipeptidase	Pepd	15	24805000	22145000	29958000	25274000	37308000	36776000	36748000	37396000	36467000	25654000	25538000	32251000	29062000	26532000	23282000	29065000	31457000	35380000
P0DJF2	Protein PET117 homolog, mitochondrial	Pet117	2	7709100	2846500	3443700	3418700	5516300	3836200	5911400	4826500	3482600	2272100	3140700	3016600	3438500	4143300	2470200	3354400	4186000	4805200
Q9R0A0	Peroxisomal membrane protein PEX14	Pex14	6	11497000	13640000	14220000	11324000	15369000	15555000	13735000	13974000	12045000	10661000	11109000	12044000	10786000	13591000	9797000	12746000	11481000	11901000
Q8VCI5	Peroxisomal biogenesis factor 19	Pex19	7	7651300	8908400	8216200	7551800	7230900	9212900	7562100	6450700	7556700	6770000	5969600	8955700	7736600	7153800	6933700	7164000	6801000	8977400
F8SLP9	PEX5-related protein	Pex5l	1	289950	356250	476301	286790	452748	391724	486551	448838	389148	327390	251640	503231	325400	254570	392910	500534	564720	424220
B7ZNK8	Peroxisomal targeting signal 2 receptor	Pex7	1	510860	622818	476301	595154	452748	4634200	2148000	2940000	389148	550676	2154100	4726600	592576	659321	1876600	500534	2154600	2843400
Q9Z126	Platelet factor 4	Pf4	2	5335500	622818	3458500	3209600	3157000	4150100	9804300	8497200	22643000	5116700	5146200	9057900	7522500	7873800	3191400	7695500	5211100	14452000
Q5SUR0	Phosphoribosylformylglycinamidine synthase	Pfas	7	2244200	2752200	1442200	2591400	1283100	1520800	486551	448838	389148	3729700	2282700	503231	2250700	3601000	2374100	1598200	1650000	424220
Q9CQF7	Prefoldin subunit 1	Pfdn1	7	41687000	37515000	55708000	39698000	56307000	58681000	47036000	49480000	48261000	37396000	34955000	48911000	41917000	39412000	39714000	41558000	50735000	67147000
O70591	Prefoldin subunit 2	Pfdn2	10	54363000	50275000	63049000	58749000	61501000	64214000	63292000	60952000	53685000	53274000	55537000	66144000	54924000	49864000	50147000	56466000	61138000	65664000
E9Q6U4	Prefoldin subunit 4	Pfdn4	3	23888000	27975000	40429000	38050000	35868000	35089000	46937000	43389000	30219000	26489000	32628000	35524000	33320000	19380000	24670000	24605000	41186000	50423000
Q9WU28	Prefoldin subunit 5	Pfdn5	9	43228000	37811000	52358000	44568000	61622000	55261000	54832000	53224000	52471000	45781000	43260000	50844000	48488000	38206000	36871000	46888000	48463000	54370000
Q03958	Prefoldin subunit 6	Pfdn6	7	38542000	35805000	46544000	44231000	61095000	52208000	45939000	49061000	51478000	39892000	37175000	45698000	44967000	41142000	37490000	42122000	42198000	57806000
P70265	6-phosphofructo-2-kinase/fructose-2,6-bisphosphatase 2;6-phosphofructo-2-kinase;Fructose-2,6-bisphosphatase	Pfkfb2	3	510860	2022200	1589900	1625800	452748	391724	1652800	1260300	389148	2555200	1945300	503231	2674700	3013800	1516900	2995600	2213700	424220
P12382	ATP-dependent 6-phosphofructokinase, liver type	Pfkl	20	14473000	26609000	15786000	20120000	15604000	19063000	18753000	37524000	25080000	42477000	33559000	34847000	43165000	41001000	45912000	31351000	24575000	20800000
P47857	ATP-dependent 6-phosphofructokinase, muscle type	Pfkm	29	26764000	37482000	13567000	36324000	14233000	14596000	16473000	21627000	24646000	57805000	48240000	38789000	49624000	55240000	62094000	42015000	33748000	9928300
Q9WUA3	ATP-dependent 6-phosphofructokinase, platelet type;ATP-dependent 6-phosphofructokinase	Pfkp	35	38514000	59013000	47997000	61639000	39531000	56322000	56258000	99046000	74073000	107900000	88811000	101200000	102160000	88038000	104070000	82617000	68596000	60483000
Q9JJV2	Profilin-2;Profilin	Pfn2	6	167850000	157230000	105270000	205110000	107650000	123360000	92854000	183120000	172030000	234180000	235590000	263200000	243220000	247690000	296110000	186690000	194870000	91835000
Q9DBJ1	Phosphoglycerate mutase 1	Pgam1	18	1961200000	1581600000	2422700000	1876000000	2562400000	2487600000	2281700000	2400500000	2665600000	1874000000	1753900000	2325900000	2148900000	1650400000	1722200000	1955700000	2075300000	2923100000
O70250	Phosphoglycerate mutase 2	Pgam2	11	16242000	17181000	19110000	14487000	21315000	19636000	30368000	26493000	25509000	19852000	19142000	28155000	26892000	22673000	16396000	27010000	28784000	33146000
Q8BX10	Serine/threonine-protein phosphatase PGAM5, mitochondrial	Pgam5	11	11866000	12709000	17031000	14399000	13541000	15306000	13939000	13260000	10277000	9900200	9743000	13101000	9447900	9246100	12445000	11025000	11267000	12779000
Q9DCD0	6-phosphogluconate dehydrogenase, decarboxylating	Pgd	3	2874100	4846700	2994900	2309900	3123900	3439300	4335300	5531400	2884400	2240100	3278400	503231	1837600	2044500	4925200	4002400	3196900	4586000
P09411	Phosphoglycerate kinase 1;Phosphoglycerate kinase	Pgk1	31	456430000	560740000	335200000	615610000	286850000	340260000	192280000	329840000	332370000	629270000	628100000	435460000	539530000	692470000	681070000	475700000	461260000	158430000
Q9CQ60	6-phosphogluconolactonase	Pgls	8	3980000	4271300	4100500	4140000	4215300	4135200	4539700	3584100	3536600	3867000	4600500	3503200	4026100	5203200	6476200	4055600	3403900	2914600
Q9D0F9	Phosphoglucomutase-1	Pgm1;Pgm2	31	83374000	75485000	93827000	86690000	75431000	102200000	75232000	104330000	97237000	86406000	89908000	117050000	104820000	91698000	87622000	98457000	92034000	86880000
Q8CAA7	Glucose 1,6-bisphosphate synthase	Pgm2l1	5	2646400	2496600	1135600	1660900	452748	391724	1565200	448838	1044600	1429100	1615000	1095400	2045400	1960000	2348300	2037400	1500600	424220
Q8BWW3	Phosphoacetylglucosamine mutase	Pgm3	3	2994000	2012600	1325700	1611900	2595000	2212500	2347600	1753300	2009600	1907600	2243300	1842000	1789900	2375100	1590700	1843400	2261800	1897000
Q8CHP8	Phosphoglycolate phosphatase	Pgp	16	56060000	60816000	57606000	67113000	53881000	41598000	42324000	47468000	57257000	82177000	75717000	78260000	75957000	70907000	72477000	80217000	78238000	45469000
O55022	Membrane-associated progesterone receptor component 1	Pgrmc1	12	84959000	90972000	110790000	81290000	96189000	99952000	88844000	95225000	97346000	94639000	83250000	93130000	93533000	88612000	89132000	91845000	96923000	99559000
Q80UU9	Membrane-associated progesterone receptor component 2	Pgrmc2	3	8178700	6446400	9728000	5973000	5992100	6490000	7060500	6085600	7854000	5906700	8277100	5226700	6066800	7716300	8429400	8566500	5340900	5733800
Q2M3X8	Phosphatase and actin regulator 1;Phosphatase and actin regulator	Phactr1	6	5295000	6495100	5864600	5061300	4622500	5710100	3584000	3353500	3570200	4420400	5803200	4450100	3418800	5460600	5921900	3347500	4429600	3312100
Q8BYK5	Phosphatase and actin regulator 3;Phosphatase and actin regulator	Phactr3	2	58632000	622818	53081000	595154	37034000	46286000	43745000	448838	35957000	50710000	577498	39370000	48733000	61567000	63997000	48784000	45317000	424220
P67778	Prohibitin	Phb	5	9286900	4559200	4050100	6429800	4550400	6559200	5244600	6310800	6332600	5346200	7832500	503231	4013500	6195700	4197500	500534	564720	424220
P83870	PHD finger-like domain-containing protein 5A	Phf5a	3	4180600	4295600	5698600	4301000	3536900	5573300	4041100	4752600	3916600	4087400	577498	4708400	4398900	4287200	512069	500534	564720	424220
Q61753	D-3-phosphoglycerate dehydrogenase	Phgdh	4	9482300	12636000	3743400	7334700	4383200	4001000	9253500	448838	4171600	6411200	6526700	2928400	6702600	8334200	8304300	5803800	7241100	4266600
Q9DAK9	14 kDa phosphohistidine phosphatase	Phpt1	8	44073000	41771000	55828000	56790000	41529000	47683000	35634000	42827000	44284000	52740000	58140000	58495000	55892000	44601000	50348000	60699000	50020000	36619000
Q8K0S0	Phytanoyl-CoA hydroxylase-interacting protein	Phyhip	14	27974000	38103000	17202000	44012000	15339000	16573000	13693000	11989000	10312000	39683000	45440000	16108000	30889000	47885000	40570000	30734000	25958000	11406000
Q8BGT8	Phytanoyl-CoA hydroxylase-interacting protein-like	Phyhipl	7	4656700	9677700	2005000	4024700	1973300	1836800	3630100	1692700	2056200	8084600	8035700	1923900	4723400	11913000	7291100	5653600	3641300	1100300
A0A0N4SVY3	PILR alpha-associated neural protein	Pianp	3	10313000	10610000	14731000	11888000	8558000	13081000	13292000	13308000	10980000	10748000	9600800	12387000	11440000	9581800	512069	10631000	14658000	14592000
Q7M6Y3	Phosphatidylinositol-binding clathrin assembly protein	Picalm	3	7666800	5023200	7674100	5633600	6282700	5312400	7430500	9125600	10275000	6227700	8784200	8435200	5697100	4663500	8390500	5447400	6250100	8727000
E9QAC6	Galectin;PRKCA-binding protein	Pick1	1	1210100	1748500	476301	1591800	788900	1168500	486551	448838	1137800	1210600	1129700	1041900	1297900	1673500	1238200	1374800	564720	408220
Q9QUR7	Peptidyl-prolyl cis-trans isomerase NIMA-interacting 1	Pin1	8	38102000	41986000	53742000	40680000	51655000	48093000	48541000	47236000	42498000	46623000	39907000	51817000	52229000	44808000	42407000	39836000	48445000	51934000
O70172	Phosphatidylinositol 5-phosphate 4-kinase type-2 alpha	Pip4k2a	3	5118100	8358200	2064600	4421800	3162700	2983300	2574500	2623400	2017500	4976500	4671200	4019800	4949700	6818200	5413000	5175500	3273500	1454300
Q80XI4	Phosphatidylinositol 5-phosphate 4-kinase type-2 beta	Pip4k2b	7	11899000	15218000	6903100	9201500	6268300	6725500	5893000	5060500	4480000	8924800	13431000	6029400	8964300	12884000	10811000	8798200	7715900	4537400
Q91XU3	Phosphatidylinositol 5-phosphate 4-kinase type-2 gamma	Pip4k2c	9	9690800	7054000	999510	4108600	1810100	1406700	758410	1318400	1179900	4811800	4076400	1372100	3222000	9111900	5623000	3880500	2622800	424220
F8WHW6	Phosphatidylinositol 4-phosphate 5-kinase type-1 gamma	Pip5k1c	9	10081000	6429700	4900400	5132100	5979000	4655800	11100000	9174300	9480100	7829900	9341600	6922200	6518700	6640600	8630200	6284000	9271800	10029000
A2AIH8	Pirin	Pir	4	3426600	3340700	3561000	2689500	3497500	3564500	3589000	3675600	3461200	3625800	3594500	3354900	3404900	3167200	3202100	3376500	3960200	3905600
Q8BWR2	PITH domain-containing protein 1	Pithd1	11	19066000	17567000	22225000	18934000	22744000	22228000	23323000	20772000	18490000	16520000	18612000	20004000	19646000	13712000	15112000	17449000	20735000	20142000
P53810	Phosphatidylinositol transfer protein alpha isoform	Pitpna	24	161680000	137680000	96803000	168360000	66605000	87255000	60504000	93921000	124440000	176010000	182180000	170550000	165440000	173550000	179980000	177090000	130550000	62369000
Q8JZZ5	Phosphatidylinositol transfer protein beta isoform	Pitpnb	12	14623000	10571000	6796200	14550000	5161600	6518800	5717000	7341500	7891800	14494000	15981000	10625000	14394000	14678000	14663000	16091000	9696600	4633100
Q8K4R4	Cytoplasmic phosphatidylinositol transfer protein 1	Pitpnc1	8	27420000	20905000	5623800	23847000	5833800	12165000	5257800	8288000	9513800	27819000	25637000	14763000	15487000	28360000	23730000	16807000	13465000	4886300
Q8K411	Presequence protease, mitochondrial	Pitrm1	19	16757000	14925000	15669000	15195000	13539000	13797000	12987000	12921000	14956000	15991000	17529000	13471000	14316000	15850000	13315000	15933000	17705000	12641000
Q80U04	E3 ubiquitin-protein ligase Praja-2;E3 ubiquitin-protein ligase Praja-1	Pja2;Pja1	2	328850	566590	457460	424300	244510	413030	508020	248300	297780	264250	422820	283890	359500	659321	403170	387030	237420	258840
P63248	cAMP-dependent protein kinase inhibitor alpha	Pkia	3	24036000	22328000	32393000	24501000	34209000	30609000	31902000	31106000	27434000	21483000	25754000	25831000	23759000	19869000	21412000	19056000	28028000	35052000
Q3TZU5	cAMP-dependent protein kinase inhibitor beta	Pkib	2	3363400	622818	2964400	4130800	3280600	2879400	2925200	448838	3859300	550676	2406300	2536900	3027900	659321	2820200	500534	564720	424220
B7ZC21	cAMP-dependent protein kinase inhibitor gamma	Pkig	1	10858000	9515400	16150000	7627500	15947000	16577000	12447000	12260000	15706000	9727200	7904900	13149000	12236000	9911100	8295700	11127000	10592000	17681000
P52480	Pyruvate kinase PKM	Pkm	43	1447800000	1369200000	500850000	1195900000	550440000	826980000	2000000000	2844100000	2851300000	3009900000	2608400000	2814600000	2816700000	2330900000	2310200000	2670200000	2848200000	2909800000
A0A0G2JH03	Group XIIA secretory phospholipase A2	Pla2g12a	1	457680	622818	509470	531440	583310	771690	566330	515120	425660	619870	468120	522990	492430	659321	397220	422240	383400	424220
A0A1D5RLZ5	Group XV phospholipase A2	Pla2g15	2	3380700	2019500	476301	3144200	452748	1881600	486551	3063500	3584800	3193100	577498	3637100	3149700	3207600	2929700	3543300	4316900	424220
Q8R3U1	HRAS-like suppressor 3	Pla2g16	3	5602400	4604400	2916700	4100600	2704500	4743200	7003500	4053000	3790600	3808500	3774700	4773300	5006000	4315000	4029200	4970100	3937200	424220
Q3TCN2	Putative phospholipase B-like 2;Putative phospholipase B-like 2 28 kDa form;Putative phospholipase B-like 2 40 kDa form;Putative phospholipase B-like 2 15 kDa form	Plbd2	10	16969000	14231000	16035000	18269000	23378000	19208000	19022000	21115000	20851000	17687000	17355000	17819000	19696000	14552000	15209000	19265000	17505000	23685000
Q9Z1B3	1-phosphatidylinositol 4,5-bisphosphate phosphodiesterase beta-1	Plcb1	29	11933000	13970000	4150500	11324000	6693300	5212300	6206200	5403800	5102800	9569500	12253000	4958100	8201600	14453000	12650000	8068200	8459100	3650000
H3BIW6	Phosphoinositide phospholipase C;1-phosphatidylinositol 4,5-bisphosphate phosphodiesterase eta-2	Plch2	6	2142700	3850700	2477700	3463100	452748	1262200	1130100	448838	389148	2847300	3557300	503231	2360300	4609200	4828100	2520400	2055700	424220
O35405	Phospholipase D3	Pld3	11	72942000	62661000	76798000	77589000	99534000	81075000	67736000	67035000	74816000	64056000	60463000	59391000	87580000	75951000	68491000	64367000	78235000	77718000
P20918	Plasminogen;Plasmin heavy chain A;Activation peptide;Angiostatin;Plasmin heavy chain A, short form;Plasmin light chain B	Plg	3	2345100	622818	476301	3063800	452748	391724	486551	448838	389148	3024500	2008800	503231	3021200	3510300	3939200	1720400	2733500	424220
Q9DBG5	Perilipin-3	Plin3	5	3491300	4922900	3482500	3362900	3366500	4625700	4327100	4835600	4379000	4992500	4472700	4622800	4538800	4862800	4634400	4462300	4754800	3842500
P60202	Myelin proteolipid protein	Plp1	7	285590000	380970000	177750000	184400000	122620000	131630000	394560000	115570000	109690000	162380000	234900000	154140000	235300000	267070000	327190000	242040000	173540000	103070000
Q922V4	Pleiotropic regulator 1	Plrg1	9	6727100	8056800	8721300	7107000	9692200	10146000	8431800	8788100	5945800	6903800	6962800	6576000	7140200	5658900	6214000	7358800	7601100	7440100
Q9JIZ9	Phospholipid scramblase 3	Plscr3	2	2576000	2304100	2592400	2256200	3209200	2264800	3198400	2977400	2771100	1735400	2199800	2092000	2727400	2300600	2454900	2753400	3250200	2438600
P56942	Pro-MCH;Neuropeptide-glycine-glutamic acid;Neuropeptide-glutamic acid-isoleucine;Melanin-concentrating hormone	Pmch	2	5127800	5649100	8028400	5226600	452748	6612200	5866800	5855300	389148	5596000	4668900	8534700	6790200	5508100	6363900	8948500	6679500	5504100
O35621	Phosphomannomutase 1;Phosphomannomutase	Pmm1	4	4804400	6906100	4236600	4796300	3998100	3662400	3938800	3410900	389148	3731700	6063600	3455000	4292600	6892500	5465800	2933100	3856700	2653100
Q9Z2M7	Phosphomannomutase 2	Pmm2	1	451160	671640	174370	703530	452748	391724	394440	448838	389148	460220	653140	503231	995610	552550	840000	428960	564720	424220
Q9DC61	Mitochondrial-processing peptidase subunit alpha	Pmpca	10	4822000	6576900	3892700	6185900	4475500	5374100	4825900	4629300	4271000	6517800	7303400	4535600	5615100	8475400	8195300	5981300	5322500	3966500
G3X9N3	PNMA family member 8B	Pnmal2	2	1055500	1426300	715140	595154	832540	929800	512970	801840	623580	934490	1394700	1256000	592576	1041300	1120000	790660	564720	424220
Q3TUQ5	Pinin	Pnn	3	1353700	2159800	2127600	1894300	1573100	1757100	2053900	1851100	389148	1392800	577498	1723500	1451800	1072800	1419500	1379300	1150400	424220
Q543K9	Purine nucleoside phosphorylase	Pnp;Pnp2	14	35221000	29413000	28945000	34177000	37670000	39177000	41723000	45381000	43388000	36103000	39156000	42036000	38708000	32594000	32003000	37571000	35690000	39790000
Q91XF0	Pyridoxine-5-phosphate oxidase	Pnpo	12	28657000	24177000	32443000	35322000	40320000	43502000	37110000	36957000	35633000	27231000	24970000	31995000	33126000	23528000	25207000	33491000	39309000	47483000
G3X9D3	Podocalyxin-like protein 2	Podxl2	1	1741600	2125100	2102300	2003900	452748	2087500	1535100	1753000	1722500	1723800	2234500	1344800	1734900	2108100	1882000	1371800	1852400	1742900
F6SQH7	Polymerase delta-interacting protein 2	Poldip2	6	34264000	35914000	41704000	52916000	40665000	37193000	43763000	40665000	35654000	40504000	52686000	47510000	37603000	42228000	46266000	43778000	32970000	30278000
D3Z3Z8	DNA-directed RNA polymerase subunit;DNA-directed RNA polymerase II subunit RPB9	Polr2i	1	510860	3853500	3754800	595154	2646200	3269800	486551	2282500	2362900	1746500	3167400	3076500	2528600	659321	512069	2179100	564720	424220
A0A3B2WBC6	Polymerase (RNA) II (DNA directed) polypeptide M	Polr2m	6	20246000	21347000	29818000	18158000	23537000	24438000	27143000	23891000	22139000	20429000	20320000	24757000	20338000	16758000	19106000	19539000	19881000	25331000
P37040	NADPH--cytochrome P450 reductase	Por	3	510860	1896100	476301	1025700	676370	391724	486551	448838	389148	550676	577498	503231	592576	1201600	512069	1047700	564720	424220
Q9D819	Inorganic pyrophosphatase	Ppa1	16	40301000	47583000	36484000	43104000	34231000	32212000	24818000	29744000	28765000	41791000	45253000	33832000	45091000	47778000	42632000	38759000	40174000	23693000
Q91VM9	Inorganic pyrophosphatase 2, mitochondrial	Ppa2	15	53472000	50742000	53923000	57020000	56431000	58270000	49318000	55558000	61642000	51779000	45201000	58743000	62294000	51275000	47818000	57002000	60858000	56058000
Q61469	Lipid phosphate phosphohydrolase 1	Ppap2a	1	1341000	1440900	1458000	1304300	1314100	1095400	1314000	991800	961490	756500	1279800	1041700	501150	777260	912540	948900	1563600	765860
Q99JY8	Lipid phosphate phosphohydrolase 3	Ppap2b	6	42501000	39296000	36807000	42311000	51502000	46369000	38189000	29250000	48387000	27985000	33845000	41688000	24707000	29302000	29515000	37492000	38113000	24786000
Q8CIH9	Amidophosphoribosyltransferase	Ppat	2	2870300	2730200	2763400	2024200	2970700	4100200	2533400	2908600	2838200	1435100	2836300	2774300	2757800	659321	512069	2524200	2124800	3967800
Q9EQI5	Chemokine subfamily B Cys-X-Cys (Platelet basic protein) (Pro-platelet basic protein) (Thymus chemokine 1)	Ppbp	1	8001500	3515700	7997400	5023000	3830500	5436400	18484000	15179000	28416000	9330500	10550000	11234000	12757000	10713000	5393900	13323000	8682700	22934000
A0A1L1SRA9	Phosphopantothenoylcysteine decarboxylase	Ppcdc	4	2912700	2193000	1809100	1910900	2594500	2332400	2210600	2972600	2138700	2987300	2076800	1974400	3121800	1266100	512069	1960000	2757400	2194500
P17742	Peptidyl-prolyl cis-trans isomerase A;Peptidyl-prolyl cis-trans isomerase A, N-terminally processed	Ppia	13	2620800000	2219100000	1668400000	2429700000	1883100000	2647300000	1812800000	2405300000	2635900000	2433000000	2533200000	2861100000	2590700000	2449600000	2559800000	2823400000	2727900000	1924700000
P24369	Peptidyl-prolyl cis-trans isomerase B	Ppib	12	67450000	59078000	80068000	75414000	82651000	97407000	88491000	87549000	79880000	72598000	78340000	89463000	75705000	68926000	71553000	81413000	82618000	93004000
Q9CR16	Peptidyl-prolyl cis-trans isomerase D	Ppid	13	33894000	37928000	26588000	33816000	21085000	26586000	20372000	26883000	25365000	32017000	35978000	29524000	26867000	31953000	33203000	29739000	28195000	16418000
Q99KR7	Peptidyl-prolyl cis-trans isomerase F, mitochondrial	Ppif	6	22510000	23523000	28447000	25308000	29557000	36000000	30791000	30813000	30500000	25724000	22643000	27314000	21064000	19883000	20661000	24365000	29809000	31912000
A2BGI8	Peptidyl-prolyl cis-trans isomerase	Ppih	5	4972500	5057500	6151700	5629100	5202700	6350100	5880600	5542600	4461200	3938900	5156600	4493800	5128300	4482800	3977900	4965100	4927900	5427200
Q9D868	Peptidyl-prolyl cis-trans isomerase H	Ppih	1	2177700	1254500	2919100	2959600	2813000	2527400	2842100	2960000	2599400	1651400	2189400	1796400	2068300	1391900	2141100	2083800	2226900	2267100
Q9D0W5	Peptidyl-prolyl cis-trans isomerase-like 1	Ppil1	4	6405300	5696700	2802800	7811100	2230900	3744800	486551	3149000	3809700	8308400	8481100	7412600	6700700	7854100	7438300	6748100	6136000	6228800
P49443	Protein phosphatase 1A	Ppm1a	16	25808000	25351000	16937000	28963000	16073000	18643000	10992000	19540000	19476000	34159000	35045000	26752000	32100000	38962000	37643000	34360000	25864000	13802000
Q99NF7	Protein phosphatase 1B	Ppm1b	5	4402900	4827300	4512800	4915300	3843400	3563800	2787500	2790200	2455800	4442500	4817800	3724800	5811700	4253500	3412900	3389800	3891100	2971300
Q80TL0	Protein phosphatase 1E	Ppm1e	6	6657500	9248500	1502500	4478500	3635300	3245400	3227400	1494700	1996800	3717200	6503900	2523800	4093300	6883700	7979300	3959500	4711000	1256100
Q8CGA0	Protein phosphatase 1F	Ppm1f	2	914720	1224000	476301	924380	452748	391724	486551	448838	389148	771120	577498	503231	592576	930050	1118800	500534	564720	424220
A0A0J9YVG0	Protein phosphatase 1G	Ppm1g	10	11131000	9968100	9736700	10888000	6918300	9681500	5989500	10721000	8505400	11788000	12720000	11554000	11663000	10555000	10344000	11377000	11219000	7140500
Q3UYC0	Protein phosphatase 1H	Ppm1h	15	7794000	10143000	2827400	9666300	3201600	5312300	2620200	5686400	6805800	8652000	9378000	6942000	7750000	10672000	8881100	10883000	7197500	2297700
Q8BVQ5	Protein phosphatase methylesterase 1	Ppme1	7	7211500	9243900	4078100	4998900	5641900	4322300	4303100	3381200	3502400	6247700	6390800	3584700	4596300	6588300	9043500	5576300	4975700	424220
P62137	Serine/threonine-protein phosphatase PP1-alpha catalytic subunit	Ppp1ca	22	169810000	153460000	175120000	157030000	207700000	180690000	177350000	174130000	174730000	146660000	138610000	159860000	161600000	145890000	140030000	136460000	162730000	165070000
P62141	Serine/threonine-protein phosphatase PP1-beta catalytic subunit	Ppp1cb	10	102120000	88183000	107490000	94112000	110200000	105660000	92285000	100280000	99360000	90306000	75497000	93667000	94652000	84498000	78616000	82085000	95946000	89574000
P63087	Serine/threonine-protein phosphatase PP1-gamma catalytic subunit	Ppp1cc	3	47395000	41800000	46042000	42429000	61784000	46987000	51229000	53700000	46065000	46471000	36868000	35009000	40555000	37278000	32302000	52433000	51389000	47332000
A5A4Y9	Protein phosphatase 1 regulatory subunit 11	Ppp1r11	5	10802000	10877000	14809000	10085000	10387000	13075000	13784000	11479000	12134000	12087000	13487000	13008000	11881000	8250800	8668900	10748000	12255000	14508000
Q9DBR7	Protein phosphatase 1 regulatory subunit 12A	Ppp1r12a	3	541430	967500	476301	793860	755140	623510	486551	448838	344270	1346300	667690	503231	821390	953860	1119100	500534	548380	424220
Q62415	Apoptosis-stimulating of p53 protein 1;Apoptosis-stimulating of p53 protein 2	Ppp1r13b;Trp53bp2;Tp53bp2	2	510860	1923400	476301	1107500	452748	1074600	486551	448838	1005600	550676	577498	1186300	1007100	1516900	1342000	500534	564720	424220
Q91VC7	Protein phosphatase 1 regulatory subunit 14A	Ppp1r14a	2	4361400	6198100	5577600	6138800	6254400	5041300	5442000	5192700	5135500	5782600	4400100	4937700	5625100	4959600	4854200	4224100	5085800	4693700
Q9ERT9	Protein phosphatase 1 regulatory subunit 1A	Ppp1r1a	8	29047000	23515000	35907000	27073000	32249000	31525000	40114000	34648000	33608000	29903000	31035000	31263000	28412000	22569000	23265000	29718000	32944000	35859000
Q60829	Protein phosphatase 1 regulatory subunit 1B	Ppp1r1b	12	89531000	83587000	114430000	101980000	108160000	113260000	107660000	95868000	106010000	88351000	84334000	93366000	85312000	67845000	74033000	105050000	101930000	130820000
Q9DCL8	Protein phosphatase inhibitor 2	Ppp1r2	8	35134000	31495000	44408000	34317000	39529000	48399000	42126000	43407000	48700000	44571000	33385000	45220000	45544000	32229000	33328000	44603000	43124000	54283000
Q3UM45	Protein phosphatase 1 regulatory subunit 7	Ppp1r7	26	55640000	59631000	55257000	54563000	55176000	50353000	52109000	55077000	56836000	62169000	61202000	56292000	57715000	60209000	56021000	57118000	59556000	45057000
H3BKQ7	Protein phosphatase 1, regulatory subunit 9A	Ppp1r9a	16	7820200	11692000	8604800	8622100	8992300	7791800	6621900	4622000	5596600	7959300	9743300	5118400	8941900	8047800	7316900	6332400	6917000	4323500
Q6R891	Neurabin-2	Ppp1r9b	18	11863000	15352000	13807000	13419000	9571600	11502000	10070000	8325800	7200700	10116000	14214000	7982500	9541900	12413000	11970000	8508900	8866800	6984200
P63330	Serine/threonine-protein phosphatase 2A catalytic subunit alpha isoform	Ppp2ca	17	256290000	252080000	362380000	309140000	388280000	351770000	421900000	375150000	390300000	306760000	311950000	371100000	346770000	278080000	279060000	317060000	373640000	415720000
P62715	Serine/threonine-protein phosphatase 2A catalytic subunit beta isoform	Ppp2cb	1	24952000	29597000	36511000	28776000	36694000	43724000	47150000	41519000	42343000	42379000	32196000	37746000	41582000	36612000	27746000	41351000	39401000	44399000
Q76MZ3	Serine/threonine-protein phosphatase 2A 65 kDa regulatory subunit A alpha isoform	Ppp2r1a	19	27720000	38548000	12969000	21274000	14176000	10628000	22562000	11180000	9600000	13690000	27913000	10699000	19288000	27249000	27525000	20936000	17022000	7986900
Q6P1F6	Serine/threonine-protein phosphatase 2A 55 kDa regulatory subunit B alpha isoform;Serine/threonine-protein phosphatase 2A 55 kDa regulatory subunit B	Ppp2r2a	13	22871000	24028000	7861600	23783000	7092300	9629600	9170400	13132000	13681000	25934000	27871000	18832000	21571000	22892000	23639000	21562000	19956000	7081300
P58389	Serine/threonine-protein phosphatase 2A activator	Ppp2r4	5	4356100	7973000	2383400	5251400	1921300	3196100	3787100	2506500	1326500	3221100	4700600	2440700	3781000	4758800	5499800	3980900	4257200	1578100
Q3UZJ4	Serine/threonine-protein phosphatase 2A 56 kDa regulatory subunit epsilon isoform	Ppp2r5e	3	4320400	3649600	2485700	3471700	452748	3867500	486551	448838	389148	2507600	4633800	2825300	3028900	3528800	2612300	2658500	2638300	424220
P63328	Serine/threonine-protein phosphatase 2B catalytic subunit alpha isoform	Ppp3ca	28	694410000	682630000	631390000	713600000	506880000	587240000	515650000	751310000	736540000	774040000	758320000	853450000	833200000	751550000	743330000	704220000	688020000	566520000
E0CZ78	Serine/threonine-protein phosphatase;Serine/threonine-protein phosphatase 2B catalytic subunit beta isoform	Ppp3cb	13	64012000	64859000	46233000	59640000	42677000	45649000	34499000	53612000	47557000	62267000	64578000	56670000	59047000	70439000	63322000	55432000	52664000	32873000
Q63810	Calcineurin subunit B type 1	Ppp3r1	13	120770000	89074000	144330000	110400000	150480000	137250000	152270000	140640000	132940000	141960000	116950000	136400000	121970000	107510000	117500000	116240000	139200000	139310000
P97470	Serine/threonine-protein phosphatase 4 catalytic subunit	Ppp4c	6	7021700	6201900	6094400	8282800	6123400	6111800	9745200	9549200	10986000	11135000	10311000	10747000	10434000	8364900	10273000	9771500	10504000	7270600
[truncated: 887 more rows]

## Sheet: Male heart
Table S3: Label-free LC-MS/MS data obtained for male heart samples
[truncated: 1,930 more rows]

[truncated: 2 more sheets: Male liver, Male spleen]
