# Supplementary material for: Sex and organ specific proteomic responses to vitamin C deficiency in the brain, heart, liver, and spleen of Gulo-/- mice
Source: PLoS One. 2024 Oct 10;19(10):e0311857. doi: 10.1371/journal.pone.0311857 (PMC11476689; doi:10.1371/journal.pone.0311857)
Supplement: S4 Table — (XLSX) [file pone.0311857.s010.xlsx]

## Sheet: Females
Table S4: Lists of proteins common and specific to the four organs for females and males
1035 proteins common in Brain, Heart, Liver, and Spleen			817 proteins specifically identified in brain			203 proteins specifically identified in heart			705 proteins specifically identified in liver			1029 proteins specifically identified in spleen
Accession	Gene name		Accession	Gene name		Accession	Gene name		Accession	Gene name		Accession	Gene name
Q19LI2	A1bg		A0A1W2P6X0	1500009L16Rik		A0A0N4SVK8	Adprhl1		Q8WUR0	1600014C10Rik		F8WH46	0610010K14Rik
Q61838	A2m		Q9D9H8	1700066M21Rik		Q9D6Z0	Alkbh7		A0A1W2P6U8	4932415D10Rik		A0A2I3BRJ4	6030458C11Rik
A0A087WP24	Abhd14b		Q9D7E4	2310011J03Rik		P00687	Amy1		Q9CYI0	5730455P16Rik		A0A0A0MQL2	A430005L14Rik
Q4KML4	Abracl		Q8C3W1	2310022B05Rik		Q9WV35	Apobec2		Q5YD48-2	A1cf		Q8C9T1	A630001G21Rik
H3BKL5	Acaa1a		F6X1P1	2310061I04Rik		Q05020	Apoc2		Q9D2R0	Aacs		Q8R2R3	Aagab
Q8BWT1	Acaa2		A0A087WSJ7	2410002F23Rik		F7C9F6	Arnt		Q99PG0	Aadac		A0A571BEI2	Aak1
Q8JZN5	Acad9		Q9CYS6	2810459M11Rik		Q8R2G4	Art3		Q9WVM8	Aadat		Q9JKX4	Aatf
A0A0R4J083	Acadl		D3Z1F7	4833439L19Rik		Q9R229	Bmp10		Q99K67	Aass		Z4YNA9	AB124611
P45952	Acadm		D3Z5T8	4930407I10Rik		A0A0N4SUS4	Brpf1		Q8K441	Abca6		Q9R0H0	Acox1
Q07417	Acads		Q91V76	4931406C07Rik		Q9ES83	Bves		Q8K440-2	Abca8b		A1BN54	Actn1
Q9DBL1	Acadsb		Q3TA40	6430548M08Rik		O09161	Casq2		Q9QY30	Abcb11		Q7TPR4	Actn1
Q8QZT1	Acat1		Q8BGK9	6430571L13Rik		P51637	Cav3		P21440	Abcb4		E9PXU2	Adam17
Q8CAY6	Acat2		A0A571BDM4	Aak1		F6WM75	Ccdc167		Q9DC29	Abcb6		Q9DC42	Adgre5
Q99KI0	Aco2		Q3UHJ0	Aak1		F7CDW2	Ccser1		Q8VI47	Abcc2		Q99MK8	Adrbk1
E9PYH2	Acot7		Q99LR1	Abhd12		X1WI18	Cd300lg		A0A0R4J015	Abcc3		Q9Z248	Aebp2
P58137	Acot8		A0A087WRS3	Abi2		O89103	Cd93		Q9R1S7	Abcc6		Q80WT5	Aftph
Q9D358	Acp1		E9Q0W6	Ablim2		P55284	Cdh5		A0A0R4J0U5	Abcd2		Q8CJF7	Ahctf1
Q8BP40	Acp6		Q61282	Acan		Q8CC36	Cdnf		P55096	Abcd3		O70200	Aif1
P68033	Actc1		Q9D061	Acbd6		Q8BTE5	Cebpzos		S4R2E1	Abcg2		Q9DBR0	Akap8
P61164	Actr1a		Q99PU5	Acsbg1		Q9CQP3	Chchd5		Q5F2F2	Abhd15		Q3TSG4	Alkbh5
Q8R5C5	Actr1b		Q91WC3	Acsl6		B1AXC8	Chchd7		Q8R2Y0-2	Abhd6		P39655	Alox12
P61161	Actr2		Q99MR0	Actl6b		A0A0J9YKD4	Ckm		Q8VCH0	Acaa1b		E9Q152	Als2cr11
Q99JY9	Actr3		A0A1L1SV25	Actn4		P07310	Ckm		Q5SWU9	Acaca		G3X9I4	Alyref2
A0A1L1SS90	Acy1		E9Q2W9	Actn4		Q6P8J7	Ckmt2		E9Q4Z2	Acacb		H3BKS3	Amz1
P56376	Acyp1		Q641P0	Actr3b		F8WHQ0	Cmc2		A0A0R4J0I6	Acad11		Q80UP5	Ankrd13a
Q60936	Adck3		Z4YL50	Adal		E9QLJ0	Cmya5		D3YTT4	Acad8		F8WIT2	Anxa6
P28474	Adh5		Q7TQG7	Adam11		Q99M07	Coa5		Q8R519	Acmsd		P14824	Anxa6
P55264	Adk		Q9R1V6	Adam22		A2AX52	Col6a4		Q8BGG9	Acnat2		Q8R5A3	Apbb1ip
Q8CG72	Adprhl2		Q9R1V7	Adam23		A0A1W2P7G5	Coq10a		O55137	Acot1		A0A0A6YXV0	Apeh
P28650	Adssl1		E9PY16	Adap1		Q9CXI0	Coq5		Q9DBK0	Acot12		A0A0R4J107	Apeh
P50247	Ahcy		O70176	Adcyap1		P43023	Cox6a2		Q9QYR7	Acot3		Q8VBT6	Apobr
E9Q616	Ahnak		E9Q1K3	Add1		A0A140LIU4	Cox7a1		Q8BWN8	Acot4		Q4LDD4	Arap1
P29699	Ahsg		F8WHZ9	Add1		E9PZS8	Cox7a2l		Q9R0H0-2	Acox1		G5E8V9	Arfip1
B1AU25	Aifm1		Q8BZI0	Afap1l1		B8JJB0	Cox7c		Q9QXD1	Acox2		Q3UIA2	Arhgap17
Q3UZG4	Aimp1		A0A1D5RMG4	Agap3		P17665	Cox7c		Q3TAW3	Acox3		Q8BYW1	Arhgap25
O08915	Aip		G3UWV6	Agpat1		P48772	Cox8b		Q3URE1	Acsf3		E9QMX7	Arhgap30
Q9WTP6	Ak2		Z4YK85	Agrn		Q9JJN5	Cpn1		Q8JZR0	Acsl5		O54834	Arhgap6
Q9WTP7	Ak3		Q922M7	AI597479		Q924X2	Cpt1b		Q91VA0	Acsm1		F6WMJ3	Arhgef6
Q9JII6	Akr1a1		Q920P5	Ak5		P14847	Crp		Q3UNX5	Acsm3		E9QAQ7	Arid1a
P45376	Akr1b1		H3BIV5	Akap5		P29268	Ctgf		Q8BGA8	Acsm5		E9Q6R4	Arid1b
Q9DCT1	Akr1e2		Q7TN79	Akap7		A0A0A6YW72	Dchs2		A2AQN4	Acss2		Q9Z1K5	Arih1
Q8CG76	Akr7a2		A2AE27	Ampd2		Q9QZZ6	Dpt		Q14DH7	Acss3		A0A0U1RPY6	Arl6ip1
F6R8S6	Akt1s1		A0A668KM31	Amph		Q91VK2	Eef1d		Q9QYY9	Adh4		Q9EQP6	Arr3
P10518	Alad		Q8C8R3	Ank2		B0QZL1	Eno1		Q9JKV1	Adrm1		F7DF62	Arrb1
P07724	Alb		S4R2F3	Ank2		P17182	Eno1		Q8K4H1	Afmid		Q8BWG8	Arrb1
P24549	Aldh1a1		G5E8K5	Ank3		D3YXU9	Fam131a		Q3TBU7	Agfg2		Q5F2D9	Arrb2
P47738	Aldh2		Q6PD24	Ankrd13d		Q8VE91	Fam134b		A2AS89	Agmat		Q9CQE6	Asf1a
Q8CHT0	Aldh4a1		B2RW11	Ankrd34a		A0A494BBG2	Fam195a		Q8BS35-2	Agmo		Q9DAP7	Asf1b
Q9EQ20	Aldh6a1		Q8BIZ1	Anks1b		P70695	Fbp2		Q8K3K7	Agpat2		E9PU93	Ash2l
Q9DBF1	Aldh7a1		Q8K298	Anln		B1AU22	Fgf13		Q9D517	Agpat3		Q61024	Asns
P05064	Aldoa		A0A571BEW4	Ap3b2		O54998	Fkbp7		O35423-2	Agxt		A0A494BB10	Asnsd1
O08583	Alyref		B2RUJ5	Apba1		Q8VHX6	Flnc		Q3UEG6	Agxt2		V9GXX5	Atf7
D3YYE1	Anp32a		Q61315	Apc		Q9CWB7	Glutaredoxin-like protein C5orf63 homolog		Q70FJ1-3	Akap9		A0A0R4J065	Atg4b
P97822	Anp32e		Q03157	Aplp1		A0A0A6YW67	Gm8797		P45377	Akr1b8		B1ATS4	Atp2a3
O35639	Anxa3		Q8K3H0	Appl1		A0A1L1ST61	Higd1a		Q9JLI0	Akr1c12		F6T5L3	Atxn3
P48036	Anxa5		P61205	Arf3		Q9CQJ1	Higd2a		Q91WT7	Akr1c14		A2AGL5	Aven
Q07076	Anxa7		A0A1B0GS63	Arfip2		Q8CBB6	Hist1h2br		G3X9Y6	Akr1c19		E9QPX6	AW554918
P28352	Apex1		Q9D7A8	Armc1		Q6GSS7	Hist2h2aa1		Q8VC77	Akr1c20		Q3UI43	Babam1
Q9WVQ5	Apip		Q9D0A3	Arpin		O08528	Hk2		P70694	Akr1c6		O08734	Bak1
Q9D7N9	Apmap		E0CY19	Arpp21		A0A087WSB8	Hmgn3		Q8VCX1	Akr1d1		Q80VH0	Bank1
Q00623	Apoa1		H3BKD4	Asap1		Q8K248	Hpdl		A0A1B0GSU0	Aldh16a1		Q9D287	Bcas2
Q8K4Z3	Apoa1bp		D3YX85	Asap2		G5E8J6	Hrc		Q9CZS1	Aldh1b1		Q9Z0H7	Bcl10
P09813	Apoa2		Q8R3P0	Aspa		Q99PR8	Hspb2		Q8BH00	Aldh8a1		D3YYL1	Bcl7b
P06728	Apoa4		A0A0A6YWE6	Astn1		Q9QZ57	Hspb3		Q91Y97	Aldob		A0A1B0GQV3	Bet1l
E9QP56	Apoc3		Q8VD46	Asz1		Q5EBG6	Hspb6		Q9DB25	Alg5		P28653	Bgn
P08226	Apoe		Q8BHE3	Atcay		P35385	Hspb7		Q9DBA8	Amdhd1		Q921C5	Bicd2
Q01339	Apoh		Q8BH66	Atl1		Q9JK92	Hspb8		Q9R049-2	Amfr		O70201	Birc5
Q9DCZ4	Apoo		Q6PIE5	Atp1a2		P03977	Ig kappa chain V-III region 50S10.1		P21570	Ang		A0A494BAG7	Bloc1s2
P08030	Aprt		Q6PIC6	Atp1a3		P01668	Ig kappa chain V-III region PC 7210		Q9R182	Angptl3		Q9R0C0	Bloc1s6
P84078	Arf1		P14231	Atp1b2		A0A075B5R1	Ighv5-17		G3X8P9	Aox1		Q91Z78	Bnip3l
Q99PT1	Arhgdia		Q3UHH0	Atp2b2		A0A140T8M9	Igkv1-110		G3X982	Aox3		P97452	Bop1
Q61599	Arhgdib		Q8C048	Atp2b3		A0A0B4J1H6	Igkv2-137		Q9Z1T1	Ap3b1		D3YUE8	Bpgm
Q9WUL7	Arl3		F7AAP4	Atp2b4		A0A140T8M5	Igkv6-13		O54774	Ap3d1		P15327	Bpgm
Q9CQW2	Arl8b		Q9CYN9	Atp6ap2		Q9R000	Itgb1bp2		Q9JKC8	Ap3m1		A2A655	Bptf
Q9R0Q6	Arpc1a		Q9WTT4	Atp6v1g2		Q9ET78	Jph2		E9Q1Y3	Apob		Q7JJ13	Brd2
Q9CVB6	Arpc2		H3BJP9	Atpaf1		Q60675	Lama2		Q61268	Apoc4		Q3UH70	Brd4
Q9JM76	Arpc3		P35455	Avp		E9QN70	Lamb1		Q9Z1R3	Apom		O88665	Brd7
P59999	Arpc4		P58686	Bbln		F8VQJ3	Lamc1		A2A5R2	Arfgef2		A0A0R4J190	Bst1
Q9CPW4	Arpc5		Q61361	Bcan		E9PYJ9	Ldb3		Q61176	Arg1		A0A0R4J1C6	Btnl10
P56212	Arpp19		F7BNZ5	Bcas1		Q9JKS4	Ldb3		F8VQN6	Arhgef12		Q6PGH1	Bud31
P50428	Arsa		B1AR76	Bcas3		A0A0M3HEP3	Lias		P34927	Asgr1		O54825	Bysl
Q9WV54	Asah1		Q8CBC8	Bcat1		F6TFN2	Lmo7		J3QMY0	Asgr2		P14106	C1qb
A2AL71	Asph		A2AHX8	Bcl2l1		P11152	Lpl		Q9DCQ2	Aspdh		E9QAT6	Cad
Q8C0M9	Asrgl1		Q8R1Y2	Bmerb1		Q3UQS2	Lsmem1		A0JNU3	Aspg		E9PYN1	Cadm1
Q9CWJ9	Atic		Q5SQY2	Bod1		A0A571BE98	Lsmem2		Q925I1	Atad3		P0DP28	Calm3 Cam3 Camc
O08997	Atox1		Q9CRC6	Borcs7		P05533	Ly6a		A0A0A0MQN4	Atg7		Q99LB4	Capg
Q8VDN2	Atp1a1		A0A1B0GRV0	Bpnt1		A0A087WRP7	Ly6c1		Q6PA06	Atl2		Q8VHK1	Caskin2
O55143	Atp2a2		Q9Z0S1	Bpnt1		Q6YI28	Lypd8l		E9QKK8	Atp11c		P29452	Casp1
Q03265	Atp5a1		Q6DFY8	Brinp2		E9PX24	Lyrm9		Q9EPE9	Atp13a1		A0A087WQT6	Casp8
P56480	Atp5b		D3Z5P0	Brsk1		A0A023T778	Magohb		A0A0R4J1C5	Atpaf2		Q8CE04	Cast
Q8C2Q8	Atp5c1		G3UZ19	Brsk2		A0A0A0MQC7	Mapt		Q91X34	Baat		Q8CE80	Cast
Q9D3D9	Atp5d		O88737	Bsn		Q9CXD6	Mcur1		Q9DBJ3	Baiap2l1		Q08024	Cbfb
Q9CQQ7	Atp5f1		Q9DB72	Btbd17		D3Z3L7	Mfap5		Q924Y0	Bbox1		A0A0U1RQ85	Cbl
Q9DCX2	Atp5h		Q8VE95	C030006K11Rik		Q8BGT6	Micall1		A0A0A0MQB0	BC003331		F6XC25	Cc2d1b
Q06185	Atp5i		P98086	C1qa		V9GXP3	Mlip		Q3UNZ8	BC026585		Q9DA08	Ccdc101
P97450	Atp5j		Q8R066	C1qtnf4		A6H6E2	Mmrn2		Q8K3M1	BC089597		Q8R344	Ccdc12
P56135	Atp5j2		Q5HZI2	C2cd4cC2CD4 family		A0A5F8MPM4	Mpz		Q03311	Bche		Q8C7V8	Ccdc134
Q9CPQ8	Atp5l		D3Z1M4	Cabp1		Q9D773	Mrpl2		Q99NF1	Bco2		Q9JIG7	Ccdc22
Q9DB20	Atp5o		E9Q683	Cacna2d2		Q9CQL4	Mrpl20		Q9CZP5	Bcs1l		Q3URS9	Ccdc51
P50516	Atp6v1a		Q9Z1L5	Cacna2d3		Q9DCI9	Mrpl32		Q80XI7	Bpifb9b		A0A3B2W7X7	Ccdc94
P50518	Atp6v1e1		A2A543	Cacnb1		A0A140LHT6	Mrpl48		A0A0R4J131	Btd		P51943	Ccna2
Q9D1K2	Atp6v1f		P54285	Cacnb3		A0A494B9G1	Mrpl49		E9Q3C1	C2cd2		P10810	Cd14
Q9CR51	Atp6v1g1		S4R2F1	Cacng8		Q9CQ40	Mrpl49		P06684	C5		Q2VLH6	Cd163
E9PV44	Atpif1		E0CY16	Cadm1		Q9CQF8	Mrpl57		A2A998	C8a		Q8R2S8	Cd177
A0A0R4J023	Auh		E9PYN1	Cadm1		Q9CQX8	Mrps36		Q8VCG4	C8g		A0A0X1KG58	Cd19
P01887	B2m		Q8BLQ9	Cadm2		Q9D6T9	Mrps36		P23589	Ca5a		Q8CJ85	Cd209b
O54962	Banf1		K4DI58	Cadm3		P00848	Mtatp6		Q9DB16	Cab39l		P35329	Cd22
Q91XV3	Basp1		Q80TJ1	Cadps		P03899	Mtnd3		P47757-2	Capzb		P24161	Cd247
P59017	Bcl2l13		P12658	Calb1		Q3UHD3	Mtus2		A3KGI3	Casc5		Q6SJQ0	Cd300a
A0A087WRN1	Bclaf1		Q08331	Calb2		A2AMM0	Murc		Q91WT9-2	Cbs		A2A6Z2	Cd300lf
Q8R016	Blmh		P11798	Camk2a		A0A0N4SW94	Myadm		Q6VGS5	Ccdc88c		A0A1B0GS72	Cd37
Q923D2	Blvrb		Q5SVJ0	Camk2b		E9Q9T8	Mybpc3		Q8C1Y8	Ccz1		Q3U8S1	Cd44
Q9D8S9	Bola1		Q6QWF9	Camk2n1		P13541	Myh3		Q9DCG2-2	Cd302		P18181	Cd48
Q8BGS2	Bola2		Q78WH7	Camk2n2		Q5SX39	Myh4		Q7TT50	Cdc42bpb		P13379	Cd5
P18572	Bsg		P08414	Camk4		Q02566	Myh6		A0A3Q4L347	Cdo1		Q61475	Cd55
Q64152	Btf3		Q8VBY2	Camkk1		Q91Z83	Myh7		Q99L43	Cds2		A0A0R4J1C8	Cd68
Q9CQH7	Btf3l4		Q8C078	Camkk2		P51667	Myl2		Q3LFS9	Ceacam1		P04441	Cd74
Q8R5L1	C1qbp		Q3UHL1	Camkv		A2A6Q8	Myl4		P28033	Cebpb		P11911	Cd79a
P01027	C3		P49070	Camlg		Q9QVP4	Myl7		A0A0R4J0T5	Celf1		B1ARJ9	Cd79b
P13634	Ca1		Q9CYT6	Cap2		Z4YJF5	Myom1		A0A0A6YXR0	Cept1		E9Q9E8	Cd84
P00920	Ca2		O08688	Capn5		Q14BI5	Myom2		Q924Z4	Cers2		Q8JZX9	Cdc42ep2
Q9CXW3	Cacybp		E9Q2V1	Car10		Q9JJW5	Myoz2		Q8VCC2	Ces1		Q8JZM7	Cdc73
Q8VCQ8	Cald1		P56388	Cartpt		O35683	Ndufa1		H3BL34	Ces1e		Q99M54	Cdca3
P14211	Calr		O70589	Cask		B2RXQ6	Neto2		Q8QZR3	Ces2a		Q8BHX3	Cdca8
P35564	Canx		Q6P9K8	Caskin1		A0A0G2JEX1	Nexn		Q91WG0	Ces2c		P11440	Cdk1
P40124	Cap1		Q9R171	Cbln1		A0A0G2JGI1	Nexn		Q8BK48	Ces2e		Q80YP0	Cdk3
O88456	Capns1		Q8BME9	Cbln4		A0A286YCQ5	Nid2		Q63880	Ces3a		E9Q9E4	Cdk4
Q60865	Caprin1		A2A7P9	Ccdc23		P05125	Nppa		Q8VCU1	Ces3b		Q9D211	Cdkn2aipnl
Q9CR86	Carhsp1		Q3UFK1	Ccdc28a		Q9CR10	Oxld1		D3YUW7	Cgn		Q60772	Cdkn2c
J3QMM7	Carkd		Q9D8L5	Ccdc91		B7ZN28	Papln		B2RSU6	Cgnl1		A0A1L1SRJ2	Cdkn2d
P24270	Cat		P09240	Cck		Q91Y08	Pcdhb1		Q8BJ64	Chdh		Q64285	Cel
P48758	Cbr1		S4R275	Ccnd3		S4R2K0	Pdf		Z4YKM2	Cisd3		A0A2R8VK43	Cela1
Q9DCC5	Cbx3		Q8QZT2	Ccsap		D9J301	Pdlim5		A2AEM2	Clcc1		P05208	Cela2a
Q8BTY1	Ccbl1		Q8BIF0	Cd99l2		D9J303	Pdlim5		A0A0R4IZZ5	Clec4f		Q9CQ52	Cela3b
Q9D8X2	Ccdc124		Q9JM96	Cdc42ep4		Q149B8	Perm1		Q8C5W0-4	Clmn		A0A0R4J037	Cenpk
Q3TC33	Ccdc127		Q8BGH7	Cdc42se2		A0A571BEC9	Plin4		Q60649	Clpb		E0CZ48	Cep63
Q8R3Q6	Ccdc58		P70408	Cdh10		P61014	Pln		Q8VBZ3	Clptm1		O35648	Cetn3
A0A494BBF1	Ccs		Q9DB75	Cdip1		A3KG59	Pm20d2		A0A0R4J140	Cluh		Q8BTU1	Cfap20
P80315	Cct4		Q9JKC6	Cend1		Q9R0M4	Podxl		E9PUL7	Cml1		Q8BHG9	Cggbp1
P80316	Cct5		B9EIX2	Cep170b		A2BGI8	Ppih		Q8CHQ9	Cml2		Q8K327	Champ1
O35566	Cd151		Q6P2K3	Cfap20dc		D3YXE7	Ppp1r13l		Q9DBL7	Coasy		Q61362	Chi3l1
A0A2R8W6P0	Cd47		Q8C6E0	Cfap36		Q8R4S0	Ppp1r14c		B1AZ15	Cobll1		Q9JKP8	Chrac1
P35762	Cd81		P26339	Chga		Q99MR9	Ppp1r3a		Q04857	Col6a1		P0CG14	Chtf8
Q61081	Cdc37		P16014	Chgb		B7ZN63	Prelid2		Q9QXK3-4	Copg2		E9PW20	Chtop
P60766	Cdc42		P70232	Chl1		A0A087WR45	Prob1		Q8C196	Cps1		V9GWZ0	Cks1b
A0A087WNP6	Cdv3		Q99KN2	Ciao1		A2A4P5	Ptges3l		P97742	Cpt1a		A0A087WQ95	Clasp1
Q9CXS4	Cenpv		A0A0J9YKD4	Ckm		Q8K094	Pvr		O88843	Cradd		Q9QX15	Clca3a1
P23953	Ces1c		E9Q8N5	Clasp2		F6R1Y3	Rbp7		Q99LI7	Cstf3		Q9JL99	Clec1b
P03953	Cfd		Q60771	Cldn11		Q5ND29	Rilp		Q9WTX6	Cul1		Q91V08	Clec2d
D6RGQ0	Cfh		P0C7M9	Clec2l		S4R1N6	Rps18		Q9D4H8	Cul2		Q3U3M9	Clec4n
P18760	Cfl1		Q9Z0H8	Clip2		O70622	Rtn2		Q3TCH7	Cul4a		V9GXI5	Clec7a
P45591	Cfl2		Q9EPL2	Clstn1		F6U7V1	Ryr2		P27786	Cyp17a1		Q3U5Q7	Cmpk2
Q9CRB9	Chchd3		D3Z601	Clstn3		P31532	Saa4		P00186	Cyp1a2		A0A0N4SVS6	Cnbp
Q9D8B3	Chmp4b		Q9D4C9	Clvs1		Q06318	Scgb1a1		Q8BKE6	Cyp20a1		P53996	Cnbp
Q9D7S9	Chmp5		O88507	Cntfr		Q3U276	Sdhaf1		Q9DBG1	Cyp27a1		A2AI78	Cnksr2
P61022	Chp1		P12960	Cntn1		Q8BTE0	Sdhaf4		P56593	Cyp2a12		Q08093	Cnn2
Q8WTY4	Ciapin1		Q61330	Cntn2		E0CX80	Sepp1		P15392	Cyp2a4		A0A0G2JFI6	Cnn3
Q91WS0	Cisd1		Q69Z26	Cntn4		B1AQY9	Septin8		Q91X75	Cyp2a5		Q9DAW9	Cnn3
Q8BMK4	Ckap4		O54991	Cntnap1		Q8R121	Serpina10		Q9WUD0	Cyp2b10		A0A0U1RNN8	Cnot3
Q04447	Ckb		E9QNF7	Cntnap2		F8WIV2	Serpinb6a		P12790	Cyp2b9		Q62507	Coch
Q9QYB1	Clic4		D3YWB9	Cntnap4		P82350	Sgca		Q64458	Cyp2c29		F7CK55	Col4a5
B1AWE0	Clta		B7ZNP3	Commd6		P82349	Sgcb		P56654	Cyp2c37		Q9CZG3	Commd8
Q6IRU5	Cltb		G3UWZ2	Coro2b		A2ACH6	Sgcd		E9Q7C8	Cyp2c40		Q8BV13	Cops7b
Q06890	Clu		O89001	Cpd		P82348	Sgcg		E9Q5K4	Cyp2c44		Q7TPZ8	Cpa1
Q8R4N0	Clybl		Q00493	Cpe		E9Q2Q9	Sh3bgr		Q91X77	Cyp2c50		Q504N0	Cpa2
Q8R1G2	Cmbl		P63040	Cplx1		V9GXR9	Smim5		Q6XVG2	Cyp2c54		B2RS76	Cpb1
Q9DBP5	Cmpk1		P84086	Cplx2		Q9DC77	Smpx		Q569X9	Cyp2c67		D3YUQ2	Cped1
Q9D1A2	Cndp2		Q8R1B5	Cplx3		D3YVS1	Smtn		K7N6C2	Cyp2c68		O35218	Cpsf2
Q9QXT0	Cnpy2		Q9D6C8	Cpne4		D3Z3Q3	Smtn		E9PXC3	Cyp2c69		A0A0A6YWU7	Cr2
Q9DAU1	Cnpy3		Q8JZW4	Cpne5		P97443	Smyd1		Q91W64	Cyp2c70		A0A0U1RQB6	Crebbp
Q8BQ47	Cnpy4		Q9Z140	Cpne6		A2AKD7	Snta1		P24456	Cyp2d10		O70333	Cript
Q9D2R6	Coa3		Q0VE82	Cpne7		A0A5F8MPJ2	Sorbs1		Q9JKY7	Cyp2d22		Q9Z2L7	Crlf3
Q921H9	Coa7		A0A0R4J0J1	Cpne9		A0A668KL65	Sorbs1		A0A0R4IZY2	Cyp2d26		P09581	Csf1r
P11087	Col1a1		E9Q3M9	Cracdl		A0A668KLG2	Sorbs1		P11714	Cyp2d9		Q61164	Ctcf
Q63829	Commd3		P97427	Crmp1		A0A0R4J1T1	Sorbs2		Q05421	Cyp2e1		Q7TSG2	Ctdp1
Q8K2Q0	Commd9		Q6P1J1	Crmp1		B9EKP8	Sorbs2		P33267	Cyp2f2		Q9CWL8	Ctnnbl1
O88587	Comt		B7ZC90	Crocc		D3Z0N2	Sorbs2		O54749	Cyp2j5		Q9CR35	Ctrb1
O88543	Cops3		Q8CJ40	Crocc		Q7TQ48	Srl		Q9JKJ9	Cyp39a1		Q9ER05	Ctrl
O35864	Cops5		A0A571BE99	Crtac1		Q9EPM5	Sync		Q64459	Cyp3a11		D3Z6T3	Ctse
Q9CZ04	Cops7a		Q68ED7	Crtc1		E9Q3E2	Synpo		Q64464	Cyp3a13		A0A1D5RMB9	Ctu2
Q8VBV7	Cops8		O54983	Crym		D3YU08	Synpo2l		Q64481	Cyp3a16		Q3TKY6	Cwc27
A0A2R8VJV3	Copz1		Q91YQ3	Csdc2		A0A1L1SS37	Tacc2		O09158	Cyp3a25		Q61093	Cybb
Q8K1Z0	Coq9		H7BXB1	Csnk1a1		O70548	Tcap		Q9JMA7	Cyp3a41a		Q80YW0	Cyth4
P56394	Cox17		Q3USK2	Csnk1d		Q8CCM6	Timm21		Q9EQW4	Cyp3a44		Q3U2A5	D030056L22Rik
Q9D7J4	Cox20		A0A1D5RLE4	Csnk2a2		F6V6T4	Tmed2		A2A977	Cyp4a10		A0A0A6YX71	Dclk2
P19783	Cox4i1		Q71M36	Cspg5		Q8BPI2	Tmed2		Q91WL5	Cyp4a12a		Q91YD3	Dcp1a
P12787	Cox5a		Q9JJN6	Ctnnbip1		Q3UV71	Tmtc1		O35728	Cyp4a14		Q9QY93	Dctpp1
Q9D881	Cox5b		B7ZNF6	Ctnnd2		P19123	Tnnc1		Q64462	Cyp4b1		H3BLJ6	Ddx27
Q9DCW5	Cox6a1		B9EJA2	Cttnbp2		P48787	Tnni3		Q99N19	Cyp4f13		Q569Z5	Ddx46
P56391	Cox6b1		O35188	Cx3cl1		K3W4R6	Tnnt2		Q9EP75	Cyp4f14		Q8K382	Dennd1a
Q9CPQ1	Cox6c		Q5SQX6	Cyfip2		B1AXP6	Tomm5		Q8VCA4	Cyp4f15		O54786	Dffa
P48771	Cox7a2		D3YVS7	Cystm1		B7ZNL3	Tpm1		Q9DBW0	Cyp4v2		Q3UFM6	Dgcr14
G3X9T8	Cp		F6ZGR6	D430041D05Rik		P58771	Tpm1		Q8K0C4	Cyp51a1		Q05BH3	Dhx16
Q8C166	Cpne1		D3YTS3	D630045J12Rik		E9QAT9	Trim54		Q64505	Cyp7a1		Q80X98	Dhx38
P36552	Cpox		Q9QXS6	Dbn1		Q1XH17	Trim72		A0A0R4J0N7	Cyp8b1		E9Q4U7	Diap2
Q8BFS6	Cpped1		Q9CRD4	Dbndd2		Q9EP52	Twsg1		E9PX84	Dab2		Q8C9B9	Dido1
Q9WVJ3	Cpq		A0A0G2JGQ6	Dclk1		Q8VBT1	Txlnb		Q8VC30	Dak		Q8CI75	Dis3l2
P52825	Cpt2		H3BJ75	Dctn5		P63147	Ube2b		D3Z4U8	Dcaf11		Q91WT4	Dnajc17
K4DI63	Creg1		Q9D9Z5	Dda1		P12242	Ucp1		Q8BHC4	Dcakd		E9Q9H3	Dnajc2
A0A0G2JEK2	Crip1		S4R2G0	Dgki		D3Z4D6	Uqcc2		O88533	Ddc		Q91WN1	Dnajc9
Q9DCT8	Crip2		Q3UH60	Dip2b		E9QQ93	Xirp1		Q62095	Ddx3y		D3Z512	Dnase2a
Q64010	Crk		Q91Z61	Diras1		G3UW46	Xrcc6bp1		Q9WV68	Decr2		P13864	Dnmt1
P47941	Crkl		Q5PR73	Diras2		G3UYA6	Yap1		B2ZRS5	Deptor		Q80VJ3	Dnph1
Q9CZU6	Cs		Q9QUN9	Dkk3					Q99J56	Derl1		Q8C3J5	Dock2
Q60737	Csnk2a1		D3Z3B8	Dlg1					Q8BNI4	Derl2		Q9QZK7	Dok3
P67871	Csnk2b		E9Q9H0	Dlg1					Q8VCH6	Dhcr24		Q61103	Dpf2
P97315	Csrp1		Q52KF7	Dlg3					O88455	Dhcr7		Q9CWQ0	Dph5
Q62426	Cstb		A0A338P6E5	Dlg4					P00375	Dhfr		Q9D1Q4	Dpm3
A0A0J9YU62	Ctbp1		E9Q6J8	Dmwd					G5E8W9	Dhrs3		O35075	Dscr3
P26231	Ctnna1		B0V2P5	Dmxl2					Q9CXR1	Dhrs7		A0A087WQX0	Dstyk
Q02248	Ctnnb1		E9Q7N9	Dnah11					A2ATU0	Dhtkd1		A0A0R4IZY9	Dus3l
P10605	Ctsb		Q80TZ3	Dnajc6					A0A0G2JGL8	Dhx30		A0A338P7B7	Dynlt1
P18242	Ctsd		Q05A62	Dnal1					Q9DBT9	Dmgdh		P56931	E2f2
P06797	Ctsl		Q8JZM4	Dner					G3X922	Dnajc13		P97426	Ear1
F6WR04	Ctss		A0A0J9YUN4	Dnm1					P56542	Dnase2		Q923L7	Ear6
Q921L6	Cttn		E9QLL2	Dnm3					A0A140T8S3	Dolpp1		A2ACZ1	Ebna1bp2
D5MCW4	Cuta		A0A494BAZ3	Dpcd					A0A2I3BRZ2	Dopey2		Q8K2D3	Edc3
G5E850	Cyb5a		E9QN98	Dpp10					O70152	Dpm1		D6RE33	Edc4
Q9CQX2	Cyb5b		Q80VM5	Dpp6					Q8CHR6	Dpyd		Q921E6	Eed
Q9D0M3	Cyc1		Q3TMU8	Dpysl4					Q9EQF5	Dpys		A0A0R4J1L2	Eef1d
P62897	Cycs		Q9EQF6	Dpysl5					Q3UIR3	Dtx3l		Q9D4J1	Efhd1
Q9D172	D10Jhu81e		D3Z0M6	Dync1i1					P70245	Ebp		Q3THJ3	Eif1ad
Q62165	Dag1		P52795	Efnb1					Q9D9V3	Echdc1		Z4YKC4	Eif4g3
Q9JII5	Dazap1		F6RSU6	Efnb2					A0A0R4J174	Ecsit		Q3UP87	Elane
P31786	Dbi		Q69ZW3	Ehbp1					A0A1D5RLL3	Efr3a		Q8BPU7	Elmo1
Q62418	Dbnl		Q8VEB6	Elac1					Q8C0D5	Eftud1		A0A1Y7VP67	Elmsan1
Q9DAR7	Dcps		Q3UR02	Elavl2					Q9DBM2	Ehhadh		P60003	Elof1
Q99KJ8	Dctn2		Q60900	Elavl3					Q99LC8	Eif2b1		O35130	Emg1
Q80WW9	Ddrgk1		Q61701	Elavl4					Q99LD9	Eif2b2		F7A1B4	Eng
O35215	Ddt		A0A0A6YXC8	Enah					D3Z780	Eif2b4		Q8CDV7	Entpd1
Q9Z1N5	Ddx39b		G3UXY9	Enpp2					Q8CHW4	Eif2b5		A0A286YD84	Epb4.1l3
Q9CQ62	Decr1		Q9EQG7	Enpp5					Q9Z0N2	Eif2s3y		Q3UV95	Epb4.2
Q7TNV0	Dek		O55026	Entpd2					Q9JLJ4	Elovl2		Q8VDI1	Epsti1
Q9CQJ6	Denr		A2AUK5	Epb4.1l1					Z4YJW0	Emc1		Q9JLN5	Ermap
Q9DBB8	Dhdh		Q9WV92	Epb41l3					Q99KI3	Emc3		Q3V1V3	Esf1
Q99LB2	Dhrs4		Q03137	Epha4					Q9CZX9	Emc4		Q8K2Y3	Eva1b
Q9JIQ3	Diablo		Q5NCM5	Epn2					E9QK48	Eml2		Q8VD58	Evi2b
B7ZCL7	Dkc1		Q3UHT7	Erc2					A0A0R4J0H0	Eml4		F8WJB9	Evl
Q8BMF4	Dlat		Q8C460	Eri3					Q3TQC7	Entpd5		E9PZ92	Exoc5
O08749	Dld		Q5EBJ4	Ermn					O70318	Epb41l2		A2AAN3	Exoc7
Q9D2G2	Dlst		D3Z511	Eva1a					Q8BGS1-2	Epb41l5		Q6PGF7	Exoc8
Q9QYJ0	Dnaja2		P20934	Evi2a					A0A2I3BRT4	Eppk1		Q8VBV3	Exosc2
Q99M87	Dnaja3		Q3TSR0	Extl2					D6RE20	Ept1		Q7TQK4	Exosc3
Q99KV1	Dnajb11		P20352	F3					D3YUR8	Erg28		Q921I9	Exosc4
Q9QYI5	Dnajb2		Q8K097	Faim2					Q8BFZ9	Erlin2		Q9CRA8	Exosc5
P60904	Dnajc5		E9Q8P8	Fam131b					A7MCT6	Etnk2		Q8BTW3	Exosc6
Q6NZB0	Dnajc8		D3YUE4	Fam151b					P55050	Fabp2		Q9D0M0	Exosc7
Q8K1M6	Dnm1l		Q8BUM6	Fam163b					Q920L1	Fads1		Q9D753	Exosc8
Q9Z2W0	Dnpep		Q5XG69	Fam169a					Q9Z0R9	Fads2		A0A0G2JFV9	Exosc9
Q99LT0	Dpy30		A0A0R4J0M7	Fam19a2					Q9D8B6	Fam210b		Q8BH61	F13a1
O08553	Dpysl2		D3Z7G3	Fam241b					Q8CF02	Fam25c		O88783	F5
E9PWE8	Dpysl3		A2RT62	Fbxl16					Q76LS9	Fam63a		A0A087WRH2	Faim
Q9R0P5	Dstn		Q80UW2	Fbxo2					Q8BK03	Fam73b		A2A6P4	Fam104a
Q9DD18	Dtd1		E9Q9C6	Fcgbp					A0A3Q4EBV4	Fam98a		Q3UW53	Fam129a
Q8BHA3	Dtd2		Q8K0X8	Fez1					E9Q805	Farp1		Q8QZW3	Fam151a
B1AQF4	Dusp3		P61329	Fgf12					Q91VS8	Farp2		Q91WE2	Fam192a
Q9D0M5	Dynll2		A2AV25	Fibcd1					Q9QXD6	Fbp1		Q9WV03	Fam50a
P62627	Dynlrb1		Q9Z2I2	Fkbp1b					Q61578	Fdxr		A0A5F8MPY8	Fam65b
O35459	Ech1		E9QPZ3	Flg2					A2AJL3	Fggy		D6RG49	Fam76b
Q8BH95	Echs1		Q9JL04	Fmn2					O08917	Flot1		D6REV6	Fbxo22
P42125	Eci1		D3YWJ4	Fntb					P50285	Fmo1		Q3UGI9	Fbxo7
Q9JMG1	Edf1		O35409	Folh1					Q8K2I3	Fmo2		P20491	Fcer1g
Q8BL66	Eea1		B1AXV0	Frrs1l					P97501	Fmo3		A0A0B4J1M6	Fcgr3
P10126	Eef1a1		Q7TPM6	Fsd1					Q8VHG0	Fmo4		A0A0B4J1G0	Fcgr4
O70251	Eef1b		E0CXZ1	Fsd1l					Q91XD4	Ftcd		Q920A9	Fcrla
Q9D8N0	Eef1g		H3BJZ1	Fundc1					P35576	G6pc		Q91Z50	Fen1
P58252	Eef2		Q9D164	Fxyd6					A2AMS2	Galt		Q8K1B8	Fermt3
Q8C845	Efhd2		A0A0U1RPY2	Fxyd7					O35969	Gamt		A0A0R4J1D9	Fgd3
Q9WVK4	Ehd1		P62812	Gabra1					F7ADQ2	Gapvd1		Q66JX5	Fgfr1op
P48024	Eif1		P48318	Gad1					Q9D6Y9	Gbe1		P14234	Fgr
Q6ZWX6	Eif2s1		P48320	Gad2					O88986	Gcat		Q6P9Q4	Fhod1
Q9Z0N1	Eif2s3x		F6SLK1	Gak					P99025	Gchfr		E0CYM1	Filip1l
Q9QZD9	Eif3i		A0A498WGR4	Gal					P52792-2	Gck		Q9D824	Fip1l1
Q3UGC7	Eif3j1		A0A1W2P6P9	Galnt16					A0A0J9YUI8	Gckr		P26323	Fli1
P10630	Eif4a2		P06837	Gap43					Q8R2Q4-3	Gfm2		A0A1W2P6X3	Fmnl1
Q91VC3	Eif4a3		B1ATI9	Gas7					Q9QYC7	Ggcx		H3BJR8	Foxp1
Q8BGD9	Eif4b		O88741	Gdap1					Q99J23	Ghdc		P97376	Frg1
P63073	Eif4e		Q8VE33	Gdap1l1					P28230	Gjb1		Q3UFK8	Frmd8
Q9WUK2	Eif4h		Q9JL56	Gde1					Q64516-1	Gk		Q9DBE9	Ftsj3
P59325	Eif5		Q9CRY7	Gdpd1					Q571F8	Gls2		A2AJ72	Fubp3
A0A0A0MQM0	Eif5a		P03995	Gfap					J3KMU5	Gltpd2		F6TWM7	Fxyd5
O55135	Eif6		O08842	Gfra2					Q91XE0	Glyat		O35601	Fyb
D3Z665	Emc10		A2A9W7	Gga3					A0A0R4J1H2	Glyctk		D3YTV2	Fzr1
Q9CRD2	Emc2		F6WUX1	Ggt1					D3YYT1	Glyr1		Q00422	Gabpa
O08579	Emd		Q99JP7	Ggt7					G3UYJ7	Gm20441		Q6PB93	Galnt2
P34914	Ephx2		P06880	Gh1					A0A1Y7VJD4	Gm4756		Q9CY66	Gar1
V9GXH3	Erc1		Q5F258	Git1					Q3UED7	Gm4951		P17679	Gata1
P84089	Erh		A0A1D5RLM8	Gm11639					Q5FW57	Gm4952		A0A1D5RM07	Gatad2a
P57759	Erp29		A0A1B0GSH8	Gm45808					P27601	Gna13		Q8VHR5	Gatad2b
Q9D1Q6	Erp44		L7MU65	Gm6351					Q3UW64	Gne		Q61107	Gbp4
H3BKH6	Esd		D3Z497	Gm7075					Q9QXF8	Gnmt		Q8BMN7	Gbp5
Q99LC5	Etfa		P30677	Gna14					E9QAH1	Golgb1		Q9ESM6	Gdpd2
Q9DCW4	Etfb		B2RSH2	Gnai1					Q61586	Gpam		Q9CQQ4	Gemin2
Q921G7	Etfdh		P18872	Gnao1					G3X9R9	Gpr182		D3Z7S0	Get4
Q9DCM0	Ethe1		P29387	Gnb4					Q8BWS5	Gprin3		B7ZNH2	Gfi1b
Q5SUT0	Ewsr1		A0A1L1STC5	Gnb5					Q8BGT5	Gpt2		Q9Z0L8	Ggh
P26040	Ezr		P62881	Gnb5					Q03160	Grb7		A0A140LI42	Ggn
Q05816	Fabp5		Q9CXP8	Gng10					Q9D8T2	Gsdmdc1		Q99MR1	Gigyf1
Q61160	Fadd		P61953	Gng11					P13745	Gsta1		Q8R379	Gimap7
P35505	Fah		Q9JMF3	Gng13					P10648	Gsta2		Q9CZ15	Gins1
Q8R0F8	Fahd1		P63216	Gng3					P19639	Gstm3		Q9D600	Gins2
A0A0R4J094	Fahd2		P50153	Gng4					Q8R5I6	Gstm4		A0A1D5RLV2	Gins3
Q9CR98	Fam136a		Q61016	Gng7					O35660	Gstm6		Q99LZ3	Gins4
Q9D6U8	Fam162a		P36916	Gnl1					Q99L20	Gstt3		Q80XR8	Git2
P46656	Fdx1		Q9D428	GOLGA7B					P58710	Gulo		Q8VC60	Glb1l
Q91W09	Fech		H3BLN8	Gpc5					Q8VCB3	Gys2		Q9CYL5	Glipr2
Q9QXC1	Fetub		P35802	Gpm6a					Q8CFX1	H6pd		H3BK59	Glmp
E9PV24	Fga		A2AEG6	Gpm6b					Q9D3B1	Hacd2		E9Q317	Gm10094
Q8K0E8	Fgb		Q8C419	Gpr158					P35492	Hal		P01642	Gm10881
P61148	Fgf1		Q3UNH4	Gprin1					Q9WU19	Hao1		G3UZK1	Gm20503
Q3UER8	Fgg		A0A0A6YW90	Gria2					Q9NYQ2	Hao2		F7BGR7	Gm21992
P97807	Fh		F2Z488	Gria3					D6RI20	Hdhd2		Q6IFZ8	Gm5414
E9PVU9	Fhit		Q8R1I2	Grp					Q3UGR5	Hdhd2		B2RV77	Gm5483
Q9CQ92	Fis1		D3Z7E5	Gsk3a					F8WIE5	Hectd1		P58929	Gmeb2
P26883	Fkbp1a		E9QAQ5	Gsk3b					A2AS05	Helz2		Q9ERL7	Gmfg
P45878	Fkbp2		P13020	Gsn					O09173	Hgd		Q61017	Gngt2
Q62446	Fkbp3		A0A1Y7VJZ2	Gstz1					Q9JLZ6-2	Hic2		Q8CI11	Gnl3
P30416	Fkbp4		Q9WVL0	Gstz1					Q8CGP6	Hist1h2ah		Z4YJU8	Golga2
B7FAV1	Flna		D6RJL7	Gtf2h1					Q9D8V0	Hm13		A0A1D5RLC6	Golga4
P09528	Fth1		A0A1Y7VNT1	Habp4					A0A338P6G6	Hmga1		Q91X51	Gorasp1
Q9CPX4	Ftl1		Q9DB32	Haghl					Z4YKX0	Hnf4a		O35930	Gp1ba
Q3TUE1	Fubp1		Q9QUP5	Hapln1					Q91VF2	Hnmt		B2RR03	Gp1bb
D3YWS7	Fuom		Q9ESM3	Hapln2					A2AL12	Hnrnpa3		Q9QZU3	Gp5
Q8CFQ9	Fus		Q80WM4	Hapln4					Q8BG05-2	Hnrnpa3		O88186	Gp9
O35943	Fxn		Q9Z2V5	Hdac6					Q9DCU9	Hoga1		Q69ZC8	Gpalpp1
P97855	G3bp1		Q9D114	Hddc3					P49429	Hpd		A0A0R4J215	Gpatch11
P97379	G3bp2		Q6DFV5	Helz					Q8VCC1	Hpgd		Q3U1Z5	Gpsm3
P70699	Gaa		Q640R3	Hepacam					O70503	Hsd17b12		Q9CX99	Grap
Q8CC47	Galns		E9Q7F8	Hint3					Q8VCR2-2	Hsd17b13		O89100	Grap2
Q8BHN3	Ganab		Q8CGP5	Hist1h2af					P51658	Hsd17b2		Q810D6	Grwd1
A0A0A0MQF6	Gapdh		Q64475	Hist1h2bb					Q9R092	Hsd17b6		A6PWS5	Gsn
P17439	Gba		V9GXD2	Hmgcll1					O88736	Hsd17b7		P13020	Gsn
P21614	Gc		Q9Z2Y3	Homer1					P26150	Hsd3b3		D3Z793	Gtf2a2
Q91WK5	Gcsh		Q99JP6	Homer3					Q61694	Hsd3b5		P62915	Gtf2b
Q9R111	Gda		Q8BGZ1	Hpcal4					D3Z3X1	Hsd3b7		Q8R0A0	Gtf2f2
P50396	Gdi1		Q61411	Hras					G3X9H5	Htt		F6SMJ7	Gtpbp8
Q61598	Gdi2		Q8K0U4	Hspa12a					Q5U5V2	Hykk		Q31621	H2-DMa
P56213	Gfer		P17156	Hspa2					Q8BU30	Iars		Q31099	H2-DMb2
Q9D7M1	Gid8		Q9R118	Htra1					Q8CAK1	Iba57		O78196	H2-Eb1
P23780	Glb1		Q60625	Icam5					Q8R0J8	Idnk		Q9QWV1	H2-Oa
F8WHM5	Glg1		A2A6T4	Ict1					Q8R0V5	Ido2		E9PWT4	H2-Q7
Q9CPU0	Glo1		Q8R5F7	Ifih1					A0A075B5V1	Ighv1-31		A0A0N4SV66	H2afj
Q9CPV4	Glod4		Q3U687	Ifit1bl2					Q8BU33	Ilvbl		Q8BFT2	Haus4
Q9QUH0	Glrx		Z4YJL9	Ift20					P40936	Inmt		P04444	Hbb-bh1
A0A1B0GS58	Glrx3		A0A0G2JF44	Ift22					P15208	Insr		Q3U0A6	Hbq1b
A0A1Y7VN70	Glrx5		Q7TNR6	Igsf21					Q9DCX8	Iyd		P70288	Hdac2
P26443	Glud1		D3YXH0	Igsf5					Q99JH8	Kdelr1		Q3UMU9	Hdgfrp2
P15105	Glul		G3UYZ1	Igsf8					Q9CQM2	Kdelr2		Q8BQM4	Heatr3
E9PZF0	Gm20390		O55091	Impact					Q6GV12	Kdsr		Q9ERZ0	Hemgn
Q60648	Gm2a		P46660	Ina					Q9DCY0	Keg1		Q8R409	Hexim1
Q9CQI3	Gmfb		D3YZL7	Inava					A0A0J9YU79	Khk		P70387	Hfe
P08752	Gnai2		Q7TNC9	Inpp5a					Q3UMB9	Kiaa1033		Q8BLH7	Hirip3
P62874	Gnb1		A0A5F8MPT9	Iqsec1					E9Q4K7	Kif13b		Q64522	Hist2h2ab
P68040	Gnb2l1		E9Q9N7	Islr2					Q9DBS5	Klc4		Q64523	Hist2h2ac
Q9DAS9	Gng12		Q5RJG7	Ispd					Q91WN4	Kmo		E9Q3Z4	Hk3
O88958	Gnpda1		Q99KW9	Itfg1					Q9CXA2	L3hypdh		P17095	Hmga1
P05201	Got1		Q0VBD0	Itgb8					Q61789-2	Lama3		D3Z7R7	Hmha1
P05202	Got2		Q8R071	Itpka					Q8VDC0	Lars2		Q8BUK6	Hook3
P13707	Gpd1		Q9D8B7	Jam3					P16301	Lcat		Q8CFE2	Hpf1
Q3ULJ0	Gpd1l		B7ZCA7	Kazn					Q3UN02	Lclat1		Q9JHF7	Hpgds
A2AQR0	Gpd2		A0A5F8MPA4	Kcnab1					A0A0F6AIX6	Ldah		D3Z3C3	Hpse
P06745	Gpi		Q9Z0V2	Kcnd2					A0A1L1SRE8	Ldlr		P16627	Hspa1l
P11352	Gpx1		Q3UFC0	Kcnip4					Q9D0F3	Lman1		Q99P31	Hspbp1
S4R1E5	Gpx4		Q4VBE7	Kctd2					Z4YJR1	Lmf1		Q9DBD0	Ica
Q60631	Grb2		Q9R226	Khdrbs3					Q8C3X8	Lmf2		G5E8M9	Icam2
Q91Z53	Grhpr		Q80TL4	Kiaa1045					Q9DBN5	Lonp2		O35368	Ifi203
Q99LP6	Grpel1		A0A1D5RL96	Kiaa1107					Q91V01	Lpcat3		P0DOV2	Ifi204
E9Q179	Grsf1		A0A1B0GR85	Kiaa1671					Q91YX5	Lpgat1		P0DOV1	Ifi205a
P47791	Gsr		F8WGN6	Kif21a					A0A1Y7VLN4	Lpin1		Q9ESY9	Ifi30
P51855	Gss		P33174	Kif4					Q8BLN5	Lss		E9PV48	Ifit3b
P24472	Gsta4		P28738	Kif5c					E9QLB2	Lyplal1		Q9D8U0	Ifrd2
P10649	Gstm1		Q5UE59	Klc1					Q8BHE8	Maip1		P18528	Ig heavy chain V region 6.96
O09131	Gsto1		D3YXZ3	Klc2					Q8BI08	Mal2		P01626	Ig kappa chain V-II region MOPC 167
P19157	Gstp1		Q3UV17	Krt76					P45700	Man1a1		P01660	Ig kappa chain V-III region PC 3741/TEPC 111
P10922	H1f0		A2AFG8	L1cam					Q9WTU6-4	Mapk9		P01667	Ig kappa chain V-III region PC 6308
Q3THW5	H2afv		Q9D387	Lamp5					Q9CW42	Marc1		P01666	Ig kappa chain V-III region PC 7183
Q61425	Hadh		F6RJV6	Lancl2					Q3KNM2	March5		P01672	Ig kappa chain V-III region PC 7940
Q8BMS1	Hadha		G3UW55	Lbhd2					Q91X83	Mat1a		P01645	Ig kappa chain V-V region HP 93G7
Q99JY0	Hadhb		A2RTH5	Lcmt1					P39039	Mbl1		P01679	Ig kappa chain V-VI region J539
Q91VB8	haemaglobin alpha 2		Q9JIA1	Lgi1					Q99MR8	Mccc1		A0A0R4J0S2	Igfals
G5E8T9	Hagh		Q8K4Z0	Lgi2					Q3UMR5	Mcu		A0A0A6YXD7	Ighd
A8DUK4	Hbbt1		Q8K406	Lgi3					Q9Z2D6	Mecp2		A0A075B5V6	Ighv1-42
P51859	Hdgf		O88951	Lin7b					Q8C6B0	Mettl7a1		A0A075B5W6	Ighv1-55
A0A140T8J4	Hebp1		A9DA50	Lingo1					Q9DD20	Mettl7b		A0A075B5X7	Ighv1-69
P20060	Hexb		Q7TQ95	Lnp					Q811U4	Mfn1		A0A0B4J1M0	Ighv1-77
Q99L13	Hibadh		E9Q2W8	Loh12cr1					Q8BI84	Mia3		A0A075B674	Ighv1-78
Q8QZS1	Hibch		D3YZP3	Lrrc4b					E9PYX7	Mllt4		A0A0B4J1J7	Ighv1-82
P70349	Hint1		Q8C031	Lrrc4c					A2BFB2	Mlx		A0A075B5S6	Ighv3-1
Q9D0S9	Hint2		A2AKH7	Lrrc57					Q99J39-2	Mlycd		A0A075B5R5	Ighv4-1
P15864	Hist1h1c		B2RWC4	Lrrc73					Q8C7H1	Mmaa		A0A075B5Q9	Ighv5-15
P43274	Hist1h1e		Q7TSF4	Lrrc75a					B9EKJ3	Mon2		A0A075B5T2	Ighv6-3
P62806	Hist1h4a		E0CX41	Lrrtm1					D3Z3E8	Mov10		A0A075B5T3	Ighv6-6
P22907	Hmbs		Q3TYE5	Lsamp					Q8R0J2	Mpdu1		A0A075B5S2	Ighv7-1
P63158	Hmgb1		P70202	Lxn					D3YWI4	Mpv17		A0A075B5R3	Ighv7-2
P30681	Hmgb2		Q8K356	Ly6h					Q3TBW2	Mrpl10		A0A0A6YXQ0	Ighv8-8
P38060	Hmgcl		P0DP60	Lynx1					A0A1B0GQZ1	Mrpl23		P01592	Igj
Q9JL35	Hmgn5		F6TKE8	Lypd1					Q921S7	Mrpl37		A0A140T8M9	Igkv1-122
O70252	Hmox2		Q9D0E3	Lysmd1					Q9CPY1	Mrpl51		A0A0B4J1H8	Igkv1-133
Q5EBP8	Hnrnpa1		G3X915	Lysmd2					D3YVZ9	Mrps21		A0A140T8M2	Igkv12-44
O88569	Hnrnpa2b1		Q3UYG8	Macrod2					Q8BK72	Mrps27		A0A075B5K9	Igkv12-98
Q20BD0	Hnrnpab		A6PWP8	Madd					Q9JIK9	Mrps34		A0A140T8P3	Igkv15-103
Q60668	Hnrnpd		P20917	Mag					P30204	Msr1		A0A0B4J1I1	Igkv16-104
Q9Z2X1	Hnrnpf		Q9QYH6	Maged1					Q9JLC3	Msrb1		A0A075B6D5	Igkv19-93
Q8C2Q7	Hnrnph1		A0A0N4SWH0	Magi1					Q62190	Mst1r		A0A075B5K5	Igkv2-112
B8JK33	Hnrnpm		A0A140LHL1	Magi2					D3YXC2	Mtch1		A0A075B5P1	Igkv3-1
Q8VHM5	Hnrnpr		A2AJX4	Malrd1					Q9CRB8	Mtfp1		P01654	Igkv3-2
Q8VEK3	Hnrnpu		A2ARP8	Map1a					Q9D110	Mthfs		A0A075B677	Igkv4-53
Q8VDM6	Hnrnpul1		P14873	Map1b					Q9JLN9	Mtor		A0A075B5M2	Igkv4-61
P62748	Hpcal1		Q91VR7	Map1lc3a					O08601	Mttp		A0A0B4J1I7	Igkv4-68
P00493	Hprt1		P20357	Map2					P28666	Mug2		A0A0B4J1J2	Igkv5-43
Q91X72	Hpx		P47809	Map2k4					A2CEK7	Mup14		A0A140T8M5	Igkv6-15
Q9ESB3	Hrg		Q7TSJ2	Map6					Q3KQQ2	Mup3		A0A140T8N7	Igkv6-25
P52760	Hrsp12		Q14BB9	Map6d1					A2AKN8	Mup8		A0A075B5N2	Igkv6-29
Q99N15	Hsd17b10		A2AG50	Map7d2					Q9R008	Mvk		A0A140T8N9	Igkv6-32
P51660	Hsd17b4		A0A0A6YVV4	Map9					P22366	Myd88		A0A140T8M3	Igkv8-30
P50171	Hsd17b8		E9QN59	Mapk10					Q5SX40	Myh1		Q99JC1	Iglc2
P11499	Hsp90ab1		Q6PER3	Mapre3					P05977	Myl1		A0A075B663	Iglv1
Q3U2G2	Hspa4		A0A0A0MQC7	Mapt					K3W4L0	Myo18a		A0A075B664	Iglv2
P20029	Hspa5		B1AQW2	Mapt					E9Q580	Myo1b		Q9Z1M8	Ik
P63017	Hspa8		Q8BL86	Mblac2					Q5SYD0	Myo1d		A3KG44	Ikbkg
P38647	Hspa9		D3Z499	Mdga1					E9Q634	Myo1e		G5E8H3	Ikzf1
P14602	Hspb1		A0A217FL82	Mdga2					A0A0A6YW80	Naa15		O08900	Ikzf3
P63038	Hspd1		A0A3B2WB12	Mea1					Q711T7	Nadsyn1		O54824	Il16
Q64433	Hspe1		Q8BH27	Megf9					E0CZE0	Nae1		P70380	Il18
Q9CR41	Hypk		Q9CTY5	Micu3					Q8R4H7	Nags		D3Z4E0	Il4i1
Q8BIJ6	Iars2		F7AMS7	Mink1					Q8CC86	Naprt		Q45VK5	Ilf3
Q8CGB9	Ide		Q5DTZ3	Mkl2					Q8K224	Nat10		Q8R0F6	Ilkap
O88844	Idh1		Q99KX1	Mlf2					P50295	Nat2		E9QLA5	Inf2
P54071	Idh2		P97783	Mllt11					Q3UYV9	Ncbp1		A0A087WRR4	Ing5
A0A1L1STE6	Idh3a		Q9R0S3	Mmp17					Q8VCM8	Ncln		Q9ES52	Inpp5d
Q91VA7	Idh3b		Q61885	Mog					A2AIL4	Ndufaf6		Q8C5L6	Inpp5k
P70404	Idh3g		P00536	Mos					Q9JI78	Ngly1		A0A0G2JDG8	Ints1
P58044	Idi1		Q9WV34	Mpp2					Q8BZW8	Nhlrc2		Q9D168	Ints12
A0A075B5P4	Ighg1		Q6XE40	Mpp3					Q3TL44	Nlrx1		Q8CIM8	Ints4
A0A075B5P3	Ighg2b		B1APT1	Mpped2					O55239	Nnmt		Q8K2V6	Ipo11
F6TQW2	Ighg2c		P28184	Mt3					Q9R1J0	Nsdhl		P23906	Irf2
P01837	Igkc		D3YZG8	Mthfd2l					Q9CWD8	Nubpl		Q8R3Y8	Irf2bp1
P03977	Igkv3-7		A0A087WQV4	Mturn					Q9DCN1	Nudt12		A0A0U1RP59	Isg20
A0A075B5M7	Igkv5-39		Q5SV64	Myh10					P11930	Nudt19		Q69ZQ2	Isy1
Q8CAQ8	Immt		Q8CI43	Myl6b					Q05BE7	Numb		Q62469	Itga2
Q924B0	Impa1		A0A140LJ46	Myo16					A0A2R8VHH1	Nup155		Q792F9	Itga4
E9Q1P8	Irf2bp2		D3YZ62	Myo5a					Q9Z0W3-2	Nup160		B8JK39	Itga9
A0A1Y7VK19	Isca2		Q8R4U1	Mypop					Q9QY81	Nup210		H3BKX8	Itgad
D3Z0K9	Iscu		Q9JJF0	Nap1l5					Q99JX7	Nxf1		P24063	Itgal
Q64339	Isg15		P28663	Napb					Q8VI94	Oasl1		Q9QXH4	Itgax
Q91V64	Isoc1		Q8BH82	Napepld					Q9CPZ6	Ormdl3		Q6PE70	Itgb5
P85094	Isoc2a		Q91X97	Ncald					A0A5F8MPC5	Osbpl8		O89051	Itm2b
Q9JHU9	Isyna1		A0A0A6YY47	Ncam1					Q8VDG7	Pafah2		Q8C1D8	Iws1
Q3V3R4	Itga1		A0A0A6YY91	Ncam1					P16331	Pah		O88824	Jtb
P09055	Itgb1		E9QB01	Ncam1					O88428	Papss2		E9PYD7	Kbtbd6
Q9D892	Itpa		P13595	Ncam1					Q6TCG2	Paqr9		F6UH68	Kcp
Q9JHI5	Ivd		O35136	Ncam2					Q5XJY4	Parl		Q922S8	Kif2c
Q02257	Jup		A0A0R4IZX5	Ncan					Q8CAS9-2	Parp9		A0A6I8MWY6	Klf1
Q99MN1	Kars		Q9Z0E0	Ncdn					K3W4L7	Pbld1		Q9JJZ6	Klf13
A0A0N4SV15	Kcmf1		Q8BNY6	Ncs1					Q9CXN7	Pbld2		Q60980	Klf3
D3YTY9	Kng1		Q9CZA6	Nde1					Q8CFX3	Pcdh1		G3UZG5	Klhdc4
P70168	Kpnb1		Q9QYF9	Ndrg3					Q9Z2V4	Pck1		P15947	Klk1
Q9EP89	Lactb		E0CZ50	Ndrg4					Q5SV41	Pctp		P26262	Klkb1
Q99KR3	Lactb2		Q8BG18	Necab1					Q921X9	Pdia5		P52293	Kpna2
P11438	Lamp1		Q91ZP9	Necab2					Q8BFP9	Pdk1		O35343	Kpna4
P17047	Lamp2		P19246	Nefh					F8WHU5	Pds5b		A0A2R8W6Y5	Larp4
Q9CQ22	Lamtor1		P08551	Nefl					A0A0R4J034	Pdxdc1		Q6A0A2	Larp4b
O88653	Lamtor3		A0A0R4J036	Nefm					Q9JIL4	Pdzk1		Q60787	Lcp2
Q9D1L9	Lamtor5		D3Z4T6	Negr1					Q3UXD9	Pecr		Q6DVA0	Lemd2
Q9CPY7	Lap3		A0A2R8VHV8	Nell2					Q80X73	Pelo		E9QP59	Lemd3
Q61792	Lasp1		A0A087WPX3	Nfasc					Q5BL07-2	Pex1		Q5XJE5	Leo1
P06151	Ldha		Q810U3	Nfasc					Q9Z211	Pex11a		Q8C253	Lgals3
Q9Z2I0	Letm1		Q8CHT1	Ngef					Q6P6M5	Pex11g		F6VRP8	Lgals3bp
P16045	Lgals1		Q69ZK9	Nlgn2					Q91XC9	Pex16		Q07797	Lgals3bp
O89017	Lgmn		A2AGI0	Nlgn3					E9QA46	Pex3		Q8C6H0	Lgals8
Q9D7I5	Lhpp		S4R255	Nos1					D3Z600	Pex5		P37913	Lig1
Q9DBH5	Lman2		Q64299	Nov					Q99LC9	Pex6		Q9QXD8	Limd1
P48678	Lmna		Q9JKN6	Nova1					P70266	Pfkfb1		A0A0R4J005	Lims1
P14733	Lmnb1		A0A1W2P872	Nova2					F7DF70	Phkb		Q99JW4	Lims1
P21619	Lmnb2		A2AJ20	Npdc1					Q9DB30	Phkg2		Q8VEE1	Lmcd1
Q8CGK3	Lonp1		Q62443	Nptx1					O35386	Phyh		Q8C129	Lnpep
Q91XL1	Lrg1		O70340	Nptx2					E9Q3L2	Pi4ka		Q99N69	Lpxn
P55302	Lrpap1		E9PZM8	Nptxr					O70570	Pigr		H3BLL3	Lrch4
Q505F5	Lrrc47		A0A1W2P7Y9	Nrcam					F8VPL2	Pik3c2a		F7AI27	Lrrc16a
A0A1L1SQW1	Lrrfip2		Q810U4	Nrcam					Q9D826	Pipox		Q8CI70	Lrrc20
Q8VC85	Lsm1		P60761	Nrgn					E9Q509	Pklr		Q8K1T1	Lrrc25
O35900	Lsm2		A0A0N4SUN5	Nrip2					Q99P27	Pla2g12b		Q8K2F8	Lsm14a
P62311	Lsm3		A0A286YCW7	Nrn1					P43883	Plin2		H3BKC5	Lsm5
D3YTP8	Lsm4		P0DI97	Nrxn1					Q8VDG5	Ppcs		P62322	Lsm5
Q6ZWM4	Lsm8		Q9CS84	Nrxn1					E9Q9J4	Ppip5k2		P62313	Lsm6
P24527	Lta4h		E9PUM9	Nrxn2					Q3TDD9	Ppp1r21		A2A6J7	Lsp1
E9Q715	Luc7l2		E9PUN2	Nrxn2					D3Z3S1	Preb		P19973	Lsp1
J3QP56	Lypla1		Q6P9K9	Nrxn3					Q8BRK8	Prkaa2		P51885	Lum
Q9WTL7	Lypla2		Q8VCE6	Nt5m					Q9WU79	Prodh		P0CW03	Ly6c2
Q8K215	Lyrm4		D3Z396	Ntm					Q8VCZ9	Prodh2		P35459	Ly6d
Q8K3C3	Lzic		F8WJ51	Ntng1					A0A1B0GRU8	Prpf40a		B2RXM6	Ly6g6f
P24668	M6pr		J3QNA0	Ntng2					O35226	Psmd4		O88188	Ly86
Q922B1	Macrod1		A0A286YDA0	Ntrk2					Q5SSW2	Psme4		Q01965	Ly9
O09159	Man2b1		Q8R1N4	Nudcd3					Q14C51	Ptcd3		Q08288	Lyar
A0A0R4J092	Manba		P0C028	Nudt11					Q66GT5	Ptpmt1		P25911	Lyn
Q80ZP8	Manf		O08919	Numbl					P35831	Ptpn12		Q9Z1B5	Mad2l1
Q61166	Mapre1		Q9D3H2	Obp1a					Q5D073	Pxmp2		A0A494BBB5	Malt1
D3YYK8	Mapre2		Q8CGY8	Ogt					Q9JJW0	Pxmp4		Q8C052	Map1s
Q922Q1	Marc2		Q8R357	Olfm1					Q91X91	Qprt		Q60754	Marco
P26645	Marcks		A0A1L1SV46	Olfm2					A0A1D5RLG3	Rab3gap1		A0A0U1RNL1	Maz
Q3THS6	Mat2a		E9PZS7	Olfr287					P35279	Rab6a		F6WZH1	Mbd3
Q99LB6	Mat2b		G3XA53	Omg					Q9JHK4	Rabggta		A0A0A6YWB0	Mbnl1
Q8R3F5	Mcat		Q64288	Omp					Q3U186	Rars2		A0A0A6YXE3	Mbnl1
Q3ULD5	Mccc2		Q7M750	Opalin					Q8R1Q9	Rbks		Q9D8U6	Mcemp1
Q9D1I5	Mcee		G5E8G3	Opcml					B2RY56	Rbm25		P97287	Mcl1
Q9DB27	Mcts1		Q6DFY2	Opcml					D3YXZ5	Rbm47		P97310	Mcm2
P14152	Mdh1		P07361	Orm2					Q9CWY6	Rbpms2		P25206	Mcm3
P08249	Mdh2		A0ZV96	Oscp1					Q9R1R8	Rdh11		P49717	Mcm4
Q9D967	Mdp1		Q4KMM3	Oxr1					O54909	Rdh16		P49718	Mcm5
Q9DCS3	Mecr		Q8K212	Pacs1					G5E8H9	Rdh19		P97311	Mcm6
Q9ERE7	Mesdc2		A0A338P6P7	Pacsin2					O88451	Rdh7		Q61881	Mcm7
E9Q5B2	Mettl26		Q9WVE8	Pacsin2					Q8K5C8	Rdh9		E9QK89	Mdc1
Q9CPU4	Mgst3		Q08642	Padi2					Q9JM62	Reep6		A0A1Y7VMY2	Med10
P34884	Mif		G5E884	Pak1					A0A087WSS1	Relch		A0A338P730	Med15
Q6ZQI3	Mlec		Q61036	Pak3					Q64FW2	Retsat		Q9CQ39	Med21
Q9D273	Mmab		Q8BR92	Palm2					Q8CFV9	Rfk		A2ALA4	Med22
Q8K273	Mmgt1		P57722	Pcbp3					Q3V0F0	Rimbp3		Q9CQI9	Med30
Q5RKZ7	Mocs1		F7BJK1	Pcdh1					Q8BSE0	Rmdn2		Q9CQA5	Med4
F8WI95	Mri1		Q8CFX3	Pcdh1					Q3UJU9	Rmdn3		Q8VCS6	Med9
Q99N96	Mrpl1		A2RS43	Pcdh7					A0A171EBL2	Rnf213		S4R2H4	Mef2a
Q9DB15	Mrpl12		Q9QYX7	Pclo					A0A3Q4EGR2	Rock1		M0QW48	Metap2
Q9D8P4	Mrpl17		A8IK50	Pcp2					P47915	Rpl29		Q3UI33	Metap2
Q8BU88	Mrpl22		P63239	Pcsk1					Q8K4Q0-2	Rptor		Q9Z120	Mettl1
Q9D1B9	Mrpl28		P21661	Pcsk2					Q99LB7	Sardh		G3UYB5	Mettl3
Q9JKF7	Mrpl39		Q811Q9	Pcyt1b					Q6P8J2	Sat2		F7CTF8	Mff
D3Z7C0	Mrpl40		Q61481	Pde1a					P70122	Sbds		Q8VDP3	Mical1
Q9CQN7	Mrpl41		Q01065	Pde1b					Q61009-2	Scarb1		Q9CY25	Mis12
Q9CY73	Mrpl44		Q922H2	Pdk3					Q9D665	Sdr42e1		Q8VDV8	Mitd1
Q9EQI8	Mrpl46		P60487	Pdxp					Q8VBT2	Sds		E9PVX6	Mki67
Q99N84	Mrps18b		O35852	Pdyn					Q8R238	Sdsl		O89050	Mkln1
Q924T2	Mrps2		P22005	Penk					Q8R0F9	Sec14l4		P10404	MLV-related proviral Env polyprotein
Q9CXW2	Mrps22		F8SLP9	Pex5l					E9QAT4-2	Sec16a		O70138	Mmp8
A7M7Q8	Mrps23		Q8CAA7	Pgm2l1					A2AA71	Sec24a		P41245	Mmp9
Q80ZS3	Mrps26		Q8BHF7	Pgs1					Q6NXL1	Sec24d		A0A0N4SVL8	Mmrn1
Q9D0G0	Mrps30		Q2M3X8	Phactr1					Q8VHE0	Sec63		P51949	Mnat1
Q61733	Mrps31		Q8BYK5	Phactr3					J3QJX3	Sel1l		D0QMC3	Mndal
Q80X85	Mrps7		Q8K0S0	Phyhip					A0A0R4J135	Selenbp2		Q921Y0	Mob1a
Q9D6S7	Mrrf		Q8BGT8	Phyhipl					Q63836	Selenbp2		A0A087WQB0	Morf4l1
P26041	Msn		A0A0N4SVY3	Pianp					Q9DBC0	Selo		E9QN37	Mpeg1
Q9D6Y7	Msra		A0A1L1SUR7	Picalm					Q80UG5-3	Septin9		Q810V0	Mphosph10
Q9CQ65	Mtap		E9QAC6	Pick1					P49182	Serpind1		P11247	Mpo
P03930	Mtatp8		Q80XI4	Pip4k2b					Q925N2	Sfxn2		Q61216	Mre11a
P00405	Mtco2		F8WHW6	Pip5k1c					Q9QZS5-2	Sgk2		Q9CQL7	Mrfap1
P62774	Mtpn		Q8K4R4	Pitpnc1					Q8R0X7	Sgpl1		Q9D0I8	Mrto4
O88441	Mtx2		Q80U04	Pja2					Q9D5J6	Shpk		P19437	Ms4a1
P16332	Mut		Q8R526	Pkd1l1					O55242	Sigmar1		P18155	Mthfd2
Q9EQS3	Mycbp		H3BIW6	Plch2					F6U6U5	Sik3		Q8R1G5	Mthfsl
Q9CPT4	Mydgf		G3X9A7	Plcxd3					Q9CZU3	Skiv2l2		B1ATD5	Mtmr3
Q9JK81	Myg1		A0A140LHQ7	Plekhb1					O08705	Slc10a1		Q9D1T2	Mxra7
P70670	Naca		P60202	Plp1					P53986	Slc16a1		A0A1W2P6F6	Myl6
Q8C5H8	Nadk2		Q9JIZ9	Plscr3					O70451	Slc16a7		A0A1W2P6G5	Myl6
Q9QWR8	Naga		A2A5K2	Pltp					Q5SZA1-2	Slc17a2		E9Q390	Myof
Q99J77	Nans		P56942	Pmch					O08966	Slc22a1		Q9D8I1	Mzb1
Q3TF41	Nap1l1		O35621	Pmm1					A0A0R4J0P7	Slc22a18		Q8BUR9	Mzt1
B7ZNL2	Nap1l4		G3X9N3	Pnmal2					E9Q6M5	Slc22a26		Q6PGB6	Naa50
Q8BLF1	Nceh1		G3X9D3	Podxl2					Q76M72-2	Slc22a27		E9QJT2	Naf1
P09405	Ncl		Q8BYB9	Poglut1					Q8JZU2	Slc25a1		Q7TMW6	Narfl
P57716	Ncstn		A0A3B2WBC6	Polr2m					Q9QZD8	Slc25a10		B1AU76	Nasp
Q99LC3	Ndufa10		Q6P6I6	Polr2m					Q9WVD5	Slc25a15		E9Q589	Ncam1
Q7TMF3	Ndufa12		P01193	Pomc					D3YVC9	Slc25a16		A0A0R4J0H7	Ncapd2
Q9ERS2	Ndufa13		A0A1L1SQ26	Ppcdc					Q8BZ09	Slc25a21		E9PWG6	Ncapg
Q9CQ75	Ndufa2		F7CYX4	Ppfia2					Q6GQS1	Slc25a23		Q8C156	Ncaph
A0A0N4SVQ1	Ndufa4		Q9D868	Ppih					A2ASZ8-2	Slc25a25		E9PY48	Ncaph2
Q9CPP6	Ndufa5		Q80TL0	Ppm1e					Q8BMG8	Slc25a32		A0A0A0MQ97	Nccrp1
Q9CQZ5	Ndufa6		Q3UYC0	Ppm1h					Q8R0Y8	Slc25a42		A0A087WPH0	Ncf2
Q9Z1P6	Ndufa7		Q8BVQ5	Ppme1					Q8CFJ7	Slc25a45		P97369	Ncf4
Q9DCJ5	Ndufa8		Q62415	Ppp1r13b					P58735	Slc26a1		Q05BA5	Ncoa3
A0A0R3P9C8	Ndufa9		Q9Z2E4	Ppp1r17					O35488	Slc27a2		Q9D1J1	Necap2
F6ZFT1	Ndufab1		Q9ERT9	Ppp1r1a					Q4LDG0	Slc27a5		Q91ZR4	Nek8
Q59J78	Ndufaf2		Q60829	Ppp1r1b					Q9JIM1-2	Slc29a1		Q8BG30	Nelfa
Q9JKL4	Ndufaf3		H3BKQ7	Ppp1r9a					P14246	Slc2a2		Q8C4Y3	Nelfb
Q9D1H6	Ndufaf4		Q91V89	Ppp2r5d					Q3T9X0-2	Slc2a9		Q3TW27	Nelfcd
P0DN34	Ndufb1		Q3UZJ4	Ppp2r5e					Q99J27	Slc33a1		G3UY39	Nelfe
Q9DCS9	Ndufb10		Q6NVE9	Pptc7					A0A0G2JDH8	Slc35a3		A2AQC8	Nfatc2
O09111	Ndufb11		Q9JIG8	Praf2					E9Q3V2	Slc35a3		O09130	Nfatc2ip
Q9CQZ6	Ndufb3		Q8C167	Prepl					V9GX08	Slc35d1		P25799	Nfkb1
Q9CQC7	Ndufb4		P68181	Prkacb					A0A1L1SUI3	Slc37a4		A0A3B2WAY2	Nfkbie
Q9CQH3	Ndufb5		P68404	Prkcb					Q9DCP2	Slc38a3		F6TWX0	Nfya
A2AP32	Ndufb6		P16054	Prkce					Q75N73	Slc39a14		D3Z723	Nfyb
Q9CR61	Ndufb7		P63318	Prkcg					A7E1Z5	Slc4a4		P70353	Nfyc
Q9D6J5	Ndufb8		Q6PAK3	Prmt8					E9PXG1	Slc6a12		Q6KCD5	Nipbl
Q9CQJ8	Ndufb9		P04925	Prnp					P31649	Slc6a13		Q8VEJ4	Nle1
Q9CQ54	Ndufc2		E9PV26	Prr36					Q9QXZ6	Slco1a1		A0A494BBQ2	Nme4
Q91VD9	Ndufs1		E9PUL5	Prrt2					Q9EP96	Slco1a4		A0A286YDA2	Nolc1
Q91WD5	Ndufs2		E9PUC5	Psd3					A0A0N4SUN2	Slco1b2		A0A286YDT3	Nolc1
Q9DCT2	Ndufs3		A2BI12	Psip1					Q3V1K7	Slco2b1		Q9CQS2	Nop10
Q9CXZ1	Ndufs4		Q99JF8	Psip1					A0A2R8VHK6	Smdt1		Q9DCJ9	Npl
Q99LY9	Ndufs5		A0A0G2JFV8	Ptbp2					Q99L88	Sntb1		Q3TV70	Nr2c2ap
P52503	Ndufs6		Q91Z31	Ptbp2					Q91VH2	Snx9		P06537	Nr3c1
Q9DC70	Ndufs7		Q3UZI5	Ptn					O88908	Soat2		A6PWC3	Nrd1
Q8K3J1	Ndufs8		Q05909	Ptprg					A0A0G2JFY0	Spata5		A0A2I3BS18	Nsmce2
D3YUM1	Ndufv1		A6MDD2	Ptprn					A0A2I3BRW0	Spcs1		Q8C373	Ntpcr
Q9D6J6	Ndufv2		Q3UU93	Ptprn2					Q9JIA7	Sphk2		Q9R060	Nubp1
Q3U422	Ndufv3		B0V2N1	Ptprs					P14576	Srp54		A0A2K6EDK3	Nudcd1
Q8BK30	Ndufv3		B9EKR1	Ptprz1					Q9DBG7	Srpr		A0A217FL49	Nudt14
P29595	Nedd8		Q9JKF6	Pvrl1					Q8R4U0	Stab2		A0A2R8VH99	Nudt16l1
Q9QZ23	Nfu1		Q9CZN8	Qrsl1					P42227-2	Stat3		Q5F2E7	Nufip2
Q8CCH2	Nhlrc3		G3UW57	Rab11fip2					A2A5S3	Stau1		A0A1W2P7R1	Nup107
Q9D0T1	Nhp2l1		Q3TYH2	Rab15					Q8C7E7	Stbd1		E9Q3G8	Nup153
Q9EQ80	Nif3l1		Q9D4I9	Rab23					Q923B6	Steap4		Q8R4R6	Nup35
Q9JHW2	Nit2		Q8BHD0	Rab39a					D3Z359	Stk25		Q9JIH2	Nup50
P15532	Nme1		Q8BHC1	Rab39b					Q91WM1-2	Strbp		Q8R332	Nupl1
Q9WV85	Nme3		Q9CZT8	Rab3b					P46978	Stt3a		Q8R5F3	Oard1
Q9Z0J0	Npc2		P62823	Rab3c					A0A0R4J0D3	Stt3b		H7BX05	Obscn
Q6NSR8	Npepl1		Q8BHH2	Rab9b					Q8VDS8-3	Stx18		A0A0G2JDZ5	Odf2l
Q5SQB0	Npm1		O35551	Rabep1					Q7TNE1	Sugct		A0A1L1SQS6	Odf3l1
Q64669	Nqo1		P60764	Rac3					E9QNL5	Sult1a1		Q8BWU5	Osgep
Q9JI75	Nqo2		Q99N57	Raf1					Q9QWG7	Sult1b1		D3Z5U5	P2rx4
Q9CZ44	Nsfl1c		A2ACC7	Ralgapb					Q9D939	Sult1c2		Q9CQX4	Paf
Q9JM14	Nt5c		A2ALS4	Rap1gap					Q3UZZ6	Sult1d1		Q3U1F9	Pag1
A0A494BBP6	Nt5c2		A0A571BED8	Rap1gap2					P52843	Sult2a1		Q9DCE5	Pak1ip1
A0A1C7CYU3	Nucb1		A0A0G2JGC8	Rap1gds1					P50236	Sult2a2		D3Z1J5	Palld
O35685	Nudc		E9Q912	Rap1gds1					Q8BGL3	Sult2a8		Q9ET54	Palld
A0A087WRE5	Nudt16		Q9Z268	Rasal1					O35403	Sult3a1		Q8C0L6	Paox
Q9CQF3	Nudt21		Q8VCD6	Reep2					Q64310	Surf4		A0A0R4J0P6	Parn
Q9JKX6	Nudt5		E9Q4D5	Rem2					D6RGT1	Tamm41		Q921K2	Parp1
Q9CR24	Nudt8		Q8C4C4	Rgma					P21958	Tap1		Q9ES46	Parvb
P61971	Nutf2		F8WH97	Rgs17					Q3TP97	Tars2		E9PYG5	Parvg
P29758	Oat		A0A087WSJ9	Rgs6					Q8QZR1	Tat		Q925B0	Pawr
Q9CRD0	Ociad1		Q80XD3	Rgs7					Q9JHF5	Tcirg1		A0A0A6YVX2	Pax5
Q60597	Ogdh		Q8BQP9	Rgs7bp					P48776	Tdo2		P17918	Pcna
Q9CZ30	Ola1		D3Z1V2	Rgs8					Q9CY27	Tecr		P46718	Pdcd2
H7BX01	Opa1		Q921J2	Rheb					B7ZCA9	Tefm		Q8BVF2	Pdcl3
Q60590	Orm1		P62746	Rhob					Q6ZPJ0	Tex2		F6QFD1	Pde4d
Q7TQI3	Otub1		A0A0G2JFB0	Rimbp2					Q9JKX3-3	Tfr2		D3Z6P0	Pdia2
Q8K2H2	Otud6b		F6TZK4	Rims1					Q80W22	Thnsl2		Q8R1G6	Pdlim2
Q9D0K2	Oxct1		S0DHL8	Rltpr					Q62264	Thrsp		P70271	Pdlim4
Q6P9R2	Oxsr1		A0A0G2JEM4	Rnf13					Q9Z0V7	Timm17b		D9J2Z9	Pdlim5
P09103	P4hb		Q9JI90	Rnf14					Q921G9	Tjp3		Q8CI51	Pdlim5
P50580	Pa2g4		Q99MV7	Rnf17					Q8VC26	Tlcd2		P59048	Pdrg1
G3UY42	Pabpn1		Q8BFU3	Rnf214					E9Q4M8	Tm7sf2		Q7TS91	Pfkfb3
P63005	Pafah1b1		A0A2I3BQB9	Robo2					P58021	Tm9sf2		Q9DAD6	Pfn3
Q61206	Pafah1b2		Q3TDK6	Rogdi					A0A498WGK6	Tm9sf3		O88593	Pglyrp1
Q9DCL9	Paics		P47708	Rph3a					Q8BH24	Tm9sf4		Q9JJT9	Phax
Q9CQV1	Pam16		Q9D1R9	Rpl34					E0CZE8	Tmbim6		Q9QWH1	Phc2
Q99LX0	Park7		E9QP76	Rtkn2					A0A0A6YVS2	Tmco1		B0QZH9	Phf23
Q9EPC1	Parva		Q8K0T0	Rtn1					Q9D8Y1	Tmem126a		A0A140LHQ8	Picalm
A0A0R4J1R7	Pcbd2		Q99PI8	Rtn4r					Q9D1R1	Tmem126b		P26450	Pik3r1
P60335	Pcbp1		A2ATS6	Rtn4rl2					Q9CYV5	Tmem135		Q9CWW6	Pin4
Q91ZA3	Pcca		Q9CPR1	Rwdd4					A0A140LIQ8	Tmem147		D3Z3W9	Pira2
Q99MN9	Pccb		D3Z2Y6	S100a16					A0A1L1SSA8	Tmem205		Q3TZU5	Pkib
F7D432	Pcmt1		P63084	S100a5					D3Z6S1	Tmem214		D3Z2C4	Pklr
Q3TM89	Pcnp		Q8C8N2	Scai					Q9CR67	Tmem33		G3X925	Pklr
Q9CQF9	Pcyox1		Q9JKD3	Scamp5					Q9DAV9	Tmem38b		D6RH37	Pkn1
A2ABY3	Pcyt2		Q03517	Scg2					D6RIR0	Tmem41b		Q9JI48	Plac8
Q3UHX2	Pdap1		P47867	Scg3					Q64511	Top2b		Q8CIH5	Plcg2
P56812	Pdcd5		P12961	Scg5					P58774-2	Tpm2		F8WIK5	Plekha2
P12815	Pdcd6		P97952	Scn1b					E9Q7A5	Trabd		Q8K124	Plekho2
Q8BFQ8	Pddc1		Q56A07	Scn2b					A0A286YCX6	Trappc8		Q9D3P8	Plgrkt
P35486	Pdha1		H3BKP5	Scn3b					Q8BFW4-2	Trim65		Q9R1Q7	Plp2
Q9D051	Pdhb		Q7M729	Scn4b					A0A087WRV6	Trip12		P58196	Plscr4
P27773	Pdia3		Q9CZC8	Scrn1					Q8VBW8	Ttc36		G3X924	Plvap
Q3TML0	Pdia6		Q64519	Sdc3					G3X8X1	Ttc39c		Q6P8U6	Pnlip
S4R1V0	Pdlim1		A2AQE2	Secisbp2l					Q8BWP5	Ttpa		Q5BKQ4	Pnliprp1
Q8K183	Pdxk		A0A0R4J0K1	selenof					Q6P6J9	Txndc15		Q8K409	Polb
P70296	Pebp1		A0A2R8W6V9	Septin3					Q99N42	Tymp		A0A494BBE1	Pold4
Q11136	Pepd		A0A338P769	Septin5					Q9DBA6	Tysnd1		Q9JKP7	Pole3
Q9R0A0	Pex14		A0A0R4J0X5	Serpina1a					Q3TL72	Uba3		E0CYA9	Pole4
Q8VCI5	Pex19		Q9D6A7	Serpinb9c					G3X9Y5	Ube4a		A0A0R4J0V5	Polr2a
Q9CQF7	Pfdn1		O35684	Serpini1					A2AN08-3	Ubr4		Q8CFI7	Polr2b
O70591	Pfdn2		Q8VHL1	Setd7					Q8CCJ3	Ufl1		Q9D7M8	Polr2d
E9Q6U4	Pfdn4		Q7TSK2	Sez6					O70475	Ugdh		A0A338P6B4	Polr2h
Q9WU28	Pfdn5		A0A1D5RMJ7	Sez6l					Q63886	Ugt1a1		Q9CQT5	Pomp
Q03958	Pfdn6		Q4V9Z5	Sez6l2					B2RT14	Ugt1a5		Q9D4G5	Pop1
P12382	Pfkl		F7CPX0	Sgip1					Q64435	Ugt1a6		Q9QZH3	Ppie
Q9DBJ1	Pgam1		Q8VD37	Sgip1					K9J7B2	Ugt1a6b		A2BGI9	Ppih
P09411	Pgk1		Q8VD33	Sgtb					Q62452	Ugt1a9		Q9D787	Ppil2
Q9CQ60	Pgls		A2ALV3	Sh3gl2					Q8BWQ1	Ugt2a3		Q9D6L8	Ppil3
Q9D0F9	Pgm1		J3QQ44	Sh3gl3					Q8R084	Ugt2b1		Q9CXG3	Ppil4
Q7TSV4	Pgm2		A2AWI7	Sh3glb2					Q8K154	Ugt2b34		F6XWD4	Ppp1r12c
Q8CHP8	Pgp		D3YZU5	Shank1					Q8BJL9	Ugt2b35		A0A494BB30	Ppp1r14b
O55022	Pgrmc1		A0A1C7ZMY3	Shank2					Q3UEP4	Ugt2b36		Q8BQ30	Ppp1r18
Q80UU9	Pgrmc2		Q4ACU6	Shank3					Q8K169	Ugt2b5		Q7TNP2	Ppp2r1b
P67778	Phb		Q8CA71	Shisa4					Q3UP75	Ugt3a1		Q7TSI3	Ppp6r1
O35129	Phb2		E9QN38	Shisa9					Q8JZZ0	Ugt3a2		Q8CEC6	Ppwd1
Q9DAK9	Phpt1		A7TU71	Shroom2					Q9CYS6	Uncharacterized protein C2orf72 homolog		G3XA79	Prc1
P53810	Pitpna		Q4VBF8	Sipa1l1					P25688	Uox		Q9EQC8	Prcc
Q8K411	Pitrm1		Q8VDQ8	Sirt2					Q8VC97	Upb1		P33610	Prim2
P52480	Pkm		A0A076FR46	Slc12a5					Q283N4	Urad		A2AUV5	Procr
Q3TCN2	Plbd2		A0A1B0GRU0	Slc17a7					Q9CRB3	Urah		Q08761	Pros1
Q9QXS1	Plec		P43006	Slc1a2					Q3UEL5	Uroc1		Q8BM39	Prpf18
P20918	Plg		P56564	Slc1a3					P52479-2	Usp10		Q8CCF0	Prpf31
Q9DBG5	Plin3		O35874	Slc1a4					Q8R5H1-5	Usp15		Q9DAW6	Prpf4
Q9Z2M7	Pmm2		G3UYJ3	Slc25a51					E9Q9M5	Usp19		B2RW88	Prr19
Q9DC61	Pmpca		O35633	Slc32a1					A0A0A6YW28	Usp4		S4R294	Prrc2c
Q543K9	Pnp		A0A087WRC8	Slc39a10					Q8BY87	Usp47		P07146	Prss2
Q91XF0	Pnpo		Q8C145	Slc39a6					E9Q6R7	Utrn		Q80UR4	Prss34
Q8K1R3	Pnpt1		A0A3Q4L326	Slc8a1					Q60992	Vav2		Q61096	Prtn3
F6SQH7	Poldip2		Q8K596	Slc8a2					Q9R0C8	Vav3		A0A087WPH7	Psmc3
Q9D819	Ppa1		A0A494B9F8	Slmo1					Q9CRC0	Vkorc1		O88685	Psmc3
Q91VM9	Ppa2		P97471	Smad4					Q99KU0	Vmp1		Q9Z2X2	Psmd10
P17742	Ppia		Q9CPS8	smAKAP					Q9Z0K8	Vnn1		G3X9V0	Psme2
P24369	Ppib		Q04519	Smpd1					Q9QZ25	Vnn3		P97372	Psme2
Q9CR16	Ppid		Q3TYX3	Smyd5					Q8BX70-2	Vps13c		A0A0R4J0P5	Pstpip1
Q99KR7	Ppif		P60879	Snap25					I1E4X5	Vps35l		Q91YR9	Ptgr1
Q99NF7	Ppm1b		E9Q9A3	Snap91					P97390	Vps45		Q8BKG3	Ptk7
P62137	Ppp1ca		Q91ZZ3	Sncb					G5E8J3	Wdr11		P35821	Ptpn1
P62141	Ppp1cb		P27048	Snrpb					E9PUW7	Xpo7		Q61152	Ptpn18
Q3UM45	Ppp1r7		Q91WE1	Snx15					Q3TNA1	Xylb		P06800	Ptprc
P63330	Ppp2ca		Q6NZL0	Soga3					Q8BYL4	Yars2		A0A494BB21	Ptprcap
Q76MZ3	Ppp2r1a		Q6PHU5	Sort1					Q8BGC4	Zadh2		A2AWF8	Ptprj
Q6P1F6	Ppp2r2a		P70663	Sparcl1					Q810J8	Zfyve1		Q91VU7	Pus7
Q60676	Ppp5c		Q8BKQ3	Spock1					Q80W54	Zmpste24		Q99LL5	Pwp1
Q9CQR6	Ppp6c		Q8VCC9	Spon1					Q80YR4-2	Znf598		Q8BV49	Pyhin1
O88531	Ppt1		A3KGU5	Sptan1					E9Q5W5	Zzef1		Q9DD03	Rab13
P35700	Prdx1		A3KGU7	Sptan1								D3YYB3	Rab25
Q61171	Prdx2		E9PX29	Sptbn4								Q9ERI2	Rab27a
P20108	Prdx3		D3YZJ1	Sqstm1								D3Z585	Rab3il1
B1AZS9	Prdx4		B1AQX9	Srcin1								Q91WG2	Rabep2
P99029	Prdx5		A0A0R4J124	Srpk2								Q05144	Rac2
Q6GT24	Prdx6		E9QKA4	Srrm1								Q61550	Rad21
Q9QUR6	Prep		P56873	Sssca1								A0A0R4J0G4	Ranbp10
Q9DBC7	Prkar1a		P60041	Sst								Q60790	Rasa3
A0A0A6YX73	Prkar2a		Q3UGN9	Stam								D3YUS5	Rasal2
O08795	Prkcsh		Q9Z1W9	Stk39								Q9QUG9	Rasgrp2
A0A1B0GRP7	Prosc		O70166	Stmn3								A0A1D5RM65	Rassf5
Q8C5R8	Prps1l1		Q9WUD1	Stub1								Q9CW46	Raver1
G3UXL2	Prps1l3		O35526	Stx1a								A0A087WRV7	Rbbp5
B1AT82	Prpsap1		P61264	Stx1b								Q8R4X3	Rbm12
Q3UPH1	Prrc1		O08599	Stxbp1								Q8JZX4	Rbm17
E9PZ00	Psap		Q3TYA4	Stxbp6								Q8BHS3	Rbm22
Q9R1P4	Psma1		P63046	Sult4a1								A0A0R4J214	Rbm26
P49722	Psma2		Q9JIS5	Sv2a								D3YV48	Rbm33
O70435	Psma3		Q8BG39	Sv2b								Q62176	Rbm38
Q9R1P0	Psma4		Q3UZP4	Svip								A0A1L1SRC3	Rbm7
Q9Z2U1	Psma5		O88935	Syn1								G3UZJ9	Rbms3
Q9QUM9	Psma6		Q64332	Syn2								P31266	Rbpj
Q9Z2U0	Psma7		Q8JZP2	Syn3								Q8BK67	Rcc2
O09061	Psmb1		A0A1L1STC6	Syne1								Q9CR50	Rchy1
Q9R1P3	Psmb2		A0A0J9YVH8	Syngap1								A0A1B0GR19	Rcn3
Q9R1P1	Psmb3		A0A338P799	Syngap1								A0A140T8R7	Rcor1
P99026	Psmb4		O55100	Syngr1								A0A494BA44	Rela
O55234	Psmb5		Q8R191	Syngr3								D6RHA2	Renbp
Q60692	Psmb6		E9Q7S0	Synj1								Q8K426	Retnlg
P70195	Psmb7		E0CYK1	Synpo								Q9WUK4	Rfc2
P28063	Psmb8		E9Q3E2	Synpo								Q8R323	Rfc3
P62192	Psmc1		Q8BGN8	Synpr								Q99J62	Rfc4
A0A140LIZ5	Psmc4		V9GXD9	Synrg								Q8K2P6	Rfesd
Q8K1K2	Psmc5		Q62277	Syp								Q8VCG9	Rfxap
Q8BG32	Psmd11		P46096	Syt1								Q9DBX1	Rgcc
E9Q5I9	Psmd13		Q920N7	Syt12								Q99PG4	Rgs18
P26516	Psmd7		A0A0R4J2C2	Syt2								Q542M0	Rgs3
Q3TG45	Psmd8		G3X9Y1	Syt3								Q9QUT0	Rhag
Q9CR00	Psmd9		A0A2C9F2C1	Syt7								Q8BR90	Rimoc1 AW549877
G3UXZ5	Psme1		A0A0A0MQA8	Tac1								Q8C6G3	Rnase1
E9QMW9	Ptbp1		Q9R1Q8	Tagln3								Q05C51	Rnaseh2a
Q8BWM0	Ptges2		Q921P9	Tceal1								Q80ZV0	Rnaseh2b
Q9R0Q7	Ptges3		Q8CCT4	Tceal5								A0A494B9C7	Rnaseh2c
Q8VDQ1	Ptgr2		Q9DB24	Tceal6								Q14B01	Rnf113a2
A0A087WP98	Ptma		Q9JKL5	Tesc								Q91YL2	Rnf126
Q9D0J8	Ptms		Q3UR70	Tgfbrap1								Q9CQJ4	Rnf2
Q8R2Y8	Ptrh2		P24529	Th								A0A1Y7VMN0	Rock2
Q9R1Z7	Pts		E9PWD2	Thsd7a								Q9EPK2	Rp2
Q8CI94	Pygb		Q8JZL3	Thtpa								Q5SWN2	Rpa1
Q8BVI4	Qdpr		B1AQJ3	Timp2								Q62193	Rpa2
Q8R404	Qil1		Q6PFE7	Tmeff1								Q9CQ71	Rpa3
Q5SW88	Rab1		A0A0R4J1J9	Tmeff2								Q0PL81	Rpain
P61027	Rab10		D3Z4S6	Tmem132a								Q9D706	Rpap3
P46638	Rab11b		F7BAB2	Tmem132b								P62892	Rpl39
Q91V41	Rab14		Q9D328	Tmem35								Q99JH1	Rpp25l
P35293	Rab18		Q9CR23	Tmem9								O88796	Rpp30
Q9D1G1	Rab1b		Q9JJR8	Tmem9b								A0A1W2P7A1	Rps12
P53994	Rab2a		Q9JKK7	Tmod2								F7AEH4	Rps12
Q9CQD1	Rab5a		A2AF33	Tmsb15b1								Q8C6B9	Rps19bp1
P61021	Rab5b		A2ARI0	Tmx4								Q6ZWY3	Rps27l
P35278	Rab5c		Q3TBL6	Tnfaip8l3								Q149F1	Rpusd2
P51150	Rab7a		Q8BYI9	Tnr								Q99K70	Rragc
P63001	Rac1		Q9Z0L0	Tpbg								P07742	Rrm1
P54728	Rad23b		E9PUA7	Tpd52								P11157	Rrm2
P63321	Rala		F8WHQ1	Tpd52								P56183	Rrp1
P62827	Ran		A2AUD5	Tpd52l2								Q9CYH6	Rrs1
P34022	Ranbp1		F6VQ81	Tpd52l2								A0A1D5RLN8	Rsph10b
P62835	Rap1a		E9Q452	Tpm1								Q9D7H3	RtcA
Q99JI6	Rap1b		E9Q456	Tpm1								A2AQ19	Rtf1
Q8BU31	Rap2c		G5E8R0	Tpm1								Q99K95	Rtfdc1
Q60972	Rbbp4		D3Z6I8	Tpm3								Q80YR5	Safb2
Q8C2Q3	Rbm14		Q9DBS2	Tprg1l								F6TVP2	Samhd1
O89086	Rbm3		Q9CQA1	Trappc5								Q60710	Samhd1
Q9CWZ3	Rbm8a		Q3UHH4	Trim2								Q9JJL8	Sars2
Q8BP92	Rcn2		Q9R1R2	Trim3								Q9Z315	Sart1
P26043	Rdx		Q8CH72	Trim32								Q9JLI8	Sart3
Q9D8S4	Rexo2		A0A1Y7VJX8	Trim9								Q8K352	Sash3
Q9QUI0	Rhoa		B1AVF2	Tsc22d3								Q9ERN0	Scamp2
Q8C7E4	Rnase4		A0A0G2JDX4	Tspan2								K3W4P8	Scn10a
A0A1B0GSG5	Rnh1		Q3UHG5	Tspan7								D6RFV4	Sec11c
P47968	Rpia		Q3V038	Ttc9								A2ABP7	Sectm1a
A0A3B2WDD2	Rpl10a		Q9D6E4	Ttc9b								Q3UQA7	Selh
Q9CXW4	Rpl11		Q9D3A9	Ttyh1								Q3TCF3	Sell
P35979	Rpl12		Q6P5F7	Ttyh3								Q01102	Selp
P47963	Rpl13		Q9D6F9	Tubb4a								Q62179	Sema4b
Q9CZM2	Rpl15		Q9WVF8	Tusc2								O09126	Sema4d
Q6ZWZ7	Rpl17		D3Z0H7	Txnrd3								A0A0U1RQA1	Septin-1
A0A1B0GQU8	Rpl18		Q9CY34	Ube2f								A0A0R4J233	Septin-10
A2A547	Rpl19		Q0KL01	Ubxn2b								O08804	Serpinb6b
P67984	Rpl22		Q99PL6	Ubxn6								Q07235	Serpine2
B1ARA3	Rpl26		A0A0R4J183	Uimc1								E9PWS2	Serpinf1
A0A2I3BQF4	Rpl30		H3BJZ7	Unc13a								Q8BP27	Sfr1
Q9JJI8	Rpl38		Q62442	Vamp1								O88890	Sh2d1a
Q9D8E6	Rpl4		Q80TB8	Vat1l								P55194	Sh3bp1
P47962	Rpl5		Q0VGU4	Vgf								E9Q0C1	Sh3kbp1
P47911	Rpl6		A0A0R4J003	Vip								Q8R550	Sh3kbp1
P12970	Rpl7a		Q8VEJ9	Vps4a								G3X8X6	Siglec1
P14869	Rplp0		P62761	Vsnl1								E9Q0Y4	Sipa1
P47955	Rplp1		Q9CYK1	Wars2								Q3UNI1	Sirt1
P99027	Rplp2		Q8R5H6	Wasf1								Q8BKJ9	Sirt7
P62301	Rps13		Q8VHI6	Wasf3								Q9ET39	Slamf6
P62264	Rps14		Q91YD9	Wasl								A0A0J9YV40	Slbp
D3YTQ9	Rps15		Q8CBE3	Wdr37								Q9ESU7	Slc1a5
P14131	Rps16		Q9R0D8	Wdr54								P32037	Slc2a3
P63276	Rps17		Q920I9	Wdr7								E9Q585	Slc4a1ap
D3YUT3	Rps19		Q6PEV3	Wipf2								Q61165	Slc9a1
P25444	Rps2		D3Z5R4	Wipf3								Q8CH25	Sltm
P60867	Rps20		A2AWN8	Ythdf1								Q8C3Y6	Smad1
Q9CQR2	Rps21		Q8BJH1	Zc2hc1a								Q3TKT4	Smarca4
A0A1L1SQA8	Rps25		Q8VDZ4	Zdhhc5								Q9Z0H3	Smarcb1
G3UYV7	Rps28		H3BL05	Zfp428								Q99JR8	Smarcd2
P62274	Rps29		Q9CQU5	Zwint								Q922R5	Smek2
P62908	Rps3											Q8CD91	Smoc2
P97351	Rps3a											A2A6M1	Snf8
P62702	Rps4x											B7ZNU9	Sntb2
D3YYM6	Rps5											Q8C788	Snx18
P62082	Rps7											H9KV01	Son
P62242	Rps8											Q8K0M3	Sorbs3
P14206	Rpsa											G3X8Q0	Sp1
A2AUR7	Rsu1											A0A1B0GX24	Sp100
Q99P72	Rtn4											Q8BVK9	Sp110
Q9CQE8	RTRAF											O70494	Sp3
Q9CQK7	Rwdd1											A0A0R4J196	Spag9
Q91V77	S100a1											Q58A65	Spag9
A0A0A0MQ90	S100a13											Q9D083	Spc24
A0A0G2JGD2	S100a4											Q6ZWQ7	Spcs3
P27005	S100a8											A0A0J9YV86	Specc1
P31725	S100a9											B1AT89	Sphk1
Q8BGH2	Samm50											P17433	Spi1
Q99JZ4	Sar1a											Q61142	Spin1
Q9CQC9	Sar1b											A0A0U1RNN5	Spn
Q9D1J3	Sarnp											P13609	Srgn
Q8C483	Sars											E9PXC0	Srp54c
O35114	Scarb2											Q9D0B0	Srsf9
P32020	Scp2											A0A3Q4EI07	Ss18
Q920A5	Scpep1											A0A1L1SVA4	Ss18l2
Q8VCA8	Scrn2											B1AS37	Ssbp3
Q3TMH2	Scrn3											Q9JJ94	Ssna1
Q8K2B3	Sdha											Q9DCF9	Ssr3
Q8C6I2	Sdhaf2											Q9CY97	Ssu72
Q9CQA3	Sdhb											A2AFF6	Stag2
Q9CZB0	Sdhc											Q8BXP7	Stard7
Q9CXV1	Sdhd											B2C3G8	Stat5a
Q9D1M0	Sec13											Q8VDP2	Steep1
Q80ZX0	Sec24b											Q8BWM3	Stfa2l1
Q9CQS8	Sec61b											O55098	Stk10
P60060	Sec61g											Q8BG48	Stk17b
P17563	Selenbp1											A2AD84	Stk26
Q8BH69	Sephs1											Q9JI11	Stk4
P97364	Sephs2											A2AC07	Stra13
Q9CY58	Serbp1											Q3U5V8	Stx11
P22599	Serpina1b											Q3TJ55	Stx2
Q00897	Serpina1d											H3BJ02	Stx5a
A0A0R4J0I1	Serpina3k											Q64324	Stxbp2
Q9EQU5	Set											Q8CH02	Sugp1
E9Q4Q2	Sf1											Q8BPG6	Sumf2
Q8QZY9	Sf3b4											Q8BJS4	Sun2
Q8VIJ6	Sfpq											G3X956	Supt16
Q8BJU0	Sgta											P09926	Surf2
Q9JJU8	Sh3bgrl											Q8K4L2	Svil
Q91VW3	Sh3bgrl3											Q6A028	Swap70
Q9CZN7	Shmt2											Q62209	Sycp1
Q9WTX5	Skp1											Q9D198	Syf2
Q9CR62	Slc25a11											P48025	Syk
Q8BH59	Slc25a12											H3BJY1	Syngr2
Q8VEM8	Slc25a3											D3YZB2	Synj2
P48962	Slc25a4											Q70IV5	Synm
P51881	Slc25a5											Q9R0Q1	Sytl4
A0A087WQH8	Slc35a4											Q6NV52	Tacc3
P70441	Slc9a3r1											A0A2I3BPN6	Taf4a
Q6NS54	Slc9a3r2											P22091	Tal1
Q9D8T7	Slirp											Q5SPX8	Tbc1d10a
F6UV57	Slmap											E0CXJ6	Tbce
Q3UID0	Smarcc2											Q9QXE7	Tbl1x
Q9ERB0	Snap29											Q8BHJ5	Tbl1xr1
O55042	Snca											A2AEC2	Tceal3
Q62376	Snrnp70											Q8CGF7	Tcerg1
Q62189	Snrpa											Q00417	Tcf7
Q62241	Snrpc											O88968	Tcn2
P62315	Snrpd1											B8JJC1	Tdp1
P62317	Snrpd2											Q91VL8	Terf2ip
P62320	Snrpd3											Q3ULB1	Tes
P62305	Snrpe											A0A1B0GRI4	Tfdp1
P62307	Snrpf											Q3UKG7	Tfeb
P62309	Snrpg											Q62351	Tfrc
A0A0B4J1E2	Snw1											P04202	Tgfb1
Q78ZM0	Snx3											P15306	Thbd
Q9D8U8	Snx5											Q8VE80	Thoc3
P08228	Sod1											D3Z132	Thoc6
P09671	Sod2											A0A286YDT0	Thoc7
O09164	Sod3											Q99J36	Thumpd1
Q64442	Sord											G5E8L2	Tia1
Q91XH5	Spr											Q793I8	Tifa
Q91WK1	Spryd4											Q6U7R4	Timd4
Q62261	Sptbn1											P39876	Timp3
G3X8R2	Sra1											P04184	Tk1
Q6P069	Sri											D3Z5E1	Tle6
P16254	Srp14											Q9CR02	Tma16
P49962	Srp9											Q3T9T1	Tmcc2
H7BX95	Srsf1											Q78IS1	Tmed3
Q62093	Srsf2											D3Z7P2	Tmem109
P84104	Srsf3											Q5FWI3	Tmem2
Q9D8S5	Srsf5											Q9DAM7	Tmem263
Q3TWW8	Srsf6											E9QN39	Tmem40
A0A3Q4EH04	Srsf7											Q9CZX7	Tmem55a
Q8R2K3	Ssbp1											Q61029	Tmpo
A0A286YCT4	Ssr1											Q61033	Tmpo
Q9D8L3	Ssr4											A2AF31	Tmsb15b2
F8WJK8	St13											Q8BXZ1	Tmx3
Q60864	Stip1											Q9D8Y7	Tnfaip8l2
A2AG41	Stoml2											Q3SXS7	Tnfrsf13c
Q9Z1Z2	Strap											A0A1W2P7D5	Tnfrsf14
P50427	Sts											F6Y2U8	Tnfrsf14
Q9ER00	Stx12											J3QMX2	Tnpo1
P70452	Stx4											A0A5F8MPF2	Tns3
Q8BH40	Stx7											E9Q2T3	Tnxb
P11031	Sub1											Q923U0	Tom1l1
Q9Z2I9	Sucla2											Q01320	Top2a
Q9WUM5	Suclg1											E9PWW2	Tor1aip1
Q9Z2I8	Suclg2											Q921T2	Tor1aip1
Q8R086	Suox											E9Q450	Tpm1
Q9D5V6	Syap1											G5E8R2	Tpm1
G3UZI2	Syncrip											A2APB8	Tpx2
P37804	Tagln											Q3U0V2	Tradd
Q9WVA4	Tagln2											G3X949	Traf3ip3
A0A1B0GR11	Taldo1											Q3UDK1	Trafd1
Q921F2	Tardbp											Q8K558	Treml1
A0A0R4J1E8	Tatdn1											Q91XB0	Trex1
A0A1Y7VJ48	Tbca											Q9WUH5	Trim10
Q9D1E6	Tbcb											Q62191	Trim21
P10711	Tcea1											B8JJ53	Trim26
A0A087WQE6	Tceb1											D3YYU4	Trim5
P62869	Tceb2											Q9Z1Y4	Trip6
Q921I1	Tf											Q9D735	Trir
P40630	Tfam											Q9D0C4	Trmt5
Q9Z1A1	Tfg											Q8CE96	Trmt6
P62073	Timm10											Q543M9	Trp53rk
Q9WV96	Timm10b											Q9WTR1	Trpv2
P62075	Timm13											Q9R0T7	Try4
O35857	Timm44											A0A0J9YTS4	Tspan9
Q9WVA2	Timm8a1											D3Z6S3	Tssc4
Q9WV98	Timm9											Q9D6K7	Ttc33
P40142	Tkt											Q8BYY4	Ttc39b
Q9D1D4	Tmed10											Q3UX10	Tubal3
Q8R1V4	Tmed4											A2AQ07	Tubb1
Q9CXE7	Tmed5											P83887	Tubg1
E9Q7G1	Tmed7											Q6PAM1	Txlna
Q99KF1	Tmed9											H7BX21	Txndc2
P20065	Tmsb4x											P07607	Tyms
D3Z205	Tnfaip8											Q9Z1F9	Uba2
Q9QZ06	Tollip											A2AMY5	Ubap2
Q3UDC3	Tom1											D3YVT5	Ubash3b
Q9DCC8	Tomm20											Q9D1C1	Ube2c
Q9CPQ3	Tomm22											B1AWT7	Ube2j1
Q9QYA2	Tomm40											Q9QZU9	Ube2l6
P17751	Tpi1											A0A0U1RQ37	Ube2s
Q9R0M5	Tpk1											A0A1L1SRW2	Ubl7
Q6IRU2	Tpm4											Q8BU04	Ubr7
O89023	Tpp1											A2AWT6	Ubtf
Q7M739	Tpr											G5E8R8	Ubxn7
P63028	Tpt1											A0A0A6YXW7	Uck2
F8WJG3	Tra2b											E9Q4X2	Uggt2
Q9CZR8	Tsfm											Q8VDF2	Uhrf1
Q9D0B5	Tstd3											B1AQD9	Unc119
A3KMP2	Ttc38											Q8C4B4	Unc119b
P07309	Ttr											Q99KD5	Unc45a
P05213	Tuba1b											Q9D937	Uncharacterized protein C11orf98 homolog
A0A0A0MQA5	Tuba4a											Q8C3W1	Uncharacterized protein C1orf198 homolog
P68372	Tubb4b											Q9CXL3	Uncharacterized protein C7orf50 homolog
P99024	Tubb5											Q3TQI7	Uncharacterized protein C9orf78 homolog
Q8BFR5	Tufm											Q8C5K5	Uncharacterized protein CXorf38 homolog
P10639	Txn											Q8BL48	Unk
G3UZY2	Txn2											Q80X32	UPF0461 protein C5orf24 homolog
Q9CQU0	Txndc12											P51163	Uros
Q9CQM5	Txndc17											E9Q722	Usf1
A0A498WGD8	Txnl1											A2ALR8	Usp48
Q9JMH6	Txnrd1											A2AI52	Usp8
J3QMN4	Txnrd2											Q640M1	Utp14a
Q80XR5	U2af2											E9QK83	Utp20
Q80X50	Ubap2l											Q9JI13	Utp3
P61087	Ube2k											A0A0U1RP87	Vamp5
A0A338P786	Ube2l3											D3YY75	Vangl2
P61089	Ube2n											Q8BGQ1	Vipas39
Q8R317	Ubqln1											Q8BP01	Vmac
Q9QZM0	Ubqln2											Q8R307	Vps18
A0A498WFS2	Ubxn1											Q8C754	Vps52
Q9JKB1	Uchl3											Q80X41	Vrk1
Q9CR09	Ufc1											A0A171EBK7	Vsir
P70362	Ufd1l											E9QPU1	Vwf
P61961	Ufm1											B7ZP47	Wapal
Q91ZJ5	Ugp2											P70315	Was
Q8R1I1	Uqcr10											Q8VDD8	Wash1
Q9CQB4	Uqcrb											Q61048	Wbp4
Q9CZ13	Uqcrc1											Q9CY21	Wbscr22
Q9DB77	Uqcrc2											E9PV60	Wdfy4
Q9CR68	Uqcrfs1											A0A0R4J1F8	Wdhd1
P99028	Uqcrh											Q9JJA4	Wdr12
Q9CQ69	Uqcrq											A0A494BB75	Wdr26
P70697	Urod											Q8BGF3	Wdr92
Q78IK2	Usmg5											Q8K1I7	Wipf1
Q3U4W8	Usp5											F7CZC4	Wnk1
P63024	Vamp3											E0CYH0	Wtap
Q9WV55	Vapa											A0A0R4J187	Xrcc6
Q8BH80	Vapb											P62700	Ypel5
P61759	Vbp1											Q91YT7	Ythdf2
Q64727	Vcl											Q00899	Yy1
Q01853	Vcp											A2APF7	Zbp1
Q60932	Vdac1											Q08376	Zbtb14
Q60930	Vdac2											O88939	Zbtb7a
J3QMG3	Vdac3											Q8BJ05	Zc3h14
P20152	Vim											E9Q8K8	Zc3h4
Q9CQ80	Vps25											Q9CYA6	Zcchc8
D3Z645	Vps29											A0A0J9YV01	Zeb2
Q91XH6	Vti1b											A0A0N4SVM8	Zfml
P29788	Vtn											A0A3B2W7W5	Zfp523
P97765	Wbp2											D3Z5G4	Zfr
O88342	Wdr1											A0A0U1RPF0	Zg16
P61965	Wdr5											Q9CPW7	Zmat2
Q8CHP5	Wibg											Q9DB42	Znf593
B7ZMP1	Xpnpep3											Q91VY9	Znf622
P62960	Ybx1											Q9D115	Znf706
Q9CQV8	Ywhab											Q8BIF9	Znf787
P62259	Ywhae											Q8R1N0	Znf830
P61982	Ywhag											O54692	Zw10
P68510	Ywhah
P68254	Ywhaq
P63101	Ywhaz
B2RPU8	Zbed5
E0CY18	Zfand2b
Q62523	Zyx

## Sheet: Males
Table S4: Lists of proteins common and specific to the four organs for females and males
1031 proteins common in Brain, Heart, Liver, and Spleen			693 proteins specifically identified in brain			229 proteins specifically identified in heart			614 proteins specifically identified in liver			1198 proteins specifically identified in spleen
Accession	Gene name		Accession	Gene name		Accession	Gene name		Accession	Gene name		Accession	Gene name
Q61838	A2m		A0A1W2P6X0	1500009L16Rik		A2A848	Acox1		Q8WUR0	1600014C10Rik		D3Z687	0610010K14Rik
D3YWY5	Aamdc		Q9CPS8	1700019D03Rik		Q9JI91	Actn2		A0A1W2P6U8	4932415D10Rik		A0A0R4J0K1	15 kDa selenoprotein
D3YYK0	Abhd11		Q9D9H8	1700066M21Rik		A0A0N4SVK8	Adprhl1		Q19LI2	A1bg		J3KMQ6	5730455P16Rik
A0A087WP24	Abhd14b		Q9D7E4	2310011J03Rik		O89020	Afm		Q5YD48-2	A1cf		Q8C9T1	A630001G21Rik
Q4KML4	Abracl		Q8C3W1	2310022B05Rik		D3Z6B9	Aldh1l2		Q9D2R0	Aacs		Q8R2R3	Aagab
H3BKL5	Acaa1a		A0A087WSJ7	2410002F23Rik		Q9D6Z0	Alkbh7		Q99PG0	Aadac		A0A571BEI2	Aak1
Q8BWT1	Acaa2		F6XV67	2410004B18Rik		Q924C5	Alpk3		Q9WVM8	Aadat		Q9JKX4	Aatf
A0A0R4J083	Acadl		Q9CYS6	2810459M11Rik		A0A498WFQ0	Ankrd1		Q99K67	Aass		P21447	Abcb1a
P45952	Acadm		D3Z1F7	4833439L19Rik		Q9WV35	Apobec2		Q8K441	Abca6		D3Z0Z4	Abcg3
Q07417	Acads		D3Z5T8	4930407I10Rik		Q60935	Art1		Q9JI39	Abcb10		Q99LR1	Abhd12
Q8QZT1	Acat1		Q3TA40	6430548M08Rik		Q8R2G4	Art3		Q9QY30	Abcb11		Q8BYZ1	Abi3
Q8CAY6	Acat2		A0A571BDM4	Aak1		Q9CRA7	Atp5s		P21440	Abcb4		Q8K2H4	Acap1
Q99KI0	Aco2		A0A087WRS3	Abi2		H3BJP9	Atpaf1		Q9DC29	Abcb6		Q9QUJ7	Acsl4
Q9CQR4	Acot13		E9Q0W6	Ablim2		Q91YN9	Bag2		Q61102	Abcb7		P62737	Acta2
E9PYH2	Acot7		Q61282	Acan		Q9R229	Bmp10		Q8VI47	Abcc2		A1BN54	Actn1
P58137	Acot8		Q9D061	Acbd6		A0A1B0GT26	Bnip3		A0A0R4J015	Abcc3		Q7TPR4	Actn1
Q9D358	Acp1		Q99PU5	Acsbg1		O09161	Casq2		Q9R1S7	Abcc6		E9PXU2	Adam17
P68033	Actc1		E9Q7Y2	Acsl6		P51637	Cav3		A0A0R4J0U5	Abcd2		A0A1B0GT56	Adcy7
Q8R5C5	Actr1b		F8WI57	Actl6b		P08074	Cbr2		P55096	Abcd3		Q9DC42	Adgre5
P61161	Actr2		A0A1L1SV25	Actn4		X1WI18	Cd300lg		S4R2E1	Abcg2		Q99MK8	Adrbk1
Q99JY9	Actr3		E9Q2W9	Actn4		O89103	Cd93		Q5F2F2	Abhd15		Q9Z248	Aebp2
A0A1L1SS90	Acy1		Q641P0	Actr3b		Q8BTE5	Cebpzos		Q8R2Y0-2	Abhd6		A0A6I8MX18	Ago1
P56376	Acyp1		Z4YL50	Adal		D3Z5G7	Ces1b		Q8VCH0	Acaa1b		Q8CJG0	Ago2
Q60936	Adck3		Q7TQG7	Adam11		F6S241	Cfap69		E9Q4Z2	Acacb		A2AL49	Agps
P28474	Adh5		Q9R1V6	Adam22		Q9CQP3	Chchd5		A0A0R4J0I6	Acad11		Z4YJS5	Agrn
P55264	Adk		Q9R1V7	Adam23		B1AXC8	Chchd7		D3YTT4	Acad8		F8WI65	Ahcyl2
Q8CG72	Adprhl2		O70176	Adcyap1		P07310	Ckm		Q8R519	Acmsd		H3BKE9	Ahcyl2
P28650	Adssl1		Q9QYB8	Add2		A0A0J9YKD4	Ckm		Q8BGG9	Acnat2		Q9CY02	Ahsp
Q8JZQ2	Afg3l2		Q8BZI0	Afap1l1		Q6P8J7	Ckmt2		O55137	Acot1		O70200	Aif1
A0A0G2JGI9	Agl		A0A1D5RMG4	Agap3		F8WHQ0	Cmc2		Q9DBK0	Acot12		E9Q394	Akap13
P50247	Ahcy		F8WGT1	Ahcyl2		R4GML3	Cntrl		Q9QYR7	Acot3		Q9DBR0	Akap8
E9Q616	Ahnak		Q922M7	AI597479		Q8BT51	COA4		Q8BWN8	Acot4		Q9Z110	Aldh18a1
A0A7N9VR94	Ahnak2		H3BIV5	Akap5		E9Q0X4	Col16a1		Q9R0H0-2	Acox1		P47739	Aldh3a1
P29699	Ahsg		O55074	Akap7		A2AX52	Col6a4		Q9QXD1	Acox2		A2AKV7	Alkbh3
B1AU25	Aifm1		A2AE27	Ampd2		P25318	Col8a2		Q3TAW3	Acox3		Q3TSG4	Alkbh5
Q3UZG4	Aimp1		A0A668KM31	Amph		Q9CXI0	Coq5		Q3URE1	Acsf3		P39655	Alox12
O08915	Aip		D3YYQ5	Amy1		Q8K0C8	Cox19		Q8JZR0	Acsl5		P39654	Alox15
Q9WTP6	Ak2		Q8C8R3	Ank2		P43023	Cox6a2		Q91VA0	Acsm1		E9Q152	Als2cr11
Q9WTP7	Ak3		S4R2F3	Ank2		A0A140LIU4	Cox7a1		Q3UNX5	Acsm3		G3X9I4	Alyref2
Q9JII6	Akr1a1		S4R286	Anks1b		E9PZS8	Cox7a2l		Q8BGA8	Acsm5		E9Q1M6	Ankhd1
P45376	Akr1b1		B2RUJ5	Apba1		P17665	Cox7c		A2AQN4	Acss2		E9QNQ2	Ankrd44
Q9DCT1	Akr1e2		Q03157	Aplp1		B8JJB0	Cox7c		Q14DH7	Acss3		F8WIT2	Anxa6
Q8CG76	Akr7a2		A0A2I3BQZ9	App		P48772	Cox8b		Q9QYY9	Adh4		P14824	Anxa6
F6R8S6	Akt1s1		P61205	Arf3		Q9JJN5	Cpn1		Q9JKV1	Adrm1		A0A286YD58	Ap3s1
P10518	Alad		A0A1B0GS63	Arfip2		Q924X2	Cpt1b		Q8K4H1	Afmid		G3XA09	Apaf1
P07724	Alb		Q9D0A3	Arpin		P14847	Crp		Q3TBU7	Agfg2		Q8R5A3	Apbb1ip
P24549	Aldh1a1		E0CY19	Arpp21		H3BJW0	Ctgf		A2AS89	Agmat		Q8VBT6	Apobr
P47738	Aldh2		H3BKD4	Asap1		Q65CL1	Ctnna3		Q8BS35-2	Agmo		Q8K3H0	Appl1
Q8CHT0	Aldh4a1		D3YX85	Asap2		B2RXZ2	Cyp2a22		Q8K3K7	Agpat2		Q4LDD4	Arap1
Q9EQ20	Aldh6a1		Q8R3P0	Aspa		A0A087WR13	Dnah7c		Q9D517	Agpat3		G5E8V9	Arfip1
Q9DBF1	Aldh7a1		Q8BHE3	Atcay		Q9CQV7	Dnajc19		O35423-2	Agxt		Q3UIA2	Arhgap17
Q9JLJ2	Aldh9a1		Q8BH66	Atl1		A0A0U1RNK7	Dock7		Q3UEG6	Agxt2		Q8BYW1	Arhgap25
P05064	Aldoa		Q6PIE5	Atp1a2		Q9QZZ6	Dpt		Q70FJ1-3	Akap9		A2AKN5	Arhgap27
O08583	Alyref		Q6PIC6	Atp1a3		Q91VK2	Eef1d		P45377	Akr1b8		E9QMX7	Arhgap30
D3YYE1	Anp32a		P14231	Atp1b2		Q91YE3	Egln1		Q9JLI0	Akr1c12		Q3TE27	Arhgap4
E9Q5H2	Anp32e		Q3UHH0	Atp2b2		P17182	Eno1		Q91WT7	Akr1c14		O54834	Arhgap6
O35639	Anxa3		Q9CYN9	Atp6ap2		B0QZL1	Eno1		G3X9Y6	Akr1c19		Q8QZW8	Arhgap9
P48036	Anxa5		Q9WTT4	Atp6v1g2		Q8VE91	Fam134b		Q8VC77	Akr1c20		F6WMJ3	Arhgef6
Q8R146	Apeh		Q5EBG8	AU022252		A0A494BBG2	Fam195a		P70694	Akr1c6		D3Z0V2	Arhgef7
P28352	Apex1		P35455	Avp		P70695	Fbp2		Q8VCX1	Akr1d1		A2BH40	Arid1a
Q9WVQ5	Apip		F6TV37	Bace1		O54998	Fkbp7		Q8BH00	Aldh8a1		E9Q6R4	Arid1b
Q9D7N9	Apmap		Q61361	Bcan		Q8VHX6	Flnc		Q9DB25	Alg5		Q9Z1K5	Arih1
Q00623	Apoa1		F7BNZ5	Bcas1		Q9CWB7	Glutaredoxin-like protein C5orf63 homolog		Q9DBA8	Amdhd1		A0A0U1RPY6	Arl6ip1
Q8K4Z3	Apoa1bp		Q8CBC8	Bcat1		A0A3B2W864	Gm49804		Q9R049-2	Amfr		D3Z5T2	Armc10
P09813	Apoa2		A2AHX9	Bcl2l1		A0A0A6YW67	Gm8797		P21570	Ang		Q9EQP6	Arr3
P06728	Apoa4		Q8R1Y2	Bmerb1		G3X9N2	Grxcr1		Q9R182	Angptl3		Q8BWG8	Arrb1
P34928	Apoc1		Q9CRC6	Borcs7		P14220	Gypa		G3X8P9	Aox1		F7DF62	Arrb1
E9QP56	Apoc3		A0A1B0GRV0	Bpnt1		E0CZ27	H3f3a		G3X982	Aox3		Q91YI4	Arrb2
P08226	Apoe		Q9Z0S1	Bpnt1		Q9CQJ1	Higd2a		O54774	Ap3d1		Q9CQE6	Asf1a
Q01339	Apoh		Q80Y55	Bsdc1		Q8CGP5	Hist1h2af		Q9JKC8	Ap3m1		Q9DAP7	Asf1b
P08030	Aprt		O88737	Bsn		Q8CBB6	Hist1h2br		E9Q1Y3	Apob		E9PU93	Ash2l
P84078	Arf1		Q8R066	C1qtnf4		O08528	Hk2		Q61268	Apoc4		Q61024	Asns
Q99PT1	Arhgdia		Q5HZI2	C2cd4cC2CD4 family		Q3TE85	Hmga1		A0A0R4J0M4	Apof		A2AQE9	Atf2
Q61599	Arhgdib		Q9CWB7	C330018D20Rik		G5E8J6	Hrc		F8VQN6	Arhgef12		A0A0R4J065	Atg4b
Q9WUL7	Arl3		Q7M757	C6.1al		Q99PR8	Hspb2		B7ZN55	Asah2		Q8BGV9	Atg4d
Q9CQW2	Arl8b		Q9QZA0	Ca5b		Q9QZ57	Hspb3		P34927	Asgr1		Q99J83	Atg5
Q9R0Q6	Arpc1a		E9Q683	Cacna2d2		Q5EBG6	Hspb6		J3QMY0	Asgr2		B1ATS4	Atp2a3
Q9CVB6	Arpc2		Q9Z1L5	Cacna2d3		P35385	Hspb7		Q9DCQ2	Aspdh		Q8C048	Atp2b3
Q9JM76	Arpc3		S4R2F1	Cacng8		Q9JK92	Hspb8		A0JNU3	Aspg		E9Q9C5	Atp6v0c
P59999	Arpc4		E0CY16	Cadm1		Q8CAK1	Iba57		Q6PA06	Atl2		Q61687	Atrx
Q9CPW4	Arpc5		Q8R5M8	Cadm1		P03977	Ig kappa chain V-III region 50S10.1		E9QKK8	Atp11c		F6T5L3	Atxn3
Q9D898	Arpc5l		Q8BLQ9	Cadm2		P01668	Ig kappa chain V-III region PC 7210		Q9EPE9	Atp13a1		A2AGL5	Aven
Q9WV54	Asah1		K4DI58	Cadm3		A0A075B5J9	Igkv17-127		A0A0R4J1C5	Atpaf2		Q09200	B4galnt1
A2AL71	Asph		Q80TJ1	Cadps		Q91UZ5	Impa2		Q91X34	Baat		Q3UI43	Babam1
Q8C0M9	Asrgl1		P12658	Calb1		Q9R000	Itgb1bp2		Q9DBJ3	Baiap2l1		F6TCF9	Bag1
Q9CWJ9	Atic		Q08331	Calb2		Q61704	Itih3		Q924Y0	Bbox1		G3UXT8	Bag6
O08997	Atox1		P11798	Camk2a		Q9ET78	Jph2		A0A0A0MQB0	BC003331		O08734	Bak1
Q8VDN2	Atp1a1		Q5SVI3	Camk2b		Q60675	Lama2		Q8K3M1	BC089597		Q80VH0	Bank1
P14094	Atp1b1		Q6QWF9	Camk2n1		E9QN70	Lamb1		Q03311	Bche		Q9Z277	Baz1b
O55143	Atp2a2		Q78WH7	Camk2n2		F8VQJ3	Lamc1		Q99NF1	Bco2		Q9D287	Bcas2
Q03265	Atp5a1		Q8BGR3	Camk4		Q9JKS4	Ldb3		Q9CZP5	Bcs1l		B1AR76	Bcas3
P56480	Atp5b		Q8VBY2	Camkk1		E9PYJ9	Ldb3		Q80XI7	Bpifb9b		Q9Z0H7	Bcl10
Q8C2Q8	Atp5c1		Q8C078	Camkk2		A0A0M3HEP3	Lias		A0A0R4J131	Btd		D3YYL1	Bcl7b
Q9D3D9	Atp5d		A0A0A6YW88	Camkv		F6TFN2	Lmo7		E9Q3C1	C2cd2		P28653	Bgn
Q9CQQ7	Atp5f1		P49070	Camlg		Q3UHZ5	Lmod2		A2A998	C8a		Q921C5	Bicd2
Q9DCX2	Atp5h		Q9CYT6	Cap2		P11152	Lpl		Q8VCG4	C8g		A0A494BAG7	Bloc1s2
Q06185	Atp5i		O08688	Capn5		Q3UQS2	Lsmem1		P23589	Ca5a		Q9R0C0	Bloc1s6
P97450	Atp5j		Q9CZQ3	Car10		A0A571BE98	Lsmem2		P28651	Ca8		Q91Z78	Bnip3l
P56135	Atp5j2		O70589	Cask		A0A087WRP7	Ly6c1		Q9DB16	Cab39l		P97452	Bop1
Q9CPQ8	Atp5l		Q6P9K8	Caskin1		Q6YI28	Lypd8l		P47757-2	Capzb		Q7JJ13	Brd2
Q9DB20	Atp5o		Q9R171	Cbln1		E9PX24	Lyrm9		A3KGI3	Casc5		Q3UH70	Brd4
P50516	Atp6v1a		Q8BME9	Cbln4		A0A023T778	Magohb		Q91WT9-2	Cbs		Q8K2Q7	Brox
P50518	Atp6v1e1		A2A7P9	Ccdc23		A0A0G2JFH2	Map4		Q6VGS5	Ccdc88c		A0A0R4J190	Bst1
Q9D1K2	Atp6v1f		Q78PG9	Ccdc25		A0A0A0MQC7	Mapt		Q8VDN4	Ccdc92		A0A0R4J1A0	Btla
Q9CR51	Atp6v1g1		Q3UFK1	Ccdc28a		Q91WP0	Masp2		Q8C1Y8	Ccz1		Q3ULA2	Btrc
E9PV44	Atpif1		G3UWG7	Ccdc53		Q9CXD6	Mcur1		Q7TT50	Cdc42bpb		Q8R149	Bud13
P01887	B2m		D3YZP9	Ccdc6		Q9CPW9	Metap1d		A0A3Q4L347	Cdo1		Q6PGH1	Bud31
O54962	Banf1		Q9D8L5	Ccdc91		D3Z3L7	Mfap5		Q99L43	Cds2		E9Q026	C2cd5
Q91XV3	Basp1		P09240	Cck		V9GXP3	Mlip		A0A0A6YXR0	Cept1		Q8BH35	C8b
P59017	Bcl2l13		Q8QZT2	Ccsap		V9GX65	Mrpl20		Q8VCC2	Ces1		E9QAT6	Cad
A0A087WRN1	Bclaf1		Q8BIF0	Cd99l2		A0A0A6YXW4	Mrpl30		H3BL34	Ces1e		E9PYN1	Cadm1
Q80XN0	Bdh1		Q9JM96	Cdc42ep4		Q9DCI9	Mrpl32		Q91WU0	Ces1f		P0DP28	Calm3 Cam3 Camc
Q8R016	Blmh		Q8BGH7	Cdc42se2		A0A140LHT6	Mrpl48		Q8QZR3	Ces2a		Q99LB4	Capg
Q923D2	Blvrb		P70408	Cdh10		Q9CQ40	Mrpl49		Q91WG0	Ces2c		Q8CIS0	Card11
Q9D8S9	Bola1		Q9DB75	Cdip1		A0A494B9G1	Mrpl49		Q8BK48	Ces2e		P29452	Casp1
Q8BGS2	Bola2		Q9JKC6	Cend1		Q9CQF8	Mrpl57		Q63880	Ces3a		A0A087WQT6	Casp8
P15327	Bpgm		E9Q5A8	Cep250		Q8BTZ9	Mrps18c		Q8VCU1	Ces3b		P51125	Cast
P18572	Bsg		Q8C6E0	Cfap36		P03899	Mtnd3		D3YUW7	Cgn		Q8CE04	Cast
Q64152	Btf3		Q9D1L0	Chchd2		Q80VP5	Mtrfr		Q9QXG2	Chm		D3Z0J2	Cav1
Q9CQH7	Btf3l4		P26339	Chga		Q3UHD3	Mtus2		E9Q605	Chuk		Q08024	Cbfb
A0A140LHA2	Bub3		P16014	Chgb		A2BIN1	Mup10		Z4YKM2	Cisd3		A0A0U1RQ85	Cbl
Q8R5L1	C1qbp		P70232	Chl1		A2AMM0	Murc		A2AEM2	Clcc1		B9EKI5	Cblb
P13634	Ca1		Q9CQD4	Chmp1b2		E9Q9T8	Mybpc3		A0A0R4IZZ5	Clec4f		H3BK45	Cbx7
P00920	Ca2		A0A0J9YKD4	Ckm		P13541	Myh3		Q8C5W0-4	Clmn		F6XC25	Cc2d1b
Q9CXW3	Cacybp		Q60771	Cldn11		Q02566	Myh6		Q60649	Clpb		Q8VDP4	Ccar2
Q8VCQ8	Cald1		P0C7M9	Clec2l		Q91Z83	Myh7		Q8VBZ3	Clptm1		Q9DA08	Ccdc101
P14211	Calr		Q9Z0H8	Clip2		P51667	Myl2		A0A0R4J140	Cluh		Q8R344	Ccdc12
P35564	Canx		Q9EPL2	Clstn1		A2A6Q8	Myl4		E9PUL7	Cml1		Q8C7V8	Ccdc134
P40124	Cap1		Q9D4C9	Clvs1		Q9QVP4	Myl7		Q8CHQ9	Cml2		Q9JIG7	Ccdc22
O88456	Capns1		P12960	Cntn1		Z4YJF5	Myom1		B7ZWL1	Cnot1		S4R1K8	Ccdc74a
Q60865	Caprin1		Q61330	Cntn2		Q14BI5	Myom2		Q9DBL7	Coasy		A0A3B2W7X7	Ccdc94
Q9CR86	Carhsp1		Q69Z26	Cntn4		Q9JIF9	Myot		P08122	Col4a2		P86793	Ccl21c
J3QMM7	Carkd		O54991	Cntnap1		Q9JJW5	Myoz2		Q8BIG7	Comtd1		P10810	Cd14
Q9ER72	Cars		E9QNF7	Cntnap2		Q5DTJ9	Mypn		Q9QXK3-4	Copg2		Q2VLH6	Cd163
P24270	Cat		D3YWB9	Cntnap4		O35683	Ndufa1		P97742	Cpt1a		Q8R2S8	Cd177
P48758	Cbr1		B7ZNP3	Commd6		B7ZCI2	Nebl		Q99LI7	Cstf3		A0A0X1KG58	Cd19
Q9DCC5	Cbx3		Q8BG94	Commd7		Q3TR73	Nebl		Q9R013	Ctsf		Q8CJ91	Cd209b
Q8BTY1	Ccbl1		O89001	Cpd		B2RXQ6	Neto2		Q9WTX6	Cul1		P35329	Cd22
Q9D8X2	Ccdc124		Q00493	Cpe		A0A0G2JEX1	Nexn		Q9D4H8	Cul2		P24161	Cd247
Q3TC33	Ccdc127		P63040	Cplx1		A0A0G2JGI1	Nexn		Q3TCH7	Cul4a		Q6SJQ0	Cd300a
Q8R3Q6	Ccdc58		Q8R1B5	Cplx3		A0A286YCQ5	Nid2		P27786	Cyp17a1		A0A1B0GS72	Cd37
P80314	Cct2		A0A0R4J1D0	Cpne2		Q66X22	Nlrp9b		P00186	Cyp1a2		P04235	Cd3d
G5E839	Cct4		Q8BLR2	Cpne4		Q3V3C7	Nmnat3		Q9DBG1	Cyp27a1		Q3U8S1	Cd44
P80316	Cct5		Q8JZW4	Cpne5		P05125	Nppa		P56593	Cyp2a12		P18181	Cd48
Q52KG9	Cct6a		Q9Z140	Cpne6		G3X9W4	Nr2c2		Q91X75	Cyp2a5		P13379	Cd5
P42932	Cct8		Q0VE82	Cpne7		Q9D8H7	Oma1		Q9WUD0	Cyp2b10		A0A0R4J1C8	Cd68
O35566	Cd151		A0A0R4J0J1	Cpne9		Q99J31	Ophn1		P12790	Cyp2b9		P04441	Cd74
A0A2R8W6P0	Cd47		E9Q3M9	Cracdl		A2AES3	Otud5		Q64458	Cyp2c29		P11911	Cd79a
P35762	Cd81		Q8CIT0	Crh		Q9CR10	Oxld1		P56654	Cyp2c37		B1ARJ9	Cd79b
Q61081	Cdc37		Q64010	Crk		B7ZN28	Papln		E9Q7C8	Cyp2c40		E9Q9E8	Cd84
P60766	Cdc42		Q8JZR2	Crk		G3X9Z4	Pcf11		E9Q5K4	Cyp2c44		Q80UW5	Cdc42bpg
A0A087WNP6	Cdv3		P97427	Crmp1		E9Q1A0	Pde4dip		Q91X77	Cyp2c50		Q8JZM7	Cdc73
Q9CXS4	Cenpv		Q6P1J1	Crmp1		S4R2K0	Pdf		Q6XVG2	Cyp2c54		Q99M54	Cdca3
P23953	Ces1c		A0A571BE99	Crtac1		D9J303	Pdlim5		Q569X9	Cyp2c67		P55288	Cdh11
D6RGQ0	Cfh		Q68ED7	Crtc1		A2AFG3	Pdzd4		K7N6C2	Cyp2c68		F2Z4B3	Cdk2ap1
P18760	Cfl1		O54983	Crym		Q149B8	Perm1		E9PXC3	Cyp2c69		Q80YP0	Cdk3
P45591	Cfl2		Q91YQ3	Csdc2		Q8R1K4	Phykpl		Q91W64	Cyp2c70		Q8BI72	Cdkn2aip
Q9CRB9	Chchd3		Q3USK2	Csnk1d		A0A571BEC9	Plin4		P24456	Cyp2d10		Q9D211	Cdkn2aipnl
Q9D8B3	Chmp4b		Q71M36	Cspg5		P61014	Pln		Q9JKY7	Cyp2d22		Q60772	Cdkn2c
Q9D7S9	Chmp5		Q9JJN6	Ctnnbip1		A3KG59	Pm20d2		A0A0R4IZY2	Cyp2d26		A0A2R8VK43	Cela1
P61022	Chp1		B7ZNF6	Ctnnd2		Q9R0M4	Podxl		P11714	Cyp2d9		Q3UPP8	Cep63
Q99KN2	Ciao1		B9EJA2	Cttnbp2		Q8R4S0	Ppp1r14c		Q05421	Cyp2e1		O35648	Cetn3
Q8WTY4	Ciapin1		O35188	Cx3cl1		Q99MR9	Ppp1r3a		P33267	Cyp2f2		Q8BTU1	Cfap20
Q8BMK4	Ckap4		A0A3Q4L2V1	Cyp1b1		B7ZN63	Prelid2		O54749	Cyp2j5		E9Q5M6	Cfap44
Q04447	Ckb		D3YVS7	Cystm1		A0A087WR45	Prob1		Q9JKJ9	Cyp39a1		P11680	Cfp
Q9QYB1	Clic4		D3YTS3	D630045J12Rik		Q9DAL4	Prss51		Q64459	Cyp3a11		Q8BHG9	Cggbp1
O88696	Clpp		Q9QXS6	Dbn1		A2A4P5	Ptges3l		Q64464	Cyp3a13		Q8K327	Champ1
B1AWE0	Clta		H3BIX2	Dbndd1		Q8K094	Pvr		O09158	Cyp3a25		Q61362	Chi3l1
Q6IRU5	Cltb		Q9CRD4	Dbndd2		Q9EPC5	Rbp7		A2A977	Cyp4a10		Q99LU0	Chmp1b1
Q06890	Clu		Q9D9Z5	Dda1		D3Z3J7	Rexo5		Q91WL5	Cyp4a12a		Q8R1T1	Chmp7
Q8R4N0	Clybl		S4R2G0	Dgki		Q5ND29	Rilp		O35728	Cyp4a14		Q9JKP8	Chrac1
Q8R1G2	Cmbl		Q3TXU5	Dhps		O70622	Rtn2		Q64462	Cyp4b1		P0CG14	Chtf8
Q9DBP5	Cmpk1		Q91Z61	Diras1		P05366	Saa1		Q99N19	Cyp4f13		E9PW20	Chtop
Q9D1A2	Cndp2		Q5PR73	Diras2		A0A5F8MPC9	Sall3		Q9EP75	Cyp4f14		E9Q6L0	Clasp1
Q9QXT0	Cnpy2		Q9QUN9	Dkk3		Q8VCL2	Sco2		Q8VCA4	Cyp4f15		E9Q8N5	Clasp2
Q8BQ47	Cnpy4		P70175	Dlg3		Q8BTE0	Sdhaf4		Q9DBW0	Cyp4v2		Q9QX15	Clca3a1
Q9D2R6	Coa3		A0A338P6E5	Dlg4		P70274	Sepp1		Q8K0C4	Cyp51a1		Q9JL99	Clec1b
P11087	Col1a1		B0V2P5	Dmxl2		B1AQY9	Septin8		Q64505	Cyp7a1		Q91V08	Clec2d
Q63829	Commd3		E9Q7N9	Dnah11		K7E6F1	Serpinb6a		Q60991	Cyp7b1		Q3U3M9	Clec4n
O88587	Comt		E9Q7P0	Dnah17		P82350	Sgca		A0A0R4J0N7	Cyp8b1		V9GXI5	Clec7a
O55029	Copb2		Q80TZ3	Dnajc6		P82349	Sgcb		E9PX84	Dab2		Q3U5Q7	Cmpk2
O88543	Cops3		Q05A62	Dnal1		A2ACH6	Sgcd		Q8VC30	Dak		Q9DBC3	Cmtr1
O35864	Cops5		A0A0J9YUN4	Dnm1		P82348	Sgcg		D3Z4U8	Dcaf11		A0A0N4SVS6	Cnbp
Q9CZ04	Cops7a		E9QLL2	Dnm3		E9Q2Q9	Sh3bgr		Q8BHC4	Dcakd		P53996	Cnbp
Q8VBV7	Cops8		A0A1D5RLE0	Dock9		V9GXR9	Smim5		O88533	Ddc		Q08093	Cnn2
Q8K1Z0	Coq9		A0A494BAZ3	Dpcd		Q9DC77	Smpx		Q9WV68	Decr2		Q8K0V4	Cnot3
Q9D7J4	Cox20		E9QN98	Dpp10		P97443	Smyd1		B2ZRS5	Deptor		Q60809	Cnot7
P19783	Cox4i1		E9PWX1	Dpp6		A2AKD7	Snta1		Q99J56	Derl1		A0A0R4J0U7	Commd5
P12787	Cox5a		Q80VM5	Dpp6		A0A668KL65	Sorbs1		Q8BNI4	Derl2		Q9CZG3	Commd8
Q9D881	Cox5b		Q9CWH0	Dppa2		A0A5F8MPJ2	Sorbs1		Q8VCH6	Dhcr24		Q8BV13	Cops7b
Q9DCW5	Cox6a1		Q3TMU8	Dpysl4		B9EKP8	Sorbs2		O88455	Dhcr7		Q7TPZ8	Cpa1
P56391	Cox6b1		Q9EQF6	Dpysl5		A0A0R4J1T1	Sorbs2		P00375	Dhfr		A0A2R8VK76	Cpsf1
Q9CPQ1	Cox6c		A0A1Y7VP73	Dtnbp1		D3Z0N2	Sorbs2		G5E8W9	Dhrs3		O35218	Cpsf2
P48771	Cox7a2		Q8R4V2	Dusp15		D3YZN4	Spg7		Q9CXR1	Dhrs7		Q9QXK7	Cpsf3
G3X9T8	Cp		Q8BTR5	Dusp28		Q7TQ48	Srl		A0A1Y7VJD4	Dhrs7l		M0QWM8	Cpsf4
Q8C166	Cpne1		O88485	Dync1i1		Q80VR3	Sult1c1		A2ATU0	Dhtkd1		A0A1B0GS59	Cr2
Q8BT60	Cpne3		Q69ZW3	Ehbp1		Q9EPM5	Sync		A0A0G2JGL8	Dhx30		Q62347	Creb1
P36552	Cpox		Q8VEB6	Elac1		D3YU08	Synpo2l		Q9DBT9	Dmgdh		O70333	Cript
Q8BFS6	Cpped1		Q3UR02	Elavl2		A0A1L1SS37	Tacc2		Q9D832	Dnajb4		Q9Z2L7	Crlf3
Q9WVJ3	Cpq		Q60900	Elavl3		O70548	Tcap		A0A2I3BRZ2	Dopey2		Q8CJ40	Crocc
P52825	Cpt2		Q8C522	Endod1		P97499	Tep1		Q8CHR6	Dpyd		V9GXK6	Crtc2
K4DI63	Creg1		G3UXY9	Enpp2		Q6ZPF3	Tiam2		Q9EQF5	Dpys		P09581	Csf1r
A0A0G2JEK2	Crip1		Q9EQG7	Enpp5		P62075	Timm13		Q3UIR3	Dtx3l		Q923L3	Csmd1
Q9DCT8	Crip2		Q8BGN3	Enpp6		A0A1W2P7H2	Timm13		P70245	Ebp		Q61164	Ctcf
P47941	Crkl		O55026	Entpd2		Q8CCM6	Timm21		Q9D9V3	Echdc1		Q7TSG2	Ctdp1
Q9CZU6	Cs		A2AUK7	Epb4.1l1		Q91YV9	Tmem246		A0A1D5RLL3	Efr3a		P12399	Ctla2a
Q60737	Csnk2a1		Q80UE4	Epb4.1l2		P19123	Tnnc1		Q8C0D5	Eftud1		Q9CWL8	Ctnnbl1
P67871	Csnk2b		A0A5F8MPR1	Epb41l3		P48787	Tnni3		Q9DBM2	Ehhadh		P70303	Ctps2
P97315	Csrp1		Q03137	Epha4		K3W4R6	Tnnt2		Q99LC8	Eif2b1		Q9CR35	Ctrb1
Q62426	Cstb		Q5NCM5	Epn2		Q80WC3	Tnrc18		Q99LD9	Eif2b2		D3Z6T3	Ctse
A0A0J9YU62	Ctbp1		Q91W69	Epn3		B1AXP6	Tomm5		D3Z780	Eif2b4		Q99LJ0	Cttnbp2nl
P26231	Ctnna1		Q3UHT7	Erc2		Q3TAI4	Tpd52l2		Q8CHW4	Eif2b5		A0A1D5RMB9	Ctu2
Q02248	Ctnnb1		Q8C460	Eri3		Q8BKP1	Tpd52l2		Q9JLJ4	Elovl2		E9Q4T8	Cul3
P10605	Ctsb		Q5EBJ4	Ermn		P58771	Tpm1		Z4YJW0	Emc1		Q3TKY6	Cwc27
P18242	Ctsd		D3Z511	Eva1a		B7ZNL3	Tpm1		Q9CZX9	Emc4		Q61093	Cybb
P06797	Ctsl		P20934	Evi2a		E9Q9K5	Trdn		Q6DYE8	Enpp3		Q9JMA7	Cyp3a41a
F6WR04	Ctss		Q3TSR0	Extl2		E9QAT9	Trim54		Q3TQC7	Entpd5		Q80YW0	Cyth4
Q921L6	Cttn		P20352	F3		Q1XH17	Trim72		F6S4K9	Epb4.1		Q9D757	Dapl1
D5MCW4	Cuta		Q8K097	Faim2		Q9QXN3	Trip4		A2A839	Epb4.1		Q91YD3	Dcp1a
G5E850	Cyb5a		E9Q8P8	Fam131b		Q9EP52	Twsg1		Q8BGS1-2	Epb41l5		Q9QY93	Dctpp1
Q9CQX2	Cyb5b		D3YUE4	Fam151b		Q8VBT1	Txlnb		A0A2I3BRT4	Eppk1		D3Z0M9	Ddx23
F2Z456	Cyb5r3		Q8BUM6	Fam163b		Q9CQY6	Uqcc2		Q99K30	Eps8l2		H3BLJ6	Ddx27
Q9D0M3	Cyc1		Q5XG69	Fam169a		Q8K2T4	Uqcc3		D6RE20	Ept1		Q810A7	Ddx42
P62897	Cycs		D3Z7G3	Fam241b		Q8BL06	Usp54		A7MCT6	Etnk2		Q569Z5	Ddx46
A2A8E2	Czib		E9Q5Z5	Fancf		F8WGI9	Vldlr		P97366	Evi5		A0A0N4SWC5	Ddx47
Q9D172	D10Jhu81e		A2RT62	Fbxl16		B7ZP47	Wapal		P55050	Fabp2		Q8K382	Dennd1a
Q62165	Dag1		Q80UW2	Fbxo2		Q3UN10	Wfs1		Q920L1	Fads1		A0A0R4J172	Dennd4b
G3X9M0	Dap3		E9Q0B5	Fcgbp		E9QQ93	Xirp1		Q9Z0R9	Fads2		O54786	Dffa
Q9JII5	Dazap1		Q8K0X8	Fez1		G3UW46	Xrcc6bp1		Q9D8B6	Fam210b		Q3UFM6	Dgcr14
P31786	Dbi		A0A338P764	Fgf12					Q8CF02	Fam25c		Q05BH3	Dhx16
Q62418	Dbnl		A6PWD2	Fhad1					Q76LS9	Fam63a		A2A4N9	Dhx8
Q9DAR7	Dcps		A2AV25	Fibcd1					Q8BK03	Fam73b		E9Q4U7	Diap2
Q99KJ8	Dctn2		Q9Z2I2	Fkbp1b					A0A3Q4EBV4	Fam98a		Q8C9B9	Dido1
Q80WW9	Ddrgk1		Q9JL04	Fmn2					Q91VS8	Farp2		Q8CI75	Dis3l2
O35215	Ddt		D3YWJ4	Fntb					A2AJL3	Fggy		F6ZL86	Dnajc1
Q9Z1N5	Ddx39b		O35409	Folh1					Q8R123-2	Flad1		Q91WT4	Dnajc17
Q9CQ62	Decr1		B1AXV0	Frrs1l					O08917	Flot1		E9Q9H3	Dnajc2
Q9CQJ6	Denr		Q7TPM6	Fsd1					Q5SS83	Flot2		Q91WN1	Dnajc9
Q9DBB8	Dhdh		Q9D164	Fxyd6					P50285	Fmo1		P13864	Dnmt1
A0A2I3BRG8	Dhrs4		A0A0U1RPY2	Fxyd7					Q8K2I3	Fmo2		Q80VJ3	Dnph1
Q9JIQ3	Diablo		P48318	Gad1					Q8VHG0	Fmo4		Q8R2M2	Dnttip2
Q8BMF4	Dlat		P48320	Gad2					P97872	Fmo5		A0A087WRP5	Dock10
O08749	Dld		A0A498WGR4	Gal					Q91XD4	Ftcd		Q8C3J5	Dock2
D3Z3B8	Dlg1		P06837	Gap43					P35576	G6pc		Q8C147	Dock8
Q9D2G2	Dlst		B1ATI9	Gas7					A2AMS2	Galt		P97465	Dok1
P63037	Dnaja1		O88741	Gdap1					O35969	Gamt		Q9QZK7	Dok3
Q9QYJ0	Dnaja2		Q8VE33	Gdap1l1					F7ADQ2	Gapvd1		Q61103	Dpf2
Q99M87	Dnaja3		Q9JL56	Gde1					Q9D6Y9	Gbe1		Q9CR25	Dph2
Q99KV1	Dnajb11		Q9CRY7	Gdpd1					O88986	Gcat		A0A0G2JE69	Dph5
Q9QYI5	Dnajb2		Q3TLS3	Gdpgp1					Q05915	Gch1		Q9D1Q4	Dpm3
P60904	Dnajc5		P03995	Gfap					P99025	Gchfr		Q8BVG4	Dpp9
Q8K1M6	Dnm1l		F6WUX1	Ggt1					P52792-2	Gck		O35075	Dscr3
Q3TVK3	Dnpep		Q99JP7	Ggt7					A0A0J9YUI8	Gckr		A0A087WP69	Dstyk
Q99LT0	Dpy30		A0A5F8MPS3	Gm11100					Q8R2Q4-3	Gfm2		A0A0R4IZY9	Dus3l
O08553	Dpysl2		A0A1B0GSH8	Gm45808					E0CZ04	Ggact		A0A338P7B7	Dynlt1
Q3TT92	Dpysl3		D3Z660	Gm46					Q9QYC7	Ggcx		P97426	Ear1
Q9R0P5	Dstn		D3Z497	Gm7075					Q99J23	Ghdc		P97425	Ear2
Q9DD18	Dtd1		B2RSH2	Gnai1					P28230	Gjb1		Q923L7	Ear6
Q8BHA3	Dtd2		P18872	Gnao1					Q64516-1	Gk		A2ACZ1	Ebna1bp2
B1AQF4	Dusp3		O70443	Gnaz					Q571F8	Gls2		Q8K2D3	Edc3
Q8R1Q8	Dync1li1		A0A1L1STC5	Gnb5					J3KMU5	Gltpd2		D6RE33	Edc4
Q9D0M5	Dynll2		P62881	Gnb5					Q91XE0	Glyat		Q921E6	Eed
P62627	Dynlrb1		Q9CXP8	Gng10					A0A0R4J1H2	Glyctk		A0A0R4J1L2	Eef1d
P56387	Dynlt3		Q9JMF3	Gng13					G3UYJ7	Gm20441		Q9D4J1	Efhd1
O35459	Ech1		P63216	Gng3					Q3UED7	Gm4951		Q9EQP2	Ehd4
Q8BH95	Echs1		P50153	Gng4					Q5FW57	Gm4952		Q3THJ3	Eif1ad
P42125	Eci1		Q61016	Gng7					Q3UW64	Gne		M0QWK9	Eif2d
Q9JMG1	Edf1		Q9D428	GOLGA7B					Q9QXF8	Gnmt		Z4YKC4	Eif4g3
Q8BL66	Eea1		Q8BRM2	Gorab					Q61586	Gpam		Q3UP87	Elane
P10126	Eef1a1		H3BLN8	Gpc5					Q8BWS5	Gprin3		Q8BPU7	Elmo1
O70251	Eef1b		P35802	Gpm6a					Q8BGT5	Gpt2		P60003	Elof1
Q9D8N0	Eef1g		A2AEG6	Gpm6b					Q03160	Grb7		Q9JLJ5	Elovl1
P58252	Eef2		Q8C419	Gpr158					P13745	Gsta1		O35130	Emg1
Q8C845	Efhd2		Q3UNH4	Gprin1					P10648	Gsta2		Q99K41	Emilin1
G3UZ34	Eftud2		Q8R1I2	Grp					P19639	Gstm3		F7A1B4	Eng
Q9WVK4	Ehd1		D3Z7E5	Gsk3a					Q8R5I6	Gstm4		Q8CDV7	Entpd1
P48024	Eif1		P13020	Gsn					O35660	Gstm6		Q8CHI8	Ep400
Q6ZWX6	Eif2s1		A0A1Y7VJZ2	Gstz1					Q99L20	Gstt3		P49222	Epb42
Q9Z0N1	Eif2s3x		Q9WVL0	Gstz1					P58710	Gulo		Q60750	Epha1
Q91WK2	Eif3h		Q9JKS5	Habp4					Q8VCB3	Gys2		Q8VDI1	Epsti1
Q9QZD9	Eif3i		Q9DB32	Haghl					Q9D3B1	Hacd2		B2RUJ2	Erbb2ip
Q3UGC7	Eif3j1		Q9QUP5	Hapln1					P35492	Hal		D6RHP2	Ercc4
Q8BTU6	Eif4a2		Q9ESM3	Hapln2					Q9WU19	Hao1		Q3V1V3	Esf1
Q91VC3	Eif4a3		Q80WM4	Hapln4					Q9NYQ2	Hao2		Q8K2Y3	Eva1b
Q8BGD9	Eif4b		Q6NZM9	Hdac4					Q3TGM7	Hbs1l		Q8VD58	Evi2b
P63073	Eif4e		Q9D114	Hddc3					F8WIE5	Hectd1		F8WJB9	Evl
Q9WUK2	Eif4h		Q640R3	Hepacam					A2AS05	Helz2		Q5PPR2	Exoc1
P59325	Eif5		A0A0N4SV66	Hist1h2aa					O09173	Hgd		O35382	Exoc4
A0A0A0MQM0	Eif5a		Q64475	Hist1h2bb					Q9JLZ6-2	Hic2		E9PZ92	Exoc5
O55135	Eif6		Q9Z2Y3	Homer1					Q8CGP2	Hist1h2bp		A2AAN3	Exoc7
P70372	Elavl1		Q8BGZ1	Hpcal4					Q9D8V0	Hm13		Q6PGF7	Exoc8
O08579	Emd		Q61411	Hras					Z4YKX0	Hnf4a		Q9DAA6	Exosc1
Q80VP1	Epn1		P17156	Hspa2					Q91VF2	Hnmt		Q8VBV3	Exosc2
P84089	Erh		Q9R118	Htra1					A2AL12	Hnrnpa3		Q7TQK4	Exosc3
P57759	Erp29		Q60625	Icam5					Q8BG05-2	Hnrnpa3		Q921I9	Exosc4
Q9D1Q6	Erp44		Q08890	Ids					Q9DCU9	Hoga1		Q9CRA8	Exosc5
H3BJP2	Esd		Q3U687	Ifit1bl2					P49429	Hpd		Q8BTW3	Exosc6
Q99LC5	Etfa		Z4YJL9	Ift20					Q8VCC1	Hpgd		Q9D0M0	Exosc7
Q9DCW4	Etfb		A0A5H1ZRK8	Ig kappa chain C region					Q8VCR2-2	Hsd17b13		Q9D753	Exosc8
Q921G7	Etfdh		Q8HW98	Iglon5					P51658	Hsd17b2		A0A0G2JFV9	Exosc9
Q9DCM0	Ethe1		Q7TNR6	Igsf21					Q9R092	Hsd17b6		Q8BH61	F13a1
Q5SUT0	Ewsr1		D3YXH0	Igsf5					O88736	Hsd17b7		O88783	F5
P26040	Ezr		G3UYZ1	Igsf8					P26150	Hsd3b3		P16294	F9
Q05816	Fabp5		O55091	Impact					Q61694	Hsd3b5		A0A087WRH2	Faim
Q61160	Fadd		P46660	Ina					D3Z3X1	Hsd3b7		A2A6P4	Fam104a
P35505	Fah		Q7TNC9	Inpp5a					G3X9H5	Htt		Q3UW53	Fam129a
Q8R0F8	Fahd1		A0A5F8MPT9	Iqsec1					Q5U5V2	Hykk		Q8QZW3	Fam151a
A0A0R4J094	Fahd2		A0A1Y7VK76	Ispd					Q8BU30	Iars		Q9CV28	Fam188a
Q9CR98	Fam136a		Q99KW9	Itfg1					Q8R0J8	Idnk		Q80ZQ9	Fam206a
Q9D6U8	Fam162a		Q0VBD0	Itgb8					Q8R0V5	Ido2		Q9WV03	Fam50a
P46656	Fdx1		Q8R071	Itpka					D3YY36	Inhca		A0A5F8MPY8	Fam65b
Q9CPW2	Fdx1l		Q9D8B7	Jam3					P15208	Insr		Q8BGE5	Fancm
Q9QXC1	Fetub		D6RGM7	Katnal2					Q9DCX8	Iyd		Q78JE5	Fbxo22
E9PV24	Fga		B7ZCA7	Kazn					Q99JH8	Kdelr1		Q3UGI9	Fbxo7
Q8K0E8	Fgb		A0A5F8MPK0	Kcnab1					Q9CQM2	Kdelr2		P20491	Fcer1g
P61148	Fgf1		Q9Z0V2	Kcnd2					Q6GV12	Kdsr		P08508	Fcgr3
Q3UER8	Fgg		Q3UFC0	Kcnip4					Q9DCY0	Keg1		Q61559	Fcgrt
P97807	Fh		A0A0G2JGA6	Kcnq2					A0A0J9YU79	Khk		Q920A9	Fcrla
E9PVU9	Fhit		Q4VBE7	Kctd2					Q3UMB9	Kiaa1033		Q91Z50	Fen1
Q9CQ92	Fis1		Q9R226	Khdrbs3					E9Q4K7	Kif13b		Q8K1B8	Fermt3
P26883	Fkbp1a		Q80TL4	Kiaa1045					Q9DBS5	Klc4		A0A0R4J1D9	Fgd3
P45878	Fkbp2		A0A1D5RL96	Kiaa1107					Q91WN4	Kmo		Q66JX5	Fgfr1op
Q62446	Fkbp3		A0A1B0GR85	Kiaa1671					Q9CXA2	L3hypdh		P14234	Fgr
P30416	Fkbp4		P33174	Kif4					Q8VDC0	Lars2		Q6P9Q4	Fhod1
P09528	Fth1		P28738	Kif5c					P16301	Lcat		E0CYM1	Filip1l
Q9CPX4	Ftl1		D3YXZ3	Klc2					A0A0F6AIX6	Ldah		Q9D824	Fip1l1
Q3TUE1	Fubp1		A2AFG8	L1cam					A0A1L1SRE8	Ldlr		Q9WTJ4	Fiz1
D3YWS7	Fuom		Q9D387	Lamp5					Z4YJR1	Lmf1		Q61576	Fkbp10
Q8CFQ9	Fus		F6RJV6	Lancl2					Q8C3X8	Lmf2		P26323	Fli1
O35943	Fxn		Q9JIA1	Lgi1					Q9DBN5	Lonp2		A0A1W2P6X3	Fmnl1
P97855	G3bp1		Q8K406	Lgi3					Q91V01	Lpcat3		P42128	Foxk1
P70699	Gaa		O88951	Lin7b					Q91YX5	Lpgat1		H3BJR8	Foxp1
Q8CC47	Galns		A9DA50	Lingo1					Q3UZ39	Lrrfip1		P97376	Frg1
Q8BHN3	Ganab		Q7TQ95	Lnp					Q8BLN5	Lss		Q3UFK8	Frmd8
A0A0A0MQF6	Gapdh		Q8C031	Lrrc4c					E9QLB2	Lyplal1		Q9DBE9	Ftsj3
P17439	Gba		A2AKH7	Lrrc57					Q8BI08	Mal2		Q61584	Fxr1
P21614	Gc		B2RWC4	Lrrc73					P45700	Man1a1		F6TWM7	Fxyd5
Q91WK5	Gcsh		Q3TYE5	Lsamp					A0A140LHL6	Map3k19		O35601	Fyb
Q9R111	Gda		Q8K356	Ly6h					Q9CW42	Marc1		D3YTV2	Fzr1
P50396	Gdi1		P0DP60	Lynx1					Q3KNM2	March5		Q00422	Gabpa
Q61598	Gdi2		F6TKE8	Lypd1					Q91X83	Mat1a		Q6PB93	Galnt2
P56213	Gfer		G3X915	Lysmd2					P39039	Mbl1		Q8BVW0	Ganc
Q9D7M1	Gid8		Q3UYG8	Macrod2					A0A0A6YXQ4	Mbnl1		Q9CY66	Gar1
P23780	Glb1		P20917	Mag					Q3UMR5	Mcu		Q61592	Gas6
F8WHM5	Glg1		Q9QYH6	Maged1					Q9Z2D6	Mecp2		A0A1I7Q4G8	Gatad2a
Q9CPU0	Glo1		A0A0N4SWH0	Magi1					Q8C6B0	Mettl7a1		Q8VHR5	Gatad2b
Q9CPV4	Glod4		A0A0G2JEG6	Magi2					Q9DD20	Mettl7b		Q61107	Gbp4
Q9QUH0	Glrx		A2ARP8	Map1a					Q811U4	Mfn1		Q8CFB4	Gbp5
A0A1B0GS58	Glrx3		P14873	Map1b					A2BFB2	Mlx		Q91Z40	Gbp7
A0A1Y7VN70	Glrx5		Q91VR7	Map1lc3a					Q8C7H1	Mmaa		Q8BTS3	Gbp9
P26443	Glud1		A0A668KLC6	Map2					D3Z3E8	Mov10		Q9ESM6	Gdpd2
P15105	Glul		P47809	Map2k4					D3YWI4	Mpv17		D3Z7S0	Get4
F6YVP7	Gm10260		E9PZ43	Map4					Q3TBW2	Mrpl10		Q6P5E6	Gga2
E9PZF0	Gm20390		Q7TSJ2	Map6					A0A1B0GQZ1	Mrpl23		Q9Z0L8	Ggh
Q60648	Gm2a		Q14BB9	Map6d1					Q9CPY1	Mrpl51		A0A140LI42	Ggn
Q9CQI3	Gmfb		A2AG50	Map7d2					D3YVZ9	Mrps21		Q99MR1	Gigyf1
P08752	Gnai2		A0A0A6YVV4	Map9					Q8BK72	Mrps27		Q3TFI6	Gimap1
P62874	Gnb1		Q3TQZ7	Mapk10					Q9JLC3	Msrb1		Q8R379	Gimap7
P62880	Gnb2		Q6PER3	Mapre3					Q62190	Mst1r		Q75N62	Gimap8
P68040	Gnb2l1		A0A0A0MQC7	Mapt					D3YXC2	Mtch1		G3X987	Gimap9
Q9DAS9	Gng12		B1AQW2	Mapt					Q9CRB8	Mtfp1		Q80XR8	Git2
O88958	Gnpda1		Q8BWY4	Mblac1					Q9D110	Mthfs		Q8VC60	Glb1l
Q8BFR4	Gns		Q8BL86	Mblac2					P03888	Mtnd1		Q9CYL5	Glipr2
P05201	Got1		A0A217FL82	Mdga2					Q9JLN9	Mtor		H3BK59	Glmp
P05202	Got2		A0A3B2WB12	Mea1					O08601	Mttp		E9Q317	Gm10094
P13707	Gpd1		Q8BH27	Megf9					P28666	Mug2		A0A338P719	Gm1043
Q3ULJ0	Gpd1l		F6VAL0	Mff					B8JI96	Mup14		P01642	Gm10881
A2AQR0	Gpd2		Q6PCP5	Mff					A2CEK7	Mup14		G3UZK1	Gm20503
P06745	Gpi		A0A5F8MPF3	Mical3					Q5FW60	Mup20		F7BGR7	Gm21992
P11352	Gpx1		Q5DTZ3	Mkl2					Q3KQQ2	Mup3		Q9JL60	Gmeb1
S4R1E5	Gpx4		Q99KX1	Mlf2					A2AKN8	Mup8		P58929	Gmeb2
Q60631	Grb2		P97783	Mllt11					Q9R008	Mvk		Q9ERL7	Gmfg
O35127	Grcc10		Q9R0S3	Mmp17					K3W4L0	Myo18a		P27601	Gna13
Q91Z53	Grhpr		Q8K396	Mnd1					E9Q580	Myo1b		Q80SZ7	Gng5
Q99LP6	Grpel1		Q61885	Mog					E9Q634	Myo1e		Q61017	Gngt2
P47791	Gsr		Q9WV34	Mpp2					A0A0A6YW80	Naa15		P36916	Gnl1
P51855	Gss		Q6XE40	Mpp3					Q711T7	Nadsyn1		Q8CI11	Gnl3
P24472	Gsta4		E9PYE1	Mpped1					E0CZE0	Nae1		Z4YJU8	Golga2
P10649	Gstm1		A0A5F8MPM4	Mpz					Q8R4H7	Nags		A0A1W2P7V0	Gopc
O09131	Gsto1		Q9CQ06	Mrpl24					Q8K224	Nat10		O35930	Gp1ba
P19157	Gstp1		Q99N92	Mrpl27					P50295	Nat2		B2RR03	Gp1bb
P01898	H2-Q10		P28184	Mt3					A2AS98	Nckap1		Q9QZU3	Gp5
Q3THW5	H2afv		A0A087WQV4	Mturn					Q8VCM8	Ncln		A0A0R4J215	Gpatch11
Q61425	Hadh		B5X0G2	Mup17					A2AIL4	Ndufaf6		Q56A08	Gpkow
Q8BMS1	Hadha		Q5SV64	Myh10					Q02780-3	Nfia		Q3U1Z5	Gpsm3
Q99JY0	Hadhb		Q8CI43	Myl6b					Q3TL44	Nlrx1		Q9CX99	Grap
Q91VB8	haemaglobin alpha 2		Q99104	Myo5a					O55239	Nnmt		O89100	Grap2
G5E8T9	Hagh		Q8R4U1	Mypop					Q9R1J0	Nsdhl		G5E863	Gria4
Q61035	Hars		Q9CPT3	Nanp					Q9CWD8	Nubpl		A0A286YE10	Grk6
A8DUK4	Hbbt1		Q9JJF0	Nap1l5					Q9DCN1	Nudt12		Q810D6	Grwd1
P51859	Hdgf		P28663	Napb					P11930	Nudt19		P13020	Gsn
A0A140T8J4	Hebp1		Q8BH82	Napepld					Q05BE7	Numb		A6PWS5	Gsn
Q99L13	Hibadh		A0A0N4SUI7	Nbdy					Q9Z0W3-2	Nup160		D6RIQ7	Gtf2a2
E0CX19	Hibch		Q91X97	Ncald					Q8VI94	Oasl1		P62915	Gtf2b
P70349	Hint1		A0A0A6YY47	Ncam1					Q8K010	Oplah		Q8R0A0	Gtf2f2
Q9D0S9	Hint2		A0A0A6YY91	Ncam1					Q8K3K8	Optn		Q923K4	Gtpbp3
P15864	Hist1h1c		E9QB01	Ncam1					Q9CPZ6	Ormdl3		Q9ERL9	Gucy1a3
P43274	Hist1h1e		P13595	Ncam1					Q8VDG7	Pafah2		Q80YP4	Gucy1b3
P62806	Hist1h4a		O35136	Ncam2					P16331	Pah		Q80SU7	Gvin1
P22907	Hmbs		A0A0R4IZX5	Ncan					O88428	Papss2		Q31621	H2-DMa
P63158	Hmgb1		Q9Z0E0	Ncdn					Q6TCG2	Paqr9		Q31099	H2-DMb2
P30681	Hmgb2		Q8BNY6	Ncs1					Q5XJY4	Parl		O78196	H2-Eb1
P38060	Hmgcl		Q8CBD0	Ndrg3					Q8CAS9-2	Parp9		Q9QWV1	H2-Oa
Q9JL35	Hmgn5		Q8BTG7	Ndrg4					Q9CXN7	Pbld2		A0A494BB12	H2-Ob
Q5EBP8	Hnrnpa1		Q9DC07	Nebl					Q9Z2V4	Pck1		E9PWT4	H2-Q7
O88569	Hnrnpa2b1		Q8BG18	Necab1					Q5SV41	Pctp		Q3U0A6	Hbq1b
Q20BD0	Hnrnpab		Q91ZP9	Necab2					Q5PR72	Pde2a		F6UND7	Hck
Q60668	Hnrnpd		P19246	Nefh					Q921X9	Pdia5		P49710	Hcls1
Q9Z2X1	Hnrnpf		P08551	Nefl					Q8BFP9	Pdk1		Q3UMU9	Hdgfrp2
Q8C2Q7	Hnrnph1		A0A0R4J036	Nefm					A0A0R4J034	Pdxdc1		Q9ERZ0	Hemgn
Q8VEK3	Hnrnpu		D3Z4T6	Negr1					Q9JIL4	Pdzk1		Q8R409	Hexim1
Q8VDM6	Hnrnpul1		A0A2R8VHV8	Nell2					Q3UXD9	Pecr		P70387	Hfe
Q00PI9	Hnrnpul2		A0A087WPX3	Nfasc					Q80X73	Pelo		P10854	Hist1h2bm
Q61646	Hp		Q810U3	Nfasc					Q5BL07-2	Pex1		Q3TRM8	Hk3
P62748	Hpcal1		Q8CHT1	Ngef					Q9Z211	Pex11a		P17095	Hmga1
P00493	Hprt1		E9QK34	Nlgn1					Q6P6M5	Pex11g		A0A3B2W3M7	Hmgn1
Q91X72	Hpx		A2AGI0	Nlgn3					Q91XC9	Pex16		A0A087WSB8	Hmgn3
P52760	Hrsp12		Q9JKN6	Nova1					E9QA46	Pex3		D3Z7R7	Hmha1
Q99N15	Hsd17b10		A0A1W2P872	Nova2					D3Z600	Pex5		P14901	Hmox1
P51660	Hsd17b4		A2AJ23	Npdc1					Q99LC9	Pex6		Q8BUK6	Hook3
P50171	Hsd17b8		Q62443	Nptx1					P70266	Pfkfb1		Q8CFE2	Hpf1
P07901	Hsp90aa1		O70340	Nptx2					Q9DB30	Phkg2		Q9JHF7	Hpgds
P11499	Hsp90ab1		E9PZM8	Nptxr					O35386	Phyh		D3Z3C3	Hpse
Q61696	Hspa1a		P57774	Npy					O70570	Pigr		A0A0U1RPE7	Hspbp1
Q3U2G2	Hspa4		A0A1W2P7Y9	Nrcam					F8VPL2	Pik3c2a		Q8BGC0	Htatsf1
P48722	Hspa4l		Q810U4	Nrcam					D3YUY3	Pip5k1a		Q3U2S8	Hvcn1
P20029	Hspa5		P60761	Nrgn					Q9D826	Pipox		G5E8M9	Icam2
P63017	Hspa8		A0A0N4SUN5	Nrip2					E9Q509	Pklr		O35368	Ifi203
P38647	Hspa9		A0A286YCW7	Nrn1					Q99P27	Pla2g12b		P0DOV2	Ifi204
P14602	Hspb1		P0DI97	Nrxn1					P97819-2	Pla2g6		P0DOV1	Ifi205a
P63038	Hspd1		Q9CS84	Nrxn1					P43883	Plin2		Q9ESY9	Ifi30
Q64433	Hspe1		E9PUM9	Nrxn2					Q8VDG5	Ppcs		E9PV48	Ifit3b
Q9CR41	Hypk		Q6P9K9	Nrxn3					E9Q9J4	Ppip5k2		A0A0R4J0S2	Igfals
Q8BIJ6	Iars2		Q8VCE6	Nt5m					P51175	Ppox		A0A0A6YXD7	Ighd
Q8CGB9	Ide		D3Z396	Ntm					Q9WU79	Prodh		A0A075B5V0	Ighv1-26
O88844	Idh1		F8WJ51	Ntng1					Q8VCZ9	Prodh2		A0A075B5T5	Ighv1-5
P54071	Idh2		V9GX85	Ntng2					A0A1B0GRU8	Prpf40a		A0A075B5W6	Ighv1-55
A0A1L1STE6	Idh3a		A0A286YDA0	Ntrk2					O35226	Psmd4		A0A075B5X7	Ighv1-69
Q91VA7	Idh3b		Q8R1N4	Nudcd3					Q5SSW2	Psme4		A0A0B4J1N0	Ighv1-76
P70404	Idh3g		P0C028	Nudt11					Q14C51	Ptcd3		A0A075B5Y4	Ighv1-81
P58044	Idi1		Q8BG93	Nudt15					Q66GT5	Ptpmt1		A0A0B4J1J7	Ighv1-82
Q61249	Igbp1		O08919	Numbl					Q5D073	Pxmp2		A0A075B5S6	Ighv3-1
A0A075B5P4	Ighg1		Q8R357	Olfm1					Q9JJW0	Pxmp4		A0A0A0MQC1	Ighv3-5
A0A0A6YY53	Ighg2c		A0A1L1SV46	Olfm2					Q91X91	Qprt		A0A075B5R5	Ighv4-1
A0A075B5M7	Igkv5-39		G3XA53	Omg					P35292	Rab17		A0A075B5P9	Ighv5-4
Q8CAQ8	Immt		Q64288	Omp					Q9JHK4	Rabggta		A0A075B5T2	Ighv6-3
Q924B0	Impa1		Q7M750	Opalin					Q3U186	Rars2		A0A075B5T3	Ighv6-6
D3Z0K9	Iscu		G5E8G3	Opcml					Q8R1Q9	Rbks		A0A075B5R3	Ighv7-2
Q91V64	Isoc1		Q6DFY2	Opcml					Q9CWY6	Rbpms2		A0A0A6YXQ0	Ighv8-8
P85094	Isoc2a		A0ZV96	Oscp1					Q9R1R8	Rdh11		A0A0B4J1J5	Ighv9-3
Q9JHU9	Isyna1		Q4KMM3	Oxr1					O54909	Rdh16		P01592	Igj
Q3V3R4	Itga1		Q08642	Padi2					G5E8H9	Rdh19		P01635	Igkv12-41
P09055	Itgb1		G5E884	Pak1					O88451	Rdh7		A0A140T8M2	Igkv12-44
Q9D892	Itpa		Q61036	Pak3					Q8K5C8	Rdh9		A0A140T8P6	Igkv12-46
Q9JHI5	Ivd		Q8BR92	Palm2					Q9JM62	Reep6		A0A140T8N3	Igkv12-47
Q99MN1	Kars		P57722	Pcbp3					A0A087WSS1	Relch		A0A075B5L4	Igkv12-89
D3YTY9	Kng1		F7BJK1	Pcdh1					Q64FW2	Retsat		A0A075B5K7	Igkv14-100
P70168	Kpnb1		Q8CFX3	Pcdh1					Q8BSE0	Rmdn2		A0A140T8P9	Igkv14-111
Q9EP89	Lactb		E9Q2S0	Pcdh7					Q3UJU9	Rmdn3		A0A0B4J1I1	Igkv16-104
Q99KR3	Lactb2		Q9QYX7	Pclo					A0A3Q4EGR2	Rock1		A0A075B6D5	Igkv19-93
P11438	Lamp1		A8IK50	Pcp2					P47915	Rpl29		A0A075B5P1	Igkv3-1
P17047	Lamp2		P63239	Pcsk1					Q8K4Q0-2	Rptor		P01654	Igkv3-2
Q9CQ22	Lamtor1		P21661	Pcsk2					Q99LB7	Sardh		A0A075B5M2	Igkv4-61
O88653	Lamtor3		Q811Q9	Pcyt1b					Q61009-2	Scarb1		A0A0B4J1I7	Igkv4-68
Q9D1L9	Lamtor5		Q61481	Pde1a					P13516	Scd1		A0A0B4J1I5	Igkv4-70
Q9CPY7	Lap3		Q6PDS5	Pde1b					P18828-2	Sdc1		A0A0B4J1J2	Igkv5-43
Q61792	Lasp1		P60487	Pdxp					Q9D665	Sdr42e1		A0A140T8M5	Igkv6-15
P06151	Ldha		O35852	Pdyn					Q8VBT2	Sds		A0A140T8N7	Igkv6-25
Q9Z2I0	Letm1		P22005	Penk					Q8R238	Sdsl		A0A075B5N2	Igkv6-29
P16045	Lgals1		F8SLP9	Pex5l					Q8R0F9	Sec14l4		A0A140T8N9	Igkv6-32
O89017	Lgmn		Q2M3X8	Phactr1					A2AA71	Sec24a		A0A140T8P5	Igkv8-24
Q9D7I5	Lhpp		Q8BYK5	Phactr3					Q6NXL1	Sec24d		A0A140T8M3	Igkv8-27
Q9DBH5	Lman2		Q8K0S0	Phyhip					Q8VHE0	Sec63		A0A075B5N3	Igkv8-28
P48678	Lmna		Q8BGT8	Phyhipl					Q63836	Selenbp2		A0A075B5K2	Igkv9-124
P14733	Lmnb1		A0A0N4SVY3	Pianp					A0A0R4J135	Selenbp2		Q99JC1	Iglc2
P21619	Lmnb2		E9QAC6	Pick1					Q9DBC0	Selo		A0A075B663	Iglv1
Q8CGK3	Lonp1		Q80XI4	Pip4k2b					Q80UG5-3	Septin9		A0A075B664	Iglv2
Q91XL1	Lrg1		F8WHW6	Pip5k1c					P49182	Serpind1		Q9Z1M8	Ik
P55302	Lrpap1		Q8K4R4	Pitpnc1					Q925N2	Sfxn2		A3KG44	Ikbkg
Q505F5	Lrrc47		Q80U04	Pja2					Q9D5J6	Shpk		G5E8H3	Ikzf1
Q8VC85	Lsm1		Q9Z1B3	Plcb1					O55242	Sigmar1		O08900	Ikzf3
O35900	Lsm2		H3BIW6	Plch2					F6U6U5	Sik3		A0A571BEH5	Ikzf4
P62311	Lsm3		P60202	Plp1					O08705	Slc10a1		O54824	Il16
D3YTP8	Lsm4		P56942	Pmch					O70451	Slc16a7		P70380	Il18
Q6ZWM4	Lsm8		O35621	Pmm1					Q5SZA1-2	Slc17a2		D3Z4E0	Il4i1
P24527	Lta4h		G3X9N3	Pnmal2					O08966	Slc22a1		A0A1L1STE4	Ilf3
Q7TNC4	Luc7l2		G3X9D3	Podxl2					A0A0R4J0P7	Slc22a18		Q8R0F6	Ilkap
D3YUG4	Lypla1		A0A1L1SRA9	Ppcdc					E9Q6M5	Slc22a26		Q0GNC1	Inf2
Q8K215	Lyrm4		Q9D868	Ppih					Q76M72-2	Slc22a27		E9QLA5	Inf2
Q8K3C3	Lzic		Q80TL0	Ppm1e					Q8JZU2	Slc25a1		A0A087WRR4	Ing5
P24668	M6pr		Q62415	Ppp1r13b					Q9QZD8	Slc25a10		Q9ES52	Inpp5d
O09159	Man2b1		Q9ERT9	Ppp1r1a					Q9WVD5	Slc25a15		Q8C5L6	Inpp5k
A0A0R4J092	Manba		Q60829	Ppp1r1b					D3YVC9	Slc25a16		Q9D168	Ints12
Q80ZP8	Manf		H3BKQ7	Ppp1r9a					Q8BZ09	Slc25a21		A0A0G2JFJ6	Ints3
Q61166	Mapre1		Q3UZJ4	Ppp2r5e					Q6GQS1	Slc25a23		P23906	Irf2
D3YYK8	Mapre2		Q6NVE9	Pptc7					A2ASZ8-2	Slc25a25		Q8R3Y8	Irf2bp1
Q922Q1	Marc2		P63318	Prkcg					Q8BMG8	Slc25a32		Q8K3X4	Irf2bpl
P26645	Marcks		A0A171KXD3	Prmt1					Q8R0Y8	Slc25a42		Q64287	Irf4
Q3THS6	Mat2a		Q6PAK3	Prmt8					Q8CFJ7	Slc25a45		A0A0U1RP59	Isg20
Q99LB6	Mat2b		P04925	Prnp					P58735	Slc26a1		Q69ZQ2	Isy1
Q8R3F5	Mcat		Q61136	Prpf4b					O35488	Slc27a2		Q62469	Itga2
Q3ULD5	Mccc2		E9PV26	Prr36					Q4LDG0	Slc27a5		Q792F9	Itga4
Q9D1I5	Mcee		E9PUL5	Prrt2					Q9JIM1-2	Slc29a1		B8JK39	Itga9
Q9DB27	Mcts1		Q8BG44	Prrt3					P14246	Slc2a2		H3BKX8	Itgad
P14152	Mdh1		A0A1D5RMH7	Psd3					Q3T9X0-2	Slc2a9		P24063	Itgal
P08249	Mdh2		E9PUC5	Psd3					Q99J27	Slc33a1		Q9QXH4	Itgax
Q9D967	Mdp1		Q91Z31	Ptbp2					A0A0G2JDH8	Slc35a3		Q6PE70	Itgb5
Q9DCS3	Mecr		Q3UZI5	Ptn					E9Q3V2	Slc35a3		B1AYG7	Itgb6
Q9ERE7	Mesdc2		Q05909	Ptprg					V9GX08	Slc35d1		A0A2I3BPW7	Itm2b
Q3TMN1	Metap2		A6MDD2	Ptprn					A0A1L1SUI3	Slc37a4		E9QNG1	Itsn2
E9Q3B9	Mgll		Q3UU93	Ptprn2					Q9DCP2	Slc38a3		A0A1D5RMB4	Iws1
Q9CPU4	Mgst3		B9EKR1	Ptprz1					Q75N73	Slc39a14		Q8BX02	Kank2
P34884	Mif		Q9JKF6	Pvrl1					E9PXG1	Slc6a12		G3UX83	Katna1
Q6ZQI3	Mlec		G3UW57	Rab11fip2					P31649	Slc6a13		Q8BNW9	Kbtbd11
Q9D273	Mmab		Q9D4I9	Rab23					Q9QXZ6	Slco1a1		E9PYD7	Kbtbd6
Q5RKZ7	Mocs1		Q8BHD0	Rab39a					Q9EP96	Slco1a4		A0A1L1SRB2	Kdelc2
Q9DB15	Mrpl12		Q9CZT8	Rab3b					A0A0N4SUN2	Slco1b2		A3KG93	Kdm1a
Q9D8P4	Mrpl17		P62823	Rab3c					Q3V1K7	Slco2b1		A0A0N4SUH4	Kiaa0020
Q9D1N9	Mrpl21		Q8BHH2	Rab9b					Q99L88	Sntb1		F8VQ42	Kif2a
Q8BU88	Mrpl22		J3QJV7	Rabep1					O88908	Soat2		Q9JJZ6	Klf13
A0A494BBN2	Mrpl28		Q5U3K5	Rabl6					Q9JIA7	Sphk2		Q60980	Klf3
Q9JKF7	Mrpl39		P60764	Rac3					P14576	Srp54		G3UZG5	Klhdc4
D3Z7C0	Mrpl40		A2ACC7	Ralgapb					Q9DBG7	Srpr		P26262	Klkb1
Q9CQN7	Mrpl41		A2ALS5	Rap1gap					Q8R4U0	Stab2		P52293	Kpna2
Q9CY73	Mrpl44		A0A571BED8	Rap1gap2					A2A5S3	Stau1		O35343	Kpna4
Q9EQI8	Mrpl46		Q8VCD6	Reep2					Q8C7E7	Stbd1		G3UZA0	Krr1
Q924T2	Mrps2		E9Q4D5	Rem2					Q923B6	Steap4		Q3UV17	Krt76
Q9CXW2	Mrps22		Q9QZB0	Rgs17					D3Z359	Stk25		H3BL27	Lacc1
F7ARZ1	Mrps23		Q80XD3	Rgs7					A0A0R4J0D3	Stt3b		A0A2R8W6Y5	Larp4
Q80ZS3	Mrps26		Q8BQP9	Rgs7bp					Q8VDS8-3	Stx18		Q6A0A2	Larp4b
Q9D0G0	Mrps30		D3Z1V2	Rgs8					Q7TNE1	Sugct		Q05CL8	Larp7
Q80X85	Mrps7		P62746	Rhob					E9QNL5	Sult1a1		A2BE28	Las1l
Q9D6S7	Mrrf		A0A0G2JFB0	Rimbp2					Q9QWG7	Sult1b1		A0A0U1RP03	Lat
P26041	Msn		S0DHL8	Rltpr					Q9D939	Sult1c2		E9Q696	Lck
Q9D6Y7	Msra		Q9JI90	Rnf14					Q3UZZ6	Sult1d1		P11672	Lcn2
Q9CQ65	Mtap		Q8BFU3	Rnf214					Q8BGL3	Sult2a8		Q60787	Lcp2
P03930	Mtatp8		Q3TDK6	Rogdi					Q62209	Sycp1		Q5XJE5	Leo1
P00405	Mtco2		P47708	Rph3a					D6RGT1	Tamm41		Q8C253	Lgals3
P62774	Mtpn		Q9D1R9	Rpl34					Q8QZR1	Tat		Q07797	Lgals3bp
O88441	Mtx2		E9QP76	Rtkn2					Q5SVR0-2	Tbc1d9b		F6VRP8	Lgals3bp
P16332	Mut		Q8K0T0	Rtn1					Q9JHF5	Tcirg1		Q8C6H0	Lgals8
Q9EQS3	Mycbp		Q99PI8	Rtn4r					P48776	Tdo2		P42703	Lifr
Q9CPT4	Mydgf		A2ATS6	Rtn4rl2					Q9CY27	Tecr		Q8R055	Lig1
Q9JK81	Myg1		Q9CPR1	Rwdd4					Q6ZPJ0	Tex2		Q9QXD8	Limd1
P70670	Naca		D3Z2Y6	S100a16					Q9JKX3-3	Tfr2		Q99JW4	Lims1
Q8C5H8	Nadk2		E9QNY8	Sacs					Q80W22	Thnsl2		A0A0R4J005	Lims1
Q9QWR8	Naga		Q8C8N2	Scai					Q62264	Thrsp		Q8K0B2	Lmbrd1
Q99J77	Nans		Q03517	Scg2					Q9Z0V7	Timm17b		Q8VEE1	Lmcd1
Q3TF41	Nap1l1		P47867	Scg3					A0A3B2WBH9	Tjp2		Q8C129	Lnpep
B7ZNL2	Nap1l4		P12961	Scg5					Q921G9	Tjp3		Q99N69	Lpxn
Q9DB05	Napa		P97952	Scn1b					Q8VC26	Tlcd2		E9Q892	Lrch3
Q8BLF1	Nceh1		Q56A07	Scn2b					E9PUM4	Tln2		H3BLL3	Lrch4
P09405	Ncl		H3BKP5	Scn3b					E9Q4M8	Tm7sf2		Q8K1T1	Lrrc25
P57716	Ncstn		Q7M729	Scn4b					A0A498WGK6	Tm9sf3		A0A0R4J0W6	Lrrc40
Q99LC3	Ndufa10		O88745	Scrg1					Q8BH24	Tm9sf4		Q3UZ39	Lrrfip1
Q7TMF3	Ndufa12		Q9CZC8	Scrn1					E0CZE8	Tmbim6		G5E8E1	Lrrfip1
Q9ERS2	Ndufa13		Q64519	Sdc3					A0A0A6YVS2	Tmco1		Q8K2F8	Lsm14a
Q9CQ75	Ndufa2		A0A2R8W6V9	septin-3					Q9D8Y1	Tmem126a		P19973	Lsp1
A0A0N4SVQ1	Ndufa4		A0A338P769	Septin5					Q9D1R1	Tmem126b		A2A6J7	Lsp1
Q9CPP6	Ndufa5		Q9D6A7	Serpinb9c					Q9CYV5	Tmem135		P51885	Lum
Q9CQZ5	Ndufa6		O35684	Serpini1					A0A140LIQ8	Tmem147		P0CW03	Ly6c2
Q9Z1P6	Ndufa7		Q8VHL1	Setd7					A0A1L1SSA8	Tmem205		P35459	Ly6d
Q9DCJ5	Ndufa8		A0A1D5RMJ7	Sez6l					D3Z6S1	Tmem214		B2RXM6	Ly6g6f
A0A0R3P9C8	Ndufa9		Q4V9Z5	Sez6l2					Q9CR67	Tmem33		O88188	Ly86
F6ZFT1	Ndufab1		Q8VD37	Sgip1					Q9DAV9	Tmem38b		Q01965	Ly9
Q59J78	Ndufaf2		Q8VD33	Sgtb					D6RIR0	Tmem41b		Q08288	Lyar
Q9D1H6	Ndufaf4		Q99LH9	Sh3bp5l					F6TDZ2	Tnpo3		P25911	Lyn
P0DN34	Ndufb1		A2ALV3	Sh3gl2					P58774-2	Tpm2		Q9Z1B5	Mad2l1
Q9DCS9	Ndufb10		J3QQ44	Sh3gl3					E9Q7A5	Trabd		Q2TBA3	Malt1
O09111	Ndufb11		A0A1C7ZMY3	Shank2					A0A286YCX6	Trappc8		P70218	Map4k1
Q9CQZ6	Ndufb3		A0A571BEU3	Shank3					Q8VBW8	Ttc36		A0A0A6YVX6	Mapkap1
Q9CQC7	Ndufb4		Q8CA71	Shisa4					G3X8X1	Ttc39c		P49138	Mapkapk2
Q9CQH3	Ndufb5		A7TU71	Shroom2					Q8BWP5	Ttpa		Q60754	Marco
A2AP32	Ndufb6		A0A076FR46	Slc12a5					Q6P6J9	Txndc15		A0A0U1RNL1	Maz
Q9CR61	Ndufb7		A0A1B0GRU0	Slc17a7					Q99N42	Tymp		Q9Z2E1	Mbd2
Q9D6J5	Ndufb8		P43006	Slc1a2					G3X9Y5	Ube4a		F6WZH1	Mbd3
Q9CQJ8	Ndufb9		P56564	Slc1a3					O70475	Ugdh		A0A0A6YXE3	Mbnl1
Q9CQ54	Ndufc2		Q5SSP3	Slc1a4					Q63886	Ugt1a1		A0A0A6YWB0	Mbnl1
Q91VD9	Ndufs1		S4R2S4	Slc30a3					B2RT14	Ugt1a5		F6UP63	Mboat7
Q91WD5	Ndufs2		O35633	Slc32a1					Q64435	Ugt1a6		P97287	Mcl1
Q9DCT2	Ndufs3		A0A087WRC8	Slc39a10					K9J7B2	Ugt1a6b		P97310	Mcm2
Q9CXZ1	Ndufs4		A0A3Q4L326	Slc8a1					Q62452	Ugt1a9		P25206	Mcm3
Q99LY9	Ndufs5		Q8K596	Slc8a2					Q8BWQ1	Ugt2a3		P49717	Mcm4
P52503	Ndufs6		A0A494B9F8	Slmo1					Q8R084	Ugt2b1		P49718	Mcm5
Q9DC70	Ndufs7		P58242	Smpdl3b					Q8K154	Ugt2b34		Q3ULG5	Mcm6
Q8K3J1	Ndufs8		P60879	Snap25					Q8BJL9	Ugt2b35		Q61881	Mcm7
D3YUM1	Ndufv1		E9Q9A3	Snap91					Q3UEP4	Ugt2b36		V9GXH6	Meaf6
Q9D6J6	Ndufv2		Q91ZZ3	Sncb					Q8K169	Ugt2b5		A0A1Y7VMY2	Med10
Q3U422	Ndufv3		P27048	Snrpb					Q3UP75	Ugt3a1		A0A0J9YUA8	Med13l
Q8BK30	Ndufv3		D3Z479	Snx15					Q8JZZ0	Ugt3a2		A0A338P6A9	Med15
P29595	Nedd8		A0A494B972	Snx32					Q9CYS6	Uncharacterized protein C2orf72 homolog		Q9CQ39	Med21
Q9QZ23	Nfu1		Q6NZL0	Soga3					Q8VC97	Upb1		A2ALA4	Med22
Q8CCH2	Nhlrc3		Q5NCU4	Sparc					Q283N4	Urad		D3Z7D6	Med28
Q9D0T1	Nhp2l1		Q8BKQ3	Spock1					Q9CRB3	Urah		Q9CXU1	Med31
Q9EQ80	Nif3l1		Q9ER58	Spock2					Q3UEL5	Uroc1		Q9CQA5	Med4
Q9JHW2	Nit2		E9PX29	Sptbn4					P52479-2	Usp10		S4R2H4	Mef2a
P15532	Nme1		B1AQX9	Srcin1					Q8R5H1-5	Usp15		Q8K3A9	Mepce
Q9WV85	Nme3		A0A0R4J124	Srpk2					E9Q9M5	Usp19		Q9Z120	Mettl1
Q9Z0J0	Npc2		Q8BW22	Ss18l1					Q8BY87	Usp47		A0A0R4J041	Mettl3
Q6NSR8	Npepl1		P56873	Sssca1					E9Q6R7	Utrn		P26187	Mgmt
Q5SQB0	Npm1		P60041	Sst					Q60992	Vav2		Q8VDP3	Mical1
Q64669	Nqo1		Q3UGN9	Stam					Q9R0C8	Vav3		A2A9W3	Mif4gd
Q9JI75	Nqo2		O70166	Stmn3					Q9CRC0	Vkorc1		E9PVX6	Mki67
Q9CZ44	Nsfl1c		A0A494BBF6	Stub1					Q9Z0K8	Vnn1		O70138	Mmp8
Q9JM14	Nt5c		O35526	Stx1a					Q8BX70-2	Vps13c		P41245	Mmp9
A0A494BBP6	Nt5c2		P61264	Stx1b					I1E4X5	Vps35l		A0A0N4SVL8	Mmrn1
A0A1C7CYU3	Nucb1		O08599	Stxbp1					G5E8J3	Wdr11		Q9D071	Mms19
O35685	Nudc		P63046	Sult4a1					Q99ME2	Wdr6		D0QMC3	Mndal
A0A087WRE5	Nudt16		Q9JIS5	Sv2a					Q3TNA1	Xylb		O08789	Mnt
Q9CQF3	Nudt21		Q8BG39	Sv2b					Q8BYL4	Yars2		Q921Y0	Mob1a
Q9JKX6	Nudt5		Q3UZP4	Svip					Q810J8	Zfyve1		A0A1W2P6U5	Mob3a
Q9CR24	Nudt8		A0A0A0MQ99	Swi5					Q80W54	Zmpste24		A0A087WQB0	Morf4l1
P61971	Nutf2		O88935	Syn1					Q80YR4-2	Znf598		E9QN37	Mpeg1
P29758	Oat		Q64332	Syn2					E9Q5W5	Zzef1		Q810V0	Mphosph10
Q9CRD0	Ociad1		Q8JZP2	Syn3								P11247	Mpo
Q60597	Ogdh		O55100	Syngr1								F6RX99	Mre11a
Q9CZ30	Ola1		Q8R191	Syngr3								Q9CQL7	Mrfap1
H7BX01	Opa1		E9Q7S0	Synj1								Q9DAT2	Mrgbp
Q60590	Orm1		Q9D6K5	Synj2bp								Q9D0I8	Mrto4
Q7TQI3	Otub1		E0CYK1	Synpo								P19437	Ms4a1
Q8K2H2	Otud6b		E9Q3E2	Synpo								P54276	Msh6
Q9D0K2	Oxct1		Q8BGN8	Synpr								Q9R190	Mta2
Q6P9R2	Oxsr1		Q62277	Syp								Q9D799	Mtfmt
P09103	P4hb		P46096	Syt1								Q3V3R1	Mthfd1l
P50580	Pa2g4		Q920N7	Syt12								P18155	Mthfd2
P29341	Pabpc1		A0A0R4J2C2	Syt2								Q8R1G5	Mthfsl
Q9WVE8	Pacsin2		G3X9Y1	Syt3								B1ATD5	Mtmr3
P63005	Pafah1b1		Q9R0N5	Syt5								A6H5Y3	Mtr
Q61206	Pafah1b2		A0A2C9F2C1	Syt7								Q8R1S4	Mtss1
Q9DCL9	Paics		Q9R1Q8	Tagln3								P02762	Mup6
Q9CQV1	Pam16		Q8CCT4	Tceal5								Q9D1T2	Mxra7
Q99LX0	Park7		Q9DB24	Tceal6								A2ATP5	Myef2
A0A0R4J1R7	Pcbd2		P24529	Th								Q6URW6	Myh14
P60335	Pcbp1		Q80ZW2	Them6								A0A1W2P6F6	Myl6
Q91ZA3	Pcca		E9PWD2	Thsd7a								A0A1W2P6G5	Myl6
Q99MN9	Pccb		B1AQJ3	Timp2								Q9CQ19	Myl9
F7D432	Pcmt1		Q8R4P4	Tmc2								Q8CG29	Myo1f
Q6P8I4	Pcnp		Q6PFE7	Tmeff1								Q5SUA5	Myo1g
Q9CQF9	Pcyox1		A0A0R4J1J9	Tmeff2								Q9D8I1	Mzb1
A2ABY3	Pcyt2		D3Z4S6	Tmem132a								Q8BUR9	Mzt1
Q3UHX2	Pdap1		F7BAB2	Tmem132b								Q6PGB6	Naa50
P56812	Pdcd5		M0QWJ9	Tmem178b								E9QJT2	Naf1
P12815	Pdcd6		D3Z6W5	Tmem9b								Q7TMW6	Narfl
Q8BFQ8	Pddc1		Q9JKK7	Tmod2								B1AU76	Nasp
P35486	Pdha1		A2AF33	Tmsb15b1								E9Q589	Ncam1
Q9D051	Pdhb		A2ARI0	Tmx4								Q9CQ49	Ncbp2
Q8BKZ9	Pdhx		Q3TBL6	Tnfaip8l3								Q8BZR9	Ncbp3
P27773	Pdia3		Q8BYI9	Tnr								A0A0A0MQ97	Nccrp1
Q3TML0	Pdia6		Q9Z0L0	Tpbg								S4R293	Ncf1
S4R1V0	Pdlim1		A2AUD5	Tpd52l2								O70145	Ncf2
Q8K183	Pdxk		F6VQ81	Tpd52l2								P97369	Ncf4
P70296	Pebp1		E9Q452	Tpm1								Q99M51	Nck1
Q11136	Pepd		E9Q456	Tpm1								Q8K1X4	Nckap1l
Q9R0A0	Pex14		G5E8R0	Tpm1								A2A468	Ncoa3
Q8VCI5	Pex19		D3Z6I8	Tpm3								B7ZC23	Ncoa5
Q9CQF7	Pfdn1		B1AX95	Tprgl								Q9D1J1	Necap2
O70591	Pfdn2		A0A1B0GRL4	Trak1								P33215	Nedd1
E9Q6U4	Pfdn4		Q3UHH4	Trim2								Q91ZR4	Nek8
Q9WU28	Pfdn5		Q8CH72	Trim32								Q8BG30	Nelfa
Q03958	Pfdn6		B1AVF2	Tsc22d3								A0A5H1ZRL3	Nelfb
P12382	Pfkl		A0A0G2JDX4	Tspan2								Q3TW27	Nelfcd
Q9DBJ1	Pgam1		Q3UHG5	Tspan7								G3UY39	Nelfe
P09411	Pgk1		D3Z6S3	Tssc4								B5B2N7	Nfatc1
Q9CQ60	Pgls		Q3V038	Ttc9								Q60591	Nfatc2
Q9D0F9	Pgm1		Q9D6E4	Ttc9b								O09130	Nfatc2ip
Q8CHP8	Pgp		A0A0U1RPU8	Ttyh1								P25799	Nfkb1
O55022	Pgrmc1		Q9D6F9	Tubb4a								Q9WTK5	Nfkb2
Q80UU9	Pgrmc2		Q9WVF8	Tusc2								A0A3B2WAY2	Nfkbie
P67778	Phb		Q9CQ79	Txndc9								F6TWX0	Nfya
Q9DAK9	Phpt1		A0A0G2JE32	Ube2d3								P70353	Nfyc
P53810	Pitpna		Q0KL01	Ubxn2b								Q9DB96	Ngdn
Q8K411	Pitrm1		Q99PL6	Ubxn6								E9Q109	Nip7
P52480	Pkm		Q62442	Vamp1								Q6KCD5	Nipbl
Q3TCN2	Plbd2		Q80TB8	Vat1l								Q9CR56	Nkiras2
P20918	Plg		Q0VGU4	Vgf								Q8VEJ4	Nle1
Q9DBG5	Plin3		A0A0R4J003	Vip								A0A494B9P5	Nme4
Q9Z2M7	Pmm2		P62761	Vsnl1								Q8K2T1	Nmral1
Q9DC61	Pmpca		A0A140LHB6	Vstm2a								Q9D7Z3	Nol7
Q543K9	Pnp		Q9CYK1	Wars2								Q9CQS2	Nop10
Q91XF0	Pnpo		Q8R5H6	Wasf1								Q8BMC4	Nop9
F6SQH7	Poldip2		Q8VHI6	Wasf3								Q9DCJ9	Npl
Q9D819	Ppa1		Q91YD9	Wasl								Q3TV70	Nr2c2ap
Q91VM9	Ppa2		Q8CBE3	Wdr37								P06537	Nr3c1
P17742	Ppia		Q9R0D8	Wdr54								D3YUV1	Nrbp1
P24369	Ppib		Q6PEV3	Wipf2								A6PWC3	Nrd1
Q9CR16	Ppid		D3Z5R4	Wipf3								A0A1Y7VLX9	Nrde2
Q99KR7	Ppif		Q8BJH1	Zc2hc1a								G3XA39	Nrf1
P49443	Ppm1a		H3BKM2	Zc3hc1								A0A2I3BS18	Nsmce2
Q99NF7	Ppm1b		Q8VDZ4	Zdhhc5								Q3UFY7	Nt5c3b
P62137	Ppp1ca		H3BL05	Zfp428								D3YZ99	Ntan1
P62141	Ppp1cb		P16374	Zfp60								Q8C373	Ntpcr
Q9DBR7	Ppp1r12a		Q56A10	Znf608								A0A0G2JGQ4	Nub1
Q3UM45	Ppp1r7		Q9CQU5	Zwint								Q9R060	Nubp1
P63330	Ppp2ca											A0A3Q4EH93	Nubp2
Q76MZ3	Ppp2r1a											A0A2K6EDK3	Nudcd1
Q6P1F6	Ppp2r2a											A0A2R8VH99	Nudt16l1
Q60676	Ppp5c											Q8BH74	Nup107
Q9CQR6	Ppp6c											E9Q3G8	Nup153
O88531	Ppt1											B9EJ54	Nup205
P35700	Prdx1											Q8R4R6	Nup35
Q61171	Prdx2											Q9CWU9	Nup37
P20108	Prdx3											Q8BTS4	Nup54
B1AZS9	Prdx4											Q8R480	Nup85
P99029	Prdx5											Q8BJ71	Nup93
Q6GT24	Prdx6											Q8R332	Nupl1
Q9QUR6	Prep											Q8R5F3	Oard1
Q9DBC7	Prkar1a											C3S7Q5	Ofcc1
A0A0A6YX73	Prkar2a											Q8CGY8	Ogt
O08795	Prkcsh											Q8BWU5	Osgep
Q9Z2Y8	Prosc											Q78XF5	Ostc
Q8C5R8	Prps1l1											A0A2I3BRS5	Otulin
G3UXL2	Prps1l3											D3Z5U5	P2rx4
B1AT82	Prpsap1											Q8K2T8	Paf1
Q3UPH1	Prrc1											Q3U1F9	Pag1
Q61207	Psap											Q9D6V8	Paip2
A2BI12	Psip1											Q9DCE5	Pak1ip1
Q9R1P4	Psma1											Q9ET54	Palld
P49722	Psma2											D3Z1J5	Palld
O70435	Psma3											Q8C0L6	Paox
Q9R1P0	Psma4											F6VTN8	Papola
Q9Z2U1	Psma5											Q6NZM8	Papss1
Q9QUM9	Psma6											Q921K2	Parp1
Q9Z2U0	Psma7											Q2EMV9	Parp14
O09061	Psmb1											Q9ES46	Parvb
Q9R1P3	Psmb2											E9PYG5	Parvg
Q9R1P1	Psmb3											Q925B0	Pawr
P99026	Psmb4											A0A0A6YVX2	Pax5
O55234	Psmb5											Q3TVI8	Pbxip1
Q60692	Psmb6											A0A2R8VHP9	Pcbp2
P70195	Psmb7											A0A2R8VI25	Pcbp2
P28063	Psmb8											A0A0R4J0G0	Pck2
P62192	Psmc1											P17918	Pcna
A0A140LIZ5	Psmc4											P46718	Pdcd2
P62334	Psmc6											Q8BVF2	Pdcl3
Q8BG32	Psmd11											F6QFD1	Pde4d
E9Q0U1	Psmd13											Q8R1G6	Pdlim2
O35593	Psmd14											P70271	Pdlim4
P26516	Psmd7											Q8CI51	Pdlim5
Q3TG45	Psmd8											P59048	Pdrg1
Q9CR00	Psmd9											Q5SQ20	Pes1
G3UXZ5	Psme1											A7UAK4	Pfkfb3
Q8BWM0	Ptges2											P62962	Pfn1
Q9R0Q7	Ptges3											Q9DAD6	Pfn3
Q8VDQ1	Ptgr2											Q3UUQ7	Pgap1
A0A087WP98	Ptma											O88593	Pglyrp1
Q9D0J8	Ptms											Q501J7	Phactr4
O54724	Ptrf											Q9JJT9	Phax
Q8R2Y8	Ptrh2											B0QZH9	Phf23
Q9R1Z7	Pts											Q7M6Y3	Picalm
Q8CI94	Pygb											A0A140LHQ8	Picalm
Q8BVI4	Qdpr											B8JK66	Pigp
Q8R404	Qil1											P26450	Pik3r1
Q5SW88	Rab1											Q9CWW6	Pin4
P61027	Rab10											D3Z3W9	Pira2
P46638	Rab11b											G3X925	Pklr
Q91V41	Rab14											D3Z2C4	Pklr
P35293	Rab18											D6RH37	Pkn1
Q9D1G1	Rab1b											G3UZM9	Pkn2
P35282	Rab21											Q9JI48	Plac8
P53994	Rab2a											A0A0U1RNN0	Plaur
Q9CQD1	Rab5a											Q8R3B1	Plcd1
P61021	Rab5b											Q8CIH5	Plcg2
P35278	Rab5c											F8WIK5	Plekha2
P51150	Rab7a											Q8K124	Plekho2
P55258	Rab8a											Q9D3P8	Plgrkt
P63001	Rac1											Q9R1Q7	Plp2
P54728	Rad23b											Q3V0K9	Pls1
P63321	Rala											P58196	Plscr4
P62827	Ran											G3X924	Plvap
P34022	Ranbp1											G5E8N7	Pnkp
P62835	Rap1a											Q6P8U6	Pnlip
Q99JI6	Rap1b											A0A494BA59	Pnliprp1
Q8BU31	Rap2c											Q9D8C9	Pnp2
Q60972	Rbbp4											E9PZ15	Pofut1
O89086	Rbm3											Q8BYB9	Poglut1
Q9CWZ3	Rbm8a											Q8K409	Polb
Q00915	Rbp1											A0A494BBE1	Pold4
A0A494B9P3	Rbp4											Q8BG81	Poldip3
Q8BP92	Rcn2											Q9JKP7	Pole3
P26043	Rdx											A0A0R4J0V5	Polr2a
Q9D8S4	Rexo2											Q8CFI7	Polr2b
Q9QUI0	Rhoa											A0A1D5RLM9	Polr2c
Q9CY62	Rnf181											Q9D7M8	Polr2d
A0A1B0GSG5	Rnh1											P62488	Polr2g
P47968	Rpia											Q923G2	Polr2h
A0A3B2WDD2	Rpl10a											Q6P6I6	Polr2m
Q9CXW4	Rpl11											A0A3B2WBC6	Polr2m
P35979	Rpl12											Q9CQT5	Pomp
P47963	Rpl13											Q9D4G5	Pop1
Q9CR57	Rpl14											H3BKB7	Pou2f2
Q9CZM2	Rpl15											Q9QZH3	Ppie
Q6ZWZ7	Rpl17											A2BGI9	Ppih
A0A1B0GQU8	Rpl18											Q9D787	Ppil2
P67984	Rpl22											Q9D6L8	Ppil3
P61358	Rpl27											Q9CXG3	Ppil4
A0A2I3BQF4	Rpl30											Q80W00	Ppp1r10
Q9JJI8	Rpl38											Q62084	Ppp1r14b
Q9D8E6	Rpl4											Q8BQ30	Ppp1r18
P47962	Rpl5											A2ADR8	Ppp1r8
P47911	Rpl6											Q7TNP2	Ppp2r1b
P14148	Rpl7											Q6PD03	Ppp2r5a
P12970	Rpl7a											A0A1Y7VIR0	Ppp2r5c
P62918	Rpl8											Q91V89	Ppp2r5d
P51410	Rpl9											Q7TSI3	Ppp6r1
P14869	Rplp0											Q8CEC6	Ppwd1
P47955	Rplp1											Q61878	Prg2
P99027	Rplp2											P28867	Prkcd
Q6ZWZ6	Rps12											Q9JIF0	Prmt1
P62301	Rps13											A0A140LJ70	Prmt1
P62264	Rps14											Q8CIG8	Prmt5
D3YTQ9	Rps15											A0A0R4J049	Prmt5
P62245	Rps15a											Q64695	Procr
P14131	Rps16											Q3UUY6	Prom2
P63276	Rps17											Q08761	Pros1
D3YUT3	Rps19											Q8BM39	Prpf18
P25444	Rps2											Q8CCF0	Prpf31
P60867	Rps20											Q4FK66	Prpf38a
Q9CQR2	Rps21											Q9DAW6	Prpf4
P62267	Rps23											P07146	Prss2
A0A1L1SQA8	Rps25											Q80UR4	Prss34
G3UYV7	Rps28											Q61096	Prtn3
P62274	Rps29											A0A0R4J1F2	Psen2
P62908	Rps3											O88685	Psmc3
P97351	Rps3a											A0A087WPH7	Psmc3
P62702	Rps4x											Q9Z2X2	Psmd10
D3YYM6	Rps5											P97372	Psme2
P62754	Rps6											G3X9V0	Psme2
P62082	Rps7											A0A0R4J0P5	Pstpip1
P62242	Rps8											Q91YR9	Ptgr1
Q6ZWN5	Rps9											E9Q2A6	Ptk2b
P14206	Rpsa											Q8BKG3	Ptk7
Q9CQE8	RTRAF											P35821	Ptpn1
Q9CQK7	Rwdd1											Q61152	Ptpn18
Q91V77	S100a1											P06800	Ptprc
A0A0A0MQ90	S100a13											A0A494BB21	Ptprcap
A0A0G2JGD2	S100a4											A2AWF8	Ptprj
P27005	S100a8											Q91VU7	Pus7
P31725	S100a9											Q99LL5	Pwp1
Q8BGH2	Samm50											A0A2C9F2B5	Pxk
Q99JZ4	Sar1a											Q922Q4	Pycr2
Q9CQC9	Sar1b											Q3V113	Pygo2
Q9D1J3	Sarnp											Q8BV49	Pyhin1
Q8C483	Sars											E9Q8L9	Rab11fip1
O35114	Scarb2											Q9DD03	Rab13
P32020	Scp2											D3YYB3	Rab25
Q8VCA8	Scrn2											Q9ERI2	Rab27a
Q3TMH2	Scrn3											D3Z585	Rab3il1
Q8K2B3	Sdha											Q91Z34	Rab43
Q9CQA3	Sdhb											Q91WG2	Rabep2
Q9CZB0	Sdhc											A6H6A9	Rabgap1l
Q9CXV1	Sdhd											Q05144	Rac2
Q9D1M0	Sec13											Q61550	Rad21
Q9CQS8	Sec61b											P54726	Rad23a
P60060	Sec61g											Q8CAP3	Rad23a
P17563	Selenbp1											D3Z7I5	Rad51ap1
Q8BH69	Sephs1											Q60790	Rasa3
P97364	Sephs2											Q9QUG9	Rasgrp2
Q9CY58	Serbp1											Q8BMS9	Rassf2
P22599	Serpina1b											A0A1D5RM65	Rassf5
Q00897	Serpina1d											Q9CW46	Raver1
Q00898	Serpina1e											A0A0R4J2B6	Rbbp5
A0A0R4J0I1	Serpina3k											A0A338P6W1	Rbbp6
Q9EQU5	Set											Q99KG3	Rbm10
E9Q4Q2	Sf1											Q8R4X3	Rbm12
Q921M3	Sf3b3											Q0VBL3	Rbm15
Q8QZY9	Sf3b4											Q8JZX4	Rbm17
Q8VIJ6	Sfpq											Q8BHS3	Rbm22
Q8BJU0	Sgta											E9PUF4	Rbm26
Q9JJU8	Sh3bgrl											Q8CGC6	Rbm28
Q91VW3	Sh3bgrl3											Q62176	Rbm38
G3UZ26	Shmt1											D3YYW8	Rbm42
Q9CZN7	Shmt2											S4R1W5	Rbm6
Q9WTX5	Skp1											A0A1L1SRC3	Rbm7
Q9CR62	Slc25a11											E9PZ21	Rbms1
Q8BH59	Slc25a12											Q3U6F1	Rbpj
Q8VEM8	Slc25a3											Q8BK67	Rcc2
P48962	Slc25a4											Q9CR50	Rchy1
P51881	Slc25a5											Q8BH97	Rcn3
A0A087WQH8	Slc35a4											A0A140T8R7	Rcor1
Q6NS54	Slc9a3r2											A4QPD3	Rel
Q3UID0	Smarcc2											Q04207	Rela
B0R030	Snap23											D6RHA2	Renbp
Q9ERB0	Snap29											Q8K426	Retnlg
O55042	Snca											A0A0N5E9G7	Rfc1
Q62376	Snrnp70											Q9WUK4	Rfc2
Q62189	Snrpa											Q8R323	Rfc3
Q62241	Snrpc											D6RGM1	Rfc4
P62315	Snrpd1											Q8K2P6	Rfesd
P62317	Snrpd2											Q8VCG9	Rfxap
P62320	Snrpd3											Q99PG4	Rgs18
P62305	Snrpe											Q542M0	Rgs3
P62307	Snrpf											Q3TIR3	Ric8a
P62309	Snrpg											Q8BR90	Rimoc1 AW549877
A0A0B4J1E2	Snw1											E9PZP3	Ripk3
Q78ZM0	Snx3											Q05C51	Rnaseh2a
Q9D8U8	Snx5											Q80ZV0	Rnaseh2b
P08228	Sod1											A0A494B9C7	Rnaseh2c
P09671	Sod2											Q14B01	Rnf113a2
O09164	Sod3											A0A0G2JFV4	Rnf115
Q64442	Sord											Q9CQJ4	Rnf2
A0A0R4J196	Spag9											Q9EPK2	Rp2
Q91XH5	Spr											Q5SWN2	Rpa1
Q91WK1	Spryd4											Q62193	Rpa2
A3KGU5	Sptan1											Q9CQ71	Rpa3
Q62261	Sptbn1											Q9D706	Rpap3
Q80VJ2	Sra1											P62892	Rpl39
Q6P069	Sri											Q99JH1	Rpp25l
P16254	Srp14											O88796	Rpp30
Q9D7A6	Srp19											Q8C6B9	Rps19bp1
H7BX95	Srsf1											Q6ZWY3	Rps27l
Q62093	Srsf2											E9PWV3	Rps6ka1
P84104	Srsf3											Q8C050	Rps6ka5
O35326	Srsf5											Q149F1	Rpusd2
A0A3Q4EH04	Srsf7											Q9JKY0	Rqcd1
Q8R2K3	Ssbp1											Q80X95	Rraga
A0A286YCT4	Ssr1											Q99K70	Rragc
F8WJK8	St13											P07742	Rrm1
Q60864	Stip1											P11157	Rrm2
Q9Z1Z2	Strap											P56183	Rrp1
P50427	Sts											Q9CYX7	Rrp15
P70452	Stx4											Q9D7H3	RtcA
Q8BH40	Stx7											A2AQ19	Rtf1
P11031	Sub1											Q99K95	Rtfdc1
Q9Z2I9	Sucla2											Q8BIJ7	Rufy1
Q9WUM5	Suclg1											Q3U1Q3	Runx3
Q9Z2I8	Suclg2											A0A5F8MP91	Rxra
Q8R086	Suox											K3W4M2	Ryr1
G3UZ48	Syncrip											Q9D2C2	Saal1
P37804	Tagln											Q80YR5	Safb2
Q9WVA4	Tagln2											Q60710	Samhd1
A0A1B0GR11	Taldo1											F6TVP2	Samhd1
A0A0R4J1E8	Tatdn1											A0A0R4J060	Sap130
A0A1Y7VJ48	Tbca											Q9JJL8	Sars2
Q9D1E6	Tbcb											Q9Z315	Sart1
P10711	Tcea1											Q9JLI8	Sart3
A0A087WQE6	Tceb1											Q8K352	Sash3
P62869	Tceb2											Q7TSH6	Scaf4
Q921I1	Tf											Q9ERN0	Scamp2
P40630	Tfam											D6RFV4	Sec11c
Q9Z1A1	Tfg											A2ABP7	Sectm1a
P62073	Timm10											Q8R2U0	Seh1l
Q9WV96	Timm10b											Q3UQA7	Selh
O35857	Timm44											Q3TCF3	Sell
Q9WVA2	Timm8a1											Q01102	Selp
Q9WV98	Timm9											O09126	Sema4d
P40142	Tkt											E9Q1L5	Senp7
Q9D1D4	Tmed10											A0A0U1RQA1	Septin-1
Q9R0Q3	Tmed2											A0A0R4J233	Septin-10
Q8R1V4	Tmed4											O08804	Serpinb6b
Q9CXE7	Tmed5											Q9DAV6	Serpinb9b
D3YZZ5	Tmed7											Q07235	Serpine2
Q99KF1	Tmed9											E9PWS2	Serpinf1
P20065	Tmsb4x											Q8BP27	Sfr1
Q9QZ06	Tollip											O88890	Sh2d1a
Q3UDC3	Tom1											P55194	Sh3bp1
Q9CPQ3	Tomm22											Q8R550	Sh3kbp1
Q9QYA2	Tomm40											E9Q0C1	Sh3kbp1
F8WHQ1	Tpd52											B0R0Y8	Sh3kbp1
P17751	Tpi1											P98083	Shc1
Q9R0M5	Tpk1											Q62230	Siglec1
Q6IRU2	Tpm4											Q60520	Sin3a
O89023	Tpp1											E9Q0Y4	Sipa1
P63028	Tpt1											Q3UNI1	Sirt1
F8WJG3	Tra2b											Q8BKJ9	Sirt7
Q9CZR8	Tsfm											Q3UND0	Skap2
P07309	Ttr											Q8CI08	Slain2
P05213	Tuba1b											Q9ESU7	Slc1a5
A0A0A0MQA5	Tuba4a											A0A0G2JEG3	Slc35f6
P68372	Tubb4b											E9Q585	Slc4a1ap
P99024	Tubb5											Q61165	Slc9a1
Q8BFR5	Tufm											Q8C3Y6	Smad1
P10639	Txn											P97471	Smad4
G3UZY2	Txn2											Q3TKT4	Smarca4
Q9CQU0	Txndc12											Q91ZW3	Smarca5
Q9CQM5	Txndc17											Q9Z0H3	Smarcb1
A0A498WGD8	Txnl1											Q61466	Smarcd1
Q9JMH6	Txnrd1											Q99JR8	Smarcd2
J3QMN4	Txnrd2											Q9CW03	Smc3
Q80XR5	U2af2											A0A286YDG5	Smc5
Q02053	Uba1											Q6P5D8	Smchd1
Q80X50	Ubap2l											A0A2R8VHK6	Smdt1
P61087	Ube2k											Q922R5	Smek2
A0A338P786	Ube2l3											Q8CD91	Smoc2
P61089	Ube2n											P97355	Sms
P21126	Ubl4a											Q3UKJ7	Smu1
Q8R317	Ubqln1											Q3TYX3	Smyd5
Q9QZM0	Ubqln2											A2A6M1	Snf8
A0A498WFS2	Ubxn1											B7ZNU9	Sntb2
Q9JKB1	Uchl3											Q8C788	Snx18
Q9CR09	Ufc1											H9KV00	Son
P70362	Ufd1l											Q8K0M3	Sorbs3
P61961	Ufm1											G3X8Q0	Sp1
Q91ZJ5	Ugp2											Q8C405	Sp100
Q8R1I1	Uqcr10											Q8BVK9	Sp110
Q9CQB4	Uqcrb											O70494	Sp3
Q9CZ13	Uqcrc1											A0A1L1SV84	Spc24
Q9DB77	Uqcrc2											Q6ZWQ7	Spcs3
Q9CR68	Uqcrfs1											P17433	Spi1
P99028	Uqcrh											Q61142	Spin1
Q9CQ69	Uqcrq											A0A0U1RNN5	Spn
P70697	Urod											A0A087WNR5	Srgap2
Q78IK2	Usmg5											P13609	Srgn
Q3U4W8	Usp5											E9PXC0	Srp54c
P63024	Vamp3											Q9D0B0	Srsf9
Q9WV55	Vapa											A0A3Q4EGQ6	Ss18
Q8BH80	Vapb											A0A1L1SVA4	Ss18l2
P61759	Vbp1											Q9JJ94	Ssna1
Q64727	Vcl											Q9DCF9	Ssr3
Q01853	Vcp											Q9CY97	Ssu72
Q60932	Vdac1											Q9D3E6	Stag1
G3UX26	Vdac2											A2AFF6	Stag2
J3QMG3	Vdac3											Q9CQ26	Stambp
P20152	Vim											Q9JM90	Stap1
Q9CQ80	Vps25											B2C3G8	Stat5a
D3Z645	Vps29											P42232	Stat5b
Q91XH6	Vti1b											Q8VDP2	Steep1
P29788	Vtn											O55098	Stk10
O88342	Wdr1											Q8BG48	Stk17b
P61965	Wdr5											A2AD84	Stk26
Q8CHP5	Wibg											Q9JI11	Stk4
Q3UE92	Xpnpep1											O55106	Strn
B7ZMP1	Xpnpep3											Q60770	Stxbp3
P62960	Ybx1											Q5DQR4	Stxbp5l
Q9CQV8	Ywhab											Q8BPG6	Sumf2
P62259	Ywhae											Q8BJS4	Sun2
P61982	Ywhag											G3X956	Supt16
P68510	Ywhah											Q62383	Supt6h
P68254	Ywhaq											Q6A028	Swap70
P63101	Ywhaz											Q9D198	Syf2
E0CY18	Zfand2b											P48025	Syk
Q62523	Zyx											H3BJY1	Syngr2
												D3YZB2	Synj2
												Q70IV5	Synm
												Q9R0Q1	Sytl4
												A2AA85	Szrd1
												S4R1B9	Taf1
												A0A2I3BPN6	Taf4a
												Q9EQH4	Taf8
												A2AR78	Tank
												Q8VD31	Tapbpl
												Q9QXE7	Tbl1x
												Q8BHJ5	Tbl1xr1
												A2AEC2	Tceal3
												Q8CB77	Tceb3
												Q8CGF7	Tcerg1
												Q9D7K2	Ten1
												Q91VL8	Terf2ip
												Q3ULB1	Tes
												Q3UKG7	Tfeb
												Q62351	Tfrc
												P04202	Tgfb1
												Q62219	Tgfb1i1
												Q3UXJ2	Tgfbi
												Q3T9E4	Tgtp1
												P15306	Thbd
												Q91YX0	Themis2
												B1AZI6	Thoc2
												Q8VE80	Thoc3
												Q5U4D9	Thoc6
												A0A286YDT0	Thoc7
												Q99J36	Thumpd1
												A0A0N4SW78	Tia1
												Q793I8	Tifa
												Q6U7R4	Timd4
												P39876	Timp3
												D3Z5E1	Tle6
												Q9CR02	Tma16
												Q78IS1	Tmed3
												Q3TBT3	Tmem173
												Q9D771	Tmem206
												Q9DAM7	Tmem263
												Q9CZX7	Tmem55a
												Q61033	Tmpo
												Q61029	Tmpo
												A0A494BB11	Tmx3
												Q9D8Y7	Tnfaip8l2
												Q3SXS7	Tnfrsf13c
												A0A1W2P7D5	Tnfrsf14
												F6Y2U8	Tnfrsf14
												Q8BFY9	Tnpo1
												Q8CGB6	Tns2
												A0A5F8MPF2	Tns3
												E9Q2T3	Tnxb
												Q9D2E2	Toe1
												Q8BZR6	Tom1l1
												Q921T2	Tor1aip1
												E9PWW2	Tor1aip1
												E9Q448	Tpm1
												G5E8R2	Tpm1
												Q3U0V2	Tradd
												Q8C0G2	Traf3ip3
												Q3UDK1	Trafd1
												Q91XB0	Trex1
												Q3U7K7	Trim21
												D3YYU4	Trim5
												Q9Z1Y4	Trip6
												Q9D735	Trir
												Q8CE96	Trmt6
												Q80XC2	Trmt61a
												A2AGS6	Trp53i11
												Q543M9	Trp53rk
												Q9WTR1	Trpv2
												Q9R0T7	Try4
												A0A0J9YTS4	Tspan9
												Q5SWD9	Tsr1
												A0A217FL60	Tssc1
												Q9D6K7	Ttc33
												Q8BNN3	Ttc5
												A2AQ07	Tubb1
												Q6PAM1	Txlna
												Q9Z1F9	Uba2
												Q9DBK7	Uba7
												A2AMY5	Ubap2
												D3YVT5	Ubash3b
												A2A4Z1	Ube2c
												P60605	Ube2g2
												B1AWT7	Ube2j1
												Q9QZU9	Ube2l6
												Q6ZPJ3	Ube2o
												A0A1L1SRW2	Ubl7
												Q811S7	Ubp1
												Q8BU04	Ubr7
												A2AWT6	Ubtf
												G5E8R8	Ubxn7
												A0A0A6YXW7	Uck2
												Q8VDF2	Uhrf1
												B1AQD9	Unc119
												Q8C4B4	Unc119b
												A0A5K1VVS7	Unc45a
												Q9D937	Uncharacterized protein C11orf98 homolog
												Q8C3W1	Uncharacterized protein C1orf198 homolog
												Q9CXL3	Uncharacterized protein C7orf50 homolog
												Q3TQI7	Uncharacterized protein C9orf78 homolog
												Q8C5K5	Uncharacterized protein CXorf38 homolog
												Q80X32	UPF0461 protein C5orf24 homolog
												P51163	Uros
												E9Q722	Usf1
												A2AI52	Usp8
												E9QK83	Utp20
												A0A0U1RP87	Vamp5
												Q8VDU4	Vav1
												Q9BCZ4	Vimp
												Q8BGQ1	Vipas39
												A0A0M3HEP8	Vkorc1l1
												F2Z447	Vma21
												Q8R307	Vps18
												Q91XD6	Vps36
												Q8CHS8	Vps37a
												Q8VEJ9	Vps4a
												Q8C754	Vps52
												Q80X41	Vrk1
												A0A171EBK7	Vsir
												P70315	Was
												Q8VDD8	Wash1
												Q61048	Wbp4
												Q9CY21	Wbscr22
												E9PV60	Wdfy4
												Q9JJA4	Wdr12
												A0A494BB75	Wdr26
												Q9Z0H1	Wdr46
												Q3UL50	Wdr74
												Q8BFQ4	Wdr82
												Q8BGF3	Wdr92
												Q8K1I7	Wipf1
												P83741	Wnk1
												E0CYH0	Wtap
												Q924C1	Xpo5
												A0A0R4J187	Xrcc6
												Q3U4G3	Xxylt1
												G3UYW7	Yap1
												A0A1W2P7H0	Yeats4
												D3YWX2	Ylpm1
												P62700	Ypel5
												D6RG95	Ythdc1
												Q91YT7	Ythdf2
												Q00899	Yy1
												A2APF7	Zbp1
												Q08376	Zbtb14
												O88939	Zbtb7a
												Q6NZF1	Zc3h11a
												Q8BJ05	Zc3h14
												E9Q8K8	Zc3h4
												Q9CYA6	Zcchc8
												A0A0J9YV01	Zeb2
												P23607	Zfa
												A0A0N4SVM8	Zfml
												E9QA68	Zfp362
												D3Z5G4	Zfr
												Q4KL52	Zfyve19
												D3YTV4	Zkscan3
												Q9CPW7	Zmat2
												O70230	Znf143
												A0A0J9YU29	Znf512
												Q9DB42	Znf593
												Q9D115	Znf706
												Q8BIF9	Znf787
												Q8R1N0	Znf830
												Q791N7	Znrd1
