# Supplementary material for: Sex and organ specific proteomic responses to vitamin C deficiency in the brain, heart, liver, and spleen of Gulo-/- mice
Source: PLoS One. 2024 Oct 10;19(10):e0311857. doi: 10.1371/journal.pone.0311857 (PMC11476689; doi:10.1371/journal.pone.0311857)
Supplement: S5 Table — (XLSX) [file pone.0311857.s011.xlsx]

## Sheet: Common GO in female organs
Table S5: Biological processes associated with the lists of proteins that are common or specific to the four organs of females (GO terms highlighted in yellow are common with males)
Term	Count	Genes	Fold Enrichment	Bonferroni
GO:0042776~mitochondrial ATP synthesis coupled proton transport	37	Ndufb9, Ndufb8, Stoml2, Ndufa13, Ndufb7, Ndufb10, Ndufb6, Ndufb11, Ndufa12, Ndufb5, Ndufb4, Ndufa10, Ndufb3, Ndufb1, Ndufv3, Ndufv2, Ndufv1, Ndufa9, Ndufa8, Ndufa7, Ndufa6, Ndufa5, Ndufa2, Ndufc2, Sdhc, Sdhd, Sdha, Sdhb, Ndufs8, Ndufs7, Ndufs6, Ndufs5, Ndufs4, Ndufab1, Ndufs3, Ndufs2, Ndufs1	12.6911	2.5513e-28
GO:0009060~aerobic respiration	36	Ndufb9, Ndufb8, Ndufa13, Ndufb7, Ndufb10, Ndufb6, Ndufb11, Ndufa12, Ndufb5, Ndufb4, Ndufa10, Ndufb3, Ndufb1, Ndufv3, Ndufv2, Ndufv1, Ndufa9, Ndufa8, Ndufa7, Ndufa6, Ndufa5, Mdh2, Ndufa2, Ndufc2, Sdhb, Ndufs8, Ndufs7, Ndufs6, Ndufs5, Cat, Ndufs4, Ndufab1, Ndufs3, Ndufs2, Ndufs1, Fxn	10.8046	3.18318e-24
GO:0032981~mitochondrial respiratory chain complex I assembly	33	Ndufb9, Ndufb8, Ndufa13, Ndufb7, Ndufb10, Ndufb6, Ndufb11, Ndufa12, Ndufb5, Ndufb4, Ndufa10, Ndufb3, Ndufb1, Aifm1, Ndufa9, Ndufa8, Ndufa6, Ndufa5, Ndufa2, Acad9, Ndufc2, Ndufs8, Ndufs7, Ndufs6, Ndufs5, Ndufaf4, Ndufs4, Ndufab1, Ndufaf2, Ndufs3, Ndufaf3, Ndufs2, Ndufs1	10.8046	6.62708e-22
GO:0002181~cytoplasmic translation	38	Rpl4, Rpl5, Rpl30, Rpl12, Rplp1, Rpl11, Rplp0, Rpl10a, Rpl6, Rps4x, Rps15, Rps14, Rpl7a, Rps17, Rps16, Rps19, Rps3, Rpl13, Rplp2, Rpl38, Rps2, Rpl15, Rpl18, Rpl17, Rps13, Rpl19, Rwdd1, Rps7, Rps8, Rps5, Rpl22, Rpsa, Rps25, Rps28, Rps29, Rps20, Rpl26, Rps21	8.46542	4.33407e-21
GO:0006099~tricarboxylic acid cycle	23	Pdha1, Mdh1, Mdh2, Idh3g, Idh1, Idh2, Dlst, Sdhc, Pdhb, Sdhd, Sdha, Sdhb, Cs, Sucla2, Sdhaf2, Ndufs4, Ogdh, Idh3b, Suclg2, Suclg1, Aco2, Dlat, Idh3a	14.2003	1.06946e-17
GO:0006412~translation	64	Rpl4, Eif4a2, Rpl5, Mrpl39, Rpl10a, Rpl6, Rps4x, Rbm3, Mrpl41, Rps15, Rps14, Rps17, Rps16, Mrpl1, Rps19, Rpl38, Denr, Rps13, Eif5a, Tsfm, Rps7, Rps8, Rps5, Mrps23, Rpl22, Mrps18b, Mrps2, Rpsa, Mrps7, Tufm, Eef1a1, Eef1g, Rpl26, Mrrf, Rpl12, Rpl11, Mrpl17, Mrps30, Mrpl12, Rps3, Eif4h, Rpl13, Iars2, Eif2s3x, Rps2, Rpl15, Rpl18, Rpl17, Eif4e, Eif4b, Rpl19, Mcts1, Eef2, Eif2s1, Eif1, Mrpl22, Aimp1, R…	3.97409	2.06809e-17
GO:0006120~mitochondrial electron transport, NADH to ubiquinone	17	Ndufb9, Ndufa8, Ndufb8, Ndufa7, Ndufb6, Ndufa10, Ndufc2, Coq9, Ndufs8, Ndufs7, Ndufs6, Ndufs3, Ndufs2, Ndufs1, Ndufv2, Dld, Ndufv1	13.6057	1.22511e-11
GO:0006457~protein folding	31	Hsp90ab1, Hspd1, Grpel1, Cct5, Cct4, Hspa9, Pdia3, Hspa8, Nudc, Hspa4, Vbp1, Ptges3, Tbca, Hspe1, Erp44, Dnaja3, Cdc37, Canx, Dnaja2, Dnajb11, Ppif, Pfdn1, Pfdn2, P4hb, Calr, Ppib, Pfdn4, Ppia, Pfdn5, Pfdn6, Ppid	5.67697	4.28788e-11
GO:0006979~response to oxidative stress	34	Ndufa12, Ndufb4, Etfdh, Park7, Ide, Txn2, Alad, Prdx3, Prdx2, Prdx5, Prdx4, Psmb5, Aifm1, Prdx1, Banf1, Apoe, Hmox2, Nqo1, Gpx1, Ndufa6, Gpx4, Idh1, Txnrd1, Oxsr1, Sod2, Prdx6, Atox1, Sod1, Ndufs8, Cat, Aldh1a1, Ppif, Ndufs2, Ppid	5.03226	8.13822e-11
GO:0051603~proteolysis involved in cellular protein catabolic process	23	Hspa5, Plg, Ide, Psma7, Ctss, Psmb8, Psmb6, Psma5, Psmb7, Psma6, Psmb4, Psma3, Psmb5, Psma4, Psma1, Psmb2, Psmb3, Ctsl, Psma2, Psmb1, Lonp1, Lgmn, Ctsb	6.90291	2.60467e-09
GO:0045454~cell redox homeostasis	15	Nqo1, Gpx1, Glrx3, Txnrd2, Txnrd1, Gsr, Prdx6, Txn2, Prdx3, Prdx2, Prdx5, Prdx4, Prdx1, Apex1, Dld	9.53343	4.27315e-07
GO:0010498~proteasomal protein catabolic process	16	Vcp, Psma7, Psmb8, Psmb6, Psma5, Psmb7, Psma6, Psmb4, Psma3, Psmb5, Psma4, Psma1, Psmb2, Psmb3, Psma2, Psmb1	8.64364	4.51322e-07
GO:0006635~fatty acid beta-oxidation	19	Echs1, Acaa2, Eci1, Ech1, Acad9, Hsd17b4, Acaa1a, Hsd17b10, Acadsb, Acat2, Acat1, Hadhb, Hadha, Cpt2, Auh, Scp2, Acadm, Hadh, Decr1	6.84288	4.59381e-07
GO:0008380~RNA splicing	42	Sf3b4, Rbm8a, Srsf1, Hnrnpu, Ybx1, Ptbp1, Syncrip, Snrpd2, Snrpd1, U2af2, C1qbp, Tra2b, Snrpd3, Hnrnpa1, Dcps, Hspa8, Fus, Alyref, Lsm1, Lsm4, Lsm3, Lsm2, Hnrnpm, Lsm8, Sfpq, Snw1, Ddx39b, Hnrnph1, Hnrnpf, Hnrnpa2b1, Srsf2, Snrpg, Srsf3, Strap, Snrpe, Srsf5, Snrpf, Srsf6, Tardbp, Srsf7, Snrpa, Sf1	3.14042	6.24771e-07
GO:0000398~mRNA splicing, via spliceosome	32	Sf3b4, Rbm8a, Srsf1, Eif4a3, Snrpd2, Snrnp70, Snrpd1, U2af2, Tra2b, Snrpd3, Hnrnpa1, Hspa8, Rbm14, Lsm4, Lsm3, Lsm2, Hnrnpm, Lsm8, Snw1, Ddx39b, Hnrnpa2b1, Srsf2, Snrpg, Srsf3, Snrpe, Srsf5, Snrpf, Snrpc, Srsf6, Srsf7, Snrpa, Sf1	3.86308	7.52497e-07
GO:0006734~NADH metabolic process	11	Vcp, Mdh1, Mdh2, Idh3g, Gpd2, Gpd1, Ogdh, Idh3b, Dlst, Gpd1l, Idh3a	13.9824	2.42453e-06
GO:0006631~fatty acid metabolic process	33	Asah1, Echs1, Acaa2, Eci1, Hsd17b4, Dbi, Acaa1a, Hsd17b8, Hsd17b10, Acat1, C3, Cpt2, Acadl, Acadm, Hadh, Acads, Decr1, Snca, Lypla2, Cyb5a, Lypla1, Acot8, Acot7, Mecr, Ptges2, Ptges3, Ech1, Acadsb, Mcat, Hadhb, Hadha, Ndufs6, Ndufab1	3.49559	5.16739e-06
GO:0098761~cellular response to interleukin-7	11	Pdia3, Stip1, Atic, Hnrnph1, Hdgf, Ybx1, P4hb, Hmgb1, Rad23b, Crkl, Hspd1	13.2056	5.22876e-06
GO:0006629~lipid metabolic process	72	Acaa2, Hexb, Eci1, Akr1b1, Comt, Crkl, Lactb, Sts, Hint2, Scp2, Gm2a, Cpt2, Acadl, Acp6, Acadm, Hadh, Acads, Lypla2, Arsa, Cbr1, Acot8, Lypla1, Acot7, Mecr, Gpx1, Pcyt2, Gpx4, Ech1, Akr1a1, Apoa1, Ptgr2, Hadhb, Hadha, Pcca, Npc2, Aldh1a1, Fdx1, Crk, Pafah1b2, Plbd2, Pafah1b1, Idi1, Isyna1, Asah1, Echs1, Mgst3, Gstp1, Hsd17b4, Acaa1a, Hsd17b8, Hsd17b10, Adh5, Acat1, C3, Hmgcl, Oxct1, Psap, Apoe, D…	2.12259	1.1606e-05
GO:0006397~mRNA processing	46	Sf3b4, Rbm8a, Srsf1, Hnrnpu, Ybx1, Ptbp1, Syncrip, Snrpd2, Pabpn1, Snrpd1, U2af2, C1qbp, Tra2b, Pcbp1, Snrpd3, Hnrnpa1, Dcps, Hspa8, Pnpt1, Alyref, Lsm1, Lsm4, Lsm3, Lsm2, Hnrnpm, Lsm8, Nudt21, Sfpq, Snw1, Ddx39b, Hnrnph1, Hnrnpf, Hnrnpa2b1, Srsf2, Snrpg, Srsf3, Strap, Snrpe, Srsf5, Snrpf, Srsf6, Grsf1, Tardbp, Srsf7, Snrpa, Sf1	2.64367	2.10942e-05
GO:0061077~chaperone-mediated protein folding	14	Hspa8, Fkbp2, Pex19, Sgta, Hspb1, Clu, Dnajb2, Fkbp1a, Dnajc5, Fkbp4, Ppib, Cct5, Ppid, Cct4	7.75712	4.23682e-05
GO:0005975~carbohydrate metabolic process	32	Pygb, Glo1, Hexb, Pdhb, Ppp1cb, Ganab, Ldha, Pgk1, Mlec, Pgm2, Dlat, Pgls, Pgm1, Manba, Pdha1, Tpi1, Mdh1, Mdh2, Gaa, Naga, Taldo1, Ppp1ca, Cs, Pfkl, Gnpda1, Glb1, Gpd1, Pgp, Man2b1, Hagh, Gpd1l, Gapdh	3.24644	5.82775e-05
GO:0006103~2-oxoglutarate metabolic process	10	Got1, Idh3g, Idh1, Idh2, Got2, Ogdh, Idh3b, Dlst, Dld, Idh3a	12.7112	6.36175e-05
GO:0006122~mitochondrial electron transport, ubiquinol to cytochrome c	9	Uqcrb, Uqcrq, Uqcrc1, Cycs, Uqcrfs1, Uqcr10, Uqcrc2, Cyc1, Uqcrh	14.9602	8.35191e-05
GO:0006886~intracellular protein transport	39	Stx12, Vps29, Arf1, Rab5b, Rab5c, Tmed10, Sar1a, Sar1b, Pdcd6, Rab1b, Cltb, Clta, Tomm20, Tomm22, Sec61g, Psap, Tom1, Sec61b, Tmed7, Tmed5, Snx5, Tmed4, Ywhah, Vti1b, Rab2a, Sec24b, Tmed9, Stx7, M6pr, Timm44, Copz1, Ehd1, Rab10, Marcks, Rab14, Cttn, Rab18, Rab5a, Kpnb1	2.74513	0.000132928
GO:0015031~protein transport	63	Vps29, Arf1, Gdi1, Gdi2, Tomm20, Tomm22, Ptms, Sec61g, Tom1, Dag1, Chp1, Sec61b, Erc1, Snap29, Tmed5, Tmed4, Rab2a, Eif5a, Sec13, Tmed9, Timm8a1, Copz1, Chmp4b, Vps25, Ppid, Kpnb1, Chmp5, Vamp3, Arl8b, Stx12, Rab5b, Rab5c, Tomm40, Tmed10, Sar1a, Sar1b, Rab1b, Arl3, Timm9, Timm13, Timm10, Snx3, Selenbp1, Lman2, Tpr, S100a13, Snx5, Vti1b, Btf3, Mtx2, Timm44, Pex14, Rab11b, Timm10b, Col1a1, Ehd1, Ra…	2.10739	0.000170916
GO:0032543~mitochondrial translation	20	Mrps26, Ndufa7, Mrps22, Mrps23, Mrps31, Mrps18b, Mrpl39, Mrpl28, Mrpl17, Mrps2, Mrps30, Mrps7, Mrpl12, Mrpl46, Mrpl44, Mrpl22, Mrpl41, Mrpl1, Mrpl40, Iars2	4.54929	0.000227975
GO:1905907~negative regulation of amyloid fibril formation	8	Vbp1, Pfdn1, Pfdn2, Apoe, Pfdn4, Pfdn5, Clu, Pfdn6	14.4061	0.0011227
GO:0046166~glyceraldehyde-3-phosphate biosynthetic process	8	Tpi1, Mdh1, Mdh2, Pgam1, Gpd1, Pgk1, Tkt, Gapdh	14.4061	0.0011227
GO:0019430~removal of superoxide radicals	8	Prdx2, Nqo1, Ccs, Prdx1, Apoa4, Sod2, Sod3, Sod1	12.3481	0.00447586
GO:0006166~purine ribonucleoside salvage	6	Mtap, Pnp, Adk, Pgm2, Hprt1, Aprt	21.6091	0.00474097
GO:0006749~glutathione metabolic process	16	Gstm1, Gpx1, Gpx4, Ptges2, Gsto1, Glo1, Gstp1, Idh1, Gsr, Sod2, Sod1, Eef1g, Hmgn5, Gsta4, Ethe1, Hagh	4.60994	0.0055968
GO:0000028~ribosomal small subunit assembly	9	Rps15, Rps25, Rps14, Rps28, Rps19, Rps5, Rpsa, Rps2, Mrps7	9.7241	0.00609787
GO:0022904~respiratory electron transport chain	10	Ndufa5, Ndufs6, Ndufs4, Uqcrfs1, Etfa, Etfb, Sod2, Sdha, Sdhb, Plec	7.71754	0.0113393
GO:0050821~protein stabilization	27	Stx12, Rpl5, Hsp90ab1, Rpl11, Park7, Phb2, Clu, Rtn4, Hspd1, Lamp1, Lamp2, Chp1, Flna, Cct5, Cct4, Npm1, Pex19, Rps7, Ptges3, Apoa2, Apoa1, Hypk, Dnaja3, Cdc37, Calr, Ppib, Gapdh	2.83226	0.0132176
GO:0042744~hydrogen peroxide catabolic process	10	Prdx3, Prdx2, Prdx5, Prdx4, Gpx1, Prdx1, Txnrd1, Cat, Apoa4, Prdx6	7.45142	0.0157345
GO:0006102~isocitrate metabolic process	6	Idh3g, Idh1, Idh2, Idh3b, Aco2, Idh3a	18.5221	0.0158688
GO:0001731~formation of translation preinitiation complex	7	Mcts1, Eif5, Eif4h, Eif2s3x, Denr, Rps2, Eif4b	12.6053	0.0271427
GO:0044571~[2Fe-2S] cluster assembly	7	Lyrm4, Glrx3, Glrx5, Bola2, Ndufab1, Fxn, Iscu	12.6053	0.0271427
GO:0033539~fatty acid beta-oxidation using acyl-CoA dehydrogenase	7	Acadl, Ivd, Etfdh, Etfa, Acadm, Etfb, Acads	12.6053	0.0271427
GO:0048026~positive regulation of mRNA splicing, via spliceosome	11	Sf3b4, Rbm3, Hspa8, Dazap1, Snw1, Snrnp70, Ncl, Tra2b, Eif4a3, Slirp, Prdx6	6.09488	0.0308142
GO:0045333~cellular respiration	9	Uqcrb, Uqcrq, Ndufs4, Uqcrc1, Ndufs1, Uqcr10, Uqcrc2, Cyc1, Uqcrh	7.77928	0.0418173

## Sheet: Brain specific GO in females
Table S5: Biological processes associated with the lists of proteins that are common or specific to the brain of females (GO terms highlighted in yellow are common with males)
Term	Count	Genes	Fold Enrichment	Bonferroni
GO:0007409~axonogenesis	30	Rtn4r, Brsk1, Sptbn4, Cntnap2, Gsk3b, Cntnap1, Numbl, Brsk2, Nrn1, Atl1, Syngap1, Ptprz1, Map2, Nefl, Pip5k1c, Pak3, Myh10, Ntng1, Ntng2, Aplp1, Cck, Ank3, Snap91, Dclk1, Apc, Map1b, Map1a, Cntn2, Mapt, Picalm	7.31217	1.41342e-13
GO:0031175~neuron projection development	35	Cyfip2, Gpm6a, Cntnap2, Gsk3b, Cntnap1, Nrxn1, Stmn3, Ppp1r9a, Atcay, Map2, Chl1, Rac3, Ncam1, Ncdn, Wasf1, Myh10, Gpm6b, Scn1b, Sh3gl2, Lgi1, Lingo1, Negr1, L1cam, Rgma, Gfap, Adcyap1, Apc, Map1b, Gprin1, Cntn1, Plp1, Cntn2, Cntn4, Mapt, Nptxr	5.71849	6.81011e-13
GO:0007155~cell adhesion	66	Cyfip2, Cntnap2, Spon1, Cntnap1, Ptprs, Podxl2, Clstn3, Ncan, Ctnnd2, Clstn1, Icam5, Hapln4, Hapln1, Cx3cl1, Hapln2, Chl1, Itgb8, Tnr, Nrcam, Epha4, Prkce, Aplp1, Fibcd1, Omg, Atp1b2, Rhob, Cldn11, Bcan, Flg2, Mag, Cdh10, Cntnap4, Astn1, Nlgn3, Nlgn2, Ttyh1, Hepacam, Nrxn1, Ntm, Sdc3, Nrxn3, Nrxn2, Cd99l2, Klc1, Efnb2, Acan, Adam23, Ncam1, Pip5k1c, Ncam2, Pcdh1, Myh10, Jam3, Cadm3, Mog, Cadm1, Ne…	3.17058	1.02152e-12
GO:0007399~nervous system development	54	Robo2, Pcsk2, Gsk3b, Gsk3a, Elavl3, Atcay, Chl1, Dip2b, Epha4, Actl6b, Magi2, Islr2, Gfra2, Sirt2, Enah, Olfm1, Adcyap1, Impact, Gap43, Gal, Map1b, Ina, Dbn1, Ngef, Gas7, Shank1, Camk2b, Gpm6a, Brsk1, Numbl, Brsk2, Nrn1, Slc1a2, Cplx2, Efnb2, Efnb1, Brinp2, Rab23, Scn3b, Ntng1, Ntng2, Ntrk2, Nde1, L1cam, Dclk1, Apc, Abi2, Nova1, Nova2, Cspg5, Cntn4, Mdga2, Mdga1, Scn2b	3.61656	3.06455e-12
GO:0050808~synapse organization	24	Nlgn3, C1qa, Ptprs, Nlgn2, Ctnnd2, Rab39b, Myo5a, Atp2b2, Ank3, L1cam, Syn1, Slc8a2, Nfasc, Pclo, Lrrtm1, Tnr, Mapt, Sncb, Bsn, Shank3, Shank2, Ppfia2, Cbln1, Shank1	8.92085	3.06455e-12
GO:0007269~neurotransmitter secretion	17	Snap25, Brsk1, Unc13a, Ptprn2, Syt2, Syt1, Nrxn1, Stxbp1, Nrxn3, Nrxn2, Syn3, Syn2, Lin7b, Syn1, Snap91, Rims1, Dgki	15.3186	4.42657e-12
GO:0007268~chemical synaptic transmission	34	Nlgn3, Gria2, Cntnap2, Nlgn2, Nrxn1, Clstn1, Pmch, Nrxn3, Nrxn2, Sv2b, Sv2a, Penk, Slc17a7, Sncb, Tac1, Prkcg, Gabra1, Unc13a, Slc12a5, Mink1, Myo5a, Cartpt, Syp, Pdyn, Snap91, Cacnb1, Dlg1, Cacnb3, Dlg3, Dlg4, Dmxl2, Apba1, Agrn, Fgf12	5.34936	1.87278e-11
GO:0007416~synapse assembly	18	Nlgn3, Gpm6a, Nlgn2, Cadm1, Clstn3, Nrxn1, Nrxn3, Nrxn2, Akap5, Dnm3, Pclo, Map1b, Mapt, Agrn, Bsn, Shank3, Shank2, Cbln1	8.36329	6.99551e-08
GO:0050804~modulation of synaptic transmission	25	Nlgn3, Gria2, Ptprs, Nlgn2, Ncan, Akap7, Ptn, Ppp1r9a, Synpr, Syngap1, Camkv, Pacsin2, Tnr, Ncam1, Lrrc4c, Gria3, Ntng1, Ntng2, L1cam, Dnm1, Vgf, Cspg5, Shank3, Cntnap4, Shank1	5.4662	7.56123e-08
GO:2000300~regulation of synaptic vesicle exocytosis	20	Prkcg, Gsk3b, Nrn1, Syt1, Prkcb, Prkce, Tprg1l, Nrxn3, Cask, Syp, Syn1, Rims1, Prepl, Sv2b, Ncs1, Cspg5, Apba1, Git1, Dgki, Ppfia2	6.99674	1.2663e-07
GO:0006887~exocytosis	23	Snap25, Syt3, Brsk2, Unc13a, Stxbp1, Lgi3, Myo5a, Cplx2, Lin7b, Srcin1, Cplx1, Syt7, Cplx3, Scamp5, Rph3a, Rims1, Stx1b, Pak1, Scrn1, Stxbp6, Pip5k1c, Myh10, Stx1a	5.42803	6.34561e-07
GO:0016079~synaptic vesicle exocytosis	12	Rph3a, Snap25, Stx1b, Trim9, Unc13a, Sv2b, Syt1, Cadps, Cplx2, Cplx1, Stx1a, Cplx3	12.7441	2.212e-06
GO:0048488~synaptic vesicle endocytosis	15	Nlgn3, Napb, Syt2, Nlgn2, Syt1, Syp, Snap91, Dnm1, Dnm3, Synj1, Amph, Sncb, Stx1a, Sh3gl2, Picalm	8.41589	4.45839e-06
GO:0072659~protein localization to plasma membrane	26	Rab3b, Dpp10, Rab3c, Sptbn4, Stxbp1, Lypd1, Zdhhc5, Dpp6, Epb41l3, Scn3b, Gpr158, Clasp2, Tesc, Tpbg, Kcnip4, Cask, Myo5a, Ank2, Ank3, Gak, Ift20, Dlg1, Cacnb3, Nfasc, Pacs1, Rab15	4.31922	5.06452e-06
GO:0007612~learning	17	Nlgn3, Ntrk2, Cntnap2, Ythdf1, Slc12a5, Nrxn1, Ctnnd2, Nrxn3, Elavl4, Ptn, Slc8a2, Synj1, Th, Cntn2, Amph, Shank3, Shank2	6.74019	9.11122e-06
GO:0007626~locomotory behavior	21	Snap25, Cntnap2, Negr1, Pde1b, Elavl4, Atp2b2, Gnao1, Olfm2, Calb1, Th, Dlg4, Lrrtm1, Gng7, Ppp1r1b, Penk, Cntn1, Apba1, Avp, Shank3, Git1, Astn1	5.11852	1.31873e-05
GO:0016082~synaptic vesicle priming	10	Rph3a, Rims1, Snap25, Unc13a, Synj1, Sv2a, Stxbp1, Cadps, Vamp1, Erc2	14.1601	3.23521e-05
GO:2000463~positive regulation of excitatory postsynaptic potential	12	Nlgn3, Rims1, Stx1b, Gsk3b, Cacnb3, Nlgn2, Dlg4, Nrxn1, Shank3, Dbn1, Stx1a, Shank1	9.39036	9.12272e-05
GO:0035176~social behavior	15	Nlgn3, Cntnap2, Nlgn2, Grp, Nrxn1, Gad1, Septin5, Nrxn3, Nrxn2, Th, Dlg4, Avp, Shank3, Shank2, Shank1	6.75822	9.58835e-05
GO:0010977~negative regulation of neuron projection development	17	Rap1gap2, Rtn4r, Epha4, Gsk3b, Ptprs, Ntm, Crmp1, Rtn4rl2, Ptprg, Gfap, Rgma, Efnb2, Gak, Stx1b, Mag, Tnr, Spock1	5.55511	0.000168435
GO:0098974~postsynaptic actin cytoskeleton organization	10	Sipa1l1, Abi2, Cpne6, Rac3, Wasl, Ppp1r9a, Myh10, Srcin1, Dbn1, Sh3gl2	11.8945	0.000199279
GO:0071625~vocalization behavior	9	Nlgn3, Cntnap2, Dlg4, Nrxn1, Nrxn3, Nrxn2, Shank3, Shank2, Shank1	14.0855	0.000259208
GO:0035418~protein localization to synapse	9	Pclo, Nlgn2, Homer1, Dlg4, Lrrtm1, Nrxn1, Klc1, Bsn, Shank1	14.0855	0.000259208
GO:0007411~axon guidance	24	Robo2, Lgi1, Cyfip2, Rtn4r, Epha4, Smad4, Crmp1, Ank3, L1cam, Enah, Efnb2, Efnb1, Gap43, Nfasc, Dpysl5, Chl1, Kif5c, Cntn1, Cntn2, Nrcam, Cntn4, Myh10, Scn1b, Megf9	3.71702	0.000416051
GO:0050885~neuromuscular process controlling balance	14	Camk2b, Cntnap1, Nlgn2, Nrxn1, Slc1a3, Myo5a, Atp2b2, Dlg4, Rac3, Tnr, Nefl, Myh10, Shank3, Shank1	6.60803	0.000421256
GO:1903861~positive regulation of dendrite extension	10	Cpne9, Rims1, Syt3, Syt2, Unc13a, Syt1, Cpne5, Cpne6, Rasal1, Picalm	9.91205	0.00119975
GO:0043113~receptor clustering	11	Tmeff1, Dlg1, Pak1, Syngap1, Dlg3, Dlg4, Magi2, Pick1, Akap5, Ptn, Agrn	8.38712	0.00137774
GO:0035641~locomotory exploration behavior	9	Nlgn2, Dlg4, Prkce, Gad1, Penk, Lsamp, Tnr, Atp1a2, Shank3	11.6359	0.00149151
GO:0061001~regulation of dendritic spine morphogenesis	9	Nlgn3, Dnm3, Epha4, Sipa1l1, Abi2, Ppp1r9a, Shank3, Srcin1, Ppfia2	11.1511	0.00217085
GO:0008306~associative learning	12	Snap25, Cntnap2, Brsk1, Map1a, Elavl4, Tnr, Tac1, Nptx2, Shank3, Shank2, Shank1, Nrgn	6.99674	0.00242352
GO:0007420~brain development	29	Robo2, Ndrg4, Rtn1, Nlgn2, Cttnbp2, Rogdi, Slc17a7, Tspan2, Macrod2, Nefh, Myh10, Git1, Gpr158, Rgs7, Cadm1, Negr1, Syt1, Mink1, Shroom2, Atp2b2, Dclk1, Nfasc, Synj1, Dmxl2, Cntn1, Cntn2, Cntn4, Shank2, Snrpb	2.92321	0.0025707
GO:0099645~neurotransmitter receptor localization to postsynaptic specialization membrane	9	Lgi1, Dlg1, Dlg4, Adam22, Nrxn3, Nptx1, Nptx2, Nptxr, Git1	10.705	0.00309731
GO:0060074~synapse maturation	8	Bcan, Igsf21, Nrxn1, Sez6, Nefl, Sez6l2, Sez6l, Shank1	12.5205	0.00505961
GO:0030036~actin cytoskeleton organization	26	Sptbn4, Brsk2, Cttnbp2, Fmn2, Wasl, Ehbp1, Pak1, Sipa1l1, Ablim2, Phactr3, Pacsin2, Rac3, Arfip2, Phactr1, Thsd7a, Wasf1, Sptan1, Myh10, Wasf3, Gsn, Iqsec1, Mink1, Actn4, Coro2b, Enah, Itpka	3.04386	0.00510059
GO:0030534~adult behavior	11	Nlgn3, Sptbn4, Cntnap2, Nrxn1, Septin5, Slc1a2, Nrxn3, Nrxn2, Shank3, Shank2, Shank1	7.26884	0.00575058
GO:0071277~cellular response to calcium ion	16	Cpne9, Syt3, Syt2, Syt1, Cpne5, Cpne4, Cpne7, Nrxn1, Cpne6, Rasal1, Akap5, Syt7, Add1, Syt12, Smpd1, Itpka	4.57479	0.00610416
GO:0048167~regulation of synaptic plasticity	13	Brsk1, Ctnnd2, Atp2b2, Ptn, Rims1, Calb1, Syngap1, Sipa1l1, Vgf, Itpka, Map1a, Erc2, Shank3	5.7697	0.00630322
GO:2000809~positive regulation of synaptic vesicle clustering	6	Nlgn3, Nlgn2, Magi2, Snap91, Bcl2l1, Picalm	22.3021	0.00662281
GO:0043547~positive regulation of GTPase activity	22	Rtn4r, Bcas3, Gsk3b, Iqsec1, Rap1gds1, Asap1, Asap2, Adap1, Rap1gap, Cx3cl1, Rgma, Gnao1, Adcyap1, Amph, Gnb5, Rgs8, Agrn, Rab11fip2, Hras, Rgs6, Rgs7, Picalm	3.37214	0.0076433
GO:0006836~neurotransmitter transport	11	Rims1, Stx1b, Sv2b, Slc32a1, Synj1, Sv2a, Slc17a7, Cplx2, Cplx1, Stx1a, Cplx3	6.95952	0.00877173
GO:1905606~regulation of presynapse assembly	10	Ntng2, Ptprs, Nlgn2, Clstn3, Lrrtm1, Nrxn1, Mdga2, Mdga1, Cbln1, Lrrc4b	7.62465	0.0134733
GO:0010976~positive regulation of neuron projection development	21	Camk2b, Ntrk2, Ndrg4, Negr1, Nrxn1, Magi2, Acsl6, Ppp2r5d, Ptn, Atp1b2, Ppp1r9a, Cx3cl1, Rgma, Adcyap1, Ptprz1, Fez1, Cntn1, Mapt, Serpini1, Dbn1, Scn1b	3.33935	0.0157939
GO:0071205~protein localization to juxtaparanode region of axon	5	Cntnap2, Nfasc, Cntnap1, Epb41l3, Cntn2	29.7362	0.0186419
GO:0099560~synaptic membrane adhesion	9	Ntng1, Ntng2, Ptprs, Cadm1, Cdh10, Nrxn1, Sparcl1, Lrrc4c, Lrrc4b	8.63308	0.0187497
GO:0048812~neuron projection morphogenesis	14	Cntnap2, Gpm6a, Brsk1, Cntnap1, Brsk2, Nrxn1, Mink1, Dclk1, Myo16, Pak1, Epb41l3, Nefl, Dbn1, Gas7	4.78513	0.0194644
GO:0022010~central nervous system myelination	8	Cntnap2, Mag, Cntnap1, Plp1, Omg, Cntn2, Aspa, Gpm6b	10.343	0.0217073
GO:0099072~regulation of postsynaptic specialization membrane neurotransmitter receptor levels	9	Efnb2, Cntnap2, Cacng8, Dlg3, Frrs1l, Sst, Ctnnd2, Zdhhc5, Nrxn3	8.36329	0.0242007
GO:1904862~inhibitory synapse assembly	7	Gabra1, Cntnap2, Nlgn2, Clstn3, Lgi2, Cbln4, Hapln4	13.0096	0.0254978
GO:0030073~insulin secretion	11	Snap25, Adcyap1, Pclo, Vgf, Prkce, Ptprn, Fkbp1b, Myo5a, Cplx1, Stx1a, Cplx3	6.17165	0.0272886
GO:0018105~peptidyl-serine phosphorylation	20	Prkcg, Camk2b, Srpk2, Ntrk2, Gsk3b, Brsk1, Gsk3a, Brsk2, Csnk1a1, Prkcb, Prkce, Camk2a, Csnk2a2, Stk39, Csnk1d, Dclk1, Camkv, Camk4, Pdk3, Prkacb	3.26771	0.0378649
GO:1900271~regulation of long-term synaptic potentiation	7	Nlgn3, Calb2, Gsk3b, Ythdf1, Pak1, Calb1, Shank3	12.2443	0.0380418
GO:0010975~regulation of neuron projection development	10	Ntng1, Ntng2, Snap25, Gsk3b, Brsk1, Gsk3a, Brsk2, Ncs1, Nrcam, Pak3	6.75822	0.0383043
GO:0050806~positive regulation of synaptic transmission	9	Lgi1, Gria2, Rims1, Syt1, Clstn3, Dlg4, Clstn1, Ncs1, Slc1a3	7.87133	0.0390666
GO:0010001~glial cell differentiation	9	Bcan, Acan, Gap43, Ncan, Dner, Plp1, Hapln4, Hapln1, Hapln2	7.87133	0.0390666

## Sheet: Heart specific GO in females
Table S5: Biological processes associated with the lists of proteins that are common or specific to the heart of females (GO terms highlighted in yellow are common with males)
Term	Count	Genes	Fold Enrichment	Bonferroni
GO:0045214~sarcomere organization	14	Mybpc3, Bmp10, Tpm1, Ldb3, Myom2, Synpo2l, Tnnt2, Xirp1, Casq2, Tcap, Flnc, Myoz2, Myh6, Myh7	41.8748	5.7997e-15
GO:0060048~cardiac muscle contraction	14	Mybpc3, Ryr2, Tnnc1, Tpm1, Myl4, Sgcd, Ppp1r13l, Tnnt2, Myl2, Casq2, Tcap, Tnni3, Myh6, Myh7	36.1273	9.9698e-14
GO:0055010~ventricular cardiac muscle tissue morphogenesis	9	Mybpc3, Bmp10, Myl2, Tnnc1, Tnnt2, Tpm1, Tnni3, Myh6, Myh7	40.8434	2.96043e-08
GO:0002027~regulation of heart rate	9	Mybpc3, Ryr2, Cav3, Casq2, Hrc, Bves, Myh6, Snta1, Myh7	28.2014	7.49313e-07
GO:0006936~muscle contraction	10	Mybpc3, Myom1, Myh3, Tnnt2, Tpm1, Tnni3, Myh4, Myh6, Myom2, Myh7	20.8899	9.45081e-07
GO:0008016~regulation of heart contraction	6	Mybpc3, Pln, Cav3, Tnnt2, Hrc, Myh6	26.3213	0.00252148
GO:0055013~cardiac muscle cell development	6	Sgcd, Cav3, Sgcb, Xirp1, Tcap, Myh6	24.6762	0.00351826
GO:0006123~mitochondrial electron transport, cytochrome c to oxygen	5	Cox7a2l, Cox8b, Cox7a1, Cox7c, Cox6a2	31.3349	0.0150757
GO:0030049~muscle filament sliding	4	Tnnt2, Tpm1, Myh6, Myh7	65.8032	0.0204271
GO:0002026~regulation of the force of heart contraction	5	Myl4, Pln, Myl2, Myh6, Myh7	28.6101	0.0219674
GO:0060047~heart contraction	5	Sgcd, Myl7, Myl2, Tnni3, Sgcg	27.418	0.0261505
GO:0097250~mitochondrial respiratory chain supercomplex assembly	4	Cox7a2l, Higd1a, Cox7a1, Higd2a	58.4918	0.0303173

## Sheet: Liver specific GO in females
Table S5: Biological processes associated with the lists of proteins that are common or specific to the liver of females (GO terms highlighted in yellow are common with males)
Term	Count	Genes	Fold Enrichment	Bonferroni
GO:0006629~lipid metabolic process	122	Pecr, Lpgat1, Acsm3, Tamm41, Acsm1, Acsm5, Lclat1, Tm7sf2, Fads2, Nsdhl, Fdxr, Sult2a8, Mlycd, Acad11, Sult2a2, Fads1, Sult2a1, Cpt1a, Sds, Acot12, Acsl5, Cyp27a1, Cyp39a1, Ilvbl, Soat2, Acot1, Cyp2e1, Slc27a2, Acot4, Slc27a5, Acot3, Retsat, Mttp, Abhd6, Sdsl, Acacb, Hacd2, Acaca, Sult1a1, Adh4, Ebp, Sgpl1, Rnf213, Rdh11, Ptpmt1, Agmo, Rdh16, Kdsr, Decr2, Pck1, Apob, Hao2, Gstm4, Dhcr24, Erlin2, …	5.3552	1.17765e-50
GO:0008202~steroid metabolic process	49	Ugt2b1, Rdh9, Rdh7, Cyp3a11, Cyp3a13, Cyp3a16, Tm7sf2, Nsdhl, Cyp2b10, Sult2a8, Fdxr, Slc37a4, Sult2a2, Sult2a1, Cyp3a44, Cyp27a1, Akr1c12, Cyp39a1, Soat2, Akr1c14, Cyp3a41a, Ugt2b5, Cyp2e1, Prkaa2, Mvk, Akr1d1, Mttp, Lcat, Akr1c19, Hsd17b6, Cyp7a1, Cyp17a1, Sult1a1, Cyp2b9, Ebp, Akr1c20, Hsd17b2, Rdh16, Apob, Rdh19, Ldlr, Hsd3b5, Dhcr24, Erlin2, Cyp3a25, Akr1c6, Erg28, Cyp1a2, Dhcr7	11.1814	1.61778e-33
GO:0006805~xenobiotic metabolic process	39	Abcb11, Sult1a1, Cyp2b9, Cyp2c37, Cyp2d9, Cyp2d10, Cyp2a12, Cyp2c54, Hnf4a, Cyp2b10, Aox3, Sult2a8, Cyp2c50, Aox1, Cyp2f2, Cyp2c70, Sult2a2, Sult2a1, Vkorc1, Cyp2j5, Fmo1, Fmo2, Fmo3, Cyp2c29, Ugt1a6b, Cyp2d26, Akr1c12, Cyp2c69, Sult1b1, Cyp2c68, Cyp2d22, Cyp2c67, Cyp2a5, Cyp2a4, Gsta2, Gsta1, Cyp1a2, Cyp2c40, Cyp2e1	12.1828	1.46461e-27
GO:0006631~fatty acid metabolic process	44	Pecr, Cyp4a12a, Prkaa2, Hpgd, Acsm3, Acsm1, Tecr, Acaa1b, Acsm5, Abcb11, Acnat2, Acacb, Hacd2, Acaca, Aacs, Fads2, Sgpl1, Mlycd, Decr2, Acad11, Hao2, Fads1, Cpt1a, Elovl2, Cyp4a10, Acot12, Acsl5, Baat, Acsf3, Fabp2, Gpam, Acox2, Ilvbl, Acox1, Ehhadh, Cyp1a2, Angptl3, Acot1, Acox3, Cyp2e1, Slc27a2, Acot4, Slc27a5, Acot3	6.93972	2.29712e-20
GO:0006082~organic acid metabolic process	23	Cyp2j5, Fmo1, Fmo2, Cyp2c29, Cyp2d26, Cyp2b9, Cyp2c37, Cyp2c69, Cyp2d9, Cyp2c68, Cyp2d22, Cyp2c67, Cyp2a5, Cyp2d10, Cyp2a4, Cyp2c54, Cyp2a12, Cyp2b10, Cyp2c40, Cyp2c50, Cyp2e1, Cyp2f2, Cyp2c70	14.2313	1.35429e-16
GO:0006694~steroid biosynthetic process	22	Sdr42e1, Hsd3b7, Hsd3b5, Prkaa2, Mvk, Hsd3b3, Tecr, Dhcr24, Hsd17b12, Hsd17b7, Cyp8b1, Akr1c6, Lss, Tm7sf2, Cyp17a1, Cyp27a1, Nsdhl, Erg28, Ebp, Akr1c20, Hsd17b2, Dhcr7	9.96974	5.10725e-12
GO:0019373~epoxygenase P450 pathway	17	Cyp2j5, Cyp2c29, Cyp2b9, Cyp2c37, Cyp2c69, Cyp2c68, Cyp2c67, Cyp2a5, Cyp2a4, Cyp2c54, Cyp2a12, Cyp2b10, Cyp2c40, Cyp2c50, Cyp2e1, Cyp2f2, Cyp2c70	14.7831	1.14162e-11
GO:0008210~estrogen metabolic process	14	Ugt2b34, Ugt1a1, Ugt2b36, Ugt2b1, Ugt2b35, Cyp3a44, Cyp3a11, Cyp3a13, Cyp3a16, Sult1a1, Sgpl1, Cyp3a41a, Cyp1a2, Ugt2b5	14.5307	7.31328e-09
GO:0000038~very long-chain fatty acid metabolic process	12	Abcd2, Abcd3, Acox2, Acox1, Elovl2, Pex5, Acot1, Acaa1b, Slc27a2, Acot4, Slc27a5, Acot3	17.55	3.2988e-08
GO:0042178~xenobiotic catabolic process	13	Gstm4, Abcc2, Cyp3a44, Cyp3a11, Cyp3a13, Fmo4, Cyp3a16, Cyp2b9, Cyp2b10, Gsta2, Cyp3a41a, Gsta1, Cyp1a2	14.4233	6.23021e-08
GO:0008203~cholesterol metabolic process	23	Prkaa2, Mvk, Mttp, Lcat, Dhcr24, Pctp, Erlin2, Cyp7a1, Tm7sf2, Cyp27a1, Nsdhl, Ebp, Ces1e, Soat2, Cyp1a2, Fdxr, Sult2a8, Angptl3, Dhcr7, Apob, Ldlr, Sult2a2, Sult2a1	6.06579	6.41581e-08
GO:0006869~lipid transport	27	Scarb1, Abcd3, Tmem41b, Abcb4, Mttp, Pctp, Abcb11, Apom, Slc25a21, Apob, Ldlr, Abcc3, Osbpl8, Abca8b, Slc10a1, Abca6, Vps13c, Sigmar1, Apoc4, Atp11c, Tex2, Vmp1, Slc25a10, Relch, Slc27a2, Slc27a5, Abcg2	4.82626	1.82008e-07
GO:0019369~arachidonic acid metabolic process	15	Cyp4a12a, Cyp4a10, Cyp4a14, Cyp2c29, Cyp4f14, Cyp2d26, Cyp2c37, Cyp4f15, Cyp2d9, Cyp2d22, Cyp2d10, Cyp2c54, Cyp1a2, Cyp2c50, Fads1	10.0547	3.28058e-07
GO:0006699~bile acid biosynthetic process	10	Cyp39a1, Cyp27a1, Abcd3, Acox2, Akr1d1, Baat, Cyp7a1, Cyp8b1, Slc27a2, Slc27a5	18.9265	1.32822e-06
GO:0052695~cellular glucuronidation	10	Ugt2b34, Ugt1a1, Ugt2b36, Ugt2b1, Ugt2b35, Ugt1a5, Ugt2b5, Ugt2a3, Ugt1a9, Ugt1a6b	17.875	2.58341e-06
GO:0006637~acyl-CoA metabolic process	12	Acsm3, Gpam, Hnf4a, Ehhadh, Acsm1, Acot12, Acot1, Acsm5, Acnat2, Baat, Acot4, Acot3	12.0657	4.54677e-06
GO:0006633~fatty acid biosynthetic process	16	Pecr, Abcd3, Prkaa2, Acsm3, Elovl2, Acsm1, Tecr, Acsm5, Hsd17b12, Acacb, Acsf3, Hacd2, Acaca, Fads2, Mlycd, Fads1	6.7737	2.69273e-05
GO:0015721~bile acid and bile salt transport	11	Abcc3, Ceacam1, Abcd3, Abcc2, Slco1a4, Slc10a1, Slco2b1, Slco1a1, Slco1b2, Abcb11, Cyp7a1	11.0602	7.26516e-05
GO:0042573~retinoic acid metabolic process	10	Rdh9, Cyp3a41a, Cyp3a44, Rdh16, Cyp3a11, Cyp3a13, Bco2, Aldh8a1, Rdh19, Cyp3a16	11.9167	0.000193825
GO:0006807~nitrogen compound metabolic process	10	Myo1e, Sgpl1, Vnn1, Btd, Cps1, Vnn3, Nat10, Nadsyn1, Upb1, Sec63	11.4911	0.000277794
GO:0042572~retinol metabolic process	11	Adh4, Dhrs7, Retsat, Rdh11, Rdh9, Cyp1a2, Rdh7, Rdh16, Hsd17b6, Rdh19, Dhrs3	9.31384	0.000449889
GO:0006635~fatty acid beta-oxidation	13	Acad8, Abcd2, Cpt1a, Abcd3, Acaa1b, Acox2, Acox1, Ehhadh, Pex5, Echdc1, Acox3, Acad11, Slc27a2	6.97127	0.000696461
GO:0007031~peroxisome organization	9	Pex16, Tmem135, Abcd2, Abcd3, Pex3, Pex11a, Pex6, Pex5, Pex1	12.0657	0.00105401
GO:0008654~phospholipid biosynthetic process	13	Lpgat1, Tamm41, Acsl5, Lclat1, Agpat2, Agpat3, Gpam, Etnk2, Lpcat3, Ptpmt1, Cept1, Tmem38b, Cds2	6.6393	0.00121959
GO:0042632~cholesterol homeostasis	16	Scarb1, Pla2g12b, Sec24a, Mttp, Lcat, Abcb11, Cyp7a1, Cyp39a1, Acox1, Ces1e, Soat2, Hnf4a, Angptl3, Apob, Slc37a4, Ldlr	4.99807	0.00178388
GO:0002933~lipid hydroxylation	6	Cyp3a41a, Cyp3a44, Cyp3a11, Cyp3a13, Cyp2e1, Cyp3a16	24.1313	0.00396386
GO:0055088~lipid homeostasis	12	Acox2, Acox1, Hnf4a, Abcb4, Surf4, Angptl3, Tlcd2, Acox3, Abcb11, Gck, Acaca, Asgr2	6.43502	0.00546894
GO:0055085~transmembrane transport	35	Slc25a1, Abcd2, Slc26a1, Abcd3, Abcb6, Abcb4, Slc22a1, Slc2a2, Abcb11, Slc4a4, Slco1b2, Slc22a18, Slco2b1, Slc16a7, Slc25a42, Slc25a23, Slc25a45, Slc17a2, Slc25a25, Abcc3, Slc16a1, Abcc2, Atp13a1, Abca8b, Abcc6, Tap1, Slc39a14, Slc2a9, Slc25a16, Slc22a27, Slco1a4, Slco1a1, Slc25a32, Sfxn2, Abcg2	2.46958	0.00675674
GO:0035634~response to stilbenoid	8	Cyp2b9, Hsd3b5, Cyp2a5, Cyp2a4, Slco1a1, Gsta2, Gsta1, Mup3	11.7	0.0082047
GO:0006695~cholesterol biosynthetic process	10	Nsdhl, Ebp, Prkaa2, Mvk, Ces1e, Dhcr24, Dhcr7, Hsd17b7, Lss, Tm7sf2	7.48258	0.0148515
GO:0008152~metabolic process	20	Pfkfb1, H6pd, Pklr, Hsd3b3, Acacb, Upb1, Papss2, Ftcd, Gck, Acaca, Coasy, Gys2, Ugdh, Rnf213, Cps1, Ehhadh, Pah, Fbp1, Aass, Gne	3.44118	0.0164251
GO:0006707~cholesterol catabolic process	6	Cyp39a1, Cyp27a1, Scarb1, Hsd3b7, Akr1d1, Cyp7a1	19.305	0.0168264
GO:0070989~oxidative demethylation	7	Cyp3a41a, Cyp1a2, Cyp3a44, Cyp3a11, Cyp3a13, Cyp3a25, Cyp3a16	13.2486	0.021563
GO:0001676~long-chain fatty acid metabolic process	8	Cpt1a, Acot1, Acsl5, Cyp2e1, Slc27a2, Acot4, Slc27a5, Acot3	9.90002	0.0281162
GO:0051923~sulfation	8	Sult1a1, Sult1b1, Sult1c2, Sult1d1, Sult2a8, Sult3a1, Sult2a2, Sult2a1	9.90002	0.0281162
GO:0045821~positive regulation of glycolytic process	8	Rptor, Prkaa2, Insr, Entpd5, Mlx, Slc4a4, Gck, Mtor	9.90002	0.0281162
GO:0009822~alkaloid catabolic process	5	Cyp3a41a, Cyp3a44, Cyp3a11, Cyp3a13, Cyp3a16	26.8126	0.0348527
GO:0031998~regulation of fatty acid beta-oxidation	5	Tysnd1, Lonp2, Mlycd, Abcb11, Mtor	26.8126	0.0348527

## Sheet: Spleen specific GO in females
Table S5: Biological processes associated with the lists of proteins that are common or specific to the spleen of females (GO terms highlighted in yellow are common with males)
Term	Count	Genes	Fold Enrichment	Bonferroni
GO:0006260~DNA replication	32	Prim2, Fen1, Pcna, Mcm7, Samhd1, Polb, Ing5, Pold4, Chtf8, Gins1, Gins2, Rfc3, Rrm1, Rrm2, Rfc4, Lig1, Rfc2, Trex1, Gins3, Gins4, Rpa1, Rpa2, Dnajc2, Nasp, Rpa3, Grwd1, Mcm3, Mcm4, Mcm5, Mcm6, Supt16, Mcm2	6.1675	1.22702e-12
GO:0006397~mRNA processing	52	Isy1, Tcerg1, Rbm26, Ddx46, Gemin2, Ppwd1, Sart1, Lgals3, Alkbh5, Sart3, Alyref2, Bcas2, Rbm17, Mbnl1, Ik, Bud31, Mettl3, Ssu72, Thoc3, Pus7, Thoc7, Thoc6, Prpf4, Prpf18, Syf2, Rpusd2, Frg1, Ppie, Ppih, Dus3l, Srsf9, Rbm22, Zcchc8, Slbp, Tssc4, Wbp4, Iws1, Zmat2, Fip1l1, Rbm38, Tia1, Ppil2, Wtap, Cpsf2, Cript, Lsm5, Son, Lsm6, Prpf31, Ppil3, Fam50a, Sugp1	3.19857	1.46874e-09
GO:0006364~rRNA processing	32	Ddx27, Rpp30, Rrp1, Rps27l, Pwp1, Exosc7, Exosc6, Emg1, Exosc5, Exosc4, Exosc9, Exosc8, Gar1, Utp20, Exosc3, Exosc2, Lyar, Utp14a, Wdr12, Ftsj3, Bysl, Isg20, Bop1, Ebna1bp2, Lsm6, Mrto4, Frg1, Mphosph10, Esf1, Pin4, Naf1, Nop10	4.68418	4.34814e-09
GO:0002376~immune system process	64	Cd84, Clec4n, Hp, Tnfrsf13c, Ifi30, Igkv2-112, Lgals3, Pstpip1, Trim26, Tnfaip8l2, Pglyrp1, Ctnnbl1, Cd177, Ubl7, Zbp1, Gbp5, Cr2, Fcer1g, Parp1, Syk, Cd300a, Sp110, Mettl3, Tfeb, Iglv2, Mpeg1, Fgr, Fcgr4, Irf2, C1qb, Csf1r, H2-Dma, H2-Q7, Akap8, Bcl10, Samhd1, Ly9, Malt1, Cd79b, Cd79a, Cd19, Inpp5d, Tifa, Tnfrsf14, Slamf6, Cd14, Cd300lf, Lyar, Pag1, Gbp4, Cd55, Lyn, Hexim1, Cd74, Xrcc6, H2-Eb1, …	2.62913	1.63909e-08
GO:0008380~RNA splicing	43	Isy1, Zcchc8, Tcerg1, Tssc4, Ddx46, Gemin2, Wbp4, Ppwd1, Iws1, Sart1, Lgals3, Sart3, Zmat2, Alyref2, Bcas2, Rbm38, Rbm17, Ik, Tia1, Mbnl1, Ppil2, Wtap, Bud31, Cript, Thoc3, Lsm5, Pus7, Thoc7, Thoc6, Prpf4, Prpf18, Son, Lsm6, Syf2, Frg1, Ppie, Ppih, Prpf31, Ppil3, Fam50a, Sugp1, Srsf9, Rbm22	3.44121	1.86351e-08
GO:0007049~cell cycle	70	Mdc1, Ahctf1, Smarcb1, Mcm7, Sycp1, Cetn3, Ikzf1, Mki67, Cdc73, Cks1b, Babam1, Golga2, Stk10, Nipbl, Spin1, Trim21, Dis3l2, Usp8, Lig1, Nsmce2, Haus4, Vrk1, Ccna2, Tfdp1, Zw10, Mcm3, Birc5, Mcm4, Jtb, Mcm5, Kif2c, Mcm6, Cep63, Mcm2, Ctdp1, Cdca3, Uhrf1, Ssna1, Mis12, Cdca8, Ncaph, Fzr1, Rad21, E2f2, Brd7, Clasp1, Cdkn2d, Rbm38, Cdkn2c, Ythdf2, Wtap, Ube2c, Rcc2, Tpx2, Snx18, Rgcc, Son, Stag2, Nas…	2.4567	3.39275e-08
GO:0034427~nuclear-transcribed mRNA catabolic process, exonucleolytic, 3'-5'	9	Exosc7, Exosc6, Exosc5, Exosc4, Exosc9, Exosc8, Exosc3, Exosc2, Dis3l2	20.8153	1.80106e-06
GO:0034475~U4 snRNA 3'-end processing	8	Exosc7, Exosc6, Exosc5, Exosc4, Exosc9, Exosc8, Exosc3, Exosc2	23.1281	7.77045e-06
GO:0006268~DNA unwinding involved in DNA replication	11	Gins1, Gins2, Mcm7, Gins3, Gins4, Rpa1, Mcm3, Mcm4, Mcm5, Mcm6, Mcm2	11.5641	3.18612e-05
GO:0006401~RNA catabolic process	12	Isg20, Exosc7, Rnaseh2c, Exosc6, Rnaseh2b, Exosc5, Exosc4, Rnaseh2a, Exosc9, Exosc8, Exosc3, Exosc2	9.91205	3.69161e-05
GO:0045087~innate immune response	68	Ighv1-82, Cd84, Ighv7-1, Clec4n, Ighv3-1, Ighv1-42, Ube2l6, Lgals3, Pstpip1, Trim5, Trim26, Tnfaip8l2, Iglc2, Pglyrp1, Ighv7-2, Trim21, Cd177, Ubl7, Zbp1, Gbp5, Cr2, Fcer1g, Parp1, Syk, Sp110, Mettl3, Ighv1-55, Cybb, Ighv5-15, Mpeg1, Fgr, Ighd, Trim10, C1qb, Ighv4-1, Csf1r, Akap8, Bcl10, Ighv1-69, Samhd1, Ly9, Malt1, Rela, Clec7a, Tifa, Ighv8-8, Tnfrsf14, Slamf6, Cd14, Lyar, Ighv6-3, Gbp4, Cd55, …	2.10819	4.28728e-05
GO:1900264~positive regulation of DNA-directed DNA polymerase activity	9	Gins1, Gins2, Rfc3, Chtf8, Rfc4, Pcna, Rfc2, Gins3, Gins4	14.8681	0.000102934
GO:0042254~ribosome biogenesis	21	Ddx27, Pak1ip1, Aatf, Wdr12, Pwp1, Tma16, Bysl, Ftsj3, Bop1, Emg1, Ebna1bp2, Grwd1, Mrto4, Frg1, Rrs1, Gar1, Mphosph10, Heatr3, Naf1, Utp14a, Nop10	4.18699	0.000420861
GO:0051301~cell division	43	Ahctf1, Ctdp1, Cdca3, Sycp1, Ssna1, Mis12, Cetn3, Cdca8, Ncapg, Ncaph, Cks1b, Golga2, Babam1, Fzr1, Rad21, Clasp1, Dis3l2, Ythdf2, Lig1, Ube2c, Rcc2, Nsmce2, Haus4, Vrk1, Ccna2, Tpx2, Snx18, Stag2, Ube2s, Cdk4, Prc1, Zw10, Cdk3, Tacc3, Cdk1, Birc5, Jtb, Ncapd2, Kif2c, Mitd1, Cep63, Spc24, Mad2l1	2.4739	0.000457157
GO:0045944~positive regulation of transcription from RNA polymerase II promoter	95	Top2a, Tcerg1, Zfp523, Gmeb2, Spi1, Smarcb1, Fhod1, Ash2l, Arrb1, Ikzf1, Aatf, Rbpj, Nr3c1, Ikzf3, Cdc73, Yy1, Il4i1, Nipbl, Med10, Nfatc2ip, Dpf2, Ikbkg, Nelfa, Gabpa, Nelfe, Mef2a, Ss18, Klf13, Parp1, Ncoa3, Il18, Tfeb, Med9, Pax5, Sirt7, Sirt1, Gtf2f2, Foxp1, Zeb2, Tfdp1, Eef1d, Tal1, Tbl1xr1, Med21, Irf2, Atf7, Eng, Gtf2a2, Sp100, Hdac2, Cbfb, Maz, Was, Pik3r1, Gata1, Rela, Slc9a1, Plac8, Blo…	1.73964	0.000555888
GO:0000727~double-strand break repair via break-induced replication	8	Gins2, Mcm7, Gins4, Mcm3, Mcm4, Mcm5, Mcm6, Mcm2	15.4187	0.00066014
GO:0045893~positive regulation of transcription, DNA-templated	64	Spi1, Ctcf, Ikzf1, Aatf, Rbpj, Yy1, Ing5, Sfr1, Spin1, Mef2a, Ncoa3, Tfeb, Pax5, Arap1, Med4, Arid1a, Arid1b, Foxp1, Ccna2, Morf4l1, Dnajc2, Ilf3, Tfdp1, Tal1, Tbl1xr1, Irf2, Sp100, Hdac2, Maz, Nolc1, Bcl10, Gata1, Rela, Med30, Bloc1s2, Inpp5k, Brd7, Brd4, Mbd3, Cd74, Xrcc6, Crebbp, Tgfb1, Nfya, Nfyb, Cnbp, Nfyc, Hmga1, Nfatc2, Usf1, Gatad2b, Fli1, Nfkb1, Klf1, Smarca4, Gatad2a, Fubp3, Sp1, Rfxap…	1.99488	0.000906836
GO:0006338~chromatin remodeling	28	Hdac2, Smarcd2, Smarcb1, Nr3c1, Iws1, Rnf2, Yy1, Nipbl, Chrac1, Bcl7b, Dpf2, Brd7, Zbtb7a, Brd4, Bptf, Mbd3, Ss18, Brd2, Chtop, Arid1a, Arid1b, Sirt1, Gatad2b, Klf1, Smarca4, Gatad2a, Morf4l1, Pole3	3.01203	0.00244935
GO:0006279~premeiotic DNA replication	6	Mcm7, Mcm3, Mcm4, Mcm5, Mcm6, Mcm2	23.1281	0.00316274
GO:0002377~immunoglobulin production	21	Igkv5-43, Igkv4-61, Igkv6-25, Igkv6-15, Igkv6-29, Igkv15-103, Igkv19-93, Iglv1, Igkv2-112, Igkv16-104, Igkv12-44, Igkv12-98, Igkv3-2, Igkv3-1, Igkv8-30, Cd37, Igkv4-68, Igkv1-122, Igkv1-133, Igkv4-53, Igkv6-32	3.67947	0.00362266
GO:0016064~immunoglobulin mediated immune response	23	Ighv4-1, Cd74, Cr2, Ighv1-82, Ighv7-1, Fcer1g, Ighv3-1, H2-Dma, Ighv1-42, Ighv1-55, Ighv1-77, Ighv1-78, Ighv5-15, Bcl10, Ighv1-69, Inpp5d, Cd19, Ighd, Ighv8-8, Iglc2, Ighv7-2, Ighv6-3, Ighv6-6	3.40991	0.00370856
GO:0006261~DNA-dependent DNA replication	10	Pole4, Rpain, Pold4, Wdhd1, Rfc3, Chrac1, Rfc4, Rfc2, Gins4, Pole3	8.26004	0.00606442
GO:0007596~blood coagulation	16	Vwf, Serpine2, Gp1bb, Pros1, F13a1, Rab27a, Gp1ba, Ptprj, Gp5, F5, Gp9, Thbd, Procr, Bloc1s6, Mmrn1, Klkb1	4.56852	0.00626137
GO:0032760~positive regulation of tumor necrosis factor production	21	Sash3, Csf1r, Cd84, Cd209b, Hdac2, Tgfb1, Fcer1g, Syk, H2-Q7, Il18, Cybb, Ptprj, Pik3r1, Mmp8, Spn, Fcgr3, Ptprc, Frmd8, Clec7a, Plcg2, Cd14	3.37285	0.0143846
GO:0030183~B cell differentiation	18	Stat5a, Cr2, Syk, Hmga1, Ptprj, Pik3r1, Ikzf1, Rbpj, Ikzf3, Yy1, Cd79b, Cd79a, Adam17, Ptprc, Sp3, Plcg2, Ms4a1, Zbtb7a	3.75051	0.0198367
GO:0006325~chromatin organization	37	Hdac2, Smarcd2, Dnmt1, Smarcb1, Uhrf1, Ash2l, Ctcf, Ikzf1, Nr3c1, Rnf2, Rela, Babam1, Ing5, Rbbp5, Spin1, Dpf2, Zbtb7a, Brd4, Brd2, Crebbp, 0610010k14rik, Utp3, Eed, Hmga1, Sirt7, Arid1a, Sirt1, Smarca4, Morf4l1, Dnajc2, Aebp2, Tbl1xr1, Pkn1, Rcor1, Asf1a, Fam50a, Asf1b	2.29421	0.0223438
GO:0006974~cellular response to DNA damage stimulus	47	Top2a, Mdc1, Fen1, Pcna, Mcm7, Uhrf1, Ash2l, Aatf, Samhd1, Cbl, Polb, Babam1, Yy1, Pold4, Nipbl, Hpf1, Fzr1, Sfr1, Oard1, Rbbp5, Rad21, Ikbkg, Zbtb7a, Brd4, Mcl1, Lyn, Xrcc6, Parp1, Lig1, Trex1, Mettl3, Nsmce2, Rpa1, Nfatc2, Rpa2, Mre11a, Vrk1, Sirt7, Sirt1, Foxp1, Morf4l1, Rpa3, Tdp1, Pole3, Cep63, Asf1a, Supt16	2.03944	0.0251464
GO:0050776~regulation of immune response	12	Spn, Fcgr3, Fcer1g, Syk, Dnase2a, Fcgr4, Inpp5d, Sh2d1a, Ighd, Tnfrsf13c, Vsir, Cd22	5.55075	0.026509
GO:0071051~polyadenylation-dependent snoRNA 3'-end processing	6	Exosc6, Exosc5, Exosc4, Parn, Exosc3, Exosc2	17.3461	0.0271157
GO:0000398~mRNA splicing, via spliceosome	23	Isy1, Rbm17, Ik, Ddx46, Bud31, Wbp4, Mettl3, Lsm5, Sart1, Prpf4, Sart3, Lsm6, Zmat2, Syf2, Dhx16, Rnf113a2, Dhx38, Ppie, Gm21992, Prpf31, Ctnnbl1, Bcas2, Srsf9	2.97177	0.0362197
GO:0000281~mitotic cytokinesis	13	Usp8, Exoc8, Exoc7, Rock2, Cdca8, Snx18, Son, Unc119, Jtb, Birc5, Mitd1, Exoc5, Stx2	4.84944	0.0414873
