# Supplementary material for: Sex and organ specific proteomic responses to vitamin C deficiency in the brain, heart, liver, and spleen of Gulo-/- mice
Source: PLoS One. 2024 Oct 10;19(10):e0311857. doi: 10.1371/journal.pone.0311857 (PMC11476689; doi:10.1371/journal.pone.0311857)
Supplement: S6 Table — (XLSX) [file pone.0311857.s012.xlsx]

## Sheet: Common GO in male organs
Table S6: Biological processes associated with the lists of proteins that are common or specific to the four organs of males (GO terms highlighted in yellow are common with females)
Term	Count	Genes	Fold Enrichment	Bonferroni
GO:0002181~cytoplasmic translation	46	Rpl4, Rpl5, Rpl30, Rpl12, Rplp1, Rpl11, Rplp0, Rpl8, Rpl10a, Rpl9, Rpl6, Rpl7, Rps4x, Rps15, Rps14, Rpl7a, Rps17, Rps15a, Rps16, Rps19, Rps3, Rpl14, Rpl13, Rplp2, Rpl38, Rps2, Rpl15, Rpl18, Rpl17, Rps13, Rps12, Rwdd1, Rps9, Rps7, Rps8, Rps5, Rps6, Rpl22, Rpsa, Rps25, Rps28, Rps29, Rps20, Rpl27, Rps21, Rps23	10.2585	1.05379e-30
GO:0042776~mitochondrial ATP synthesis coupled proton transport	36	Ndufb9, Ndufb8, Ndufa13, Ndufb7, Ndufb10, Ndufb6, Ndufb11, Ndufa12, Ndufb5, Ndufb4, Ndufa10, Ndufb3, Ndufb1, Ndufv3, Ndufv2, Ndufv1, Ndufa9, Ndufa8, Ndufa7, Ndufa6, Ndufa5, Ndufa2, Ndufc2, Sdhc, Sdhd, Sdha, Sdhb, Ndufs8, Ndufs7, Ndufs6, Ndufs5, Ndufs4, Ndufab1, Ndufs3, Ndufs2, Ndufs1	12.3612	6.62046e-27
GO:0009060~aerobic respiration	36	Ndufb9, Ndufb8, Ndufa13, Ndufb7, Ndufb10, Ndufb6, Ndufb11, Ndufa12, Ndufb5, Ndufb4, Ndufa10, Ndufb3, Ndufb1, Ndufv3, Ndufv2, Ndufv1, Ndufa9, Ndufa8, Ndufa7, Ndufa6, Ndufa5, Mdh2, Ndufa2, Ndufc2, Sdhb, Ndufs8, Ndufs7, Ndufs6, Ndufs5, Cat, Ndufs4, Ndufab1, Ndufs3, Ndufs2, Ndufs1, Fxn	10.816	3.00386e-24
GO:0006412~translation	72	Rpl4, Eif4a2, Rpl5, Mrpl39, Rpl10a, Rpl8, Rpl9, Rpl6, Rpl7, Rps4x, Rbm3, Mrpl41, Rps15, Rps14, Rps17, Rps16, Rps19, Rpl38, Denr, Rps13, Rps12, Eif5a, Tsfm, Rps9, Rps7, Rps8, Rps5, Rps6, Mrps23, Rpl22, Mrps2, Rpsa, Mrps7, Tufm, Eef1a1, Eef1g, Rpl27, Mrrf, Rpl12, Rpl11, Mrpl17, Mrps30, Mrpl12, Rps15a, Rps3, Rpl14, Eif4h, Rpl13, Iars2, Eif2s3x, Rps2, Rpl15, Rpl18, Rpl17, Eif4e, Eif4b, Mcts1, Eef2, E…	4.47559	3.32303e-23
GO:0032981~mitochondrial respiratory chain complex I assembly	31	Ndufb9, Ndufb8, Ndufa13, Ndufb7, Ndufb10, Ndufb6, Ndufb11, Ndufa12, Ndufb5, Ndufb4, Ndufa10, Ndufb3, Ndufb1, Aifm1, Ndufa9, Ndufa8, Ndufa6, Ndufa5, Ndufa2, Ndufc2, Ndufs8, Ndufs7, Ndufs6, Ndufs5, Ndufaf4, Ndufs4, Ndufab1, Ndufaf2, Ndufs3, Ndufs2, Ndufs1	10.1605	2.24256e-19
GO:0006457~protein folding	38	Hsp90ab1, Hspa4l, Hspd1, Grpel1, Cct8, Cct5, Cct4, Hspa9, Pdia3, Cct2, Hspa8, Hsp90aa1, Nudc, Hspa4, Vbp1, Ptges3, Tbca, Hspe1, Dnaja1, Cct6a, Erp44, Dnaja3, Cdc37, Canx, Dnaja2, Dnajb11, Ppif, Pfdn1, Pfdn2, P4hb, Calr, Ppib, Pfdn4, Ppia, Pfdn5, Pfdn6, Ppid, Hspa1a	6.96625	1.09561e-17
GO:0006099~tricarboxylic acid cycle	22	Pdha1, Mdh1, Mdh2, Idh3g, Idh1, Idh2, Dlst, Sdhc, Pdhb, Sdhd, Sdha, Sdhb, Cs, Sucla2, Ndufs4, Ogdh, Idh3b, Suclg2, Suclg1, Aco2, Dlat, Idh3a	13.5973	3.39188e-16
GO:0006120~mitochondrial electron transport, NADH to ubiquinone	17	Ndufb9, Ndufa8, Ndufb8, Ndufa7, Ndufb6, Ndufa10, Ndufc2, Coq9, Ndufs8, Ndufs7, Ndufs6, Ndufs3, Ndufs2, Ndufs1, Ndufv2, Dld, Ndufv1	13.6202	1.19837e-11
GO:0006979~response to oxidative stress	34	Ndufa12, Ndufb4, Etfdh, Psip1, Park7, Ide, Txn2, Alad, Prdx3, Prdx2, Prdx5, Prdx4, Psmb5, Aifm1, Prdx1, Banf1, Apoe, Nqo1, Gpx1, Ndufa6, Gpx4, Idh1, Txnrd1, Oxsr1, Sod2, Prdx6, Atox1, Sod1, Ndufs8, Cat, Aldh1a1, Ppif, Ndufs2, Ppid	5.03759	7.70384e-11
GO:0051603~proteolysis involved in cellular protein catabolic process	24	Hspa5, Plg, Ide, Psma7, Ctss, Psmb8, Psmb6, Psma5, Psmb7, Psma6, Psmb4, Psma3, Psmb5, Psma4, Psma1, Psmb2, Psmb3, Ctsl, Psma2, Clpp, Psmb1, Lonp1, Lgmn, Ctsb	7.21068	2.55083e-10
GO:0061077~chaperone-mediated protein folding	17	Cct2, Hspa8, Fkbp2, Pex19, Sgta, Hspb1, Clu, Dnajb2, Fkbp1a, Cct6a, Dnajc5, Cct8, Fkbp4, Ppib, Cct5, Ppid, Cct4	9.42934	2.01631e-08
GO:0045454~cell redox homeostasis	15	Nqo1, Gpx1, Glrx3, Txnrd2, Txnrd1, Gsr, Prdx6, Txn2, Prdx3, Prdx2, Prdx5, Prdx4, Prdx1, Apex1, Dld	9.54354	4.12177e-07
GO:0010498~proteasomal protein catabolic process	16	Vcp, Psma7, Psmb8, Psmb6, Psma5, Psmb7, Psma6, Psmb4, Psma3, Psmb5, Psma4, Psma1, Psmb2, Psmb3, Psma2, Psmb1	8.65281	4.34971e-07
GO:0008380~RNA splicing	41	Sf3b4, Sf3b3, Rbm8a, Srsf1, Hnrnpu, Ybx1, Eftud2, Syncrip, Snrpd2, Snrpd1, U2af2, C1qbp, Tra2b, Snrpd3, Hnrnpa1, Dcps, Hspa8, Fus, Alyref, Lsm1, Lsm4, Lsm3, Lsm2, Lsm8, Sfpq, Snw1, Ddx39b, Hnrnph1, Hnrnpf, Hnrnpa2b1, Srsf2, Snrpg, Srsf3, Strap, Snrpe, Pabpc1, Srsf5, Snrpf, Srsf7, Snrpa, Sf1	3.0689	2.1038e-06
GO:0006734~NADH metabolic process	11	Vcp, Mdh1, Mdh2, Idh3g, Gpd2, Gpd1, Ogdh, Idh3b, Dlst, Gpd1l, Idh3a	13.9972	2.34723e-06
GO:0000398~mRNA splicing, via spliceosome	31	Sf3b4, Sf3b3, Rbm8a, Srsf1, Eif4a3, Eftud2, Snrpd2, Snrnp70, Snrpd1, U2af2, Tra2b, Snrpd3, Hnrnpa1, Hspa8, Lsm4, Lsm3, Lsm2, Lsm8, Snw1, Ddx39b, Hnrnpa2b1, Srsf2, Snrpg, Srsf3, Snrpe, Srsf5, Snrpf, Snrpc, Srsf7, Snrpa, Sf1	3.74633	3.1937e-06
GO:0098761~cellular response to interleukin-7	11	Pdia3, Stip1, Atic, Hnrnph1, Hdgf, Ybx1, P4hb, Hmgb1, Rad23b, Crkl, Hspd1	13.2196	5.0623e-06
GO:0042026~protein refolding	11	Hspa9, Dnajb2, Dnaja1, Hspa8, Hsp90aa1, Hspa5, Dnaja2, Hspb1, B2m, Hspd1, Hspa1a	11.3311	3.59398e-05
GO:0006103~2-oxoglutarate metabolic process	10	Got1, Idh3g, Idh1, Idh2, Got2, Ogdh, Idh3b, Dlst, Dld, Idh3a	12.7247	6.1658e-05
GO:0006631~fatty acid metabolic process	31	Asah1, Echs1, Acaa2, Eci1, Hsd17b4, Dbi, Acaa1a, Hsd17b8, Hsd17b10, Acat1, Cpt2, Acadl, Acadm, Hadh, Acads, Decr1, Snca, Cyb5a, Lypla1, Acot8, Acot7, Mecr, Ptges2, Ptges3, Ech1, Mcat, Hadhb, Hadha, Ndufs6, Ndufab1, Mgll	3.28722	7.44988e-05
GO:0006122~mitochondrial electron transport, ubiquinol to cytochrome c	9	Uqcrb, Uqcrq, Uqcrc1, Cycs, Uqcrfs1, Uqcr10, Uqcrc2, Cyc1, Uqcrh	14.976	8.1022e-05
GO:0006886~intracellular protein transport	39	Napa, Copb2, Vps29, Arf1, Rab5b, Rab5c, Tmed10, Sar1a, Sar1b, Pdcd6, Rab1b, Cltb, Clta, Tomm22, Rab21, Sec61g, Psap, Tom1, Tmed2, Sec61b, Tmed7, Tmed5, Snx5, Tmed4, Ywhah, Vti1b, Rab2a, Tmed9, Stx7, M6pr, Timm44, Ehd1, Rab10, Marcks, Rab14, Cttn, Rab18, Rab5a, Kpnb1	2.74804	0.000125708
GO:0015031~protein transport	63	Vps29, Arf1, Gdi1, Snap23, Gdi2, Tomm22, Ptms, Sec61g, Tom1, Dag1, Tmed2, Chp1, Sec61b, Snap29, Tmed5, Rab8a, Tmed4, Rab2a, Eif5a, Sec13, Tmed9, Timm8a1, Chmp4b, Vps25, Ppid, Kpnb1, Chmp5, Vamp3, Arl8b, Napa, Copb2, Rab5b, Rab5c, Tomm40, Tmed10, Sar1a, Sar1b, Rab1b, Arl3, Timm9, Timm10, Rab21, Snx3, Selenbp1, Lman2, S100a13, Snx5, Vti1b, Btf3, Mtx2, Timm44, Pex14, Rab11b, Timm10b, Col1a1, Ehd1, R…	2.10962	0.000160459
GO:0006635~fatty acid beta-oxidation	16	Echs1, Acaa2, Eci1, Ech1, Hsd17b4, Acaa1a, Hsd17b10, Acat2, Acat1, Hadhb, Hadha, Cpt2, Scp2, Acadm, Hadh, Decr1	5.76854	0.000241686
GO:0006629~lipid metabolic process	68	Acaa2, Eci1, Akr1b1, Comt, Crkl, Lactb, Sts, Hint2, Scp2, Gm2a, Cpt2, Acadl, Acadm, Hadh, Acads, Cbr1, Acot8, Lypla1, Acot7, Mecr, Gpx1, Pcyt2, Gpx4, Ech1, Akr1a1, Acot13, Apoa1, Ptgr2, Hadhb, Hadha, Pcca, Bdh1, Npc2, Aldh1a1, Fdx1, Mgll, Pafah1b2, Plbd2, Pafah1b1, Idi1, Isyna1, Asah1, Echs1, Mgst3, Gstp1, Hsd17b4, Acaa1a, Hsd17b8, Hsd17b10, Adh5, Acat1, Hmgcl, Cyb5r3, Oxct1, Psap, Apoe, Decr1, G…	2.00679	0.000297819
GO:0000028~ribosomal small subunit assembly	10	Rps15, Rps25, Rps14, Rps28, Rps19, Rps5, Rps6, Rpsa, Rps2, Mrps7	10.816	0.000375623
GO:0042274~ribosomal small subunit biogenesis	17	Npm1, Rps9, Rps7, Rps8, Rps5, Rps6, Rps15, Rps25, Rps14, Rps17, Rps28, Rps15a, Rps16, Rps19, Rps13, Rps23, Rps12	5.03759	0.000642541
GO:0005975~carbohydrate metabolic process	30	Pygb, Glo1, Pdhb, Ppp1cb, Ganab, Ldha, Pgk1, Mlec, Dlat, Pgls, Pgm1, Manba, Pdha1, Tpi1, Mdh1, Mdh2, Gaa, Naga, Taldo1, Ppp1ca, Cs, Pfkl, Gnpda1, Glb1, Gpd1, Pgp, Man2b1, Hagh, Gpd1l, Gapdh	3.04676	0.000705332
GO:1905907~negative regulation of amyloid fibril formation	8	Vbp1, Pfdn1, Pfdn2, Apoe, Pfdn4, Pfdn5, Clu, Pfdn6	14.4214	0.00109031
GO:0046166~glyceraldehyde-3-phosphate biosynthetic process	8	Tpi1, Mdh1, Mdh2, Pgam1, Gpd1, Pgk1, Tkt, Gapdh	14.4214	0.00109031
GO:0032543~mitochondrial translation	19	Mrps26, Ndufa7, Mrps22, Mrps23, Mrpl39, Mrpl28, Mrpl17, Mrps2, Mrps30, Mrps7, Mrpl12, Mrpl46, Mrpl21, Mrpl44, Mrpl22, Mrpl41, Mrpl40, Iars2, Dap3	4.32641	0.0011511
GO:0050821~protein stabilization	29	Rpl5, Hsp90ab1, Rpl11, Park7, Clu, Hspd1, Rab21, Lamp1, Lamp2, Chp1, Cct8, Cct5, Cct4, Cct2, Hsp90aa1, Npm1, Pex19, Rps7, Ptges3, Apoa2, Apoa1, Atp1b1, Hypk, Cct6a, Dnaja3, Cdc37, Calr, Ppib, Gapdh	3.04529	0.00118428
GO:0006397~mRNA processing	42	Sf3b4, Sf3b3, Rbm8a, Srsf1, Hnrnpu, Ybx1, Eftud2, Syncrip, Snrpd2, Snrpd1, U2af2, C1qbp, Tra2b, Pcbp1, Snrpd3, Hnrnpa1, Dcps, Hspa8, Alyref, Lsm1, Lsm4, Lsm3, Lsm2, Lsm8, Nudt21, Sfpq, Snw1, Ddx39b, Hnrnph1, Hnrnpf, Hnrnpa2b1, Srsf2, Snrpg, Srsf3, Strap, Snrpe, Pabpc1, Srsf5, Snrpf, Srsf7, Snrpa, Sf1	2.41634	0.00124478
GO:0006749~glutathione metabolic process	16	Gstm1, Gpx1, Gpx4, Ptges2, Gsto1, Glo1, Gstp1, Idh1, Gsr, Sod2, Sod1, Eef1g, Hmgn5, Gsta4, Ethe1, Hagh	4.61483	0.00540349
GO:0042744~hydrogen peroxide catabolic process	10	Prdx3, Prdx2, Prdx5, Prdx4, Gpx1, Prdx1, Txnrd1, Cat, Apoa4, Prdx6	7.45932	0.0152618
GO:0006102~isocitrate metabolic process	6	Idh3g, Idh1, Idh2, Idh3b, Aco2, Idh3a	18.5417	0.0154449
GO:0006888~ER to Golgi vesicle-mediated transport	19	Copb2, Sec13, Tmed9, Vcp, Tmed10, Sar1a, Sar1b, Pdcd6, Rab1b, Vapa, Tfg, Vapb, Lman2, Erp29, Tmed2, P4hb, Tmed7, Tmed5, Tmed4	3.51289	0.0261065
GO:0044571~[2Fe-2S] cluster assembly	7	Lyrm4, Glrx3, Glrx5, Bola2, Ndufab1, Fxn, Iscu	12.6187	0.0263984
GO:0033539~fatty acid beta-oxidation using acyl-CoA dehydrogenase	7	Acadl, Ivd, Etfdh, Etfa, Acadm, Etfb, Acads	12.6187	0.0263984
GO:0001731~formation of translation preinitiation complex	7	Mcts1, Eif5, Eif4h, Eif2s3x, Denr, Rps2, Eif4b	12.6187	0.0263984
GO:0034314~Arp2/3 complex-mediated actin nucleation	8	Actr3, Actr2, Arpc2, Arpc3, Arpc1a, Arpc5l, Arpc4, Arpc5	9.61423	0.0337448
GO:0045333~cellular respiration	9	Uqcrb, Uqcrq, Ndufs4, Uqcrc1, Ndufs1, Uqcr10, Uqcrc2, Cyc1, Uqcrh	7.78753	0.0406141

## Sheet: Brain specific GO in males
Table S6: Biological processes associated with the lists of proteins that are common or specific to the brain of males (GO terms highlighted in yellow are common with females)
Term	Count	Genes	Fold Enrichment	Bonferroni
GO:0031175~neuron projection development	37	Gpm6a, Cntnap2, App, Cntnap1, Nlgn1, Nrxn1, Stmn3, Ppp1r9a, Atcay, Map2, Chl1, Npy, Rac3, Ncam1, Ncdn, Map4, Wasf1, Myh10, Gpm6b, Scn1b, Sh3gl2, Lgi1, Lingo1, Negr1, Prmt1, Dtnbp1, L1cam, Gfap, Adcyap1, Map1b, Gprin1, Cntn1, Plp1, Cntn2, Cntn4, Mapt, Nptxr	7.19974	4.18865e-17
GO:0007155~cell adhesion	59	App, Cntnap2, Cntnap1, Podxl2, Ncan, Ctnnd2, Clstn1, Icam5, Hapln4, Hapln1, Cx3cl1, Hapln2, Chl1, Itgb8, Cyp1b1, Tnr, Nrcam, Epha4, Aplp1, Fibcd1, Omg, Atp1b2, Rhob, Cldn11, Bcan, Mag, Cdh10, Plcb1, Cntnap4, Nlgn3, Nlgn1, Ttyh1, Hepacam, Nrxn1, Ntm, Sdc3, Nrxn3, Nrxn2, Cd99l2, Acan, Adam23, Ncam1, Pip5k1c, Ncam2, Pcdh1, Myh10, Jam3, Cadm3, Mog, Cadm1, Negr1, Cadm2, Pcdh7, Lsamp, L1cam, Nfasc, Cnt…	3.37557	2.33324e-12
GO:0007269~neurotransmitter secretion	14	Snap25, Ptprn2, Syt2, Syt1, Nrxn1, Stxbp1, Nrxn3, Nrxn2, Syn3, Syn2, Lin7b, Syn1, Snap91, Dgki	15.0245	5.56887e-09
GO:0007409~axonogenesis	23	Ntng1, Rtn4r, Ntng2, Sptbn4, Cntnap2, App, Cntnap1, Numbl, Nrn1, Atl1, Aplp1, Cck, Snap91, Ptprz1, Map2, Map1b, Map1a, Nefl, Cntn2, Mapt, Pip5k1c, Pak3, Myh10	6.67659	9.57039e-09
GO:0007416~synapse assembly	17	Nlgn3, Gpm6a, Nlgn1, Cadm1, Nrxn1, Nrxn3, Nrxn2, Akap5, Add2, Dnm3, Pclo, Map1b, Mapt, Bsn, Shank3, Shank2, Cbln1	9.40709	4.74127e-08
GO:0007612~learning	18	Nlgn3, Ntrk2, Cntnap2, App, Slc12a5, Nrxn1, Ctnnd2, Nrxn3, Ptn, Slc8a2, Synj1, Th, Kcnq2, Cntn2, Amph, Plcb1, Shank3, Shank2	8.49958	6.0662e-08
GO:0050808~synapse organization	18	Nlgn3, App, Nlgn1, Ctnnd2, Myo5a, Atp2b2, L1cam, Syn1, Slc8a2, Nfasc, Pclo, Tnr, Mapt, Sncb, Bsn, Shank3, Shank2, Cbln1	7.96836	1.82067e-07
GO:0007268~chemical synaptic transmission	26	Nlgn3, Cntnap2, Nlgn1, Nrxn1, Clstn1, Pmch, Nrxn3, Nrxn2, Sv2b, Sv2a, Npy, Penk, Slc17a7, Sncb, Prkcg, Slc12a5, Myo5a, Syp, Synj2bp, Pdyn, Snap91, Dlg3, Dlg4, Dmxl2, Apba1, Fgf12	4.8719	3.74517e-07
GO:0048488~synaptic vesicle endocytosis	15	Nlgn3, Syt5, Napb, Nlgn1, Syt2, Syt1, Syp, Snap91, Dnm1, Dnm3, Synj1, Amph, Sncb, Stx1a, Sh3gl2	10.0231	3.92458e-07
GO:0007399~nervous system development	38	Camk2b, Pcsk2, Gpm6a, App, Nlgn1, Gsk3a, Numbl, Nrn1, Slc1a2, Elavl3, Atcay, Chl1, Rab23, Scn3b, Ntng1, Epha4, Ntng2, Ntrk2, Actl6b, Magi2, L1cam, Olfm1, Adcyap1, Impact, Gap43, Gal, Abi2, Nova1, Map1b, Nova2, Cspg5, Cntn4, Mdga2, Ina, Dbn1, Ngef, Scn2b, Gas7	3.03101	1.21387e-05
GO:0050804~modulation of synaptic transmission	20	Nlgn3, Ntng1, Ntng2, Nlgn1, Ncan, Akap7, Ptn, Ppp1r9a, L1cam, Dnm1, Bace1, Synpr, Vgf, Camkv, Tnr, Cspg5, Ncam1, Lrrc4c, Shank3, Cntnap4	5.20808	2.46015e-05
GO:0006887~exocytosis	19	Snap25, Syt3, Stxbp1, Lgi3, Mical3, Myo5a, Lin7b, Srcin1, Cplx1, Syt7, Cplx3, Rph3a, Stx1b, Pak1, Scrn1, Kcnq2, Pip5k1c, Myh10, Stx1a	5.34035	4.22338e-05
GO:0035176~social behavior	14	Nlgn3, Cntnap2, Grp, Nrxn1, Gad1, Septin5, Nrxn3, Nrxn2, Th, Dlg4, Kcnq2, Avp, Shank3, Shank2	7.51226	8.46879e-05
GO:0071277~cellular response to calcium ion	17	Cpne9, Syt5, Nlgn1, Syt3, Syt2, Syt1, Cpne5, Cpne4, Cpne7, Nrxn1, Cpne6, Akap5, Syt7, Syt12, Itpka, Kcnq2, Cpne2	5.78898	9.08453e-05
GO:0007626~locomotory behavior	18	Snap25, Cntnap2, App, Negr1, Pde1b, Atp2b2, Gnao1, Olfm2, Calb1, Th, Dlg4, Gng7, Ppp1r1b, Penk, Cntn1, Apba1, Avp, Shank3	5.22515	0.000153921
GO:2000300~regulation of synaptic vesicle exocytosis	15	Prkcg, Nrn1, Syt1, Dtnbp1, Nrxn3, Cask, Syp, Syn1, Bace1, Sv2b, Npy, Ncs1, Cspg5, Apba1, Dgki	6.24969	0.000270743
GO:0050885~neuromuscular process controlling balance	13	Camk2b, App, Cntnap1, Nrxn1, Slc1a3, Myo5a, Atp2b2, Dlg4, Rac3, Tnr, Nefl, Myh10, Shank3	7.30784	0.000423985
GO:0098974~postsynaptic actin cytoskeleton organization	9	Abi2, Cpne6, Rac3, Wasl, Ppp1r9a, Myh10, Srcin1, Dbn1, Sh3gl2	12.7494	0.000706044
GO:0007420~brain development	27	Ndrg4, Rtn1, Cttnbp2, Rogdi, Slc17a7, Tspan2, Macrod2, Nefh, Myh10, Gpr158, Rgs7, Cadm1, Negr1, Syt1, Dtnbp1, Shroom2, Atp2b2, Nfasc, Synj1, Kcnq2, Dmxl2, Cntn1, Cntn2, Cntn4, Plcb1, Shank2, Snrpb	3.24137	0.000836987
GO:0097091~synaptic vesicle clustering	7	Nlgn1, Pclo, Nrxn1, Syn3, Bsn, Syn2, Syn1	20.6587	0.00102616
GO:0071625~vocalization behavior	8	Nlgn3, Cntnap2, Dlg4, Nrxn1, Nrxn3, Nrxn2, Shank3, Shank2	14.9115	0.00134308
GO:0007611~learning or memory	14	Prkcg, App, Prnp, Dnah11, Tmod2, Kcnab1, Slc8a2, Abi2, Ptprz1, Crh, Ncam1, Mapt, Vip, Shank3	5.9736	0.0014127
GO:0016079~synaptic vesicle exocytosis	9	Rph3a, Snap25, Stx1b, Sv2b, Syt1, Cadps, Cplx1, Stx1a, Cplx3	11.3834	0.00188181
GO:0016082~synaptic vesicle priming	8	Rph3a, Snap25, Synj1, Sv2a, Stxbp1, Cadps, Vamp1, Erc2	13.4914	0.00294847
GO:0010976~positive regulation of neuron projection development	20	Camk2b, Ntrk2, Ndrg4, Nlgn1, Negr1, Nrxn1, Magi2, Acsl6, Ptn, Atp1b2, Ppp1r9a, Cx3cl1, Adcyap1, Ptprz1, Fez1, Cntn1, Mapt, Serpini1, Dbn1, Scn1b	3.78769	0.00398856
GO:0007613~memory	16	App, Crtc1, Dtnbp1, Atp1a3, Cck, Ptn, Slc8a2, Bace1, Th, Ppp1r1b, Kcnq2, Map1a, Mapt, Plcb1, Shank3, Shank2	4.68297	0.00423937
GO:0035641~locomotory exploration behavior	8	Dlg4, Gad1, Penk, Crh, Lsamp, Tnr, Atp1a2, Shank3	12.3182	0.00590981
GO:0022010~central nervous system myelination	8	Cntnap2, Mag, Cntnap1, Plp1, Omg, Cntn2, Aspa, Gpm6b	12.3182	0.00590981
GO:0071205~protein localization to juxtaparanode region of axon	5	Cntnap2, Nfasc, Cntnap1, Epb41l3, Cntn2	35.4149	0.00799235
GO:0030534~adult behavior	10	Nlgn3, Sptbn4, Cntnap2, Nrxn1, Septin5, Slc1a2, Nrxn3, Nrxn2, Shank3, Shank2	7.86998	0.00988147
GO:2000649~regulation of sodium ion transmembrane transporter activity	7	Fxyd7, Fxyd6, Scn3b, Fgf12, Scn4b, Scn1b, Scn2b	13.7725	0.017691
GO:0006897~endocytosis	20	App, Sh3gl3, Sgip1, Magi2, Aplp1, Ank2, Csnk1d, Syp, Synj2bp, Dnm1, Ehbp1, Epn2, Epn3, Dnm3, Rabep1, Kcnq2, Aak1, Pip5k1c, Hras, Sh3gl2	3.40528	0.0190888
GO:2000463~positive regulation of excitatory postsynaptic potential	9	Nlgn3, Stx1b, App, Nlgn1, Dlg4, Nrxn1, Shank3, Dbn1, Stx1a	8.38775	0.0228512
GO:0051968~positive regulation of synaptic transmission, glutamatergic	9	Nlgn3, Ntrk2, Adcyap1, Cacng8, Nlgn1, Nrxn1, Tnr, Shank3, Shank2	8.38775	0.0228512
GO:0060074~synapse maturation	7	Bcan, Igsf21, Nlgn1, Nrxn1, Nefl, Sez6l2, Sez6l	13.0476	0.0251457
GO:0043113~receptor clustering	9	Tmeff1, Pak1, Dlg3, Dlg4, Magi2, Pick1, Akap5, Ptn, Synj2bp	8.17268	0.0279708
GO:0008306~associative learning	10	Snap25, Cntnap2, App, Map1a, Crh, Tnr, Nptx2, Shank3, Shank2, Nrgn	6.9441	0.0289062
GO:0072659~protein localization to plasma membrane	18	Dpp10, Rab3b, Sptbn4, Rab3c, Stxbp1, Tpbg, Kcnip4, Lypd1, Zdhhc5, Cask, Myo5a, Ank2, Ift20, Dpp6, Nfasc, Epb41l3, Scn3b, Gpr158	3.56128	0.0341464
GO:0030073~insulin secretion	10	Snap25, Adcyap1, Pclo, Vgf, Ptprn, Fkbp1b, Myo5a, Cplx1, Stx1a, Cplx3	6.68206	0.0398252
GO:0048167~regulation of synaptic plasticity	11	Bace1, Calb1, Vgf, Ctnnd2, Itpka, Kcnq2, Map1a, Atp2b2, Ptn, Erc2, Shank3	5.81439	0.0439823
GO:0097120~receptor localization to synapse	6	Nlgn1, Dlg3, Dlg4, Nrxn1, Synj2bp, Anks1b	16.3454	0.0478285

## Sheet: Heart specific GO in males
Table S6: Biological processes associated with the lists of proteins that are common or specific to the heart of males (GO terms highlighted in yellow are common with females)
Term	Count	Genes	Fold Enrichment	Bonferroni
GO:0045214~sarcomere organization	17	Mybpc3, Bmp10, Actn2, Tpm1, Ldb3, Mypn, Myom2, Lmod2, Synpo2l, Tnnt2, Xirp1, Casq2, Tcap, Flnc, Myoz2, Myh6, Myh7	44.2777	1.60761e-19
GO:0060048~cardiac muscle contraction	12	Myl4, Mybpc3, Sgcd, Myl2, Tnnc1, Tnnt2, Tpm1, Casq2, Tcap, Tnni3, Myh6, Myh7	26.965	5.04764e-10
GO:0055010~ventricular cardiac muscle tissue morphogenesis	9	Mybpc3, Bmp10, Myl2, Tnnc1, Tnnt2, Tpm1, Tnni3, Myh6, Myh7	35.5659	9.39657e-08
GO:0006936~muscle contraction	11	Mybpc3, Myom1, Myh3, Actn2, Tnnt2, Tpm1, Tnni3, Myh6, Myom2, Lmod2, Myh7	20.0097	1.5019e-07
GO:0055013~cardiac muscle cell development	8	Sgcd, Cav3, Actn2, Sgcb, Xirp1, Tcap, Alpk3, Myh6	28.6503	8.59777e-06
GO:0002027~regulation of heart rate	7	Mybpc3, Cav3, Casq2, Hrc, Myh6, Snta1, Myh7	19.1002	0.00147954
GO:0060047~heart contraction	6	Sgcd, Myl7, Myl2, Tnni3, Sgcg, Trdn	28.6503	0.00161115
GO:0008016~regulation of heart contraction	6	Mybpc3, Pln, Cav3, Tnnt2, Hrc, Myh6	22.9202	0.00516954
GO:0006123~mitochondrial electron transport, cytochrome c to oxygen	5	Cox7a2l, Cox8b, Cox7a1, Cox7c, Cox6a2	27.286	0.026893
GO:0030049~muscle filament sliding	4	Tnnt2, Tpm1, Myh6, Myh7	57.3006	0.0319796
GO:0002026~regulation of the force of heart contraction	5	Myl4, Pln, Myl2, Myh6, Myh7	24.9133	0.0390097

## Sheet: Liver specific GO in males
Table S6: Biological processes associated with the lists of proteins that are common or specific to the liver of males (GO terms highlighted in yellow are common with females)
Term	Count	Genes	Fold Enrichment	Bonferroni
GO:0006629~lipid metabolic process	112	Pecr, Lpgat1, Acsm3, Tamm41, Acsm1, Acsm5, Tm7sf2, Fads2, Nsdhl, Sult2a8, Acad11, Fads1, Cpt1a, Sds, Acot12, Acsl5, Cyp27a1, Cyp39a1, Soat2, Acot1, Cyp2e1, Slc27a2, Acot4, Slc27a5, Acot3, Retsat, Mttp, Abhd6, Sdsl, Pla2g6, Acacb, Hacd2, Sult1a1, Adh4, Ebp, Rdh11, Ptpmt1, Agmo, Rdh16, Apof, Pip5k1a, Kdsr, Decr2, Pck1, Apob, Hao2, Gstm4, Dhcr24, Cyp2c29, Acsf3, Pafah2, Cyp1a2, Dhcr7, Cds2, Abcd2, T…	5.63635	1.89e-48
GO:0008202~steroid metabolic process	42	Mvk, Ugt2b1, Rdh9, Rdh7, Akr1d1, Mttp, Cyp3a11, Akr1c19, Lcat, Cyp3a13, Hsd17b6, Cyp7a1, Tm7sf2, Cyp17a1, Sult1a1, Cyp2b9, Nsdhl, Ebp, Akr1c20, Cyp2b10, Hsd17b2, Rdh16, Sult2a8, Apof, Apob, Slc37a4, Ldlr, Rdh19, Hsd3b5, Dhcr24, Cyp3a25, Cyp7b1, Akr1c6, Akr1c12, Cyp27a1, Cyp39a1, Soat2, Akr1c14, Cyp1a2, Ugt2b5, Dhcr7, Cyp2e1	10.9879	1.38e-27
GO:0006805~xenobiotic metabolic process	36	Abcb11, Sult1a1, Cyp2b9, Cyp2c37, Cyp2d9, Cyp2d10, Cyp2a12, Cyp2c54, Hnf4a, Cyp2b10, Aox3, Sult2a8, Cyp2c50, Aox1, Cyp2f2, Cyp2c70, Vkorc1, Cyp2j5, Fmo1, Fmo2, Cyp2c29, Fmo5, Ugt1a6b, Cyp2d26, Akr1c12, Cyp2c69, Sult1b1, Cyp2c68, Cyp2d22, Cyp2c67, Cyp2a5, Gsta2, Gsta1, Cyp1a2, Cyp2c40, Cyp2e1	12.8929	7.5e-26
GO:0006631~fatty acid metabolic process	40	Pecr, Cyp4a12a, Hpgd, Acsm3, Acsm1, Tecr, Acaa1b, Acsm5, Abcb11, Acnat2, Acacb, Hacd2, Aacs, Fads2, Scd1, Decr2, Acad11, Hao2, Fads1, Cpt1a, Elovl2, Cyp4a10, Acot12, Acsl5, Baat, Acsf3, Fabp2, Gpam, Acox2, Acox1, Ehhadh, Cyp1a2, Angptl3, Acot1, Acox3, Cyp2e1, Slc27a2, Acot4, Slc27a5, Acot3	7.23292	8.03e-19
GO:0006082~organic acid metabolic process	22	Cyp2j5, Fmo1, Fmo2, Cyp2c29, Cyp2d26, Cyp2b9, Cyp2c37, Cyp2c69, Cyp2d9, Cyp2c68, Cyp2d22, Cyp2c67, Cyp2a5, Cyp2d10, Cyp2c54, Cyp2a12, Cyp2b10, Cyp2c40, Cyp2c50, Cyp2e1, Cyp2f2, Cyp2c70	15.6064	1.68e-16
GO:0019373~epoxygenase P450 pathway	16	Cyp2j5, Cyp2c29, Cyp2b9, Cyp2c37, Cyp2c69, Cyp2c68, Cyp2c67, Cyp2a5, Cyp2c54, Cyp2a12, Cyp2b10, Cyp2c40, Cyp2c50, Cyp2e1, Cyp2f2, Cyp2c70	15.9515	3.32e-11
GO:0006694~steroid biosynthetic process	20	Sdr42e1, Hsd3b7, Hsd3b5, Mvk, Hsd3b3, Tecr, Dhcr24, Hsd17b7, Cyp7b1, Cyp8b1, Akr1c6, Lss, Tm7sf2, Cyp17a1, Cyp27a1, Nsdhl, Ebp, Akr1c20, Hsd17b2, Dhcr7	10.391	6.83e-11
GO:0000038~very long-chain fatty acid metabolic process	12	Abcd2, Abcd3, Acox2, Acox1, Elovl2, Pex5, Acot1, Acaa1b, Slc27a2, Acot4, Slc27a5, Acot3	20.1207	6.71e-09
GO:0006699~bile acid biosynthetic process	11	Cyp39a1, Cyp27a1, Abcd3, Acox2, Akr1d1, Cyp7b1, Baat, Cyp7a1, Cyp8b1, Slc27a2, Slc27a5	23.8686	7.69e-09
GO:0019369~arachidonic acid metabolic process	15	Cyp4a12a, Cyp4a10, Cyp4a14, Cyp2c29, Cyp4f14, Cyp2d26, Cyp2c37, Cyp4f15, Cyp2d9, Cyp2d22, Cyp2d10, Cyp2c54, Cyp1a2, Cyp2c50, Fads1	11.5275	4.79e-08
GO:0008203~cholesterol metabolic process	21	Mvk, Mttp, Lcat, Dhcr24, Pctp, Cyp7b1, Cyp7a1, Tm7sf2, Cyp27a1, Nsdhl, Ebp, Ces1e, Soat2, Ces1f, Cyp1a2, Sult2a8, Angptl3, Apof, Dhcr7, Apob, Ldlr	6.34955	2.47e-07
GO:0052695~cellular glucuronidation	10	Ugt2b34, Ugt1a1, Ugt2b36, Ugt2b1, Ugt2b35, Ugt1a5, Ugt2b5, Ugt2a3, Ugt1a9, Ugt1a6b	20.4933	6.89e-07
GO:0042632~cholesterol homeostasis	19	Scarb1, Pla2g12b, Sec24a, Mttp, Lcat, Cyp7b1, Abcb11, Cyp7a1, Cyp39a1, Acox1, Ces1e, Soat2, Ces1f, Hnf4a, Angptl3, Scd1, Apob, Slc37a4, Ldlr	6.80456	7.23e-07
GO:0006637~acyl-CoA metabolic process	12	Acsm3, Gpam, Hnf4a, Ehhadh, Acsm1, Acot12, Acot1, Acsm5, Acnat2, Baat, Acot4, Acot3	13.833	9.6e-07
GO:0006869~lipid transport	24	Abcc3, Scarb1, Abcd3, Tmem41b, Slc10a1, Abca6, Abcb4, Vps13c, Mttp, Sigmar1, Apoc4, Atp11c, Pctp, Tex2, Abcb11, Apof, Slc25a10, Relch, Slc25a21, Apob, Ldlr, Slc27a2, Slc27a5, Abcg2	4.91838	1.71e-06
GO:0042572~retinol metabolic process	12	Adh4, Dhrs7, Retsat, Rdh11, Rdh9, Cyp1a2, Rdh7, Rdh16, Hsd17b6, Dhrs7l, Rdh19, Dhrs3	11.6488	7.73e-06
GO:0042178~xenobiotic catabolic process	10	Gstm4, Cyp2b9, Abcc2, Cyp2b10, Gsta2, Cyp1a2, Gsta1, Cyp3a11, Cyp3a13, Fmo4	12.72	0.000109
GO:0006635~fatty acid beta-oxidation	13	Acad8, Abcd2, Cpt1a, Abcd3, Acaa1b, Acox2, Acox1, Ehhadh, Pex5, Echdc1, Acox3, Acad11, Slc27a2	7.99237	0.000142
GO:0008210~estrogen metabolic process	10	Sult1a1, Ugt2b34, Ugt1a1, Ugt2b36, Ugt2b1, Ugt2b35, Cyp1a2, Cyp3a11, Ugt2b5, Cyp3a13	11.8993	0.000209
GO:0008654~phospholipid biosynthetic process	13	Lpgat1, Tamm41, Acsl5, Agpat2, Agpat3, Gpam, Etnk2, Lpcat3, Ptpmt1, Pip5k1a, Cept1, Tmem38b, Cds2	7.61179	0.000251
GO:0015721~bile acid and bile salt transport	10	Abcc3, Abcd3, Abcc2, Slco1a4, Slc10a1, Slco2b1, Slco1a1, Slco1b2, Abcb11, Cyp7a1	11.5275	0.000283
GO:0007031~peroxisome organization	9	Pex16, Tmem135, Abcd2, Abcd3, Pex3, Pex11a, Pex6, Pex5, Pex1	13.833	0.000331
GO:0006633~fatty acid biosynthetic process	13	Pecr, Abcd3, Acsm3, Elovl2, Acsm1, Tecr, Acsm5, Acacb, Acsf3, Hacd2, Fads2, Scd1, Fads1	6.30977	0.00211597
GO:0055085~transmembrane transport	33	Slc25a1, Abcd2, Slc26a1, Abcd3, Abcb6, Abcb7, Abcb4, Slc22a1, Slc2a2, Abcb11, Slco1b2, Slc22a18, Slco2b1, Slc16a7, Slc25a42, Slc25a23, Slc25a45, Slc17a2, Slc25a25, Abcc3, Abcc2, Atp13a1, Abcc6, Slc39a14, Slc2a9, Slc25a16, Abcb10, Slc22a27, Slco1a4, Slco1a1, Slc25a32, Sfxn2, Abcg2	2.66952	0.0023942
GO:0006641~triglyceride metabolic process	10	Cpt1a, Gk, Gpam, Mttp, Apof, Angptl3, Cyp2e1, Scd1, Slc37a4, Lmf1	8.99704	0.00284358
GO:0006695~cholesterol biosynthetic process	10	Nsdhl, Ebp, Mvk, Ces1e, Ces1f, Dhcr24, Dhcr7, Hsd17b7, Lss, Tm7sf2	8.57858	0.00435854
GO:0006707~cholesterol catabolic process	6	Cyp39a1, Cyp27a1, Scarb1, Hsd3b7, Akr1d1, Cyp7a1	22.1327	0.00771627
GO:0001676~long-chain fatty acid metabolic process	8	Cpt1a, Acot1, Acsl5, Cyp2e1, Slc27a2, Acot4, Slc27a5, Acot3	11.3501	0.0103302
GO:0055088~lipid homeostasis	11	Acox2, Acox1, Hnf4a, Abcb4, Angptl3, Tlcd2, Scd1, Acox3, Abcb11, Gck, Asgr2	6.76278	0.0104122
GO:0006693~prostaglandin metabolic process	9	Ces2a, Ces2c, Akr1c20, Ces2e, Hpgd, Acox1, Akr1c14, Gsta1, Akr1c6	8.51259	0.0191828
GO:0052697~xenobiotic glucuronidation	6	Ugt1a1, Ugt2b1, Ugt1a5, Ugt2b5, Ugt1a9, Ugt1a6b	17.0252	0.0363014
GO:0035634~response to stilbenoid	7	Cyp2b9, Hsd3b5, Cyp2a5, Slco1a1, Gsta2, Gsta1, Mup3	11.7371	0.0464477

## Sheet: Spleen specific GO in males
Table S6: Biological processes associated with the lists of proteins that are common or specific to the spleen of males (GO terms highlighted in yellow are common with females)
Term	Count	Genes	Fold Enrichment	Bonferroni
GO:0006397~mRNA processing	68	Isy1, Tcerg1, Rbm28, Rbm26, Ddx46, Ddx47, Ppwd1, Ccar2, Sart1, Lgals3, Alkbh5, Sart3, Papola, Alyref2, Cmtr1, Bcas2, Rbm17, Mbnl1, Ik, Ncbp2, Bud31, Mettl3, Ssu72, Thoc3, Thoc2, Pus7, Thoc7, Thoc6, Prpf4, Prpf18, Syf2, Rpusd2, Frg1, Ppie, Ppih, Ncbp3, Dus3l, Srsf9, Rbm22, Zcchc8, Dhx8, Ythdc1, Wbp4, Iws1, Zmat2, Fip1l1, Ppp1r8, Rbbp6, Rbm38, Cpsf4, Tia1, Ppil2, Prpf38a, Gpkow, Cpsf1, Wtap, Cpsf3,…	3.47708	1.54e-15
GO:0008380~RNA splicing	54	Isy1, Tcerg1, Rbm28, Ddx46, Ddx47, Ppwd1, Ccar2, Sart1, Lgals3, Sart3, Alyref2, Bcas2, Rbm17, Mbnl1, Ik, Prmt1, Ncbp2, Bud31, Thoc3, Thoc2, Pus7, Thoc7, Thoc6, Prpf4, Prpf18, Syf2, Frg1, Ppie, Ppih, Srsf9, Rbm22, Zcchc8, Dhx8, Ythdc1, Wbp4, Iws1, Zmat2, Ppp1r8, Rbm10, Rbm38, Tia1, Ppil2, Prpf38a, Gpkow, Wtap, Cript, Larp7, Smu1, Son, Bud13, Prpf31, Ppil3, Nrde2, Fam50a	3.59244	2.84e-12
GO:0002376~immune system process	79	Cd84, Clec4n, Tnfrsf13c, C8b, Ifi30, Cd3d, Senp7, Lgals3, Pstpip1, Tnfaip8l2, Pglyrp1, Ctnnbl1, Cd177, Ubl7, Zbp1, Gbp5, Cr2, Gbp7, Fcer1g, Parp1, Syk, Cd300a, Sp110, Mettl3, Tfeb, Iglv2, Mpeg1, Fgr, Hck, Igkv12-41, Irf4, Irf2, Card11, Csf1r, H2-Dma, H2-Q7, Akap8, Bcl10, Tapbpl, Cfp, Samhd1, Ly9, Malt1, Bag6, Cd79b, Cd79a, Cd19, Inpp5d, Pcbp2, Tifa, Btla, Ptk2b, Tnfrsf14, Cd14, Lyar, Pag1, Gbp4, …	2.69782	8.53e-12
GO:0006364~rRNA processing	36	Ddx27, Ddx47, Rpp30, Rrp1, Rps27l, Pwp1, Exosc7, Exosc6, Emg1, Exosc5, Exosc4, Exosc9, Pes1, Exosc8, Gar1, Utp20, Exosc3, Exosc2, Lyar, Exosc1, Rrp15, Krr1, Wdr74, Wdr12, Ftsj3, Isg20, Bop1, Ebna1bp2, Las1l, Mrto4, Frg1, Mphosph10, Esf1, Pin4, Naf1, Nop10	4.38065	8.6e-10
GO:0006974~cellular response to DNA damage stimulus	72	Atf2, Fen1, Mcm7, Ash2l, Smc5, Aatf, Smc3, Ccar2, Polb, Babam1, Yy1, Alkbh3, Nipbl, Hpf1, Smchd1, Sfr1, Ikbkg, Parp1, Lig1, Mettl3, Nsmce2, Atrx, Prkcd, Rad23a, Vrk1, Sirt7, Baz1b, Sirt1, Gnl1, Foxp1, Msh6, Morf4l1, Mapkapk2, Cep63, Asf1a, Yap1, Pcna, Uba7, Uhrf1, Pnkp, Samhd1, Cbl, Tank, Cdkn2aip, Rad51ap1, Pold4, Fzr1, Oard1, Rbbp5, Rad21, Rbbp6, Zbtb7a, Brd4, Mcl1, Lyn, Xrcc6, Fancm, Mgmt, Tre…	2.59716	1.14e-09
GO:0006260~DNA replication	31	Fen1, Pcna, Mcm7, Samhd1, Polb, Ing5, Pold4, Chtf8, Sin3a, Rbbp6, Rfc3, Rrm1, Rrm2, Rfc4, Rfc1, Lig1, Rfc2, Trex1, Rpa1, Rpa2, Dnajc2, Nasp, Rpa3, Grwd1, Mcm3, Mcm4, Rbms1, Mcm5, Mcm6, Supt16, Mcm2	4.96677	1.59e-09
GO:0006325~chromatin organization	52	Smarcb1, Kdm1a, Ash2l, Yeats4, Ctcf, Ikzf1, Nr3c1, Babam1, Ing5, Smchd1, Spin1, Dpf2, Hmgn3, Hmgn1, Brd2, Prmt5, Eed, Prmt1, Atrx, Sirt7, Arid1a, Baz1b, Sirt1, Morf4l1, Dnajc2, Aebp2, Tbl1xr1, Asf1a, Asf1b, Smarcd1, Smarcd2, Dnmt1, Meaf6, Uhrf1, Rnf2, Rela, Bag6, Rbbp5, Ep400, Zbtb7a, Atg5, Brd4, Cbx7, 0610010k14rik, Hmga1, Smarca5, Smarca4, Mrgbp, Pkn1, Ogt, Rcor1, Fam50a	2.68033	1.09e-06
GO:0045087~innate immune response	81	Ighv1-5, Ighv1-81, Ighv1-82, Cd84, Ighv3-5, Clec4n, Ighv3-1, Ube2l6, C8b, Senp7, Lgals3, Pstpip1, Trim5, Tnfaip8l2, Iglc2, Pglyrp1, Ighv7-2, Ighv5-4, Trim21, Ighv9-3, Cd177, Ubl7, Zbp1, Gbp5, Cr2, Gbp7, Fcer1g, Parp1, Syk, Sp110, Mettl3, Ighv1-55, Cybb, Mpeg1, Fgr, Hck, Lck, Ighd, Ighv4-1, Csf1r, Uba7, Akap8, Bcl10, Ighv1-69, Cfp, Samhd1, Ighv1-26, Ly9, Malt1, Rela, Clec7a, Pcbp2, Tifa, Ptk2b, Ig…	2.08756	2.37e-06
GO:0045944~positive regulation of transcription from RNA polymerase II promoter	118	Tcerg1, Atf2, Crtc2, Smarcb1, Spi1, Kdm1a, Fhod1, Ubp1, Ikzf1, Rbpj, Nr3c1, Ikzf3, Ikzf4, Yy1, Il4i1, Rps6ka5, Rps6ka1, Nfatc2ip, Dpf2, Hmgn3, Mef2a, Gtf2f2, Foxp1, Tbl1xr1, Fiz1, Pfn1, Cbfb, Maz, Nrf1, Pik3r1, Slc9a1, Plac8, Bloc1s2, Pcbp2, Stat5a, Stat5b, Smad1, Xrcc6, Smad4, Tgfb1, Ss18l2, Hmga1, Smarca5, Nfatc2, Glmp, Cela1, Nfatc1, Pou2f2, Nfkb1, Fli1, Smarca4, Nfkb2, Cnot7, Sp1, Ago1, Rfxap…	1.79627	2.39e-06
GO:0034427~nuclear-transcribed mRNA catabolic process, exonucleolytic, 3'-5'	9	Exosc7, Exosc6, Exosc5, Exosc4, Exosc9, Exosc8, Exosc3, Exosc2, Dis3l2	17.3036	9.07e-06
GO:0045893~positive regulation of transcription, DNA-templated	79	Spi1, Ncf1, Tgfb1i1, Yeats4, Ctcf, Ikzf1, Aatf, Rbpj, Yy1, Ing5, Sfr1, Rps6ka1, Spin1, Btrc, Mef2a, Rfc1, Ncoa3, Tfeb, Pax5, Arap1, Med4, Arid1a, Runx3, Arid1b, Foxp1, Morf4l1, Dnajc2, Ilf3, Creb1, Irf4, Tbl1xr1, Irf2, Yap1, Sp100, Meaf6, Shc1, Maz, Foxk1, Pbxip1, Bcl10, Rela, Rxra, Nup85, Bloc1s2, Zkscan3, Ep400, Inpp5k, Mta2, Brd4, Mbd3, Cd74, Xrcc6, Smad4, Tgfb1, Nfya, Cnbp, Nfyc, Mbd2, Hmga1,…	2.04699	9.66e-06
GO:0006401~RNA catabolic process	13	Rnaseh2c, Rnaseh2b, Rnaseh2a, Isg20, Exosc7, Exosc6, Exosc5, Exosc4, Exosc9, Exosc8, Exosc3, Exosc2, Exosc1	8.92645	2.18e-05
GO:0034475~U4 snRNA 3'-end processing	8	Exosc7, Exosc6, Exosc5, Exosc4, Exosc9, Exosc8, Exosc3, Exosc2	19.2262	3.27e-05
GO:0000398~mRNA splicing, via spliceosome	31	Isy1, Ddx46, Dhx8, Ythdc1, Wbp4, Ddx23, Htatsf1, Sart1, Sart3, Zmat2, Dhx16, Rnf113a2, Gm21992, Ctnnbl1, Bcas2, Rbm10, Rbm6, Rbm17, Ik, Prpf38a, Gpkow, Ncbp2, Bud31, Mettl3, Smu1, Prpf4, Syf2, Ppie, Bud13, Prpf31, Srsf9	3.32968	5.38e-05
GO:0002377~immunoglobulin production	25	Igkv5-43, Igkv4-70, Igkv6-15, Igkv19-93, Igkv9-124, Cd37, Igkv4-68, Igkv14-100, Igkv8-24, Igkv4-61, Igkv8-27, Igkv6-25, Igkv8-28, Igkv6-29, Pou2f2, Iglv1, Igkv12-46, Igkv16-104, Igkv12-89, Igkv12-44, Igkv3-2, Igkv3-1, Igkv14-111, Card11, Igkv6-32	3.64133	0.00031
GO:0006338~chromatin remodeling	32	Smarcd1, Smarcd2, Smarcb1, Yeats4, Nr3c1, Iws1, Rnf2, Yy1, Nipbl, Chrac1, Bcl7b, Dpf2, Mta2, Zbtb7a, Brd4, Mbd3, Ss18, Brd2, Chtop, Mbd2, Atrx, Smarca5, Arid1a, Baz1b, Arid1b, Sirt1, Gatad2b, Smarca4, Gatad2a, Morf4l1, Irf4, Pole3	2.86157	0.00107988
GO:0006281~DNA repair	47	Fen1, Pcna, Uhrf1, Pnkp, Smc5, Smc3, Samhd1, Polb, Babam1, Rad51ap1, Yy1, Alkbh3, Pold4, Hpf1, Smchd1, Fzr1, Sfr1, Rad21, Ep400, Zbtb7a, Rfc3, Rrm1, Xrcc6, Rfc4, Parp1, Fancm, Rfc1, Lig1, Rfc2, Mgmt, Ints3, Nsmce2, Atrx, Smarca5, Rpa1, Rpa2, Mre11a, Rad23a, Sirt7, Msh6, Morf4l1, Ercc4, Ttc5, Rpa3, Mms19, Asf1a, Supt16	2.28767	0.001156
GO:0016064~immunoglobulin mediated immune response	26	Ighv1-5, Ighv4-1, Ighv1-81, Ighv1-82, Ighv3-5, Ighv3-1, H2-Dma, Bcl10, Ighv1-69, Ighv1-26, Inpp5d, Cd19, Ighv8-8, Iglc2, Ighv7-2, Ighv5-4, Ighv6-3, Ighv9-3, Ighv6-6, Cd74, Cr2, Fcer1g, Prkcd, Ighv1-76, Ighv1-55, Ighd	3.20437	0.00208351
GO:0015031~protein transport	65	C2cd5, Pgap1, Nup107, Dennd1a, Cetn3, Arrb1, Phax, Arrb2, Bicd2, Golga2, Xpo5, Tmed3, Kpna4, Ap3s1, Tnpo1, Vps36, Vps18, Exoc8, Exoc7, Rab3il1, Vps37a, Scamp2, Tom1l1, Rufy1, Rcn3, Nup93, Rabep2, Rp2, Exoc4, Atg4b, Nup54, Aagab, Exoc5, Chmp7, Atg4d, Exoc1, Unc119b, Seh1l, Stxbp3, H2-Dma, Vps4a, Akap8, Psen2, Pik3r1, Gga2, Rab11fip1, Rab25, Nup85, Vps52, Rabgap1l, Cav1, Snf8, Hook3, Stxbp5l, Snx18…	1.93452	0.00238697
GO:0030183~B cell differentiation	21	Stat5a, Stat5b, Cr2, Syk, Gimap1, Hmga1, Ptprj, Pik3r1, Ikzf1, Rbpj, Ikzf3, Yy1, Cd79b, Cd79a, Adam17, Ptprc, Sp3, Plcg2, Ms4a1, Zbtb7a, Card11	3.63739	0.00433623
GO:0000122~negative regulation of transcription from RNA polymerase II promoter	91	Atf2, Tcerg1, Spi1, Kdm1a, Ctcf, Ikzf1, Rbpj, Nr3c1, Cdc73, Irf2bpl, Yy1, Nipbl, Sin3a, Sap130, Lrrfip1, Lmcd1, Gabpa, Nelfe, Mef2a, Prmt5, Rbm15, Parp1, Rfc1, Eed, Pawr, Pax5, Sirt7, Arid1a, Sirt1, Runx3, Tle6, Foxp1, Zeb2, Aebp2, Tbl1xr1, Hcls1, Cggbp1, Eng, Psmd10, Kank2, Yap1, Sp100, Dnmt1, Pcna, Cbfb, Uhrf1, Cul3, Maz, Mepce, Psen2, Rtf1, Rnf2, Rela, Mnt, Rxra, Mta2, Lyar, Zbtb7a, Elane, Rbm…	1.67745	0.00570273
GO:0043928~exonucleolytic nuclear-transcribed mRNA catabolic process involved in deadenylation-dependent decay	7	Exosc7, Exosc5, Cnot7, Exosc9, Exosc8, Exosc3, Exosc2	14.9537	0.0060639
GO:0042254~ribosome biogenesis	21	Ddx27, Krr1, Pak1ip1, Nip7, Aatf, Wdr12, Pwp1, Tma16, Ftsj3, Bop1, Emg1, Ebna1bp2, Pes1, Grwd1, Mrto4, Frg1, Gar1, Mphosph10, Tsr1, Naf1, Nop10	3.48061	0.00886968
GO:0006279~premeiotic DNA replication	6	Mcm7, Mcm3, Mcm4, Mcm5, Mcm6, Mcm2	19.2262	0.00916304
GO:0007049~cell cycle	64	Smarcb1, Mcm7, Cetn3, Smc5, Ikzf1, Mki67, Smc3, Ccar2, Cdc73, Babam1, Golga2, Stk10, Nipbl, Rassf2, Spin1, Trim21, Appl1, Dis3l2, Usp8, Lig1, Nsmce2, Prkcd, Vrk1, Kif2a, Zfyve19, Mcm3, Mcm4, Mcm5, Mcm6, Cep63, Mcm2, Seh1l, Ctdp1, Cdca3, Uhrf1, Cul3, Ssna1, Vps4a, Fzr1, Rad21, Katna1, Clasp1, Clasp2, Rbm38, Cdkn2c, Ythdf2, Wtap, Ube2c, Rcc2, Nedd1, Snx18, Stag1, Son, Stag2, Nasp, Cdk3, Crocc, Cdk2…	1.86719	0.00972518
GO:0019827~stem cell population maintenance	17	Mettl3, Smc5, Rtf1, Arid1a, Smc3, Med15, Cdc73, Smarca4, Med28, Gnl3, Nipbl, Stag2, Med21, Med10, Leo1, Paf1, Dis3l2	4.13728	0.0104926
GO:0007229~integrin-mediated signaling pathway	20	Fcer1g, Itgb5, Syk, Itga4, Itga2, Rcc2, Cul3, Itgal, Fyb, Vav1, Fgr, Adam17, Itgad, Itgax, Ptk2b, Itgb6, Lat, Itga9, Fermt3, Lims1	3.56041	0.0116068
GO:0032968~positive regulation of transcription elongation from RNA polymerase II promoter	14	Cbx7, Ncbp2, Ikzf1, Med4, Med15, Cdc73, Med28, Med22, Med21, Med10, Med31, Leo1, Supt16, Brd4	4.89394	0.014982
GO:0051028~mRNA transport	19	Nup107, Seh1l, Poldip3, Ncbp2, Cetn3, Thoc3, Thoc2, Iws1, Thoc7, Bicd2, Thoc6, Nup93, Nup85, Zc3h11a, Nup35, Ncbp3, Nup54, Alyref2, Nup37	3.65298	0.0150307
GO:0006915~apoptotic process	64	Aven, Atf2, Dido1, Ncf1, Arl6ip1, Ddx47, Sh3kbp1, Tradd, Lsp1, Ccar2, Polb, Casp8, Rassf5, Bcl7b, Casp1, Dpf2, Pglyrp1, Ctnnbl1, Srgn, Zbp1, Mef2a, Bnip3l, Dffa, Apaf1, Parp1, Ripk3, Sp110, Prkcd, Pawr, Sirt1, Mmp9, Thoc6, Rraga, Elmo1, Chi3l1, Gas6, Atg4d, Mcm2, Faim, Psmd10, Kank2, Dapl1, Bcl10, Stk4, Malt1, Bag6, Rad21, Inpp5d, Bag1, Hmox1, Bak1, Atg5, Mcl1, Tia1, Gsn, Cadm1, Nfkb1, Pdcl3, Stk…	1.83653	0.0162479
GO:0050853~B cell receptor signaling pathway	30	Ighv1-5, Ighv4-1, Ighv1-81, Ighv1-82, Ighv3-5, Ighv3-1, Ighv1-69, Ighv1-26, Cd79b, Cd79a, Cd19, Plcg2, Ighv8-8, Nckap1l, Iglc2, Ighv7-2, Ighv5-4, Ighv6-3, Ighv9-3, Ighv6-6, Lyn, Syk, Ighv1-76, Ighv1-55, Nfatc2, Nfkb1, Ptprc, Lck, Ighd, Ms4a1	2.54091	0.0304816
