# Supplementary material for: Sex and organ specific proteomic responses to vitamin C deficiency in the brain, heart, liver, and spleen of Gulo-/- mice
Source: PLoS One. 2024 Oct 10;19(10):e0311857. doi: 10.1371/journal.pone.0311857 (PMC11476689; doi:10.1371/journal.pone.0311857)
Supplement: S7 Table — (XLSX) [file pone.0311857.s013.xlsx]

## Sheet: Column header
Table S7: The lists of proteins for which LFQ intensities correlated with serum vitamin C levels in the four different organs for the females
Column header	Description
Accession	UniProt accession number of the leading razor protein
Gene names	Official gene name
Spearman rho	rho value of Spearman correlation analysis
Spearman rho p-value	p-value of the rho from Spearman correlation analysis
Ratio FGL00/FGL40	Ratio of the means of LFQ intensities from FGL00 over FGL40

## Sheet: Female brain
Table S7: The lists of proteins for which LFQ intensities correlated with serum vitamin C levels in the brain of females
Accession	Gene names	Spearman rho	Spearman rho p-value	Ratio FGL00 / FGL40
P51910	Apod	-0.794011	8.3e-05	1.94576
F6TQW2	Ighg2c	-0.792979	8.7e-05	17.5707
P01837	Igkc	-0.791946	9e-05	3.07026
P60824	Cirbp	-0.758906	0.000261	2.11682
Q9QXC1	Fetub	-0.753099	0.000309	1.86142
P27005	S100a8	-0.746515	0.000373	6.76932
Q91X72	Hpx	-0.744835	0.000391	1.68918
Q91XL1	Lrg1	-0.720702	0.00074	9.74417
Q3THW5	H2afv	-0.696954	0.001308	1.63285
P11087	Col1a1	-0.649432	0.003537	1.90776
Q9QUH0	Glrx	-0.641198	0.004134	1.80332
Q8VHC3	Selm	-0.640165	0.004214	1.62324
Q8R0J7	Vps37b	-0.636035	0.004548	1.71802
P31725	S100a9	-0.634298	0.004695	4.79347
P46656	Fdx1	-0.631715	0.00492	1.68542
Q9JK81	Myg1	-0.626033	0.005447	1.75048
Q9JI91	Actn2	-0.621901	0.005858	2.44063
Q9D0Y8	Mrpl52	-0.61332	0.006793	2.0577
Q9CQA3	Sdhb	-0.61157	0.006998	1.50368
O89086	Rbm3	-0.609504	0.007246	2.19413
Q3TXU5	Dhps	-0.608786	0.007333	1.55339
E9Q0W6	Ablim2	-0.566632	0.014212	2.25649
Q9CR24	Nudt8	-0.559628	0.015737	2.65473
A2AG50	Map7d2	-0.546206	0.019018	1.56303
Q0VE82	Cpne7	-0.545173	0.019292	2.81459
D3YZU5	Shank1	-0.541043	0.020415	2.81917
A0A075B5V0	Ighv1-26	-0.510847	0.030276	3.1942
Q9D2P4	Urm1	-0.510067	0.030572	1.82161
B0V2P5	Dmxl2	-0.501807	0.033848	2.57304
B7ZNP3	Commd6	-0.499742	0.034708	1.75545
A2AIV3	Gpsm1	-0.485537	0.041087	2.95059
P19246	Nefh	-0.477026	0.045316	1.67419
A0A075B5P3	Ighg2b	-0.477026	0.045316	2.61889
A2ATS6	Rtn4rl2	0.475994	0.045851	0.588974
Q9ESM3	Hapln2	0.491736	0.038202	0.471475
P56873	Sssca1	0.494579	0.036931	0.192475
A8DUK4	Hbbt1	0.494835	0.036819	0.619017
E9PYI8	Usp14	0.497677	0.035585	0.278465
Q9Z1R9	Prss1	0.510331	0.030471	0.000694
Q91VB8	Hba-a1	0.518327	0.027546	0.571153
P52480	Pkm	0.522997	0.025942	0.469671
Q8BGB7	Enoph1	0.52376	0.025687	0.65679
Q99KW9	Itfg1	0.527893	0.024339	0.617375
F6SLP4	Ergic1	0.528653	0.024098	0.585807
E9Q2V1	Car10	0.532783	0.022817	0.637411
E9QP56	Apoc3	0.53588	0.021892	0.143946
Q8BHZ0	Fam49a	0.565823	0.014382	0.594682
P30416	Fkbp4	0.565823	0.014382	0.606942
Q8BTI8	Srrm2	0.566856	0.014166	0.620821
Q8CIN4	Pak2	0.569954	0.013532	0.520879
O09164	Sod3	0.576149	0.012332	0.561776
Q8CAD1	Araf	0.586474	0.010522	0.175962
Q9EPL2	Clstn1	0.589572	0.010023	0.663451
Q8BK64	Ahsa1	0.594734	0.009233	0.572654
Q9D4C9	Clvs1	0.605372	0.007763	0.241466
Q9D7J4	Cox20	0.606092	0.007671	0.645618
O35465	Fkbp8	0.616417	0.006443	0.5523

## Sheet: Female heart
Table S7: The lists of proteins for which LFQ intensities correlated with serum vitamin C levels in heart of females
Accession	Gene names	Spearman rho	Spearman rho p-value	Ratio FGL00 / FGL40
Q9WVJ3	Cpq	-0.85493	6.1928e-06	2.26583
Q9JK81	Myg1	-0.76343	0.000227468	2.30924
A0A0B4J1I9	Igkv4-55	-0.756841	0.000277017	15.2735
P30115	Gsta3	-0.743418	0.000406457	5.55656
F6TQW2	Ighg2c	-0.73619	0.000495013	6.04246
P05125	Nppa	-0.73619	0.000495013	2.80168
P62737	Acta2	-0.72793	0.000615486	3.28359
P08071	Ltf	-0.72314	0.000695936	4.92594
Q9WVK4	Ehd1	-0.722767	0.000702558	1.72688
F8VQA4	Pam	-0.705579	0.00107011	6.88843
A3KGU5	Sptan1	-0.703935	0.00111236	1.6047
P24472	Gsta4	-0.702117	0.00116073	1.79614
A0A075B5P3	Ighg2b	-0.696281	0.0013279	2.92291
Q8BH64	Ehd2	-0.688017	0.00159843	1.66929
P40142	Tkt	-0.686467	0.00165391	1.66284
P11087	Col1a1	-0.672521	0.00222886	13.5454
A0A087WRE7	Adhfe1	-0.671488	0.00227729	1.51457
B7FAU9	Flna	-0.663913	0.00265952	5.05704
Q61792	Lasp1	-0.66219	0.00275346	1.75528
P01837	Igkc	-0.661674	0.00278214	1.82566
D3YTY9	Kng1	-0.648733	0.00358504	1.519
E9Q8I0	Cfh	-0.64636	0.00375103	2.6889
Q8BND5	Qsox1	-0.643595	0.00395236	3.91577
P31725	S100a9	-0.64223	0.00405492	2.22185
Q00915	Rbp1	-0.64223	0.00405492	1.74215
Q9QXV0	Pcsk1n	-0.64223	0.00405492	1.59786
O70209	Pdlim3	-0.637397	0.00443583	1.63671
Q5F285	Tmem256	-0.632938	0.00481263	8.74879
D3YU80	Cirbp	-0.631008	0.00498359	1.68722
P01645	Igkv10-95	-0.619515	0.00610712	2.20225
O89086	Rbm3	-0.618482	0.00621736	1.72228
E9Q5L2	Itih4	-0.605059	0.00780317	3.63291
Q7TQ48	Srl	-0.605059	0.00780317	1.57078
Q61166	Mapre1	-0.59814	0.00873962	4.49672
Q08091	Cnn1	-0.597107	0.00888688	4.05533
A0A075B5M7	Igkv5-39	-0.594734	0.00923276	7.94207
Q9JI91	Actn2	-0.592975	0.00949603	2.69881
O08692	Ngp	-0.592669	0.00954244	2.32227
Q9CRD2	Emc2	-0.589572	0.0100226	3.10011
A2A6Q8	Myl4	-0.587507	0.0103533	1.76895
A0A140T8P9	Igkv14-111	-0.586777	0.0104722	8.82393
Q91XL1	Lrg1	-0.585441	0.0106927	4.44061
P20060	Hexb	-0.582645	0.0111665	3.43767
D3YU08	Synpo2l	-0.575116	0.0125258	1.73031
A0A075B5P5	Ighg3	-0.573644	0.0128065	2.49116
Q3TG45	Psmd8	-0.572019	0.013122	1.67478
Q71RI9	Ccbl2	-0.565823	0.0143822	3.33061
Q9DCL9	Paics	-0.546488	0.0189444	2.11534
P29268	Ctgf	-0.545173	0.0192916	1.86955
P27005	S100a8	-0.543108	0.0198472	2.11196
Q9JII6	Akr1a1	-0.542636	0.0199761	1.78321
O89017	Lgmn	-0.542075	0.0201297	2.66549
P10833	Rras	-0.541602	0.0202603	1.52244
Q8BZF8	Pgm5	-0.534848	0.0221968	2.06576
E9Q9C1	Ablim1	-0.533058	0.0227335	2.16707
Q61129	Cfi	-0.530507	0.0235159	1.76227
Q8CC47	Galns	-0.528653	0.0240978	1.61949
Q8BMF3	Me3	-0.527405	0.0244957	2.54485
Q8BU31	Rap2c	-0.526588	0.0247589	1.91942
E9QQ93	Xirp1	-0.524523	0.0254342	2.27752
P15105	Glul	-0.52349	0.0257771	1.86883
A0A140T8P6	Igkv12-46	-0.521694	0.0263822	3.71466
P62874	Gnb1	-0.518327	0.0275463	2.02406
G3UVV4	Hk1	-0.516529	0.0281843	6.27402
A2AKV6	Alkbh3	-0.514463	0.0289313	3.39127
P24549	Aldh1a1	-0.5111	0.0301801	3.3858
Q9CPW9	Metap1d	-0.510331	0.0304714	2.17479
Q9QVP4	Myl7	-0.510331	0.0304714	1.80807
A0A1B0GSG5	Rnh1	-0.510067	0.0305717	4.24992
P47738	Aldh2	-0.507494	0.031565	1.59939
Q02257	Jup	-0.501033	0.0341685	2.04338
P13707	Gpd1	-0.497677	0.0355846	5.3165
Q76MZ3	Ppp2r1a	-0.495612	0.0364782	2.01304
Q62261	Sptbn1	-0.494835	0.0368189	1.63584
Q08481	Pecam1	-0.49121	0.0384402	1.65802
Q62000	Ogn	-0.490702	0.0386716	1.84498
E9Q715	Luc7l2	-0.489417	0.0392624	1.69554
P10493	Nid1	-0.487352	0.0402257	1.61428
B1AU25	Aifm1	-0.482438	0.0425904	1.66652
P06745	Gpi	-0.479091	0.0442607	2.25245
Q80XN0	Bdh1	-0.479091	0.0442607	1.59
Q9R229	Bmp10	-0.47624	0.0457229	4.80057
P97364	Sephs2	-0.472107	0.0479064	1.74503
E9Q4M4	Chchd6	0.474961	0.0463901	0.563069
Q9CRC3	UPF0235 protein C15orf40 homolog	0.477273	0.045189	0.0475936
Q9WUM5	Suclg1	0.483222	0.0422064	0.634159
O09114	Ptgds	0.489417	0.0392624	0.642706
P63017	Hspa8	0.497931	0.035476	0.457494
A0A338P6I9	Gm56451	0.50284	0.0334244	0.664137
Q9D8E6	Rpl4	0.508264	0.0312649	0.48449
O35459	Ech1	0.510067	0.0305717	0.630739
Q9JMG1	Edf1	0.510067	0.0305717	0.618689
G5E8J6	Hrc	0.51188	0.0298866	0.607342
P21550	Eno3	0.514197	0.0290284	0.648416
P58044	Idi1	0.518595	0.0274523	0.379322
Q3UGR5	Hdhd2	0.520661	0.0267352	0.642433
V9GXR9	Smim5	0.522997	0.025942	0.578669
Q8C165	Pm20d1	0.525555	0.0250948	0.637869
P30412	Ppic	0.529959	0.0236868	0.590257
P09528	Fth1	0.530749	0.0234407	0.662877
Q6P8I4	Pcnp	0.53588	0.0218917	0.633563
P70695	Fbp2	0.543108	0.0198472	0.589887
P62908	Rps3	0.559628	0.0157367	0.556918
B0R0Y8	Sh3kbp1	0.560661	0.0155042	0.613836
A0A3B2WBC6	Polr2m	0.561693	0.0152745	0.222139
P68040	Gnb2l1	0.565083	0.0145391	0.568116
Q5ND29	Rilp	0.568921	0.0137406	0.638117
Q05020	Apoc2	0.569954	0.0135319	0.454647
B1AT82	Prpsap1	0.572019	0.013122	0.485758
P62311	Lsm3	0.579545	0.011711	0.570612
Q9D6S7	Mrrf	0.579845	0.0116574	0.641914
E9QP56	Apoc3	0.580579	0.0115272	0.527246
Q3U9H3	Bad	0.593282	0.00944972	0.410838
Q9D8B3	Chmp4b	0.596799	0.0089312	0.666618
P06728	Apoa4	0.600929	0.00835185	0.595156
Q91WU5	As3mt	0.605059	0.00780317	0.621851
Q6W8Q3	Pcp4l1	0.607438	0.00750063	0.532753
Q8BUR4	Dock1	0.61157	0.00699758	0.0909411
Q4FZE8	Mup1	0.613636	0.0067565	0.145367
Q6NSR8	Npepl1	0.619835	0.00607329	0.505674
Q8CFZ6	Clec3b	0.62429	0.00561776	0.111398
Q64726	Azgp1	0.624677	0.00557944	0.517365
Q9QZD9	Eif3i	0.630817	0.00500073	0.662263
Q19LI2	A1bg	0.659432	0.00290951	0.0316315
P14602	Hspb1	0.669421	0.00237675	0.663017
Q99M71	Epdr1	0.711777	0.000922559	0.606247
P07310	Ckm	0.718637	0.000779417	0.654142
Q9CPX4	Ftl1	0.730372	0.000577561	0.423906
O35685	Nudc	0.754912	0.000293127	0.617918

## Sheet: Female liver
Table S7: The lists of proteins for which LFQ intensities correlated with serum vitamin C levels in the fliver of females
Accession	Gene names	Spearman rho	Spearman rho p-value	Ratio FGL00 / FGL40
Q61112	Sdf4	-0.959711	3.07582e-10	5.79195
P41317	Mbl2	-0.865256	3.54941e-06	4.63231
A0A3Q4L347	Cdo1	-0.845041	1.01572e-05	3.53426
A0A0A6YY53	Ighg2c	-0.83015	2.01385e-05	8.64814
A2A6J4	Lsp1	-0.819825	3.1192e-05	3.05443
Q9D7V9	Naaa	-0.812597	4.17003e-05	3.26522
P14901	Hmox1	-0.803304	5.95206e-05	2.29889
Q9CPW9	Metap1d	-0.796488	7.63851e-05	7.75289
Q8QZT1	Acat1	-0.795455	7.92644e-05	1.5761
Q8VDM6	Hnrnpul1	-0.780589	0.000132086	1.56073
A0A140T8P9	Igkv14-126	-0.777491	0.000146206	3.86382
Q9JMD0-4	Znf207	-0.77686	0.000149237	2.4237
P28033	Cebpb	-0.77376	0.000164889	2.02267
Q07456	Ambp	-0.772727	0.000170405	1.84522
M0QWA7	Itgb2	-0.756841	0.000277017	1.63391
Q8VC97	Upb1	-0.756841	0.000277017	2.11703
E9Q5L2	Itih4	-0.750645	0.000331604	1.94008
P12246	Apcs	-0.750645	0.000331604	44.9471
P01837	Igkc	-0.747548	0.000362122	2.3274
D3YWJ5	Tnfaip8	-0.747548	0.000362122	3.02323
O35744	Chil3	-0.746901	0.000368786	13.9024
P08905	Lyz2	-0.73206	0.000552505	9.30881
D3YTY9	Kng1	-0.720702	0.000740155	1.91034
A0A0J9YTY0	Septin11	-0.717975	0.000792365	1.61039
Q8BTI8	Srrm2	-0.708678	0.000994058	3.54074
P20060	Hexb	-0.694889	0.00137059	2.1469
G3X8T9	Serpina3n	-0.693857	0.00140299	5.91009
P05366	Saa1	-0.686983	0.00163525	50.7472
Q91XL1	Lrg1	-0.686629	0.00164804	25.3184
P29788	Vtn	-0.683531	0.00176339	1.64498
Q3U3V1	F10	-0.682499	0.0018033	2.324
P63028	Tpt1	-0.681302	0.0018505	1.51836
Q61646	Hp	-0.678719	0.0019558	3.87072
A0A075B5P3	Ighg2b	-0.676304	0.00205872	2.07175
Q00915	Rbp1	-0.675271	0.00210405	2.4974
Q9CR70	Lage3	-0.669076	0.00239373	1.55652
Q8BH43	Wasf2	-0.669076	0.00239373	5.86558
A0A0G2JG95	Pgam5	-0.667011	0.00249728	6.85538
Q91XV3	Basp1	-0.664256	0.00264115	1.7537
O08583	Alyref	-0.654959	0.00317793	1.6202
Q9DD18	Dtd1	-0.654621	0.00319902	1.7839
O35326	Srsf5	-0.643263	0.00397713	1.70783
D3YY50	Cutc	-0.640456	0.00419151	2.20264
P00688	Amy2	-0.640165	0.00421424	3.10801
P06797	Ctsl	-0.636364	0.00452091	2.85064
Q9CPT5	Nop16	-0.628808	0.00518451	1.6239
Q62192	Cd180	-0.626742	0.00537903	1.9052
Q9ET26	Rnf114	-0.62571	0.00547849	2.95007
P28650	Adssl1	-0.623645	0.0056819	1.73478
A0A1W2P758	Csrp2	-0.622612	0.00578588	1.88523
O08692	Ngp	-0.620547	0.00599847	5.89441
Q99JT9	Adi1	-0.615385	0.00655779	1.6699
P31725	S100a9	-0.613636	0.0067565	5.17105
Q9QXC1	Fetub	-0.60919	0.00728395	2.06244
Q61599	Arhgdib	-0.606405	0.00763084	1.5714
P43276	Hist1h1b	-0.606092	0.00767065	2.38843
P56212	Arpp19	-0.602994	0.00807376	1.84765
P26645	Marcks	-0.598864	0.00863762	1.50999
H7BX95	Srsf1	-0.598864	0.00863762	1.6011
A0A0B4J1E2	Snw1	-0.59814	0.00873962	2.14285
A0A0G2JGD2	S100a4	-0.597832	0.00878342	2.59964
O08915	Aip	-0.595041	0.0091874	1.8429
Q8C7E4	Rnase4	-0.589876	0.00997453	1.62811
A0A0A6YW77	Lcn2	-0.586777	0.0104722	43.1771
Q9QZM0	Ubqln2	-0.585441	0.0106927	1.51215
Q8BG07-2	Pld4	-0.581311	0.0113982	2.86778
Q9ESP1	Sdf2l1	-0.578214	0.0119514	1.99839
E9Q2M5	Gigyf2	-0.57438	0.0126655	2.58474
P07309	Ttr	-0.573347	0.0128636	1.5106
Q61129	Cfi	-0.573347	0.0128636	1.67409
Q9JLQ0	Cd2ap	-0.567665	0.0139979	1.90038
Q8K0E8	Fgb	-0.563758	0.014823	1.55574
Q91X72	Hpx	-0.562726	0.0150474	2.33057
Q9WU84	Ccs	-0.558596	0.015972	2.37907
Q9WVJ3	Cpq	-0.557851	0.0161434	1.71244
E9QPX1	Col18a1	-0.557563	0.0162101	2.41775
A0A338P6G6	Hmga1	-0.553433	0.0171905	1.89654
P13597-2	Icam1	-0.549303	0.0182172	1.92067
Q8CF02	Fam25c	-0.548271	0.0184812	7.95943
Q9JJU8	Sh3bgrl	-0.547238	0.0187483	1.65994
Q9D1M7	Fkbp11	-0.543108	0.0198472	1.6435
P27005	S100a8	-0.537945	0.0212915	3.58728
A0A087WQA0	Bclaf1	-0.533815	0.0225052	1.71492
Q3UJQ9	Oxct1	-0.532783	0.0228169	2.02024
Q5SQB0	Npm1	-0.53175	0.023132	1.61722
Q9D8P4	Mrpl17	-0.53175	0.023132	1.8431
P42227-2	Stat3	-0.528926	0.0240114	2.39322
A0A494BBK3	Pfdn1	-0.526098	0.0249176	2.95323
P14434	H2-Aa	-0.52349	0.0257771	2.27859
Q99JI1	Mustn1	-0.522727	0.0260328	7.70238
A0A1D5RLG3	Rab3gap1	-0.518327	0.0275463	2.13118
P35441	Thbs1	-0.517562	0.0278164	4.11976
Q9CYA0	Creld2	-0.516262	0.0282798	1.83831
P30681	Hmgb2	-0.516262	0.0282798	2.11791
Q9ESB3	Hrg	-0.51523	0.0286522	1.61714
Q9JKB3-2	Ybx3	-0.514197	0.0290284	1.87699
Q60590	Orm1	-0.5111	0.0301801	2.16137
P01029	C4b	-0.510331	0.0304714	2.08185
P50427	Sts	-0.503876	0.0330032	1.70289
Q91Z53	Grhpr	-0.501807	0.0338482	1.58889
F6WR04	Ctss	-0.500774	0.034276	2.47149
Q9CQK7	Rwdd1	-0.494574	0.0369338	1.7529
O89053	Coro1a	-0.494057	0.0371623	1.50621
Q8BGS2	Bola2	-0.491482	0.0383168	1.95786
E9Q616	Ahnak	-0.490449	0.0387874	1.84376
Q3U9N4	Grn	-0.490449	0.0387874	2.32013
E9Q0H6	Fabp7	-0.487352	0.0402257	1.97741
O89086	Rbm3	-0.482189	0.042713	3.82899
O35114	Scarb2	-0.472896	0.0474836	1.6393
Q8BFY6	Pef1	-0.471864	0.0480376	7.98629
P16045	Lgals1	-0.470831	0.0485965	1.52921
P55096	Abcd3	0.470831	0.0485965	0.516542
P99028	Uqcrh	0.472896	0.0474836	0.355046
Q8BY87	Usp47	0.472896	0.0474836	0.477203
Q99LC9	Pex6	0.479339	0.0441355	0.5676
D3YZN4	Spg7	0.481156	0.0432243	0.448058
P52843	Sult2a1	0.484254	0.0417044	0.122029
Q14DH7	Acss3	0.484254	0.0417044	0.416375
Q8BK03	Fam73b	0.485287	0.041207	0.419006
Q8R519	Acmsd	0.485287	0.041207	0.451902
Q3UIU2	Ndufb6	0.485287	0.041207	0.495932
Q9R0H0-2	Acox1	0.485287	0.041207	0.57957
A0A0R4J1N7	Ank1	0.487603	0.0401073	0.357197
Q8BRQ9	Sfxn5	0.492514	0.0378507	0.530085
P34914	Ephx2	0.493547	0.0373888	0.627304
A2AIL4	Ndufaf6	0.493547	0.0373888	0.631277
Q8VCW8	Acsf2	0.495868	0.0363665	0.606471
Q8VCC1	Hpgd	0.496644	0.0360293	0.580198
Q8K154	Ugt2b34	0.497677	0.0355846	0.62068
Q9D964	Gatm	0.502066	0.0337414	0.410562
G5E8H9	Rdh19	0.504905	0.0325892	0.65792
Q9CR67	Tmem33	0.508264	0.0312649	0.586615
Q9CYV5	Tmem135	0.510067	0.0305717	0.660411
P14246	Slc2a2	0.5111	0.0301801	0.65598
E9Q4M8	Tm7sf2	0.511364	0.0300806	0.550092
Q61696	Hspa1a	0.512397	0.0296936	0.649621
Q3UEP4	Ugt2b36	0.51343	0.0293106	0.605455
P48758	Cbr1	0.514197	0.0290284	0.657937
Q80W54	Zmpste24	0.516262	0.0282798	0.476333
O88533	Ddc	0.517295	0.0279112	0.490259
Q8VI94	Oasl1	0.520392	0.0268276	0.498704
Q9JKL4	Ndufaf3	0.521425	0.0264738	0.542017
A0A140T8S3	Dolpp1	0.521425	0.0264738	0.624315
Q8BGS1-2	Epb41l5	0.522457	0.0261237	0.61962
P52196	Tst	0.522457	0.0261237	0.648983
Q9CQB4	Uqcrb	0.525555	0.0250948	0.35956
P00397	Mtco1	0.526588	0.0247589	0.649534
Q9JI75	Nqo2	0.526588	0.0247589	0.652412
Q9D1P4	Chordc1	0.528926	0.0240114	0.540998
Q8CFV9	Rfk	0.534848	0.0221968	0.57592
Q5D073	Pxmp2	0.535124	0.0221149	0.64739
Q8R2Y0-2	Abhd6	0.536913	0.02159	0.100997
Q9D8V0	Hm13	0.537945	0.0212915	0.415329
Q9DCN2	Cyb5r3	0.538978	0.0209962	0.560607
P03921	Mtnd5	0.54001	0.0207042	0.655937
Q9EQ06	Hsd17b11	0.540289	0.0206259	0.490312
E9PZL5	Oxnad1	0.541043	0.0204154	0.274106
H3BJ97	Tinagl1	0.541322	0.0203378	0.457657
Z4YKV1	Gnas	0.543108	0.0198472	0.66376
A2BFB2	Mlx	0.544141	0.0195679	0.504625
Q9EQW4	Cyp3a44	0.545173	0.0192916	0.0611598
Q8CAS9-2	Parp9	0.545455	0.0192168	0.654384
Q91WL5	Cyp4a12a	0.550336	0.0179561	0.384992
Q61586	Gpam	0.550336	0.0179561	0.60225
Q9QXF8	Gnmt	0.55062	0.0178847	0.647712
Q91X75	Cyp2a5	0.552686	0.0173728	0.4355
A2AQN4	Acss2	0.552686	0.0173728	0.520893
O08705	Slc10a1	0.553433	0.0171905	0.567549
A0A494BAE3	Napg	0.553719	0.0171211	0.616964
Q8R1G2	Cmbl	0.554005	0.017052	0.653041
Q9CXR1	Dhrs7	0.554466	0.0169411	0.605638
D3Z3E8	Mov10	0.554466	0.0169411	0.648713
G3X922	Dnajc13	0.556531	0.0164509	0.593151
Q8C1Y8	Ccz1	0.557335	0.0162631	0.59741
P11499	Hsp90ab1	0.557851	0.0161434	0.57954
Q3UGX2	Sptb	0.560661	0.0155042	0.610795
Z4YKM2	Cisd3	0.561693	0.0152745	0.462159
Q91WG0	Ces2c	0.563017	0.014984	0.422627
Q8BFP9	Pdk1	0.563308	0.0149207	0.518533
Q9DCW5	Cox6a1	0.563758	0.014823	0.553217
P14094	Atp1b1	0.563758	0.014823	0.650294
Q8R0Y6	Aldh1l1	0.56405	0.0147602	0.58939
Q3TL44	Nlrx1	0.565083	0.0145391	0.544908
Q8VI75	Ipo4	0.565823	0.0143822	0.644564
P22366	Myd88	0.566116	0.0143207	0.623313
Q9R1R8	Rdh11	0.568921	0.0137406	0.497006
Q64462	Cyp4b1	0.569954	0.0135319	0.355013
Q03160	Grb7	0.569954	0.0135319	0.593973
Q62452	Ugt1a9	0.570986	0.0133257	0.204005
Q8K169	Ugt2b5	0.572019	0.013122	0.516432
P56593	Cyp2a12	0.572168	0.0130927	0.495702
F8WIE5	Hectd1	0.573051	0.0129208	0.541514
P07901	Hsp90aa1	0.573051	0.0129208	0.570983
E9PUL7	Cml1	0.573051	0.0129208	0.633596
A0A0A6YVS2	Tmco1	0.574084	0.0127221	0.551148
Q3UUI3	Them4	0.575116	0.0125258	0.620402
E9Q7C8	Cyp2c40	0.576149	0.0123319	0.595115
Q91XE0	Glyat	0.576446	0.0122765	0.640015
P19783	Cox4i1	0.577181	0.0121404	0.582217
Q9DBK7	Uba7	0.578214	0.0119514	0.317534
Q8JZZ0	Ugt3a2	0.578214	0.0119514	0.497484
Q9QZ85	Iigp1	0.578214	0.0119514	0.500582
E9Q7A5	Trabd	0.579246	0.0117646	0.552767
Q8BWP5	Ttpa	0.579246	0.0117646	0.614273
Q9D6Y9	Gbe1	0.579545	0.011711	0.512573
P56528	Cd38	0.580279	0.0115803	0.492635
Q8BWQ1	Ugt2a3	0.580279	0.0115803	0.593026
Q9JIM1-2	Slc29a1	0.580279	0.0115803	0.608001
Q9DBG1	Cyp27a1	0.582645	0.0111665	0.634119
Q9Z0R9	Fads2	0.583376	0.0110409	0.432486
Q91ZJ5	Ugp2	0.583376	0.0110409	0.465969
Q9QY30	Abcb11	0.583376	0.0110409	0.609893
Q3TLS3	Gdpgp1	0.584409	0.0108657	0.12493
Q9DCE9	Igtp	0.584409	0.0108657	0.430794
P24549	Aldh1a1	0.584711	0.0108149	0.417777
Q810J8	Zfyve1	0.586474	0.0105219	0.444053
E9PXC3	Cyp2c69	0.586474	0.0105219	0.517172
Q64471	Gstt1	0.586474	0.0105219	0.559175
Q8K3K7	Agpat2	0.587507	0.0103533	0.454682
Q8R0X7	Sgpl1	0.58781	0.0103041	0.580106
Q8BK64	Ahsa1	0.588539	0.0101868	0.614775
Q8R084	Ugt2b1	0.589572	0.0100226	0.445605
O88986	Gcat	0.590604	0.00986042	0.639489
Q76M72-2	Slc22a27	0.591637	0.00970039	0.435751
Q8VC26	Tlcd2	0.591637	0.00970039	0.45549
A2AKN8	Mup8	0.593702	0.00938657	0.008981
Q9DB16	Cab39l	0.594734	0.00923276	0.53833
O08582	Gtpbp1	0.594734	0.00923276	0.664926
B2RT14	Ugt1a5	0.597107	0.00888688	0.419183
Q8VC30	Dak	0.598864	0.00863762	0.426773
P51175	Ppox	0.598864	0.00863762	0.56527
Q5U458	Dnajc11	0.599174	0.00859433	0.536515
O35660	Gstm6	0.599897	0.00849377	0.47294
Q8C7H1	Mmaa	0.600929	0.00835185	0.488929
B2RXS4	Plxnb2	0.602273	0.00817008	0.593612
P60670	Nploc4	0.602273	0.00817008	0.653012
E9QNL5	Sult1a1	0.602994	0.00807376	0.566232
A2AJL3	Fggy	0.602994	0.00807376	0.583252
Q3KQQ2	Mup3	0.605059	0.00780317	0.00607186
Q3TMH2	Scrn3	0.605059	0.00780317	0.64533
Q8K157	Galm	0.605372	0.00776288	0.63295
E9Q5K4	Cyp2c44	0.606092	0.00767065	0.635307
Q8R1I1	Uqcr10	0.607125	0.00753995	0.264529
Q7TT50	Cdc42bpb	0.607438	0.00750063	0.432333
Q920L1	Fads1	0.607438	0.00750063	0.586735
Q80W22	Thnsl2	0.60919	0.00728395	0.451579
Q9D710	Tmx2	0.60919	0.00728395	0.531684
P21278	Gna11	0.60919	0.00728395	0.551731
A0A0A0MQN4	Atg7	0.609819	0.00720731	0.608785
Q8BSE0	Rmdn2	0.610222	0.00715861	0.384778
A0A0R4J0P7	Slc22a18	0.610222	0.00715861	0.552623
Q05915	Gch1	0.610222	0.00715861	0.587386
A0A1B0GRU8	Prpf40a	0.611255	0.00703502	0.535307
O35403	Sult3a1	0.611255	0.00703502	0.572797
Q9CZS1	Aldh1b1	0.611255	0.00703502	0.618969
Q9CR16	Ppid	0.61137	0.00702136	0.630522
Q9CXW3	Cacybp	0.612603	0.00687619	0.542681
Q62264	Thrsp	0.613636	0.0067565	0.350708
Q9CW42	Marc1	0.614153	0.00669729	0.635346
F6SLP4	Ergic1	0.614352	0.00667456	0.436977
Q64458	Cyp2c29	0.617769	0.00629449	0.512289
Q922Q1	Marc2	0.619835	0.00607329	0.611931
A0A0A6YXR0	Cept1	0.62158	0.00589139	0.352809
A0A1Y7VJD4	Gm4756	0.622612	0.00578588	0.537057
P50285	Fmo1	0.626742	0.00537903	0.480821
Q91WT7	Akr1c14	0.628616	0.00520234	0.44313
Q99P30-3	Nudt7	0.628808	0.00518451	0.336035
Q8CFJ7	Slc25a45	0.628808	0.00518451	0.368638
Q91X34	Baat	0.62984	0.00508942	0.528807
P24456	Cyp2d10	0.629974	0.00507717	0.415521
Q8R0F9	Sec14l4	0.630165	0.00505977	0.618434
Q8C5W3	Tbcel	0.631198	0.0049665	0.268795
Q3V117	Acly	0.631198	0.0049665	0.280712
A0A0G2JGC8	Rap1gds1	0.631198	0.0049665	0.513883
Q99L20	Gstt3	0.631905	0.0049035	0.350932
G3UYJ7	Gm20441	0.632231	0.00487463	0.355777
E9Q1K3	Add1	0.63397	0.00472315	0.309919
Q9Z0K8	Vnn1	0.63397	0.00472315	0.344353
P06801	Me1	0.635003	0.00463502	0.254946
Q64481	Cyp3a16	0.636035	0.00454823	0.0090525
Q99N19	Cyp4f13	0.6381	0.00437864	0.538839
Q9D0M3	Cyc1	0.63843	0.00435206	0.276691
Q8R574	Prpsap2	0.639463	0.00426959	0.458881
P97872	Fmo5	0.641198	0.00413395	0.65931
A2CEK7	Mup14	0.64223	0.00405492	0.00500192
Q9CZ13	Uqcrc1	0.64223	0.00405492	0.298103
Q3UP75	Ugt3a1	0.64223	0.00405492	0.354076
Q9Z2I0	Letm1	0.64223	0.00405492	0.521087
Q60936	Adck3	0.643263	0.00397713	0.580095
Q8BGL3	Sult2a8	0.645328	0.00382519	0.182383
Q9DBW0	Cyp4v2	0.645995	0.00377715	0.417422
P00405	Mtco2	0.64636	0.00375103	0.642523
A0A0F6AIX6	Ldah	0.646694	0.00372731	0.647369
P14602-2	Hspb1	0.647727	0.00365466	0.0544389
Q8R0J8	Idnk	0.649458	0.00353556	0.554316
Q8VCH6	Dhcr24	0.650491	0.00346603	0.496385
Q9CR68	Uqcrfs1	0.650826	0.00344365	0.313467
A0A3Q4EGR2	Rock1	0.651523	0.00339762	0.63639
E9Q3B9	Mgll	0.653588	0.00326413	0.346115
P30416	Fkbp4	0.654442	0.0032102	0.385271
E9Q3C1	C2cd2	0.654621	0.00319902	0.640279
Q63880	Ces3a	0.659783	0.00288922	0.354596
Q924Z4	Cers2	0.660816	0.00283032	0.53487
A2AQR0	Gpd2	0.661848	0.00277241	0.497518
Q3UKJ7-2	Smu1	0.662881	0.00271548	0.101957
E9Q4Z2	Acacb	0.664256	0.00264115	0.22009
E9Q509	Pklr	0.664256	0.00264115	0.261168
Q9QZX7-2	Srr	0.6646	0.00262285	0.552299
O88428	Papss2	0.664946	0.0026045	0.461596
A0A0A0MQF6	Gapdh	0.665289	0.00258642	0.568151
Q8R4H7	Nags	0.665289	0.00258642	0.632327
Q80X80	C2cd2l	0.667011	0.00249728	0.395995
Q9D939	Sult1c2	0.670108	0.00234329	0.362277
Q8VCU1	Ces3b	0.673206	0.0021972	0.26383
Q9D1R1	Tmem126b	0.67407	0.00215782	0.527125
Q9EP75	Cyp4f14	0.675271	0.00210405	0.330936
Q91WU5	As3mt	0.67562	0.00208865	0.532197
Q9DB77	Uqcrc2	0.676653	0.00204356	0.275748
A0A0R4IZY2	Cyp2d26	0.678719	0.0019558	0.339855
P33267	Cyp2f2	0.679401	0.00192751	0.052912
A0A0R4J1F6	Uap1	0.679401	0.00192751	0.5482
Q8BKC5-2	Ipo5	0.679401	0.00192751	0.657222
P27786	Cyp17a1	0.680434	0.00188535	0.0748311
Q9D2R0	Aacs	0.681466	0.00184395	0.0975501
A0A0R4J0U5	Abcd2	0.682851	0.00178959	0.334472
A0A0R4J135	Selenbp2	0.683531	0.00176339	0.109425
A0JNU3	Aspg	0.683531	0.00176339	0.565213
Q3UZZ6	Sult1d1	0.685596	0.00168578	0.477662
Q8BH58	Tiprl	0.685596	0.00168578	0.499433
P19096	Fasn	0.690083	0.00152686	0.245858
Q9QXZ6	Slco1a1	0.692149	0.00145797	0.4558
G3X8X1	Ttc39c	0.692824	0.00143602	0.217836
Q9JKC8	Ap3m1	0.700052	0.00121776	0.291614
Q9ET01	Pygl	0.700052	0.00121776	0.524449
Q80W21	Gstm7	0.700413	0.00120761	0.500222
Q9CQ69	Uqcrq	0.701084	0.00118896	0.210524
Q5SWU9	Acaca	0.701084	0.00118896	0.379572
A0A0N4SVQ1	Ndufa4	0.709344	0.000978298	0.45716
Q9WUD0	Cyp2b10	0.713475	0.000885245	0.15419
Q66GT5	Ptpmt1	0.714212	0.000869434	0.628549
Q9CPX4	Ftl1	0.714507	0.000863174	0.116815
Q9R1S7	Abcc6	0.716942	0.00081293	0.613273
A0A0J9YU79	Khk	0.718346	0.000785084	0.565675
E9Q7P0	Dnah17	0.718637	0.000779417	0.181216
P15392	Cyp2a4	0.724832	0.00066657	0.083781
P09528	Fth1	0.729995	0.000583284	0.118727
Q91Z40	Gbp7	0.745483	0.000383752	0.421209
A0A1Y7VNF4	Ero1lb	0.747548	0.000362122	0.452185
Q6PA06	Atl2	0.749613	0.000341526	0.529444
Q9D154	Serpinb1a	0.755808	0.000285549	0.0412322
O09110	Map2k3	0.756841	0.000277017	0.548872
P13439	Umps	0.759938	0.000252698	0.600352
Q9JKJ9	Cyp39a1	0.768595	0.000194057	0.261501

## Sheet: Female spleen
Table S7: The lists of proteins for which LFQ intensities correlated with serum vitamin C levels in the spleen of females
Accession	Gene names	Spearman rho	Spearman rho p-value	Ratio FGL00 / FGL40
Q91WC0	Setd3	-0.872483	2.33843e-06	2.51923
Q99J09	Wdr77	-0.865702	3.46142e-06	1.98137
A0A3B2WBL1	Rpl10a	-0.85478	6.2411e-06	2.16699
Q61704	Itih3	-0.853898	6.53199e-06	8.21683
Q3TJ22	Aamp	-0.848735	8.47753e-06	1.90753
P50580	Pa2g4	-0.847107	9.18574e-06	2.16906
Q91X72	Hpx	-0.833247	9.07636e-06	2.14774
Q6ZWV7	Rpl35	-0.83015	1.01993e-05	3.58816
Q9CZN7	Shmt2	-0.83015	1.13223e-05	2.43119
P53996	Cnbp	-0.820857	1.24453e-05	2.66379
F6TQW2	Ighg2c	-0.819825	1.35683e-05	3.70693
Q921I1	Tf	-0.818792	1.46913e-05	2.39323
P56394	Cox17	-0.809917	1.58143e-05	16.9464
P49962	Srp9	-0.798554	1.69373e-05	1.79633
Q3U9N4	Grn	-0.797109	1.80603e-05	16.0199
Q5SQB0	Npm1	-0.786157	0.000109595	1.52734
P62301	Rps13	-0.783058	0.000121673	2.00402
A2BH06	Rpl11	-0.774393	0.000161583	1.93652
A0A1W2P7A1	Rps12	-0.773361	0.000167003	2.6237
A0A075B5P3	Ighg2b	-0.772328	0.000172576	2.30084
Q80Y81	Elac2	-0.770263	0.000184195	2.05544
P27659	Rpl3	-0.767959	0.000197934	2.11556
D3Z512	Dnase2a	-0.767562	0.000200385	2.25344
P97822	Anp32e	-0.766133	0.000209423	1.89628
Q8BX10	Pgam5	-0.764068	0.000223092	6.03638
P17918	Pcna	-0.76343	0.000227468	4.30093
P63325	Rps10	-0.76343	0.000227468	2.60436
P00493	Hprt1	-0.762397	0.000234701	2.0133
A0A2K6EDJ7	Itih4	-0.762151	0.000236446	1.86797
P55821	Stmn2	-0.759938	0.000252698	4.63732
D3Z1Z8	Stmn1	-0.757873	0.000268701	2.1805
D3YYM6	Rps5	-0.757873	0.000268701	1.89174
P83870	Phf5a	-0.75181	0.000320703	2.79268
A0A0G2JFP4	FRRS1	-0.750645	0.000331604	2.85947
Q99LN9	Dohh	-0.747934	0.000358195	12.8672
Q05117	Acp5	-0.747934	0.000358195	2.0403
P11440	Cdk1	-0.747548	0.000362122	16.557
Q8BU04	Ubr7	-0.746901	0.000368786	6.65137
Q6PAM1	Txlna	-0.744186	0.00039788	2.19516
E9PVX6	Mki67	-0.743418	0.000406457	275.997
P18242	Ctsd	-0.741353	0.000430279	1.62906
P11087	Col1a1	-0.739288	0.000455263	7.42341
Q9Z1Z2	Strap	-0.734504	0.000517844	1.54469
A0A0R4J038	Kng1	-0.731027	0.00056772	1.63907
Q8BGD9	Eif4b	-0.730372	0.000577561	1.60245
O54879	Hmgb3	-0.729995	0.000583284	3.92925
O88983	Stx8	-0.729716	0.000587552	1.56119
P62242	Rps8	-0.729339	0.000593359	2.27935
P62274	Rps29	-0.726897	0.000632137	2.55075
Q3V009	Tmed1	-0.725865	0.000649163	2.00735
Q91Z50	Fen1	-0.725581	0.000653901	2.95204
P70677	Casp3	-0.72314	0.000695936	1.75854
Q9D287	Bcas2	-0.722767	0.000702558	2.78477
Q61074	Ppm1g	-0.722767	0.000702558	1.69772
P58252	Eef2	-0.718637	0.000779417	1.98125
Q8BP48	Metap1	-0.718346	0.000785084	3.55486
K3W4P8	Scn10a	-0.717975	0.000792365	5.02496
F8WIA3	Gm20604	-0.717975	0.000792365	2.034
Q810D6	Grwd1	-0.716279	0.000826361	2.3317
B2RXS4	Plxnb2	-0.71554	0.000841562	1.59873
A0A0A6YWB0	Mbnl1	-0.71554	0.000841562	1.57059
P52293	Kpna2	-0.714876	0.000855398	21.5781
O08807	Prdx4	-0.714876	0.000855398	1.86054
P35979	Rpl12	-0.714507	0.000863174	1.79885
E9Q1P8	Irf2bp2	-0.709044	0.000985373	2.09415
Q792F9	Itga4	-0.708312	0.00100279	1.93885
D3YUT3	Rps19	-0.707645	0.00101889	1.63328
B1AU76	Nasp	-0.706977	0.00103522	2.7646
Q9CQM8	Rpl21	-0.706247	0.00105331	2.73963
Q9WVJ3	Cpq	-0.706247	0.00105331	1.53456
P29341	Pabpc1	-0.705579	0.00107011	1.79968
A0A1D5RM85	Rpl18a	-0.704182	0.00110594	2.17401
P63028	Tpt1	-0.703512	0.00112346	1.66063
P29758	Oat	-0.703149	0.00113306	2.12307
Q91YZ8	Pabpc4	-0.702117	0.00116073	9.84869
Q99JT9	Adi1	-0.701446	0.001179	1.70282
Q9CZM2	Rpl15	-0.700052	0.00121776	2.44128
Q6ZWZ4	Rpl36	-0.700052	0.00121776	2.07103
Q99LZ3	Gins4	-0.699019	0.00124713	3.81842
Q60980	Klf3	-0.699019	0.00124713	3.7485
Q80X85	Mrps7	-0.699019	0.00124713	2.8024
Q9D7N6	Mrpl30	-0.696281	0.0013279	2.64997
F6YVP7	Gm10260	-0.695922	0.00133881	2.15593
Q9JKB3	Ybx3	-0.694889	0.00137059	4.48616
P62835	Rap1a	-0.691792	0.00146969	1.6886
D3Z7F7	Cpped1	-0.691792	0.00146969	1.58068
P21126	Ubl4a	-0.690083	0.00152686	1.81133
Q8VHK9	Dhx36	-0.689726	0.00153901	1.70573
I7HLV2	Rpl10	-0.686629	0.00164804	1.9022
Q61129	Cfi	-0.682877	0.00178859	1.55731
Q8BM39	Prpf18	-0.682851	0.00178959	2.29254
F6SQH7	Poldip2	-0.681466	0.00184395	2.54169
Q8N7N5	Dcaf8	-0.679401	0.00192751	2.02245
P84089	Erh	-0.679401	0.00192751	1.54153
Q9CQR2	Rps21	-0.678369	0.00197046	1.63889
Q9CQ43	Dut	-0.673206	0.0021972	4.52507
Q9QUR7	Pin1	-0.673206	0.0021972	2.10743
Q60973	Rbbp7	-0.673206	0.0021972	1.84047
A0A0U1RPL0	Atxn2l	-0.673206	0.0021972	1.68913
Q9JJI8	Rpl38	-0.671488	0.00227729	1.9563
P14206	Rpsa	-0.671141	0.00229373	2.16245
P97351	Rps3a	-0.671141	0.00229373	1.87307
Q3UE92	Xpnpep1	-0.669076	0.00239373	1.81047
Q60972	Rbbp4	-0.667355	0.00247976	1.63714
P62754	Rps6	-0.666322	0.00253263	2.05133
P61358	Rpl27	-0.664946	0.0026045	2.08846
A0A2I3BRK6	Eny2	-0.664946	0.0026045	1.54046
P62889	Rpl30	-0.662881	0.00271548	2.11358
Q8CIH9	Ppat	-0.661848	0.00277241	2.75767
Q9ESY9	Ifi30	-0.659783	0.00288922	1.67157
P63276	Rps17	-0.659773	0.00288982	1.82986
D6RGQ0	Cfh	-0.658058	0.00298989	1.72097
F7AI87	Psmd4	-0.656686	0.00307198	3.96176
P11157	Rrm2	-0.654621	0.00319902	25.5037
Q91V76	Ester hydrolase C11orf54 homolog	-0.654621	0.00319902	1.6535
Q3UI33	Metap2	-0.653588	0.00326413	2.64179
Q9CR00	Psmd9	-0.652556	0.00333033	2.56798
Q80SZ7	Gng5	-0.65168	0.00338735	1.72356
P63163	Snrpn	-0.650826	0.00344365	1.50711
P70670	Naca	-0.649793	0.00351285	2.02157
A0A2R8W6Y5	Larp4	-0.648425	0.00360623	1.77302
Q62241	Snrpc	-0.648425	0.00360623	1.5857
P55264	Adk	-0.645661	0.00380113	1.5764
Q8BTU1	Cfap20	-0.645328	0.00382519	2.07251
Q8K411	Pitrm1	-0.644961	0.00385181	1.77451
P35980	Rpl18	-0.644929	0.00385417	2.07912
Q9JKX6	Nudt5	-0.644295	0.00390056	2.50529
Q9D1C1	Ube2c	-0.64223	0.00405492	25.9042
P14131	Rps16	-0.641159	0.00413698	1.8987
Q9D7A6	Srp19	-0.640165	0.00421424	1.86492
A0A3B2W864	Gm49804	-0.639463	0.00426959	1.73292
P31324	Prkar2b	-0.639133	0.0042958	2.55069
G3UYQ2	Bag6	-0.6381	0.00437864	6.65788
Q6ZWZ7	Rpl17	-0.635003	0.00463502	1.53042
Q8R0F8	Fahd1	-0.63397	0.00472315	2.82532
P25444	Rps2	-0.632231	0.00487463	1.6711
Q8BVU5	Nudt9	-0.631525	0.00493733	1.65017
A0A0R4J1E8	Tatdn1	-0.630165	0.00505977	1.65651
A0A1L1SQA8	Rps25	-0.628099	0.00525058	1.94068
Q91XL1	Lrg1	-0.627775	0.00528105	3.72369
P62700	Ypel5	-0.62571	0.00547849	2.63055
A0A0B4J1I9	Igkv4-55	-0.62345	0.00570137	2.94403
Q9CY58	Serbp1	-0.623256	0.00572089	1.93379
P62911	Rpl32	-0.621901	0.00585843	2.1541
P62702	Rps4x	-0.620868	0.00596507	1.79793
Q62193	Rpa2	-0.619515	0.00610712	2.03863
A0A140LJ70	Prmt1	-0.618482	0.00621736	34.3129
A0A0N4SV66	H2afj	-0.618482	0.00621736	1.64227
B1ARA3	Rpl26	-0.61745	0.0063292	2.69518
P51569	Gla	-0.61745	0.0063292	1.68216
Q9QXC1	Fetub	-0.61745	0.0063292	1.56256
Q80ZV0	Rnaseh2b	-0.615385	0.00655779	8.53707
P07742	Rrm1	-0.614352	0.00667456	11.5262
A2AC07	Stra13	-0.61332	0.00679301	2.40956
Q8R3U1	Pla2g16	-0.61157	0.00699758	2.93854
P47911	Rpl6	-0.611255	0.00703502	2.04391
P48024	Eif1	-0.610853	0.00708291	1.55226
Q61112	Sdf4	-0.610222	0.00715861	4.66724
Q9CPP0	Npm3	-0.610222	0.00715861	2.06009
Q9CR57	Rpl14	-0.60919	0.00728395	2.79387
P22091	Tal1	-0.608157	0.00741106	20.2409
Q8CJF7	Ahctf1	-0.608157	0.00741106	1.80788
Q07456	Ambp	-0.606092	0.00767065	2.09598
Q61686	Cbx5	-0.605372	0.00776288	2.18342
P25206	Mcm3	-0.604339	0.00789675	4.16259
A0A338P730	Med15	-0.604027	0.00793753	2.62176
Q9D8S9	Bola1	-0.601962	0.00821186	1.70391
A0A0N4SVS6	Cnbp	-0.599174	0.00859433	2.26964
Q9D6V8	Paip2	-0.598864	0.00863762	1.78642
P68040	Gnb2l1	-0.597832	0.00878342	1.96929
Q9D083	Spc24	-0.595041	0.0091874	8.02492
P50428	Arsa	-0.594008	0.00934069	1.5386
A0A140T8P9	Igkv14-111	-0.593702	0.00938657	1.80827
A0A338P7E3	Rnaset2b	-0.593702	0.00938657	1.70941
P15105	Glul	-0.592975	0.00949603	1.52896
E9PV38	Ces2g	-0.589572	0.0100226	21.2911
Q8BHX3	Cdca8	-0.588539	0.0101868	17.4386
P20108	Prdx3	-0.588539	0.0101868	1.52494
B7ZP47	Wapal	-0.588418	0.0102062	3.4348
A2AMY5	Ubap2	-0.584409	0.0108657	5.11754
Q8CI61	Bag4	-0.583376	0.0110409	2.80851
Q61033	Tmpo	-0.583376	0.0110409	2.7853
Q9CQM5	Txndc17	-0.581311	0.0113982	1.59087
Q3U0V1	Khsrp	-0.578214	0.0119514	1.54637
E9PV44	Atpif1	-0.577778	0.0120309	2.25168
Q9D211	Cdkn2aipnl	-0.577181	0.0121404	1.76092
O89023	Tpp1	-0.576446	0.0122765	2.00282
P01643	Igkv10-95	-0.575116	0.0125258	1.57885
P51949	Mnat1	-0.574084	0.0127221	5.72679
M0QW48	Metap2	-0.574084	0.0127221	1.85644
A0A140T8M5	Igkv6-15	-0.573051	0.0129208	2.46743
Q91W50	Csde1	-0.572314	0.0130642	3.25402
A0A498WGD8	Txnl1	-0.570543	0.0134139	1.50021
Q9WU84	Ccs	-0.570248	0.0134729	2.40526
P12970	Rpl7a	-0.570099	0.0135027	1.79236
A0A1B0GSQ6	Rpl13a	-0.569954	0.0135319	2.2126
P70697	Urod	-0.567889	0.0139519	4.84738
Q9CR86	Carhsp1	-0.56596	0.0143534	2.35901
P62908	Rps3	-0.565823	0.0143822	1.64745
A0A0B4J1J5	Ighv9-3	-0.563758	0.014823	2.51784
Q9CQE6	Asf1a	-0.563758	0.014823	1.61946
P97310	Mcm2	-0.563017	0.014984	4.75465
P41105	Rpl28	-0.563017	0.014984	2.46478
Q9DCL9	Paics	-0.561983	0.0152104	3.20172
A0A0G2JDZ5	Odf2l	-0.560661	0.0155042	2.32644
A0A140LJF3	Zfand6	-0.560434	0.0155551	1.7428
D3Z6T3	Ctse	-0.558596	0.015972	10.1712
A0A140T8P3	Igkv15-103	-0.558596	0.015972	4.83787
A2AJ72	Fubp3	-0.557563	0.0162101	6.21451
Q9WTZ1	Rnf7	-0.556531	0.0164509	2.67982
Q9CPW7	Zmat2	-0.556531	0.0164509	2.21105
Q9D7M1	Gid8	-0.554466	0.0169411	3.08792
A0A2I3BPG9	Rpl36a	-0.554005	0.017052	2.69237
Q8BKG3	Ptk7	-0.552401	0.0174427	10.7977
P61222	Abce1	-0.551368	0.0176979	1.75118
P47962	Rpl5	-0.551368	0.0176979	1.65163
A0A0U1RNL1	Maz	-0.550336	0.0179561	2.23357
P62830	Rpl23	-0.549303	0.0182172	1.97117
Q8R2Y8	Ptrh2	-0.548554	0.0184085	3.496
Q60865	Caprin1	-0.548271	0.0184812	3.10794
G3UZK1	Gm20503	-0.547238	0.0187483	8.1252
Q8BP67	Rpl24	-0.547238	0.0187483	3.90999
Q9CXT8	Pmpcb	-0.546206	0.0190184	4.50573
Q64669	Nqo1	-0.545173	0.0192916	2.19359
Q9D7S7	Rpl22l1	-0.544421	0.0194924	1.83309
P36552	Cpox	-0.544141	0.0195679	4.68686
Q8R4N0	Clybl	-0.544141	0.0195679	1.74652
P62082	Rps7	-0.543669	0.019695	1.51717
P97855	G3bp1	-0.543388	0.0197711	2.00512
Q9CQV6	Map1lc3b	-0.543388	0.0197711	1.94628
P14148	Rpl7	-0.543108	0.0198472	1.87097
Q80X50	Ubap2l	-0.543108	0.0198472	1.51664
A0A494B9X3	Nt5c2	-0.542355	0.0200528	2.69216
P49718	Mcm5	-0.541043	0.0204154	11.1713
A0A494BB75	Wdr26	-0.541043	0.0204154	2.24125
A0A140T8J4	Hebp1	-0.541043	0.0204154	1.77671
Q99LE6	Abcf2	-0.54001	0.0207042	5.54259
Q9CWW6	Pin4	-0.539256	0.0209172	2.4647
A0A0G2JDW7	Rps27	-0.539256	0.0209172	1.57874
O89086	Rbm3	-0.538978	0.0209962	4.40676
Q99P31	Hspbp1	-0.538978	0.0209962	3.35891
Q9D8E6	Rpl4	-0.538978	0.0209962	2.08177
Q6ZWN5	Rps9	-0.538978	0.0209962	1.52927
Q62351	Tfrc	-0.537945	0.0212915	30.1514
P62281	Rps11	-0.53719	0.0215095	1.63922
Q9CQL7	Mrfap1	-0.536913	0.02159	1.74364
Q61035	Hars	-0.534848	0.0221968	1.81784
Q9ERZ0	Hemgn	-0.533815	0.0225052	71.449
A0A494BBQ2	Nme4	-0.533058	0.0227335	2.13475
Q0VAW6	8030462N17Rik	-0.532783	0.0228169	2.00041
A0A140LHQ8	Picalm	-0.530992	0.0233656	2.41796
Q9CPU4	Mgst3	-0.528653	0.0240978	7.14479
P49586	Pcyt1a	-0.52686	0.0246711	3.76903
P61979	Hnrnpk	-0.526588	0.0247589	1.62373
A2A547	Rpl19	-0.525826	0.0250062	1.70578
Q9DAP7	Asf1b	-0.525555	0.0250948	14.4924
A0A286YDA2	Nolc1	-0.525555	0.0250948	1.93229
Q9CQ71	Rpa3	-0.524523	0.0254342	1.74392
P10518	Alad	-0.52376	0.025687	4.03887
P46061	Rangap1	-0.52376	0.025687	1.71495
Q7TSC1	Prrc2a	-0.52349	0.0257771	2.32494
P18155	Mthfd2	-0.522457	0.0261237	3.29181
D3Z723	Nfyb	-0.521425	0.0264738	4.84822
Q9CYH6	Rrs1	-0.521425	0.0264738	3.21874
P33610	Prim2	-0.520392	0.0268276	4.76631
A0A140T8P6	Igkv12-46	-0.518327	0.0275463	4.34748
A0A1Y7VN70	Glrx5	-0.517562	0.0278164	4.97956
Q9Z120	Mettl1	-0.517295	0.0279112	1.63048
Q99LB2	Dhrs4	-0.516262	0.0282798	1.55029
A2AQZ5	Phyhd1	-0.516012	0.0283696	2.47728
Q3TF41	Nap1l1	-0.512132	0.0297923	1.82219
Q9CR59	Gadd45gip1	-0.5111	0.0301801	1.62719
P47955	Rplp1	-0.510067	0.0305717	3.16793
Q8JZQ9	Eif3b	-0.509035	0.0309673	1.89647
P07607	Tyms	-0.508002	0.0313668	8.17043
Q9JHF7	Hpgds	-0.508002	0.0313668	2.2346
Q8BJW6	Eif2a	-0.507494	0.031565	1.51508
Z4YJT3	Larp1	-0.507231	0.0316676	1.88608
E9PWW2	Tor1aip1	-0.50697	0.0317702	7.65768
E0CYA9	Pole4	-0.504905	0.0325892	6.87816
B9EHJ3	Tjp1	-0.503359	0.0332127	2.10512
Q9CXS4	Cenpv	-0.503099	0.0333185	1.6817
O09043	Napsa	-0.50284	0.0334244	1.91591
A0A1D5RLV2	Gins3	-0.501807	0.0338482	7.12055
P13864	Dnmt1	-0.501807	0.0338482	3.88526
P62751	Rpl23a	-0.501292	0.034061	1.76477
Q9CQQ4	Gemin2	-0.5	0.0345997	4.55175
Q9D600	Gins2	-0.498709	0.0351442	9.48496
Q3T9T1	Tmcc2	-0.495868	0.0363665	7.24433
P01837	Igkc	-0.495612	0.0364782	2.11132
Q9Z1A1	Tfg	-0.495612	0.0364782	1.50384
Q9QYJ3	Dnajb1	-0.494569	0.0369361	2.09863
A0A087WNS9	Ly6e	-0.493547	0.0373888	24.0278
Q61096	Prtn3	-0.493547	0.0373888	2.39893
Q5SU72	Trim25	-0.492769	0.0377365	1.70113
P60867	Rps20	-0.491736	0.0382018	1.69927
Q9JLN5	Ermap	-0.491482	0.0383168	7.73586
Q91VH6	Memo1	-0.490449	0.0387874	7.71222
Q6ZWY3	Rps27l	-0.489417	0.0392624	1.52104
A0A0R4J1F6	Uap1	-0.488384	0.0397418	2.64104
Q923U0	Tom1l1	-0.487352	0.0402257	2.53716
F6W7C7	Mrpl3	-0.487352	0.0402257	1.70327
Q60692	Psmb6	-0.486543	0.0406076	2.09858
Q80YP0	Cdk3	-0.484254	0.0417044	8.29821
Q9DBX1	Rgcc	-0.484254	0.0417044	4.82492
Q8VEJ4	Nle1	-0.484254	0.0417044	4.17783
Q80Y55	Bsdc1	-0.482189	0.042713	3.23566
P97470	Ppp4c	-0.480888	0.0433577	1.57271
A0A494B9C7	Rnaseh2c	-0.479091	0.0442607	2.55157
A0A0U1RP59	Isg20	-0.477026	0.0453159	2.90453
Q9CRA8	Exosc5	-0.477026	0.0453159	1.82529
Q08288	Lyar	-0.475945	0.0458762	1.96287
P56371	Rab4a	-0.474961	0.0463901	2.12854
Q64522	Hist2h2ab	-0.474961	0.0463901	1.65867
Q9D0W5	Ppil1	-0.474961	0.0463901	1.5186
P62918	Rpl8	-0.473141	0.0473533	1.84995
Q9Z1B5	Mad2l1	-0.472896	0.0474836	6.81052
P11247	Mpo	-0.472896	0.0474836	4.92393
P51410	Rpl9	-0.472107	0.0479064	1.54699
A0A0G2JFV9	Exosc9	-0.471864	0.0480376	1.86662
Q9CY02	Ahsp	-0.471074	0.0484644	6.10902
Q62176	Rbm38	-0.470831	0.0485965	6.44803
Q9CQL5	Mrpl18	-0.470041	0.0490273	1.5211
Q9D1M4	Eef1e1	-0.468766	0.049729	1.94547
E9PYG5	Parvg	0.468766	0.049729	0.528042
D3Z315	Cope	0.472107	0.0479064	0.646014
Q9CQI3	Gmfb	0.472596	0.0476443	0.663529
Q61152	Ptpn18	0.473141	0.0473533	0.519481
G3UYQ9	Mrps18b	0.47491	0.0464171	0.482786
A2AQ43	Fnbp1	0.474961	0.0463901	0.517576
Q9QUG9	Rasgrp2	0.476732	0.0454677	0.616485
P61161	Actr2	0.476979	0.0453402	0.634016
Q9D1P4	Chordc1	0.477026	0.0453159	0.660346
Q99JR1	Sfxn1	0.477026	0.0453159	0.61724
E9PWU4	Adipoq	0.477026	0.0453159	0.3514
Q60598	Cttn	0.479091	0.0442607	0.604453
E9Q9E8	Cd84	0.479339	0.0441355	0.489459
Q9DCD0	Pgd	0.481156	0.0432243	0.513332
P28654	Dcn	0.482189	0.042713	0.649457
Q8BGU5	Ccny	0.483222	0.0422064	0.632469
E9Q616	Ahnak	0.483222	0.0422064	0.523751
P35821	Ptpn1	0.483471	0.0420847	0.65225
Q62470	Itga3	0.484254	0.0417044	0.598545
A0A0U1RPY6	Arl6ip1	0.485257	0.0412213	0.378585
P04441	Cd74	0.486319	0.0407141	0.421055
Q9R069	Bcam	0.48657	0.0405949	0.50005
Q9Z0F7	Sncg	0.487603	0.0401073	0.26957
Q64727	Vcl	0.488384	0.0397418	0.665535
P01898	H2-Q10	0.488384	0.0397418	0.502502
Q9Z0G0	Gipc1	0.488636	0.0396243	0.63293
P70460	Vasp	0.489669	0.0391457	0.666674
Q8BQ30	Ppp1r18	0.490702	0.0386716	0.586171
A2AH25	Arhgap1	0.491482	0.0383168	0.612216
A0A2R8VHD0	Tsta3	0.491482	0.0383168	0.518751
Q60710	Samhd1	0.494579	0.0369314	0.519168
Q9D1H9	Mfap4	0.495612	0.0364782	0.626892
Q6P5E4	Uggt1	0.495612	0.0364782	0.541496
Q3UKJ7	Smu1	0.495612	0.0364782	0.520819
O55098	Stk10	0.496124	0.0362549	0.607995
Q91V61	Sfxn3	0.498709	0.0351442	0.351275
P22437	Ptgs1	0.499742	0.034708	0.647263
A0A0A6YX71	Dclk2	0.499742	0.034708	0.212595
P42669	Pura	0.501033	0.0341685	0.557484
Q99LM2	Cdk5rap3	0.501807	0.0338482	0.638682
Q3UZA1	Rcsd1	0.501807	0.0338482	0.629146
Q99KC8	Vwa5a	0.502066	0.0337414	0.655383
Q62523	Zyx	0.504132	0.0328997	0.597796
E9QP56	Apoc3	0.504649	0.0326918	0.43901
P54923	Adprh	0.504905	0.0325892	0.538824
Q9EPK2	Rp2	0.508002	0.0313668	0.6253
Q63918	Sdpr	0.508264	0.0312649	0.564808
E9Q3Z4	Hk3	0.508264	0.0312649	0.486997
P39876	Timp3	0.510078	0.0305677	0.590597
Q9JHJ0	Tmod3	0.512132	0.0297923	0.573756
P21619	Lmnb2	0.513165	0.0294084	0.529608
Q6W8Q3	Pcp4l1	0.514197	0.0290284	0.29371
Q8CIB5	Fermt2	0.51523	0.0286522	0.3724
A2AWF8	Ptprj	0.517295	0.0279112	0.601994
A0A0X1KG58	Cd19	0.518595	0.0274523	0.480546
Q8BWG8	Arrb1	0.519112	0.0272716	0.662246
D3Z7R7	Hmha1	0.520392	0.0268276	0.630583
Q8BUK6	Hook3	0.520392	0.0268276	0.586826
A0A5F8MPF2	Tns3	0.520392	0.0268276	0.551524
A0A0U1RNJ1	Fasn	0.520392	0.0268276	0.521926
E9PV24	Fga	0.520661	0.0267352	0.513706
Q3U1Z5	Gpsm3	0.521425	0.0264738	0.415388
D3Z148	Cav1	0.521694	0.0263822	0.466834
P28843	Dpp4	0.521694	0.0263822	0.429079
Q8K1B8	Fermt3	0.522457	0.0261237	0.636991
A0A5F8MP96	Septin-4	0.522457	0.0261237	0.553938
P09813	Apoa2	0.522457	0.0261237	0.52624
Q9R0X4	Acot9	0.522457	0.0261237	0.471914
O89100	Grap2	0.523539	0.0257607	0.600532
O70209	Pdlim3	0.524523	0.0254342	0.601113
O70138	Mmp8	0.525555	0.0250948	0.186312
P25799	Nfkb1	0.526343	0.0248382	0.612466
Q66JX5	Fgfr1op	0.52762	0.0244266	0.627285
G3UVV4	Hk1	0.528926	0.0240114	0.613085
Q9Z0P4	Palm	0.528926	0.0240114	0.37407
Q61233	Lcp1	0.529685	0.0237724	0.61561
P06800	Ptprc	0.529685	0.0237724	0.575592
Q8VE80	Thoc3	0.530718	0.0234505	0.630654
Q8CJ53	Trip10	0.530718	0.0234505	0.497939
P99029	Prdx5	0.532783	0.0228169	0.561348
D3Z7P2	Tmem109	0.532783	0.0228169	0.296359
O35988	Sdc4	0.533058	0.0227335	0.560855
Q9R1K9	Cetn2	0.533815	0.0225052	0.486314
F6UK66	Ccdc50	0.534848	0.0221968	0.464815
Q91ZR4	Nek8	0.53492	0.0221752	0.0441653
P97449	Anpep	0.538978	0.0209962	0.507196
Q64471	Gstt1	0.540289	0.0206259	0.58236
H3BK03	Pon1	0.541043	0.0204154	0.664014
Q02248	Ctnnb1	0.541322	0.0203378	0.545269
P32507	Pvrl2	0.541322	0.0203378	0.231128
Q99LB4	Capg	0.543108	0.0198472	0.44332
A0A0U1RPI1	Fxyd1	0.543108	0.0198472	0.418269
Q19LI2	A1bg	0.543388	0.0197711	0.0546482
D0QMC3	Mndal	0.545455	0.0192168	0.353284
A0A1W2P6X3	Fmnl1	0.546206	0.0190184	0.617473
A2AF31	Tmsb15b2	0.549303	0.0182172	0.36509
P61620	Sec61a1	0.549587	0.0181451	0.615566
B7ZNH7	Col14a1	0.550336	0.0179561	0.416681
Q8BH61	F13a1	0.552686	0.0173728	0.57409
Q01965	Ly9	0.553719	0.0171211	0.395332
Q8VCQ8	Cald1	0.554466	0.0169411	0.526333
Q8BMS1	Hadha	0.555785	0.0166266	0.580221
Q08857	Cd36	0.556818	0.0163836	0.561835
Q08024	Cbfb	0.557851	0.0161434	0.551677
P21550	Eno3	0.558596	0.015972	0.452934
Q9JLI8	Sart3	0.558596	0.015972	0.155605
A0A0R4IZX2	Slc9a3r2	0.558884	0.015906	0.602322
Q8K354	Cbr3	0.558884	0.015906	0.577015
O35930	Gp1ba	0.560661	0.0155042	0.589398
P29452	Casp1	0.560724	0.0154902	0.589605
Q62191	Trim21	0.561983	0.0152104	0.666495
Q5RKN9	Capza1	0.563017	0.014984	0.56449
Q8K1M6	Dnm1l	0.563758	0.014823	0.663758
P08752	Gnai2	0.564566	0.0146493	0.564132
P03953	Cfd	0.564791	0.0146013	0.655503
Q80VH0	Bank1	0.564791	0.0146013	0.477587
Q9JK53	Prelp	0.564791	0.0146013	0.394017
Q61187	Tsg101	0.565083	0.0145391	0.600141
Q9EP89	Lactb	0.565823	0.0143822	0.517789
P13020	Gsn	0.566856	0.0141658	0.524714
P70445	Eif4ebp2	0.567149	0.0141049	0.479203
Q9WTP7	Ak3	0.567889	0.0139519	0.614023
Q9EQ32	Pik3ap1	0.569215	0.013681	0.601594
Q920A9	Fcrla	0.570248	0.0134729	0.389776
P63101	Ywhaz	0.570543	0.0134139	0.581164
Q9Z0E6	Gbp2	0.571281	0.0132673	0.39131
A0A0A0MQ97	Nccrp1	0.574084	0.0127221	0.523025
Q09200	B4galnt1	0.57438	0.0126655	0.424205
A0A1W2P836	Trappc6b	0.575116	0.0125258	0.665055
A0A494B9K4	Add3	0.576149	0.0123319	0.572671
G5E8N7	Pnkp	0.578214	0.0119514	0.631343
P09528	Fth1	0.578214	0.0119514	0.383624
D3YYK8	Mapre2	0.578376	0.0119218	0.32419
Q91WV0	Dr1	0.579845	0.0116574	0.610254
D3YWU0	Dlg2	0.581311	0.0113982	0.650185
Q9QZK7	Dok3	0.581311	0.0113982	0.319177
Q9CRB6	Tppp3	0.582344	0.0112184	0.576694
A0A0R4J1D9	Fgd3	0.583376	0.0110409	0.532965
P17433	Spi1	0.585227	0.0107284	0.496802
P06151	Ldha	0.585441	0.0106927	0.650569
Q9DC42	Adgre5	0.585441	0.0106927	0.539422
P34914	Ephx2	0.588539	0.0101868	0.62172
A0A0G2JDM3	Myl3	0.589572	0.0100226	0.438523
Q3UF75	Parva	0.592975	0.00949603	0.509235
Q61362	Chi3l1	0.593282	0.00944972	0.19172
A2ARD6	Kynu	0.598864	0.00863762	0.458612
A2AEC2	Tceal3	0.600207	0.00845098	0.512816
A0A1L1SRV0	Cnn1	0.600929	0.00835185	0.612068
E9QLA5	Inf2	0.602067	0.00819767	0.600426
P70271	Pdlim4	0.602273	0.00817008	0.589347
P07356	Anxa2	0.602994	0.00807376	0.538442
O08529	Capn2	0.602994	0.00807376	0.285335
Q9D4J1	Efhd1	0.603306	0.00803248	0.660266
F6UV57	Slmap	0.603306	0.00803248	0.532564
Q9ESM6	Gdpd2	0.603413	0.00801831	0.547677
O54724	Ptrf	0.606092	0.00767065	0.512759
A0A0U1RQB6	Crebbp	0.607125	0.00753995	0.628355
Q9WUA3	Pfkp	0.607125	0.00753995	0.507258
Q78JT3	Haao	0.607125	0.00753995	0.434608
Q9JKF1	Iqgap1	0.60919	0.00728395	0.622479
E9Q2T3	Tnxb	0.614352	0.00667456	0.477505
P05063	Aldoc	0.615385	0.00655779	0.482609
A0A3Q4EBK4	Bin1	0.615385	0.00655779	0.377308
B2RXM6	Ly6g6f	0.615702	0.00652218	0.210052
O70172	Pip4k2a	0.616417	0.00644267	0.501394
Q8K2Y3	Eva1b	0.617054	0.00637247	0.563528
Q3UER8	Fgg	0.61745	0.0063292	0.548323
Q5SX46	Slc25a11	0.618802	0.00618309	0.549028
P51885	Lum	0.619515	0.00610712	0.566519
Q9CQ19	Myl9	0.619835	0.00607329	0.454525
Q62048	Pea15	0.620547	0.00599847	0.612162
Q8BGB5	Limd2	0.622222	0.00582556	0.617304
P26231	Ctnna1	0.624677	0.00557944	0.605438
Q9D0M3	Cyc1	0.62571	0.00547849	0.649267
O35566	Cd151	0.626742	0.00537903	0.343071
Q7TQK4	Exosc3	0.627066	0.00534816	0.526122
B8JJ53	Trim26	0.628099	0.00525058	0.64139
Q9Z2L7	Crlf3	0.628808	0.00518451	0.571745
B2RUJ2	Erbb2ip	0.629649	0.00510693	0.420719
G3X9V0	Psme2	0.62984	0.00508942	0.622618
P10107	Anxa1	0.630165	0.00505977	0.615283
Q8R059	Gale	0.630873	0.00499576	0.51704
Q921T2	Tor1aip1	0.631525	0.00493733	0.646699
Q9DCE9	Igtp	0.632231	0.00487463	0.165054
P11911	Cd79a	0.639133	0.0042958	0.413988
Q9QXH4	Itgax	0.639133	0.0042958	0.343137
O35744	Chil3	0.640165	0.00421424	0.574629
D3YYU4	Trim5	0.641198	0.00413395	0.398331
P16330	Cnp	0.64223	0.00405492	0.569328
Q61107	Gbp4	0.643263	0.00397713	0.37721
Q62000	Ogn	0.643595	0.00395236	0.490117
E9Q9D1	Ablim1	0.644295	0.00390056	0.498537
O35639	Anxa3	0.645328	0.00382519	0.45183
P41241	Csk	0.645661	0.00380113	0.60772
Q8CJ85	Cd209b	0.647393	0.00367804	0.311467
Q6A028	Swap70	0.648425	0.00360623	0.485039
P70353	Nfyc	0.649793	0.00351285	0.554123
Q9CQI6	Cotl1	0.650129	0.00349023	0.575684
Q9CYG7	Tomm34	0.650491	0.00346603	0.643537
P46460	Nsf	0.652893	0.00330861	0.569232
Q8K0E8	Fgb	0.655653	0.00313497	0.563171
Q3UIA2	Arhgap17	0.655976	0.00311517	0.591387
A2AE89	Gstm1	0.656331	0.00309351	0.584096
Q922B1	Macrod1	0.656686	0.00307198	0.598592
P06728	Apoa4	0.657025	0.00305152	0.519284
Q6ZWQ9	Myl12a	0.659091	0.00292927	0.57501
Q99MK8	Adrbk1	0.661157	0.00281107	0.359577
Q8BH64	Ehd2	0.662881	0.00271548	0.609379
P14602	Hspb1	0.664946	0.0026045	0.636761
Q6DFW4	Nop58	0.665978	0.00255043	0.600096
Q9DAW9	Cnn3	0.667011	0.00249728	0.574806
Q9JI11	Stk4	0.667011	0.00249728	0.457445
P42703	Lifr	0.667355	0.00247976	0.270504
P10833	Rras	0.668043	0.00244505	0.611438
A0A0A6YWU7	Cr2	0.669076	0.00239373	0.510112
B1B1A8	Mylk	0.669421	0.00237675	0.58953
P22599	Serpina1b	0.672521	0.00222886	0.463318
Q3U7R1	Esyt1	0.672868	0.00221276	0.518911
Q61635	Ifi47	0.673206	0.0021972	0.596012
Q8BW96	Camk1d	0.673206	0.0021972	0.515995
A2A6J7	Lsp1	0.673206	0.0021972	0.302734
Q61335	Bcap31	0.676653	0.00204356	0.665492
Q921M7	Fam49b	0.676653	0.00204356	0.568631
A0A0R4J2B2	Kctd12	0.677336	0.00201419	0.428291
Q9DBB8	Dhdh	0.677686	0.00199929	0.357437
Q9ESW4	Agk	0.678719	0.0019558	0.51518
Q80X90	Flnb	0.679401	0.00192751	0.580269
P21279	Gnaq	0.679401	0.00192751	0.457414
P08207	S100a10	0.684297	0.00173428	0.599943
Q8BHZ0	Fam49a	0.684917	0.00171098	0.601374
Q8VBT6	Apobr	0.685596	0.00168578	0.485431
D3Z061	Uba6	0.685596	0.00168578	0.410405
D3YYB3	Rab25	0.686983	0.00163525	0.568487
Q8C3W1	Uncharacterized protein C1orf198 homolog	0.693182	0.0014245	0.386337
P47754	Capza2	0.699019	0.00124713	0.597338
P97384	Anxa11	0.700052	0.00121776	0.600037
Q9JKB1	Uchl3	0.700413	0.00120761	0.660972
Q8C0L6	Paox	0.702326	0.00115508	0.590253
Q7TPR4	Actn1	0.705214	0.00107936	0.659499
A0A0R4J0X5	Serpina1c	0.706247	0.00105331	0.565729
Q9QYR9	Acot2	0.706247	0.00105331	0.373534
Q8BV49	Pyhin1	0.707279	0.00102779	0.442943
P29351	Ptpn6	0.708312	0.00100279	0.386183
Q6R0H7	Gnas	0.708678	0.000994058	0.39206
P12382	Pfkl	0.710594	0.000949315	0.65853
G3X8X6	Siglec1	0.71141	0.000930803	0.516525
P46737	Brcc3	0.711479	0.000929235	0.51371
Q6PDL0	Dync1li2	0.711777	0.000922559	0.622464
Q8BTU6	Eif4a2	0.714507	0.000863174	0.51384
Q9JHI5	Ivd	0.714507	0.000863174	0.494606
A8DUK4	Hbbt1	0.721735	0.000721151	0.57243
P28653	Bgn	0.724174	0.000677879	0.375273
A0A6I8MX27	Ldhb	0.725207	0.000660215	0.366502
A0A2R8VHF9	Myh11	0.725865	0.000649163	0.409452
Q91VJ2	Prkcdbp	0.726897	0.000632137	0.314409
Q8BUU7	Galk2	0.728962	0.000599204	0.504808
O08804	Serpinb6b	0.729339	0.000593359	0.296921
O78196	H2-Eb1	0.730372	0.000577561	0.335058
Q64324	Stxbp2	0.731027	0.00056772	0.395944
Q7TQD2	Tppp	0.7323	0.00054902	0.371354
Q9CPX4	Ftl1	0.733092	0.000537633	0.171666
P70302	Stim1	0.73657	0.000489983	0.594455
A0A0A6YVX2	Pax5	0.739288	0.000455263	0.436581
Q8VDD5	Myh9	0.74032	0.000442623	0.523865
Q91WU5	As3mt	0.741353	0.000430279	0.198713
Q9Z0P5	Twf2	0.74445	0.000394967	0.428452
P47811	Mapk14	0.748967	0.00034786	0.514388
O54824	Il16	0.749613	0.000341526	0.49903
P45591	Cfl2	0.750645	0.000331604	0.413376
P41317	Mbl2	0.753743	0.000303278	0.369208
P16546	Sptan1	0.755808	0.000285549	0.622012
P57780	Actn4	0.758264	0.000265604	0.618239
P37804	Tagln	0.758264	0.000265604	0.574622
Q80XR8	Git2	0.758906	0.000260596	0.383753
P55194	Sh3bp1	0.759298	0.000257574	0.520553
Q9DBX3	Susd2	0.760971	0.000245003	0.455521
P70387	Hfe	0.764858	0.000217778	0.541759
P68033	Actc1	0.768595	0.000194057	0.625463
A0A668KLB7	Clic5	0.768595	0.000194057	0.193871
Q62261	Sptbn1	0.77106	0.000179639	0.582057
Q3UDS7	Adpgk	0.775426	0.000156312	0.575484
Q9D154	Serpinb1a	0.776459	0.000151188	0.312864
Q9DBC7	Prkar1a	0.779556	0.000136658	0.512517
Q60854	Serpinb6	0.779556	0.000136658	0.451284
Q8R574	Prpsap2	0.783686	0.000119137	0.588267
Q8K558	Treml1	0.784091	0.000117528	0.567279
P15327	Bpgm	0.784719	0.000115068	0.388086
A0A0R4J1W0	Sorbs2	0.786157	0.000109595	0.542011
Q8VCW8	Acsf2	0.789256	9.8549e-05	0.439248
F6X4N5	Stx16	0.792979	8.65419e-05	0.495059
P25911	Lyn	0.794011	8.34406e-05	0.332358
A0A3Q4EC00	Eci1	0.797109	7.46961e-05	0.543957
Q9CWK8	Snx2	0.809499	4.70504e-05	0.48029
O35368	Ifi203	0.809499	4.70504e-05	0.412651
Q9R0P5	Dstn	0.817149	3.47824e-05	0.627965
Q91VB8	Hba-a1	0.820857	2.98938e-05	0.562916
Q2VLH6	Cd163	0.824987	2.51511e-05	0.376364
A2AQ07	Tubb1	0.828085	2.20301e-05	0.384112
Q9WTQ5	Akap12	0.828941	2.12284e-05	0.554467
Q8VEE1	Lmcd1	0.8508	7.64686e-06	0.530209
Q9QWV1	H2-Oa	0.855372	6.05246e-06	0.317579
Q8VD62	Bles03	0.866461	3.31625e-06	0.541708
O08797	Serpinb9	0.923554	4.60518e-08	0.4289
