# Supplementary material for: Sex and organ specific proteomic responses to vitamin C deficiency in the brain, heart, liver, and spleen of Gulo-/- mice
Source: PLoS One. 2024 Oct 10;19(10):e0311857. doi: 10.1371/journal.pone.0311857 (PMC11476689; doi:10.1371/journal.pone.0311857)
Supplement: S8 Table — (XLSX) [file pone.0311857.s014.xlsx]

## Sheet: Column header
Table S8: The lists of proteins for which LFQ intensities correlated with serum vitamin C levels in the four different organs of males
Column header	Description
Accession	UniProt accession number of the leading razor protein
Gene names	Official gene name
Spearman rho	rho value of Spearman correlation analysis
Spearman rho p-value	p-value of the rho from Spearman correlation analysis
Ratio MGL00/MGL40	Ratio of the means of LFQ intensities from MGL00 over MGL40

## Sheet: Male brain
Table S8: The lists of proteins for which LFQ intensities correlated with serum vitamin C levels in the brain of males
Accession	Gene names	Spearman rho	Spearman rho p-value	Ratio MGL00 / MGL40
P48771	Cox7a2	-0.829799	2.04495e-05	1.67819
Q91XL1	Lrg1	-0.795245	7.98604e-05	6.07297
E9Q0H6	Fabp7	-0.784903	0.000114352	1.51732
A0A0R4J0T0	Hscb	-0.766289	0.00020842	2.84114
Q99LY9	Ndufs5	-0.763581	0.000226426	1.59885
Q8K3J1	Ndufs8	-0.761512	0.000241052	1.9574
Q8R5H6	Wasf1	-0.74147	0.000428895	1.53166
Q9CPP6	Ndufa5	-0.735265	0.00050743	1.51338
Q9CQ75	Ndufa2	-0.722856	0.000700983	1.94605
Q3UHT7	Erc2	-0.716651	0.000818807	1.53941
A0A1W2P6F6	Myl6	-0.702899	0.00113972	1.67122
E9Q4M4	Chchd6	-0.697362	0.0012955	2.05977
Q8C419	Gpr158	-0.679422	0.00192664	1.57635
P19246	Nefh	-0.675635	0.002088	1.85334
Q9D061	Acbd6	-0.65908	0.00292991	2.34313
A0A0H2UKB7	Ift22	-0.656672	0.00307284	2.17216
P46660	Ina	-0.649768	0.00351457	1.52184
Q8R404	Qil1	-0.64633	0.00375318	1.70822
P0C028	Nudt11	-0.64356	0.00395497	1.58659
Q8C0E2	Vps26b	-0.642194	0.0040577	1.51015
Q7TMF3	Ndufa12	-0.635989	0.00455209	1.62844
P08551	Nefl	-0.621511	0.00589847	1.56103
Q9CQZ5	Ndufa6	-0.600829	0.00836562	1.52268
E9Q5H2	Anp32e	-0.600829	0.00836562	1.51987
Q8C2Q7	Hnrnph1	-0.59876	0.00865221	1.60614
Q80VD1	Fam98b	-0.588419	0.0102061	3.00637
A0A0J9YUW6	Ube2a	-0.588419	0.0102061	1.77268
Q9QXS6	Dbn1	-0.588419	0.0102061	1.58418
Q9CYN9	Atp6ap2	-0.580146	0.0116038	1.5695
A0A087WRL1	Agfg1	-0.57601	0.0123579	1.77505
A0A087WP24	Abhd14b	-0.575272	0.0124963	3.88873
Q9CQ69	Uqcrq	-0.572464	0.0130349	1.62533
Q9Z2X1	Hnrnpf	-0.563891	0.0147944	2.34445
Q9D358	Acp1	-0.561532	0.0153103	1.5346
Q9EST5	Anp32b	-0.560787	0.015476	1.63277
Q69ZC8	Gpalpp1	-0.559463	0.0157741	1.62769
A0A338P786	Ube2l3	-0.554579	0.0169139	1.63006
F8WIT2	Anxa6	-0.553259	0.0172329	2.19996
B9EJA2	Cttnbp2	-0.547054	0.0187963	2.19141
P63318	Prkcg	-0.532576	0.0228797	1.84729
B1AQF4	Dusp3	-0.524303	0.0255067	1.58585
Q62419	Sh3gl1	-0.518098	0.0276269	1.68607
Q9QXC1	Fetub	-0.51603	0.0283633	1.84479
Q3TUQ5	Pnn	-0.513962	0.0291148	1.52718
A0A0R4J1W0	Sorbs2	-0.501811	0.0338464	1.556
Q91VD9	Ndufs1	-0.497416	0.0356967	2.41836
Q62241	Snrpc	-0.497416	0.0356967	1.68692
S4R1M2	Safb	-0.495347	0.0365938	1.96963
Q8VBY2	Camkk1	-0.482153	0.042731	1.75128
Q91YR1	Twf1	-0.472597	0.0476439	1.92547
P83870	Phf5a	-0.468702	0.0497645	1.51225
Z4YL50	Adal	0.470528	0.0487613	0.573084
P48320	Gad2	0.472841	0.0475133	0.437999
Q792Z1	Try10	0.478014	0.0448089	0.59368
Q9CYA0	Creld2	0.48087	0.0433671	0.487902
E9QP56	Apoc3	0.48087	0.0433671	0.224331
A0A338P6X6	Tango2	0.483187	0.0422231	0.453777
P60487	Pdxp	0.487074	0.0403564	0.537103
Q91W43	Gldc	0.489143	0.0393892	0.64246
Q0VBD0	Itgb8	0.489143	0.0393892	0.641184
Q6ZWR6	Syne1	0.489143	0.0393892	0.001331
Q00898	Serpina1e	0.493279	0.0375081	0.281139
Q7TPM6	Fsd1	0.494569	0.0369361	0.548777
Q80VQ0	Aldh3b1	0.497416	0.0356967	0.43213
Q8JZK9	Hmgcs1	0.499484	0.0348166	0.326003
P85094	Isoc2a	0.502846	0.0334218	0.661012
Q8CG72	Adprhl2	0.507757	0.0314622	0.659956
A2AJP9	Pdp1	0.509825	0.030664	0.40358
Q8K2C6	Sirt5	0.511123	0.0301712	0.625598
Q9D0W5	Ppil1	0.513962	0.0291148	0.615847
Q61425	Hadh	0.51603	0.0283633	0.659725
Q8BZA9	Tigar	0.51603	0.0283633	0.580333
Q64133	Maoa	0.518366	0.0275328	0.582391
P47857	Pfkm	0.52844	0.0241653	0.537256
Q9WTL7	Lypla2	0.530295	0.0235818	0.644848
Q3U0K8	Ogfod1	0.530508	0.0235156	0.543235
Q99PM3	Gtf2a1	0.530508	0.0235156	0.368106
B7ZNF6	Ctnnd2	0.532576	0.0228797	0.63519
P56528	Cd38	0.536713	0.0216482	0.360651
P55264	Adk	0.548371	0.0184554	0.457427
Q9JJV2	Pfn2	0.561532	0.0153103	0.587132
Q8R016	Blmh	0.569805	0.0135618	0.46423
B1AV77	Aldh3a2	0.570099	0.0135027	0.663732
Q8BRM2	Gorab	0.57601	0.0123579	0.0206515
E0CYE2	Impdh1	0.584283	0.010887	0.633406
P06745	Gpi	0.588419	0.0102061	0.586498
Q3UHG5	Tspan7	0.590487	0.00987865	0.66125
Q9CXS4	Cenpv	0.594624	0.0092491	0.232947
P01887	B2m	0.594624	0.0092491	0.0510628
Q922Q1	Marc2	0.600829	0.00836562	0.604637
Q8VED9	Lgalsl	0.606626	0.00760288	0.514901
Q8R146	Apeh	0.607661	0.00747278	0.641116
A2ABY3	Pcyt2	0.635989	0.00455209	0.639295
P12382	Pfkl	0.648399	0.00360809	0.512865
D3YUG4	Lypla1	0.652535	0.00333166	0.480061
A0A0R4J0I1	Serpina3k	0.655976	0.00311517	0.569595
P52196	Tst	0.65874	0.00294976	0.297086
P54923	Adprh	0.679422	0.00192664	0.595498
O35465	Fkbp8	0.684946	0.00170989	0.638525
Q99J77	Nans	0.689119	0.0015599	0.248655
Q9D967	Mdp1	0.702173	0.0011592	0.458713
P40237	Cd82	0.704969	0.00108562	0.627192
Q9DBB8	Dhdh	0.708378	0.00100121	0.659579
P97807	Fh	0.720497	0.000743976	0.325221
P29416	Hexa	0.720787	0.00073857	0.562466
A0A286YEB7	Rps24	0.731506	0.000560621	0.619715
Q9WUA3	Pfkp	0.735645	0.000502301	0.488481
P52480	Pkm	0.738749	0.000461977	0.393441
O88844	Idh1	0.739402	0.000453851	0.611736
P58137	Acot8	0.750518	0.000332815	0.307609
P97470	Ppp4c	0.780135	0.000134077	0.600068
P62855	Rps26	0.784903	0.000114352	0.66005
P62242	Rps8	0.795245	7.98604e-05	0.650087
P62267	Rps23	0.855224	6.09912e-06	0.556716

## Sheet: Male heart
Table S8: The lists of proteins for which LFQ intensities correlated with serum vitamin C levels in the heart of males
Accession	Gene names	Spearman rho	Spearman rho p-value	Ratio MGL00 / MGL40
A0A7N9VR94	Ahnak2	-0.83661	1.50893e-05	2.7401
E9Q5L2	Itih4	-0.782835	0.000122583	6.62008
Q9WVJ3	Cpq	-0.712514	0.00090619	2.70137
P05125	Nppa	-0.672531	0.0022284	4.75974
F8VQA4	Pam	-0.667013	0.00249719	3.37431
A2A6Q8	Myl4	-0.660808	0.00283076	2.44094
Q9QVP4	Myl7	-0.648399	0.00360809	2.95523
P29699	Ahsg	-0.619443	0.00611474	1.56161
P20152	Vim	-0.61117	0.0070451	1.50773
P01027	C3	-0.584283	0.010887	3.55053
Q9JK53	Prelp	-0.567737	0.0139832	2.43606
F7AA26	Pakap	-0.564767	0.0146064	1.78815
Q91XL1	Lrg1	-0.542917	0.0198992	5.26439
Q8K1M6	Dnm1l	-0.538781	0.0210523	1.56619
Q06890	Clu	-0.530508	0.0235156	1.5051
Q9WVK4	Ehd1	-0.517331	0.0278983	2.02084
Q07456	Ambp	-0.495603	0.0364819	2.35298
Q03734	Serpina3m	-0.492499	0.0378574	5.09498
Q61646	Hp	-0.489143	0.0393892	3.13646
A0A0A6YX02	Lamtor1	-0.48087	0.0433671	2.49405
H7BWY8	Tsr2	-0.478801	0.0444077	2.39482
A2AFG3	Pdzd4	0.46846	0.0498985	0.412401
Q9CZN7	Shmt2	0.468944	0.0496305	0.666104
V9GWT6	Erc1	0.474665	0.0465459	0.444492
Q9Z2C5	Mtm1	0.476733	0.0454673	0.563266
P20029	Hspa5	0.478801	0.0444077	0.651224
A0A1L1SQA8	Rps25	0.482938	0.0423451	0.630356
Q9DBB8	Dhdh	0.485006	0.0413416	0.58937
Q9CPT4	Mydgf	0.513193	0.0293982	0.587933
Q61599	Arhgdib	0.513962	0.0291148	0.640924
P63260	Actg1	0.513962	0.0291148	0.649764
Q9WUM5	Suclg1	0.520167	0.0269055	0.553696
G3UZ26	Shmt1	0.520167	0.0269055	0.557039
Q9WVL0	Gstz1	0.522235	0.0261989	0.606175
P01898	H2-Q10	0.530508	0.0235156	0.407277
A0A0R4J169	Lrrfip2	0.542917	0.0198992	0.19501
Q9CQE5	Rgs10	0.542917	0.0198992	0.366194
Q99KQ4	Nampt	0.542917	0.0198992	0.593542
Q99JI1	Mustn1	0.547054	0.0187963	0.552473
A2BIN1	Mup10	0.640125	0.00421737	0.0944403
Q9JHW2	Nit2	0.64633	0.00375318	0.6234
A0A0R4J0I1	Serpina3k	0.678739	0.00195499	0.564667

## Sheet: Male liver
Table S8: The lists of proteins for which LFQ intensities correlated with serum vitamin C levels in the liver of males
Accession	Gene names	Spearman rho	Spearman rho p-value	Ratio MGL00 / MGL40
A0A3Q4L347	Cdo1	-0.803518	5.90482e-05	3.4091
P42227-2	Stat3	-0.801449	6.37602e-05	4.19405
O89086	Rbm3	-0.78904	9.92879e-05	2.29832
Q9Z2D6	Mecp2	-0.786972	0.000106595	2.61685
P10605	Ctsb	-0.777031	0.000148406	1.68219
G3X8T3	Ctsa	-0.762153	0.000236438	1.67148
A0A0J9YUM4	Ctbp1	-0.743538	0.000405101	2.96921
Q3UNX5	Acsm3	-0.737334	0.000480014	1.72739
O35728	Cyp4a14	-0.733197	0.000536146	3.8307
Q9CPU4	Mgst3	-0.718427	0.000783511	2.10086
P01027	C3	-0.714583	0.000861575	2.12173
Q9JK81	Myg1	-0.708744	0.000992487	1.60449
P41317	Mbl2	-0.708378	0.00100121	7.14157
P20918	Plg	-0.708378	0.00100121	2.86399
Q07797	Lgals3bp	-0.702536	0.00114943	1.88994
Q8VCC2	Ces1	-0.695293	0.00135808	1.73973
A0A0R4J090	Cd1d1	-0.683559	0.00176234	2.31342
A0A075B5V1	Ighv1-31	-0.679422	0.00192664	5.08858
G3X8T9	Serpina3n	-0.677704	0.00199852	6.1887
Q9JM14	Nt5c	-0.675286	0.0021034	1.7057
Q9EST5	Anp32b	-0.669427	0.0023765	2.069
P39039	Mbl1	-0.658045	0.00299063	2.08512
P01029	C4b	-0.657011	0.00305238	2.28615
Q8K2I3	Fmo2	-0.656672	0.00307284	5.54378
Q61247	Serpinf2	-0.656315	0.00309447	2.2179
E9Q5L2	Itih4	-0.654603	0.00320011	3.87333
O55201-2	Supt5h	-0.654603	0.00320011	1.90705
P97429	Anxa4	-0.644595	0.00387859	6.26234
P29699	Ahsg	-0.644595	0.00387859	1.97528
P16301	Lcat	-0.642194	0.0040577	1.56514
Q8C7E4	Rnase4	-0.636317	0.00452475	2.74031
P52430	Pon1	-0.635989	0.00455209	1.68077
P07356	Anxa2	-0.631852	0.00490817	2.64679
P28230	Gjb1	-0.631852	0.00490817	2.24687
A0A140T8J4	Hebp1	-0.631852	0.00490817	1.58848
A0A338P7E3	Ribonuclease T2B	-0.629784	0.00509453	1.67792
O88908	Soat2	-0.623901	0.0056563	1.81114
Q05117	Acp5	-0.623579	0.00568845	2.09068
A0A0G2JER9	Dnajb6	-0.623189	0.00572764	1.61286
Q8BX70-2	Vps13c	-0.615306	0.00656659	1.61548
Q64464	Cyp3a13	-0.613238	0.00680244	2.13449
P37040	Por	-0.607033	0.00755142	1.75975
P56654	Cyp2c37	-0.600829	0.00836562	2.61861
Q61543	Glg1	-0.59876	0.00865221	1.94685
A0A075B5P5	Ighg3	-0.596692	0.00894665	13.196
A0A1W2P7S8	Cdc5l	-0.596692	0.00894665	2.35495
P24547	Impdh2	-0.594931	0.00920369	2.09261
Q8BU33	Ilvbl	-0.594624	0.0092491	1.61781
Q9QYC7	Ggcx	-0.594624	0.0092491	1.5058
Q9QWR8	Naga	-0.592862	0.00951324	1.59068
Q9QYR9	Acot2	-0.591098	0.00978366	2.12921
P43276	Hist1h1b	-0.590487	0.00987865	2.34555
P57784	Snrpa1	-0.590062	0.00994521	1.69911
Q63886	Ugt1a1	-0.588723	0.0101574	1.62773
P36371	Tap2	-0.588419	0.0102061	3.83069
Q3UMR5	Mcu	-0.586351	0.0105421	2.0544
P54869	Hmgcs2	-0.586351	0.0105421	1.59341
H3BJ02	Stx5a	-0.584283	0.010887	2.67685
Q9DCG2-2	Cd302	-0.578078	0.0119761	2.86536
Q3U741	Ddx17	-0.578078	0.0119761	2.07429
E9QMK9	9030617O03Rik	-0.575272	0.0124963	1.50837
Q60668-3	Hnrnpd	-0.570099	0.0135027	1.62814
Q8BGA8	Acsm5	-0.570099	0.0135027	1.55681
Q9QYR7	Acot3	-0.569805	0.0135618	1.58573
Q9WVJ3	Cpq	-0.567737	0.0139832	1.65424
Q9QYA2	Tomm40	-0.565218	0.0145104	1.82339
Q91X83	Mat1a	-0.564767	0.0146064	1.62414
Q8VC97	Upb1	-0.563147	0.0149555	1.72128
Q00PI9	Hnrnpul2	-0.561822	0.0152461	1.69511
Q9JKB3-2	Ybx3	-0.561532	0.0153103	1.73141
Q03734	Serpina3m	-0.561532	0.0153103	1.69011
Q5FW57	Gm4952	-0.561532	0.0153103	1.62128
Q8VCR2-2	Hsd17b13	-0.561532	0.0153103	1.58988
Q80XR5	U2af2	-0.561532	0.0153103	1.536
Q80VD1	Fam98b	-0.561532	0.0153103	1.53459
Q9WU84	Ccs	-0.560787	0.015476	1.54045
P28650	Adssl1	-0.556648	0.0164233	1.66693
Q9JK42	Pdk2	-0.555327	0.0167353	7.70146
O70451	Slc16a7	-0.555327	0.0167353	1.95321
B8JJM5	Cfb	-0.553259	0.0172329	2.10001
P63030	Mpc1	-0.549122	0.0182632	1.57959
E9PWX6	U2af1l4	-0.547619	0.0186493	1.58671
P56542	Dnase2	-0.547054	0.0187963	1.8065
F8VPN4	Agl	-0.542163	0.0201056	2.44517
A0A1L1SRX4	Commd4	-0.540849	0.0204693	1.96137
Q8K0E8	Fgb	-0.536713	0.0216482	1.78121
A0A1W2P7X0	Abracl	-0.534644	0.0222573	2.04499
P48962	Slc25a4	-0.530508	0.0235156	2.49308
Q64378	Fkbp5	-0.530508	0.0235156	2.02721
Q61112	Sdf4	-0.52844	0.0241653	2.46752
Q9D8X2	Ccdc124	-0.52844	0.0241653	2.16705
Q921I1	Tf	-0.526915	0.024653	2.04117
Q9R092	Hsd17b6	-0.526371	0.024829	3.1256
Q7TMR0	Prcp	-0.526371	0.024829	1.6891
A2A977	Cyp4a10	-0.522775	0.0260168	1.96803
P12790	Cyp2b9	-0.522235	0.0261989	22.5451
Q8CFA2	Amt	-0.522235	0.0261989	1.5484
Q8C7E7	Stbd1	-0.518098	0.0276269	1.5226
A0A0A6YX18	Atp6v1h	-0.511894	0.0298816	1.64095
Q01339	Apoh	-0.511894	0.0298816	1.59287
Q91X75	Cyp2a5	-0.511894	0.0298816	1.51879
Q9CQI7	Snrpb2	-0.509825	0.030664	1.57256
P04117	Fabp4	-0.505689	0.0322763	1.59434
Q3UER8	Fgg	-0.503621	0.0331066	1.60659
Q6VGS5	Ccdc88c	-0.502071	0.0337396	45.646
Q8BWN8	Acot4	-0.501552	0.0339533	1.50896
A0A0R4J0I9	Lrp1	-0.5	0.0345996	1.54617
Q61703	Itih2	-0.499742	0.034708	1.65645
P28667	Marcksl1	-0.499484	0.0348166	1.86297
Q9R078	Prkab1	-0.499484	0.0348166	1.73493
Q05BE7	Numb	-0.496638	0.0360321	1.55268
P28651	Ca8	-0.495594	0.0364861	1.61466
P08032	Spta1	-0.493279	0.0375081	4.1607
Q9DBC7	Prkar1a	-0.487074	0.0403564	16.2563
P45952	Acadm	-0.487074	0.0403564	1.52086
Q60902-4	Eps15l1	-0.487074	0.0403564	1.50481
O35887	Calu	-0.481865	0.0428728	1.70507
Q61646	Hp	-0.478801	0.0444077	2.56104
Q569Z6	Thrap3	-0.478801	0.0444077	1.68018
G5E8H9	Rdh19	-0.478014	0.0448089	1.84787
P09542	Myl3	-0.476733	0.0454673	1.50766
Q6NZR5	Skiv2l	-0.474665	0.0465459	2.47559
Q5SV41	Pctp	-0.473875	0.0469628	1.54494
Q9R049-2	Amfr	-0.472597	0.0476439	1.62452
Q9D7V9	Naaa	-0.470528	0.0487613	3.06967
Q283N4	Urad	-0.470528	0.0487613	1.51269
B7ZCU2	Abi1	-0.46846	0.0498985	1.841
O55111	Dsg2	-0.46846	0.0498985	1.71491
Q9D665	Sdr42e1	-0.46846	0.0498985	1.52291
Q80X80	C2cd2l	0.474665	0.0465459	0.379914
E9Q509	Pklr	0.478801	0.0444077	0.342201
P62897	Cycs	0.488361	0.0397528	0.513272
Q8R5J9	Arl6ip5	0.495347	0.0365938	0.365925
P97864	Casp7	0.499484	0.0348166	0.260545
Q9CPQ1	Cox6c	0.501811	0.0338464	0.613554
Q91WL5	Cyp4a12a	0.509825	0.030664	0.123355
Q63880	Ces3a	0.52844	0.0241653	0.627052
Q61694	Hsd3b5	0.536713	0.0216482	0.258104
P70266	Pfkfb1	0.540849	0.0204693	0.180997
Q80W22	Thnsl2	0.542917	0.0198992	0.598456
P33267	Cyp2f2	0.554579	0.0169139	0.279392
Q8VCU1	Ces3b	0.565668	0.014415	0.509885
Q569X9	Cyp2c67	0.569805	0.0135618	0.658227
Z4YKM2	Cisd3	0.569805	0.0135618	0.1329
Q9DBW0	Cyp4v2	0.575272	0.0124963	0.559109
A2CEK7	Mup14	0.578078	0.0119761	0.337982
Q8BGL3	2810007J24Rik	0.58355	0.0110114	0.57504
Q9CPX4	Ftl1	0.588419	0.0102061	0.345647
P09528	Fth1	0.59876	0.00865221	0.352908
P19157	Gstp1	0.600829	0.00836562	0.409934
Q60991	Cyp7b1	0.615306	0.00656659	0.163343
P99028	Uqcrh	0.621511	0.00589847	0.391006
A2AKN8	Mup8	0.623901	0.0056563	0.190446
Q9D8T2	Gsdmdc1	0.629784	0.00509453	0.387414
Q9D0M3	Cyc1	0.633921	0.0047274	0.350337
Q9CZ13	Uqcrc1	0.638387	0.00435553	0.404993
Q9DB77	Uqcrc2	0.650467	0.00346762	0.376475
Q9CR68	Uqcrfs1	0.65908	0.00292991	0.392041
Q9CQB4	Uqcrb	0.660808	0.00283076	0.407803
Q8R1I1	Uqcr10	0.664945	0.00260457	0.350169
Q9CQ69	Uqcrq	0.664945	0.00260457	0.32252
G3X8X1	Ttc39c	0.670461	0.00232626	0.230688
Q9QXZ6	Slco1a1	0.671149	0.00229334	0.420511
Q3KQQ2	Mup3	0.716651	0.000818807	0.230291
Q5FW60	Mup20	0.840146	1.28165e-05	0.0231657

## Sheet: Male spleen
Table S8: The lists of proteins for which LFQ intensities correlated with serum vitamin C levels in the spleen of males
Accession	Gene names	Spearman rho	Spearman rho p-value	Ratio MGL00 / MGL40
A6X935	Itih4	-0.805586	5.46356e-05	3.12598
G3X8T9	Serpina3n	-0.667702	0.00246221	2.60869
Q9QWR8	Naga	-0.623579	0.00568845	1.5081
Q9DAA6	Exosc1	-0.623579	0.00568845	3.49418
Q9JHF7	Hpgds	-0.613238	0.00680244	2.18983
Q9Z1W9	Stk39	-0.607033	0.00755142	2.01278
P54869	Hmgcs2	-0.596692	0.00894665	1.55742
Q8VE95	UPF0598 protein C8orf82 homolog	-0.592556	0.00955971	8.19279
F6Y2U8	Tnfrsf14	-0.572168	0.0130927	2.83623
V9GXD9	Synrg	-0.569805	0.0135618	1.91766
Q8VDF2	Uhrf1	-0.569805	0.0135618	2.0792
B2RS76	Cpb1	-0.549122	0.0182632	2.02828
Q80ZQ9	Fam206a	-0.544986	0.0193415	2.55914
A3KG93	Kdm1a	-0.540849	0.0204693	1.90362
A0A0U1RPY6	Arl6ip1	-0.534644	0.0222573	9.29047
A2AQE4	Cops2	-0.534162	0.0224013	3.70039
Q99KN2	Ciao1	-0.532851	0.0227962	2.10666
O70362	Gpld1	-0.531816	0.0231117	1.74823
Q3U276	Sdhaf1	-0.523539	0.0257607	1.73106
Q8BVW0	Ganc	-0.513962	0.0291148	1.87909
D3Z3J6	Paip1	-0.511894	0.0298816	2.90658
Q5U4D9	Thoc6	-0.509825	0.030664	1.91006
Q8BWY3	Etf1	-0.498707	0.0351452	1.73675
P47856	Gfpt1	-0.495347	0.0365938	1.55355
Q3TVI8	Pbxip1	-0.492499	0.0378574	1.51652
P01654	Igkv3-2	-0.491211	0.0384398	1.74821
Q61881	Mcm7	-0.491211	0.0384398	2.42985
Q61112	Sdf4	-0.491211	0.0384398	2.97524
Q61129	Cfi	-0.487578	0.0401193	1.53739
A0A0G2JFP4	FRRS1	-0.486291	0.0407273	2.47682
P01027	C3	-0.485508	0.0411011	1.85976
P01029	C4b	-0.476733	0.0454673	2.30609
Q6A0A9	FAM120A	-0.475156	0.0462883	2.0932
P28658	Atxn10	-0.470528	0.0487613	2.89772
Q8VDW0	Ddx39a	-0.46846	0.0498985	1.75011
Q9EQP6	Arr3	0.469737	0.0491943	0.660737
A0A1W2P768	Hist1h3b	0.476733	0.0454673	0.413986
P41317	Mbl2	0.48087	0.0433671	0.126352
Q8BMC4	Nop9	0.485006	0.0413416	0.659113
Q91V77	S100a1	0.487074	0.0403564	0.507555
A0A3Q4EC50	Commd10	0.500781	0.0342733	0.612421
P42703	Lifr	0.501552	0.0339533	0.406962
Q3TMH2	Scrn3	0.51603	0.0283633	0.616579
P09813	Apoa2	0.519401	0.027171	0.578582
D6RFN5	Ninj1	0.522235	0.0261989	0.664568
P02762	Mup6	0.52844	0.0241653	0.0444153
Q8BWR2	Pithd1	0.538781	0.0210523	0.607092
Q9D1H8	Mrpl53	0.549122	0.0182632	0.282356
Q00898	Serpina1e	0.555327	0.0167353	0.331198
H3BJ77	Fundc1	0.555327	0.0167353	0.613006
P50172	Hsd11b1	0.555327	0.0167353	0.620379
E9Q2T3	Tnxb	0.559463	0.0157741	0.445356
P06728	Apoa4	0.580146	0.0116038	0.480822
A0A1L1SSA3	Eif1b	0.582214	0.0112409	0.410401
E9QP56	Apoc3	0.590487	0.00987865	0.0429156
P09528	Fth1	0.594931	0.00920369	0.405773
Q8QZW3	Fam151a	0.604965	0.00781537	0.646879
P01898	H2-Q10	0.617375	0.0063374	0.257773
E9QPX1	Col18a1	0.621832	0.00586547	0.577493
Q00623	Apoa1	0.627716	0.00528661	0.569124
Q4FZE8	Mup1	0.629784	0.00509453	0.0702818
Q91WU5	As3mt	0.633921	0.0047274	0.550085
A0A0R4J0I1	Serpina3k	0.648399	0.00360809	0.482094
Q9WVF5	Egfr	0.65874	0.00294976	0.53043
Q6KCD5	Nipbl	0.65908	0.00292991	0.605807
Q9CPX4	Ftl1	0.660808	0.00283076	0.316783
Q8R1I1	Uqcr10	0.687371	0.00162136	0.648079
