# Supplementary material for: Sex and organ specific proteomic responses to vitamin C deficiency in the brain, heart, liver, and spleen of Gulo-/- mice
Source: PLoS One. 2024 Oct 10;19(10):e0311857. doi: 10.1371/journal.pone.0311857 (PMC11476689; doi:10.1371/journal.pone.0311857)
Supplement: S9 Table — (XLSX) [file pone.0311857.s015.xlsx]

## Sheet: GO for correlation in brain
Table S9: Biological processes associated with proteins that correlated with serum vitamin C levels in the brain of females and males
Females
Negative correlation
No significant term
positive correlation
No significant term
Males
Negative correlation
Term	Count	Fold Enrichment	Bonferroni	Genes
GO:0042776~mitochondrial ATP synthesis coupled proton transport	7	47.2199	1.95067e-06	Ndufa6	Ndufs8	Ndufa5	Ndufa12	Ndufs5	Ndufa2	Ndufs1
GO:0032981~mitochondrial respiratory chain complex I assembly	7	45.0735	2.59502e-06	Ndufa6	Ndufs8	Ndufa5	Ndufa12	Ndufs5	Ndufa2	Ndufs1
GO:0009060~aerobic respiration	7	41.3174	4.41638e-06	Ndufa6	Ndufs8	Ndufa5	Ndufa12	Ndufs5	Ndufa2	Ndufs1
positive correlation
Term	Count	Fold Enrichment	Bonferroni	Genes
GO:0030388~fructose 1,6-bisphosphate metabolic process	4	123.63	0.00156534	Pfkl	Tigar	Pfkm	Pfkp
GO:0006096~glycolytic process	5	42.1467	0.00227018	Pfkl	Tigar	Pkm	Pfkm	Pfkp
GO:0061621~canonical glycolysis	4	87.2684	0.00478546	Pfkl	Pkm	Pfkm	Pfkp
GO:0061615~glycolytic process through fructose-6-phosphate	3	185.445	0.0414404	Pfkl	Pfkm	Pfkp
GO:0006629~lipid metabolic process	10	5.0599	0.0478259	Aldh3a2	Lypla2	Acot8	Lypla1	Pcyt2	Hmgcs1	Aldh3b1	Hexa	Apoc3	Hadh
Proteins identified in all four organs under study
Proteins identified in two or three organs
Proteins identified specifically in brain

## Sheet: GO for correlation in heart
Table S9: Biological processes associated with proteins that correlated with serum vitamin C levels in the heart of females and males
Females
Negative correlation
Term	Count	Fold Enrichment	Bonferroni	Genes
GO:0030036~actin cytoskeleton organization	8	8.13276	0.0356698	Ehd2	Pdlim3	Actn2	Xirp1	Flna	Sptan1	S100a9	Sptbn1
positive correlation
No significant term
Males
Negative correlation
No significant term
positive correlation
No significant term
Proteins identified in all four organs under study
Proteins identified in two or three organs
Proteins identified specifically in heart

## Sheet: GO for correlation in liver
Table S9: Biological processes associated with proteins that correlated with serum vitamin C levels in the liver of females and males
Females
Negative correlation
Term	Count	Fold Enrichment	Bonferroni	Genes
GO:0006953~acute-phase response	6	29.8886	0.00148718	Itih4	Orm1	Stat3	Saa1	Hp	Serpina3n
GO:0006954~inflammatory response	11	5.16193	0.0470951	C4b	Stat3	Cd180	Hmga1	Hmgb2	Pld4	Chil3	Thbs1	S100a9	Kng1	S100a8
positive correlation
Term	Count	Fold Enrichment	Bonferroni	Genes
GO:0006629~lipid metabolic process	46	5.92665	5.13439e-19	Acss3	Abcd2	Acss2	Hpgd	Abhd6	Hsd17b11	Acacb	Agpat2	Acaca	Aacs	Tm7sf2	Cyp17a1	Sult1a1	Fads2	Ces2c	Sgpl1	Cyb5r3	Rdh11	Ptpmt1	Sult2a8	Them4	Cept1	Ugt1a9	Fads1	Sult2a1	Cbr1	Ephx2	Dhcr24	Baat	Cyp2c29	Fmo5	Acsf2	Cyp27a1	Cyp39a1	Acly	Sult1d1	Gpam	Acox1	Fasn	Aldh1a1	Aspg	Ugt2b5	Cyp2c40	Thrsp	Mgll	Cers2
GO:0006805~xenobiotic metabolic process	17	15.5872	1.71223e-11	Cbr1	Fmo1	Abcb11	Cyp2c29	Fmo5	Cyp2d26	Sult1a1	Cyp2c69	Cyp2a5	Cyp2d10	Cyp2a4	Cyp2a12	Cyp2b10	Sult2a8	Cyp2c40	Cyp2f2	Sult2a1
GO:0006122~mitochondrial electron transport, ubiquinol to cytochrome c	8	58.1168	2.76165e-08	Uqcrb	Uqcrq	Uqcrc1	Uqcrfs1	Uqcr10	Uqcrc2	Cyc1	Uqcrh
GO:0008202~steroid metabolic process	16	10.7166	3.31899e-08	Ugt2b1	Cyp3a44	Dhcr24	Cyp3a16	Tm7sf2	Cyp17a1	Cyp39a1	Cyp27a1	Sult1a1	Cyb5r3	Cyp2b10	Akr1c14	Sult2a8	Ugt2b5	Rdh19	Sult2a1
GO:0006082~organic acid metabolic process	11	19.9777	1.91171e-07	Cyp2c69	Cyp2a5	Cyp2d10	Cyp2a4	Cyp2a12	Cyp2b10	Cyp2c40	Fmo1	Cyp2f2	Cyp2c29	Cyp2d26
GO:0006631~fatty acid metabolic process	16	7.40704	6.02755e-06	Cyp4a12a	Hpgd	Baat	Abcb11	Acacb	Aacs	Acaca	Acsf2	Fads2	Sgpl1	Gpam	Acox1	Fasn	Them4	Mgll	Fads1
GO:0052695~cellular glucuronidation	7	36.7266	2.76732e-05	Ugt2b34	Ugt2b36	Ugt2b1	Ugt1a5	Ugt2b5	Ugt2a3	Ugt1a9
GO:0008210~estrogen metabolic process	8	24.3716	3.60204e-05	Sult1a1	Ugt2b34	Sgpl1	Ugt2b36	Ugt2b1	Cyp3a44	Ugt2b5	Cyp3a16
GO:0019373~epoxygenase P450 pathway	8	20.4194	0.000133657	Cyp2c69	Cyp2a5	Cyp2a4	Cyp2a12	Cyp2b10	Cyp2c40	Cyp2f2	Cyp2c29
GO:0045333~cellular respiration	7	26.4431	0.000248195	Uqcrb	Uqcrq	Uqcrc1	Uqcr10	Uqcrc2	Cyc1	Uqcrh
GO:0009410~response to xenobiotic stimulus	16	4.67813	0.00240254	Usp47	Hsp90aa1	Abcd3	Hsp90ab1	Ppox	Abcb11	Acacb	Agpat2	Aacs	Cyp2d26	Srr	Aldh1a1	Gnas	Uqcrfs1	Cd38	Uqcrc2
GO:0051923~sulfation	6	21.7938	0.00879769	Sult1a1	Sult1c2	Sult1d1	Sult2a8	Sult3a1	Sult2a1
GO:0019369~arachidonic acid metabolic process	7	13.7725	0.0139552	Cyp4a12a	Cyp2d10	Cyp2c29	Mgll	Fads1	Cyp4f14	Cyp2d26
GO:0006633~fatty acid biosynthetic process	8	9.94103	0.0198456	Acly	Fads2	Abcd3	Fasn	Acacb	Acaca	Mgll	Fads1
Males
Negative correlation
Term	Count	Fold Enrichment	Bonferroni	Genes
GO:0006631~fatty acid metabolic process	12	10.3443	1.9875e-05	C3	Fabp4	Acsm3	Ilvbl	Cyp4a10	Naaa	Acot2	Acsm5	Acadm	Prkab1	Acot4	Acot3
GO:0006629~lipid metabolic process	20	4.79818	2.45343e-05	Ugt1a1	Acsm3	Mgst3	Cyp4a10	Lcat	Naga	Hsd17b13	Acsm5	Hsd17b6	Prkab1	Cyp2c37	C3	Ilvbl	Soat2	Naaa	Acot2	Hmgcs2	Acadm	Acot4	Acot3
GO:0006953~acute-phase response	7	31.5634	7.14837e-05	Itih4	Ugt1a1	Ahsg	Stat3	Serpinf2	Hp	Serpina3n
GO:0006637~acyl-CoA metabolic process	5	27.4771	0.0272646	Acsm3	Acot2	Acsm5	Acot4	Acot3
positive correlation
Term	Count	Fold Enrichment	Bonferroni	Genes
GO:0006122~mitochondrial electron transport, ubiquinol to cytochrome c	9	504.371	7.46796e-19	Uqcrb	Uqcrq	Uqcrc1	Cycs	Uqcrfs1	Uqcr10	Uqcrc2	Cyc1	Uqcrh
GO:0045333~cellular respiration	7	203.99	1.00518e-10	Uqcrb	Uqcrq	Uqcrc1	Uqcr10	Uqcrc2	Cyc1	Uqcrh
Proteins identified in all four organs under study
Proteins identified in two or three organs
Proteins identified specifically in liver

## Sheet: GO for correlation in spleen
Table S9: Biological processes associated with proteins that correlated with serum vitamin C levels in the spleen of females and males
Females
Negative correlation
Term	Count	Fold Enrichment	Bonferroni	Genes
GO:0002181~cytoplasmic translation	52	37.0696	1.2535e-65	Rpl4	Rpl5	Rpl30	Rpl3	Rpl32	Rplp1	Rpl10a	Rpl8	Rpl9	Rpl6	Rpl7	Rps4x	Rpl7a	Rps17	Rps16	Rpl18a	Rps19	Rpl36	Rpl38	Rps11	Rps10	Rps13	Rps12	Rps9	Rps7	Rpl21	Rps8	Rps5	Rpl23	Rps6	Rpl13a	Rpsa	Rpl24	Rpl27	Rpl26	Rpl28	Rpl12	Rpl11	Rpl36a	Rpl14	Rps3	Rps2	Rpl15	Rpl18	Rpl17	Rpl19
GO:0006412~translation	64	12.7171	7.82247e-48	Rpl4	Rpl5	Rpl3	Rpl32	Rpl10a	Rpl8	Rpl9	Rpl6	Rpl7	Rps4x	Rbm3	Mrpl3	Rps17	Rps16	Rpl18a	Rps19	Rpl36	Rpl35	Rpl38	Rps11	Rps13	Eif2a	Rps12	Rps9	Rps7	Rpl21	Rps8	Rps5	Rpl23	Rps6	Rpl13a	Rpsa	Mrps7	Rpl24	Rpl27	Rpl26	Eef1e1	Rpl28	Rpl10	Rpl12	Mrpl18	Rpl11	Rpl36a	Rps27l	Rpl14	Rps3
GO:0006364~rRNA processing	21	9.19071	2.11641e-10	Rpl5	Rps7	Rps6	Rpl11	Rps27l	Pa2g4	Npm3	Rpl7	Isg20	Rps25	Rps17	Exosc5	Rps27	Rps16	Rps19	Exosc9	Rpl14	Rpl27	Pin4	Rpl26	Lyar
GO:0006260~DNA replication	17	9.79613	2.72666e-08	Gins2	Prim2	Rrm1	Fen1	Rrm2	Pcna	Gins3	Gins4	Rpa2	Nasp	Rbbp4	Grwd1	Rpa3	Mcm3	Mcm5	Rbbp7	Mcm2
GO:0042274~ribosomal small subunit biogenesis	14	13.2615	5.17646e-08	Npm1	Rps9	Rps7	Rps8	Rps5	Rps6	Rps25	Rps17	Rps27	Rps16	Rps19	Rps11	Rps13	Rps12
GO:0000028~ribosomal small subunit assembly	9	31.1171	2.68508e-07	Rps25	Rps27	Rps19	Rps5	Rps6	Rps27l	Rpsa	Rps2	Mrps7
GO:0000027~ribosomal large subunit assembly	9	27.0584	1.00657e-06	Rpl5	Rpl3	Rpl10	Rpl11	Rrs1	Rpl24	Rpl23a	Nle1	Rpl6
GO:0006417~regulation of translation	15	6.73531	7.75871e-05	Rpl10	Rplp1	Rpl13a	Nolc1	Pa2g4	Tyms	Rbm3	Larp1	Dhx36	Serbp1	Rps3	Rpl38	Abce1	Paip2	Eif2a
GO:0042273~ribosomal large subunit biogenesis	8	15.8055	0.00083701	Rpl5	Npm1	Rpl11	Rrs1	Rpl14	Rpl26	Nle1	Rpl7
GO:0045727~positive regulation of translation	11	8.26783	0.00123458	Rbm3	Rps4x	Rpl5	Npm1	Larp1	Prmt1	Rps27l	Plxnb2	Rpl26	Eef2	Larp4
GO:1904667~negative regulation of ubiquitin protein ligase activity	5	34.5746	0.012057	Rpl5	Rps7	Rpl23	Rpl11	Mad2l1
GO:0006268~DNA unwinding involved in DNA replication	6	18.8589	0.0187597	Gins2	Gins3	Gins4	Mcm3	Mcm5	Mcm2
GO:0000727~double-strand break repair via break-induced replication	5	28.8121	0.027561	Gins2	Gins4	Mcm3	Mcm5	Mcm2
GO:1903934~positive regulation of DNA primase activity	4	55.3193	0.0415491	Gins2	Prim2	Gins3	Gins4
positive correlation
Term	Count	Fold Enrichment	Bonferroni	Genes
GO:0030036~actin cytoskeleton organization	24	6.98357	1.4726e-09	Vasp	Ptpn1	Actr2	Gsn	Tnxb	Anxa1	Actn1	Tmod3	Parva	Actn4	Ehd2	Pdlim3	Fmnl1	Inf2	Parvg	Cttn	Capza1	Capza2	Trip10	Myh9	Flnb	Sptan1	Pdlim4	Sptbn1
GO:0007015~actin filament organization	14	6.196	0.000979811	Tmsb15b2	Gsn	Actn1	Tmod3	Gdpd2	Arhgap17	Sorbs2	Cnn3	Cnn1	Pdlim3	Actc1	Sh3bp1	Cfl2	Ctnna1
GO:0070527~platelet aggregation	8	15.5599	0.00143722	Fgb	Fga	Fgg	Tubb1	Gnas	Ptpn6	Gp1ba	Fermt3
GO:0007160~cell-matrix adhesion	11	8.46879	0.00148781	Fgb	Fga	Bcam	Tnxb	Itga3	Fgg	Zyx	Itgax	Ctnnb1	Fermt2	Fermt3
GO:0006096~glycolytic process	8	13.4381	0.00406749	Hk3	Pfkl	Adpgk	Aldoc	Bpgm	Eno3	Pfkp	Hk1
GO:0051693~actin filament capping	6	22.1728	0.0121807	Gsn	Capza1	Capza2	Capg	Sptan1	Sptbn1
GO:0051016~barbed-end actin filament capping	6	20.1571	0.0201556	Gsn	Capza1	Capza2	Twf2	Capg	Add3
GO:0051017~actin filament bundle assembly	7	13.2658	0.0273527	Cald1	Swap70	Actn1	Myh9	Actn4	Lcp1	Limd2
GO:0051014~actin filament severing	5	28.4267	0.044597	Fmnl1	Gsn	Cfl2	Dstn	Capg
Males
Negative correlation
No significant term
positive correlation
Term	Count	Fold Enrichment	Bonferroni	Genes
GO:0034375~high-density lipoprotein particle remodeling	4	200.975	0.000342098	Apoa2	Apoc3	Apoa1	Apoa4
GO:0033700~phospholipid efflux	4	187.577	0.000427211	Apoa2	Apoc3	Apoa1	Apoa4
GO:0042157~lipoprotein metabolic process	4	90.7631	0.00415111	Apoa2	Apoc3	Apoa1	Apoa4
GO:0010903~negative regulation of very-low-density lipoprotein particle remodeling	3	527.56	0.00445201	Apoa2	Apoc3	Apoa1
GO:0033344~cholesterol efflux	4	85.2623	0.00502713	Apoa2	Apoc3	Apoa1	Apoa4
GO:0030300~regulation of intestinal cholesterol absorption	3	422.048	0.00740275	Apoa2	Apoa1	Apoa4
GO:0034380~high-density lipoprotein particle assembly	3	263.78	0.0205383	Apoa2	Apoa1	Apoa4
GO:1905920~positive regulation of CoA-transferase activity	3	234.471	0.0263067	Apoa2	Apoa1	Apoa4
GO:0010873~positive regulation of cholesterol esterification	3	211.024	0.0327474	Apoa2	Apoa1	Apoa4
Proteins identified in all four organs under study
Proteins identified in two or three organs
Proteins identified specifically in spleen
[truncated: 18 more columns]
