# Supplementary material for: Sex and organ specific proteomic responses to vitamin C deficiency in the brain, heart, liver, and spleen of Gulo-/- mice
Source: PLoS One. 2024 Oct 10;19(10):e0311857. doi: 10.1371/journal.pone.0311857 (PMC11476689; doi:10.1371/journal.pone.0311857)
Supplement: S10 Table — (XLSX) [file pone.0311857.s016.xlsx]

## Sheet: Column header
Table S10: Lists of proteins for each section of the Venn diagrams shown in Figure 7A
Column header	Description
Accession	UniProt accession number of the leading razor protein
GeneNames	official gene name
Spearman rho value	values highlighted in blue or red for negative or positive correlations between proteins LFQ intensities and serum vitamin C levels, respectively
Spearman rho p-value	values highlighted in yellow when p < 0.05
Ratio FGL00/FGL40 or ratio FGL40/FGL40	Ratios of LFQ intensities of the corresponding proteins in GL00 or GL40 females. The values are in green when the ratios are > 1.50-fold or < 0.667
Ratio MGL00/MGL40 or ratio MGL40/MGL40	Ratios of LFQ intensities of the corresponding proteins in GL00 or GL40 males. The values are in green when the ratios are > 1.50-fold or < 0.667
#N/A	Proteins not detected in all the samples
Note:	Organs are highlighted in gray when the proteins were not detected in the samples or when the Spearman p-value was not significant and/or the ratios of the GL00/GL40 or GL40/GL00 were not greater than 1.5-fold

## Sheet: Females negative correlations
Table S10: Lists of proteins for each section of the Venn diagrams shown in Figure 7A
FEMALES
Significant negative correlation (Spearman rho highlighted in blue with p-value < 0.05 highlighted in yellow and with a ratio of FGL00/FGL40 or FGL40/FGL00 > 1.5-fold in green)
4 common proteins in Brain, Heart, Liver, and Spleen
		BRAIN - FEMALES				HEART - FEMALES				LIVER - FEMALES				SPLEEN - FEMALES
Accession	GeneNames	Ratio FGL00/FGL40	Ratio FGL40/FGL00	Spearman rho	Spearman rho p-value	Ratio FGL00/FGL40	Ratio FGL40/FGL00	Spearman rho	Spearman rho p-value	Ratio FGL00/FGL40	Ratio FGL40/FGL00	Spearman rho	Spearman rho p-value	Ratio FGL00/FGL40	Ratio FGL40/FGL00	Spearman rho	Spearman rho p-value
P01837	Igkc	3.07026	0.325706	-0.791946	8.97404e-05	1.82566	0.547747	-0.661674	0.00278214	2.3274	0.429664	-0.747548	0.000362122	2.11132	0.473636	-0.495612	0.0364782
Q91XL1	Lrg1	9.74417	0.102625	-0.720702	0.000740155	4.44061	0.225194	-0.585441	0.0106927	25.3184	0.039497	-0.686629	0.00164804	3.72369	0.268551	-0.627775	0.00528105
O89086	Rbm3	2.19413	0.455763	-0.609504	0.00724558	1.72228	0.580626	-0.618482	0.00621736	3.82899	0.261165	-0.482189	0.042713	4.40676	0.226924	-0.538978	0.0209962
A0A075B5P3	Ighg2b	2.61889	0.381841	-0.477026	0.0453159	2.92291	0.342125	-0.696281	0.0013279	2.07175	0.482684	-0.676304	0.00205872	2.30084	0.434623	-0.772328	0.000172576
2 common proteins in Brain, Liver, and Spleen
		BRAIN - FEMALES				HEART - FEMALES				LIVER - FEMALES				SPLEEN - FEMALES
Accession	GeneNames	Ratio FGL00/FGL40	Ratio FGL40/FGL00	Spearman rho	Spearman rho p-value	Ratio FGL00/FGL40	Ratio FGL40/FGL00	Spearman rho	Spearman rho p-value	Ratio FGL00/FGL40	Ratio FGL40/FGL00	Spearman rho	Spearman rho p-value	Ratio FGL00/FGL40	Ratio FGL40/FGL00	Spearman rho	Spearman rho p-value
Q9QXC1	Fetub	1.86142	0.537224	-0.753099	0.000308991	1.31682	0.759407	-0.53588	0.0218917	2.06244	0.484863	-0.60919	0.00728395	1.56256	0.639975	-0.61745	0.0063292
Q91X72	Hpx	1.68918	0.592003	-0.744835	0.00039076	1.26816	0.788546	-0.30666	0.215815	2.33057	0.42908	-0.562726	0.0150474	2.14774	0.465605	-0.833247	1.7562e-05
2 common proteins in Brain, Heart, and Liver
		BRAIN - FEMALES				HEART - FEMALES				LIVER - FEMALES				SPLEEN - FEMALES
Accession	GeneNames	Ratio FGL00/FGL40	Ratio FGL40/FGL00	Spearman rho	Spearman rho p-value	Ratio FGL00/FGL40	Ratio FGL40/FGL00	Spearman rho	Spearman rho p-value	Ratio FGL00/FGL40	Ratio FGL40/FGL00	Spearman rho	Spearman rho p-value	Ratio FGL00/FGL40	Ratio FGL40/FGL00	Spearman rho	Spearman rho p-value
P27005	S100a8	6.76932	0.147725	-0.746515	0.000372805	2.11196	0.473495	-0.543108	0.0198472	3.58728	0.278763	-0.537945	0.0212915	0.705538	1.41736	0.476756	0.0454554
P31725	S100a9	4.79347	0.208617	-0.634298	0.00469505	2.22185	0.450076	-0.64223	0.00405492	5.17105	0.193384	-0.613636	0.0067565	0.624102	1.6023	0.376871	0.123163
3 common proteins in Heart, Liver, and Spleen
		BRAIN - FEMALES				HEART - FEMALES				LIVER - FEMALES				SPLEEN - FEMALES
Accession	GeneNames	Ratio FGL00/FGL40	Ratio FGL40/FGL00	Spearman rho	Spearman rho p-value	Ratio FGL00/FGL40	Ratio FGL40/FGL00	Spearman rho	Spearman rho p-value	Ratio FGL00/FGL40	Ratio FGL40/FGL00	Spearman rho	Spearman rho p-value	Ratio FGL00/FGL40	Ratio FGL40/FGL00	Spearman rho	Spearman rho p-value
Q9WVJ3	Cpq	1.25792	0.794965	-0.150749	0.550451	2.26583	0.441339	-0.85493	6.1928e-06	1.71244	0.583962	-0.557851	0.0161434	1.53456	0.651654	-0.706247	0.00105331
A0A140T8P9	Igkv14-111	#N/A	#N/A	#N/A	#N/A	8.82393	0.113328	-0.586777	0.0104722	3.86382	0.258811	-0.777491	0.000146206	1.80827	0.553016	-0.593702	0.00938657
Q61129	Cfi	#N/A	#N/A	#N/A	#N/A	1.76227	0.567449	-0.530507	0.0235159	1.67409	0.597341	-0.573347	0.0128636	1.55731	0.642134	-0.682877	0.00178859
2 common proteins in Brain , Heart, and Spleen
		BRAIN - FEMALES				HEART - FEMALES				LIVER - FEMALES				SPLEEN - FEMALES
Accession	GeneNames	Ratio FGL00/FGL40	Ratio FGL40/FGL00	Spearman rho	Spearman rho p-value	Ratio FGL00/FGL40	Ratio FGL40/FGL00	Spearman rho	Spearman rho p-value	Ratio FGL00/FGL40	Ratio FGL40/FGL00	Spearman rho	Spearman rho p-value	Ratio FGL00/FGL40	Ratio FGL40/FGL00	Spearman rho	Spearman rho p-value
F6TQW2	Ighg2c	17.5707	0.0569129	-0.792979	8.65419e-05	6.04246	0.165496	-0.73619	0.000495013	#N/A	#N/A	#N/A	#N/A	3.70693	0.269765	-0.819825	3.1192e-05
P11087	Col1a1	1.90776	0.524176	-0.649432	0.00353735	13.5454	0.0738259	-0.672521	0.00222886	#N/A	#N/A	#N/A	#N/A	7.42341	0.134709	-0.739288	0.000455263
2 common proteins in Brain and Heart
		BRAIN - FEMALES				HEART - FEMALES				LIVER - FEMALES				SPLEEN - FEMALES
Accession	GeneNames	Ratio FGL00/FGL40	Ratio FGL40/FGL00	Spearman rho	Spearman rho p-value	Ratio FGL00/FGL40	Ratio FGL40/FGL00	Spearman rho	Spearman rho p-value	Ratio FGL00/FGL40	Ratio FGL40/FGL00	Spearman rho	Spearman rho p-value	Ratio FGL00/FGL40	Ratio FGL40/FGL00	Spearman rho	Spearman rho p-value
Q9JK81	Myg1	1.75048	0.571273	-0.626033	0.00544721	2.30924	0.433043	-0.76343	0.000227468	1.47342	0.678694	-0.661157	0.00281107	1.43113	0.698748	-0.769628	0.000187899
Q9JI91	Actn2	2.44063	0.409731	-0.621901	0.00585843	2.69881	0.370534	-0.592975	0.00949603	#N/A	#N/A	#N/A	#N/A	#N/A	#N/A	#N/A	#N/A
6 common proteins in Heart and Liver
		BRAIN - FEMALES				HEART - FEMALES				LIVER - FEMALES				SPLEEN - FEMALES
Accession	GeneNames	Ratio FGL00/FGL40	Ratio FGL40/FGL00	Spearman rho	Spearman rho p-value	Ratio FGL00/FGL40	Ratio FGL40/FGL00	Spearman rho	Spearman rho p-value	Ratio FGL00/FGL40	Ratio FGL40/FGL00	Spearman rho	Spearman rho p-value	Ratio FGL00/FGL40	Ratio FGL40/FGL00	Spearman rho	Spearman rho p-value
D3YTY9	Kng1	1.42426	0.702119	-0.474961	0.0463901	1.519	0.658326	-0.648733	0.00358504	1.91034	0.523466	-0.720702	0.000740155	#N/A	#N/A	#N/A	#N/A
Q00915	Rbp1	0.995583	1.00444	0.197621	0.431844	1.74215	0.574004	-0.64223	0.00405492	2.4974	0.400417	-0.675271	0.00210405	#N/A	#N/A	#N/A	#N/A
E9Q5L2	Itih4	#N/A	#N/A	#N/A	#N/A	3.63291	0.275261	-0.605059	0.00780317	1.94008	0.515444	-0.750645	0.000331604	#N/A	#N/A	#N/A	#N/A
O08692	Ngp	#N/A	#N/A	#N/A	#N/A	2.32227	0.430613	-0.592669	0.00954244	5.89441	0.169652	-0.620547	0.00599847	0.544795	1.83555	0.150749	0.550451
P20060	Hexb	0.91678	1.09077	-0.062984	0.803917	3.43767	0.290895	-0.582645	0.0111665	2.1469	0.465788	-0.694889	0.00137059	1.13755	0.879081	-0.669251	0.00238513
Q9CPW9	Metap1d	#N/A	#N/A	#N/A	#N/A	2.17479	0.459814	-0.510331	0.0304714	7.75289	0.128984	-0.796488	7.63851e-05	#N/A	#N/A	#N/A	#N/A
7 common proteins in Liver and Spleen
		BRAIN - FEMALES				HEART - FEMALES				LIVER - FEMALES				SPLEEN - FEMALES
Accession	GeneNames	Ratio FGL00/FGL40	Ratio FGL40/FGL00	Spearman rho	Spearman rho p-value	Ratio FGL00/FGL40	Ratio FGL40/FGL00	Spearman rho	Spearman rho p-value	Ratio FGL00/FGL40	Ratio FGL40/FGL00	Spearman rho	Spearman rho p-value	Ratio FGL00/FGL40	Ratio FGL40/FGL00	Spearman rho	Spearman rho p-value
Q61112	Sdf4	0.630373	1.58636	0.346928	0.158397	#N/A	#N/A	#N/A	#N/A	5.79195	0.172653	-0.959711	3.07582e-10	4.66724	0.214259	-0.610222	0.00715861
Q07456	Ambp	#N/A	#N/A	#N/A	#N/A	1.76928	0.565203	-0.351421	0.152715	1.84522	0.54194	-0.772727	0.000170405	2.09598	0.477103	-0.606092	0.00767065
P63028	Tpt1	1.1353	0.880828	-0.569954	0.0135319	1.09049	0.917016	-0.1057	0.676367	1.51836	0.658607	-0.681302	0.0018505	1.66063	0.602182	-0.703512	0.00112346
Q99JT9	Adi1	#N/A	#N/A	#N/A	#N/A	#N/A	#N/A	#N/A	#N/A	1.6699	0.598838	-0.615385	0.00655779	1.70282	0.587261	-0.701446	0.001179
Q9WU84	Ccs	#N/A	#N/A	#N/A	#N/A	#N/A	#N/A	#N/A	#N/A	2.37907	0.420332	-0.558596	0.015972	2.40526	0.415755	-0.570248	0.0134729
Q5SQB0	Npm1	1.14647	0.872243	-0.010352	0.967481	1.35081	0.740297	-0.442149	0.0661761	1.61722	0.618344	-0.53175	0.023132	1.52734	0.654735	-0.786157	0.000109595
Q3U9N4	Grn	#N/A	#N/A	#N/A	#N/A	#N/A	#N/A	#N/A	#N/A	2.32013	0.43101	-0.490449	0.0387874	16.0199	0.0624223	-0.797109	7.46961e-05
4 common proteins in Heart and Spleen
		BRAIN - FEMALES				HEART - FEMALES				LIVER - FEMALES				SPLEEN - FEMALES
Accession	GeneNames	Ratio FGL00/FGL40	Ratio FGL40/FGL00	Spearman rho	Spearman rho p-value	Ratio FGL00/FGL40	Ratio FGL40/FGL00	Spearman rho	Spearman rho p-value	Ratio FGL00/FGL40	Ratio FGL40/FGL00	Spearman rho	Spearman rho p-value	Ratio FGL00/FGL40	Ratio FGL40/FGL00	Spearman rho	Spearman rho p-value
A0A0B4J1I9	Igkv4-55	1.04859	0.953665	0.222107	0.37572	15.2735	0.0654729	-0.756841	0.000277017	#N/A	#N/A	#N/A	#N/A	2.94403	0.339671	-0.62345	0.00570137
Q9DCL9	Paics	1.46476	0.682705	-0.402685	0.0975581	2.11534	0.472737	-0.546488	0.0189444	0.755718	1.32324	0.630165	0.00505977	3.20172	0.312333	-0.561983	0.0152104
P15105	Glul	0.91182	1.09671	-0.222624	0.374582	1.86883	0.535093	-0.52349	0.0257771	1.00835	0.991716	-0.0949923	0.707709	1.52896	0.654041	-0.592975	0.00949603
A0A140T8P6	Igkv12-46	#N/A	#N/A	#N/A	#N/A	3.71466	0.269203	-0.521694	0.0263822	#N/A	#N/A	#N/A	#N/A	4.34748	0.230018	-0.518327	0.0275463
21 proteins passing criteria exclusively in Brain
		BRAIN - FEMALES				HEART - FEMALES				LIVER - FEMALES				SPLEEN - FEMALES
Accession	GeneNames	Ratio FGL00/FGL40	Ratio FGL40/FGL00	Spearman rho	Spearman rho p-value	Ratio FGL00/FGL40	Ratio FGL40/FGL00	Spearman rho	Spearman rho p-value	Ratio FGL00/FGL40	Ratio FGL40/FGL00	Spearman rho	Spearman rho p-value	Ratio FGL00/FGL40	Ratio FGL40/FGL00	Spearman rho	Spearman rho p-value
P19246	Nefh	1.67418	0.597306	-0.477026	0.0453159	#N/A	#N/A	#N/A	#N/A	#N/A	#N/A	#N/A	#N/A	#N/A	#N/A	#N/A	#N/A
Q3THW5	H2afv;H2afz	1.63285	0.612425	-0.696954	0.00130765	1.1485	0.870702	-0.215798	0.389776	1.05106	0.951422	-0.0931196	0.713238	0.949096	1.05363	-0.185854	0.460286
P60824	Cirbp	2.11682	0.472407	-0.758906	0.000260596	#N/A	#N/A	#N/A	#N/A	#N/A	#N/A	#N/A	#N/A	#N/A	#N/A	#N/A	#N/A
A2AIV3	Gpsm1	2.95059	0.338916	-0.485537	0.0410869	#N/A	#N/A	#N/A	#N/A	#N/A	#N/A	#N/A	#N/A	#N/A	#N/A	#N/A	#N/A
Q9D2P4	Urm1	1.82161	0.548965	-0.510067	0.0305717	#N/A	#N/A	#N/A	#N/A	#N/A	#N/A	#N/A	#N/A	1.29552	0.771891	-0.604027	0.00793753
E9Q0W6	Ablim2	2.25649	0.443167	-0.566632	0.0142125	#N/A	#N/A	#N/A	#N/A	#N/A	#N/A	#N/A	#N/A	#N/A	#N/A	#N/A	#N/A
Q8R0J7	Vps37b	1.71802	0.582065	-0.636035	0.00454823	#N/A	#N/A	#N/A	#N/A	#N/A	#N/A	#N/A	#N/A	0.87112	1.14795	0.290289	0.242584
A2AG50	Map7d2	1.56303	0.639783	-0.546206	0.0190184	#N/A	#N/A	#N/A	#N/A	#N/A	#N/A	#N/A	#N/A	#N/A	#N/A	#N/A	#N/A
P46656	Fdx1	1.68542	0.593325	-0.631715	0.00492039	0.680556	1.46939	0.411157	0.0900603	0.693967	1.44099	0.00413223	0.987017	0.899294	1.11198	0.10635	0.67448
B0V2P5	Dmxl2	2.57304	0.388646	-0.501807	0.0338482	#N/A	#N/A	#N/A	#N/A	#N/A	#N/A	#N/A	#N/A	#N/A	#N/A	#N/A	#N/A
P51910	Apod	1.94576	0.513937	-0.794011	8.34406e-05	1.87709	0.532738	-0.367579	0.133443	#N/A	#N/A	#N/A	#N/A	1.8211	0.54912	-0.254001	0.309117
Q8VHC3	Selm	1.62324	0.61605	-0.640165	0.00421424	1.0946	0.913575	-0.221074	0.378002	#N/A	#N/A	#N/A	#N/A	0.571528	1.7497	0.385132	0.114505
Q9D0Y8	Mrpl52	2.0577	0.485979	-0.61332	0.00679301	0.61496	1.62612	0.338668	0.169216	#N/A	#N/A	#N/A	#N/A	#N/A	#N/A	#N/A	#N/A
Q0VE82	Cpne7	2.81459	0.355292	-0.545173	0.0192916	#N/A	#N/A	#N/A	#N/A	#N/A	#N/A	#N/A	#N/A	#N/A	#N/A	#N/A	#N/A
Q9CQA3	Sdhb	1.50368	0.665035	-0.61157	0.00699758	1.17919	0.848041	-0.108471	0.668336	0.887684	1.12653	0.335917	0.172927	1.19276	0.838391	-0.664598	0.00262295
Q9QUH0	Glrx	1.80332	0.554534	-0.641198	0.00413395	1.15971	0.862282	-0.20857	0.406226	1.00043	0.999575	-0.189985	0.450196	1.16571	0.857843	-0.366219	0.134996
Q9CR24	Nudt8	2.65473	0.376686	-0.559628	0.0157367	0.904627	1.10543	0.396489	0.103318	1.24885	0.800739	-0.435725	0.0706882	0.756751	1.32144	0.322148	0.192328
Q3TXU5	Dhps	1.55339	0.643755	-0.608786	0.00733347	0.665799	1.50195	0.0526588	0.835607	#N/A	#N/A	#N/A	#N/A	#N/A	#N/A	#N/A	#N/A
B7ZNP3	Commd6	1.75545	0.569655	-0.499742	0.034708	#N/A	#N/A	#N/A	#N/A	#N/A	#N/A	#N/A	#N/A	#N/A	#N/A	#N/A	#N/A
D3YZU5	Shank1	2.81917	0.354715	-0.541043	0.0204154	#N/A	#N/A	#N/A	#N/A	#N/A	#N/A	#N/A	#N/A	#N/A	#N/A	#N/A	#N/A
A0A075B5V0	Ighv1-26	3.1942	0.313068	-0.510847	0.0302755	#N/A	#N/A	#N/A	#N/A	#N/A	#N/A	#N/A	#N/A	1.38057	0.724341	-0.386164	0.113454
60 proteins passing criteria exclusively in Heart
		BRAIN - FEMALES				HEART - FEMALES				LIVER - FEMALES				SPLEEN - FEMALES
Accession	GeneNames	Ratio FGL00/FGL40	Ratio FGL40/FGL00	Spearman rho	Spearman rho p-value	Ratio FGL00/FGL40	Ratio FGL40/FGL00	Spearman rho	Spearman rho p-value	Ratio FGL00/FGL40	Ratio FGL40/FGL00	Spearman rho	Spearman rho p-value	Ratio FGL00/FGL40	Ratio FGL40/FGL00	Spearman rho	Spearman rho p-value
E9Q8I0	Cfh	#N/A	#N/A	#N/A	#N/A	2.6889	0.371899	-0.64636	0.00375103	#N/A	#N/A	#N/A	#N/A	#N/A	#N/A	#N/A	#N/A
Q8BND5	Qsox1	#N/A	#N/A	#N/A	#N/A	3.91577	0.255378	-0.643595	0.00395236	#N/A	#N/A	#N/A	#N/A	0.989447	1.01067	-0.305627	0.217444
P06745	Gpi	0.823199	1.21477	-0.161074	0.523143	2.25245	0.44396	-0.479091	0.0442607	0.677021	1.47706	0.596899	0.00891679	0.828331	1.20725	0.240578	0.336233
P24549	Aldh1a1	1.24366	0.804078	0.019618	0.938414	3.3858	0.295351	-0.5111	0.0301801	0.417777	2.39362	0.584711	0.0108149	1.91144	0.523166	-0.209603	0.403854
P40142	Tkt	0.892588	1.12034	-0.160124	0.525628	1.66284	0.601382	-0.686467	0.00165391	1.18956	0.840649	-0.245215	0.326714	1.15091	0.868875	-0.525555	0.0250948
P08071	Ltf	#N/A	#N/A	#N/A	#N/A	4.92594	0.203007	-0.72314	0.000695936	#N/A	#N/A	#N/A	#N/A	0.564557	1.7713	0.2984	0.22907
A0A075B5M7	Igkv5-39	1.04859	0.953665	0.112603	0.656423	7.94207	0.125912	-0.594734	0.00923276	11.3754	0.0879088	-0.436758	0.0699479	4.46177	0.224126	-0.31079	0.209378
O89017	Lgmn	1.13661	0.879806	-0.238513	0.340523	2.66549	0.375165	-0.542075	0.0201297	1.24557	0.802847	-0.0185854	0.94165	1.24039	0.806196	-0.803101	5.99733e-05
P13707	Gpd1	0.840925	1.18917	0.455343	0.0575832	5.3165	0.188094	-0.497677	0.0355846	1.03391	0.967198	0.182101	0.469555	0.94444	1.05883	0.139391	0.581199
P62874	Gnb1	1.52455	0.655931	0.189985	0.450196	2.02406	0.494057	-0.518327	0.0275463	0.821177	1.21776	0.51343	0.0293106	0.787052	1.27056	0.278926	0.262351
A0A075B5P5	Ighg3	#N/A	#N/A	#N/A	#N/A	2.49116	0.40142	-0.573644	0.0128065	4.52423	0.221032	-0.438823	0.0684847	2.53943	0.393789	-0.438823	0.0684847
Q8BH64	Ehd2	#N/A	#N/A	#N/A	#N/A	1.66929	0.599056	-0.688017	0.00159843	#N/A	#N/A	#N/A	#N/A	0.609379	1.64102	0.662881	0.00271548
B7FAU9	Flna	#N/A	#N/A	#N/A	#N/A	5.05704	0.197744	-0.663913	0.00265952	1.89837	0.526768	-0.162106	0.520447	0.744419	1.34333	0.662532	0.00273459
Q9JII6	Akr1a1	1.31388	0.761106	0.137326	0.586867	1.78321	0.560788	-0.542636	0.0199761	0.907744	1.10163	0.264326	0.289176	1.01633	0.983928	-0.194201	0.440015
P47738	Aldh2	1.03827	0.963141	0.287042	0.248133	1.59939	0.625239	-0.507494	0.031565	1.01423	0.985971	0.252066	0.312943	0.854686	1.17002	0.255034	0.307087
Q62261	Sptbn1	1.68648	0.59295	0.0671141	0.79132	1.63584	0.611307	-0.494835	0.0368189	0.899279	1.112	0.401343	0.0987854	0.582057	1.71805	0.77106	0.000179639
Q9WVK4	Ehd1	1.38255	0.723303	0.143521	0.569934	1.72688	0.579078	-0.722767	0.000702558	0.753667	1.32685	0.654442	0.0032102	0.815666	1.22599	0.407847	0.0929378
P30115	Gsta3	#N/A	#N/A	#N/A	#N/A	5.55656	0.179968	-0.743418	0.000406457	0.776501	1.28783	0.40062	0.0994518	1.55049	0.644957	-0.326784	0.185642
Q80XN0	Bdh1	0.887407	1.12688	0.346928	0.158397	1.59	0.628931	-0.479091	0.0442607	0.84788	1.17941	0.330579	0.180286	#N/A	#N/A	#N/A	#N/A
B1AU25	Aifm1	1.72134	0.580942	0.186887	0.457753	1.66652	0.600052	-0.482438	0.0425904	0.833213	1.20017	0.327479	0.184652	0.902137	1.10848	0.126033	0.618258
Q76MZ3	Ppp2r1a	0.877469	1.13964	0.199277	0.427915	2.01304	0.496762	-0.495612	0.0364782	0.943883	1.05945	0.4254	0.0784122	0.938798	1.06519	0.270661	0.277339
Q02257	Jup	1.78923	0.558901	-0.129066	0.609764	2.04338	0.489384	-0.501033	0.0341685	1.20322	0.831106	0.226357	0.366415	0.604348	1.65468	0.287042	0.248133
Q8BZF8	Pgm5	#N/A	#N/A	#N/A	#N/A	2.06576	0.484083	-0.534848	0.0221968	1.20218	0.831824	0.0547521	0.829161	#N/A	#N/A	#N/A	#N/A
O70209	Pdlim3	#N/A	#N/A	#N/A	#N/A	1.63671	0.610983	-0.637397	0.00443583	#N/A	#N/A	#N/A	#N/A	0.601113	1.66358	0.524523	0.0254342
Q9CRD2	Emc2	1.3239	0.755343	0.339359	0.168292	3.10011	0.322569	-0.589572	0.0100226	1.06849	0.935903	-0.121447	0.631193	1.14106	0.876376	-0.55062	0.0178847
Q08481	Pecam1	#N/A	#N/A	#N/A	#N/A	1.65802	0.60313	-0.49121	0.0384402	#N/A	#N/A	#N/A	#N/A	0.677073	1.47694	0.072314	0.775529
P24472	Gsta4	1.06749	0.936776	-0.395661	0.104107	1.79614	0.556749	-0.702117	0.00116073	0.565125	1.76952	0.30801	0.213696	1.12513	0.888788	-0.434917	0.0712715
P97364	Sephs2	1.0614	0.942151	0.267562	0.283092	1.74503	0.573055	-0.472107	0.0479064	1.03113	0.969808	0.281137	0.258428	1.03272	0.968316	-0.0764068	0.763159
Q61792	Lasp1	1.21794	0.821062	-0.555785	0.0166266	1.75528	0.569708	-0.66219	0.00275346	1.19512	0.836738	-0.0929272	0.713807	0.691081	1.44701	0.282912	0.255306
Q5F285	Tmem256	#N/A	#N/A	#N/A	#N/A	8.74879	0.114302	-0.632938	0.00481263	0.827162	1.20895	0.553433	0.0171905	0.270582	3.69574	-0.00413223	0.987017
P10833	Rras	1.16756	0.856485	0.101809	0.687702	1.52244	0.656842	-0.541602	0.0202603	#N/A	#N/A	#N/A	#N/A	0.611438	1.63549	0.668043	0.00244505
Q62000	Ogn	#N/A	#N/A	#N/A	#N/A	1.84498	0.542012	-0.490702	0.0386716	#N/A	#N/A	#N/A	#N/A	0.490117	2.04033	0.643595	0.00395236
Q61166	Mapre1	0.895232	1.11703	0.0676653	0.789642	4.49672	0.222384	-0.59814	0.00873962	0.998768	1.00123	-0.0382231	0.880308	1.02158	0.978872	0.203407	0.418201
Q8BU31	Rap2c	0.983068	1.01722	0.0397933	0.875427	1.91942	0.52099	-0.526588	0.0247589	1.04218	0.959531	0.29427	0.23589	0.699583	1.42942	0.155911	0.536718
P62737	Acta2	#N/A	#N/A	#N/A	#N/A	3.28359	0.304545	-0.72793	0.000615486	#N/A	#N/A	#N/A	#N/A	0.997435	1.00257	0.339701	0.167837
G3UVV4	Hk1	#N/A	#N/A	#N/A	#N/A	6.27402	0.159387	-0.516529	0.0281843	#N/A	#N/A	#N/A	#N/A	0.613085	1.6311	0.528926	0.0240114
P10493	Nid1	#N/A	#N/A	#N/A	#N/A	1.61428	0.619471	-0.487352	0.0402257	2.94805	0.339207	-0.393595	0.106091	#N/A	#N/A	#N/A	#N/A
A0A087WRE7	Adhfe1	0.748463	1.33607	0.193082	0.442704	1.51457	0.660253	-0.671488	0.00227729	1.06232	0.941332	-0.274652	0.270038	#N/A	#N/A	#N/A	#N/A
Q8CC47	Galns	1.35378	0.738675	-0.430563	0.0744764	1.61949	0.617479	-0.528653	0.0240978	1.3492	0.741182	-0.229855	0.358852	#N/A	#N/A	#N/A	#N/A
P05125	Nppa	#N/A	#N/A	#N/A	#N/A	2.80168	0.356928	-0.73619	0.000495013	#N/A	#N/A	#N/A	#N/A	#N/A	#N/A	#N/A	#N/A
F8VQA4	Pam	1.27872	0.782033	-0.0552972	0.827484	6.88843	0.145171	-0.705579	0.00107011	#N/A	#N/A	#N/A	#N/A	#N/A	#N/A	#N/A	#N/A
A2A6Q8	Myl4	#N/A	#N/A	#N/A	#N/A	1.76895	0.565306	-0.587507	0.0103533	#N/A	#N/A	#N/A	#N/A	#N/A	#N/A	#N/A	#N/A
Q9QVP4	Myl7	#N/A	#N/A	#N/A	#N/A	1.80807	0.553077	-0.510331	0.0304714	#N/A	#N/A	#N/A	#N/A	#N/A	#N/A	#N/A	#N/A
D3YU80	Cirbp	#N/A	#N/A	#N/A	#N/A	1.68722	0.592693	-0.631008	0.00498359	#N/A	#N/A	#N/A	#N/A	1.10871	0.901948	-0.431595	0.0737071
Q9QXV0	Pcsk1n	1.08159	0.924568	-0.503876	0.0330032	1.59786	0.625836	-0.64223	0.00405492	#N/A	#N/A	#N/A	#N/A	#N/A	#N/A	#N/A	#N/A
Q7TQ48	Srl	#N/A	#N/A	#N/A	#N/A	1.57078	0.636625	-0.605059	0.00780317	#N/A	#N/A	#N/A	#N/A	#N/A	#N/A	#N/A	#N/A
A3KGU5	Sptan1	2.11085	0.473743	0.0309757	0.902889	1.6047	0.623168	-0.703935	0.00111236	#N/A	#N/A	#N/A	#N/A	#N/A	#N/A	#N/A	#N/A
D3YU08	Synpo2l	#N/A	#N/A	#N/A	#N/A	1.73031	0.577932	-0.575116	0.0125258	#N/A	#N/A	#N/A	#N/A	#N/A	#N/A	#N/A	#N/A
P01645	Igkv10-95	#N/A	#N/A	#N/A	#N/A	2.20225	0.454082	-0.619515	0.00610712	#N/A	#N/A	#N/A	#N/A	0.056792	17.6081	0.224522	0.370417
Q71RI9	Ccbl2	#N/A	#N/A	#N/A	#N/A	3.33061	0.300245	-0.565823	0.0143822	#N/A	#N/A	#N/A	#N/A	#N/A	#N/A	#N/A	#N/A
A0A1B0GSG5	Rnh1	1.01802	0.982294	-0.0371709	0.883581	4.24992	0.235299	-0.510067	0.0305717	#N/A	#N/A	#N/A	#N/A	#N/A	#N/A	#N/A	#N/A
Q8BMF3	Me3	1.27088	0.786855	0.214876	0.391853	2.54485	0.392951	-0.527405	0.0244957	#N/A	#N/A	#N/A	#N/A	#N/A	#N/A	#N/A	#N/A
Q3TG45	Psmd8	1.17693	0.849667	0.181724	0.470489	1.67478	0.597095	-0.572019	0.013122	#N/A	#N/A	#N/A	#N/A	#N/A	#N/A	#N/A	#N/A
E9QQ93	Xirp1	#N/A	#N/A	#N/A	#N/A	2.27752	0.439073	-0.524523	0.0254342	#N/A	#N/A	#N/A	#N/A	#N/A	#N/A	#N/A	#N/A
Q9R229	Bmp10	#N/A	#N/A	#N/A	#N/A	4.80057	0.208309	-0.47624	0.0457229	#N/A	#N/A	#N/A	#N/A	#N/A	#N/A	#N/A	#N/A
E9Q715	Luc7l2	2.38509	0.419271	-0.328343	0.183429	1.69554	0.589782	-0.489417	0.0392624	#N/A	#N/A	#N/A	#N/A	#N/A	#N/A	#N/A	#N/A
Q08091	Cnn1	#N/A	#N/A	#N/A	#N/A	4.05533	0.246589	-0.597107	0.00888688	#N/A	#N/A	#N/A	#N/A	#N/A	#N/A	#N/A	#N/A
A2AKV6	Alkbh3	#N/A	#N/A	#N/A	#N/A	3.39127	0.294875	-0.514463	0.0289313	#N/A	#N/A	#N/A	#N/A	#N/A	#N/A	#N/A	#N/A
E9Q9C1	Ablim1	#N/A	#N/A	#N/A	#N/A	2.16707	0.461452	-0.533058	0.0227335	#N/A	#N/A	#N/A	#N/A	#N/A	#N/A	#N/A	#N/A
P29268	Ctgf	#N/A	#N/A	#N/A	#N/A	1.86955	0.534889	-0.545173	0.0192916	#N/A	#N/A	#N/A	#N/A	#N/A	#N/A	#N/A	#N/A
87 proteins passing criteria exclusively in Liver
		BRAIN - FEMALES				HEART - FEMALES				LIVER - FEMALES				SPLEEN - FEMALES
Accession	GeneNames	Ratio FGL00/FGL40	Ratio FGL40/FGL00	Spearman rho	Spearman rho p-value	Ratio FGL00/FGL40	Ratio FGL40/FGL00	Spearman rho	Spearman rho p-value	Ratio FGL00/FGL40	Ratio FGL40/FGL00	Spearman rho	Spearman rho p-value	Ratio FGL00/FGL40	Ratio FGL40/FGL00	Spearman rho	Spearman rho p-value
G3X8T9	Serpina3n	#N/A	#N/A	#N/A	#N/A	#N/A	#N/A	#N/A	#N/A	5.91009	0.169202	-0.693857	0.00140299	#N/A	#N/A	#N/A	#N/A
P05366	Saa1	#N/A	#N/A	#N/A	#N/A	69.9	0.0143061	-0.303562	0.220726	50.7472	0.0197055	-0.686983	0.00163525	#N/A	#N/A	#N/A	#N/A
Q60590	Orm1	1.41683	0.7058	-0.552401	0.0174427	1.30776	0.764666	-0.0837209	0.74119	2.16137	0.46267	-0.5111	0.0301801	1.37954	0.724879	-0.452246	0.0595208
P01029	C4b	#N/A	#N/A	#N/A	#N/A	#N/A	#N/A	#N/A	#N/A	2.08185	0.480342	-0.510331	0.0304714	1.53553	0.651242	-0.328512	0.183189
P00688	Amy2	#N/A	#N/A	#N/A	#N/A	0.903402	1.10693	0.11789	0.641294	3.10801	0.32175	-0.640165	0.00421424	0.383092	2.61034	-0.313888	0.204633
F6WR04	Ctss	0.77599	1.28868	-0.072314	0.775529	0.903402	1.10693	0.11789	0.641294	2.47149	0.404615	-0.500774	0.034276	0.77618	1.28836	-0.0505937	0.841975
P12246	Apcs	#N/A	#N/A	#N/A	#N/A	13.9084	0.0718992	-0.436983	0.069787	44.9471	0.0222484	-0.750645	0.000331604	#N/A	#N/A	#N/A	#N/A
P29788	Vtn	1.55347	0.643718	-0.467734	0.0503027	1.027	0.973709	-0.0650491	0.797613	1.64498	0.607911	-0.683531	0.00176339	1.14316	0.874765	-0.465393	0.0516219
Q61646	Hp	#N/A	#N/A	#N/A	#N/A	0.891426	1.1218	0.181818	0.470256	3.87072	0.25835	-0.678719	0.0019558	1.0842	0.922341	-0.457408	0.056318
Q9ESB3	Hrg	1.63904	0.610113	-0.261229	0.295074	1.82408	0.548223	-0.464636	0.0520537	1.61714	0.618374	-0.51523	0.0286522	1.18141	0.846445	-0.365702	0.135589
Q3U3V1	F10	#N/A	#N/A	#N/A	#N/A	0.903402	1.10693	0.11789	0.641294	2.324	0.430293	-0.682499	0.0018033	1.01216	0.98799	-0.00413223	0.987017
P08905	Lyz2	#N/A	#N/A	#N/A	#N/A	#N/A	#N/A	#N/A	#N/A	9.30881	0.107425	-0.73206	0.000552505	0.695196	1.43844	0.343831	0.162397
P07309	Ttr	0.984023	1.01624	-0.351756	0.152298	0.914363	1.09366	0.142562	0.572541	1.5106	0.661988	-0.573347	0.0128636	0.965824	1.03538	-0.207537	0.408606
Q8K0E8	Fgb	1.48279	0.674404	-0.104339	0.680325	0.992883	1.00717	0.00309757	0.990267	1.55574	0.642782	-0.563758	0.014823	0.563171	1.77566	0.655653	0.00313497
P13597-2	Icam1	#N/A	#N/A	#N/A	#N/A	#N/A	#N/A	#N/A	#N/A	1.92067	0.520652	-0.549303	0.0182172	#N/A	#N/A	#N/A	#N/A
P41317	Mbl2	#N/A	#N/A	#N/A	#N/A	#N/A	#N/A	#N/A	#N/A	4.63231	0.215875	-0.865256	3.54941e-06	0.369208	2.7085	0.753743	0.000303278
Q9D7V9	Naaa	1.39571	0.716483	-0.841426	1.20695e-05	#N/A	#N/A	#N/A	#N/A	3.26522	0.306258	-0.812597	4.17003e-05	1.06251	0.941167	-0.156072	0.536292
P50427	Sts	1.47218	0.679265	-0.320083	0.195357	0.755761	1.32317	-0.0175529	0.944887	1.70289	0.587237	-0.503876	0.0330032	1.31673	0.75946	-0.401652	0.0985017
D3YY50	Cutc	1.41976	0.704347	-0.610222	0.00715861	#N/A	#N/A	#N/A	#N/A	2.20264	0.454	-0.640456	0.00419151	1.2994	0.769588	-0.287855	0.246736
E9Q0H6	Fabp7	0.91155	1.09703	-0.0449612	0.859392	#N/A	#N/A	#N/A	#N/A	1.97741	0.505711	-0.487352	0.0402257	#N/A	#N/A	#N/A	#N/A
Q9D1M7	Fkbp11	#N/A	#N/A	#N/A	#N/A	#N/A	#N/A	#N/A	#N/A	1.6435	0.608459	-0.543108	0.0198472	0.384197	2.60283	-0.386164	0.113454
Q9CYA0	Creld2	0.649678	1.53922	0.339535	0.168058	#N/A	#N/A	#N/A	#N/A	1.83831	0.543979	-0.516262	0.0282798	0.989871	1.01023	-0.398555	0.101372
A0A0G2JGD2	S100a4	1.10021	0.908913	-0.33144	0.179084	1.35372	0.738705	-0.437209	0.0696261	2.59964	0.384669	-0.597832	0.00878342	0.684277	1.4614	0.129132	0.609577
E9Q616	Ahnak	1.26671	0.789449	-0.524793	0.0253448	1.23065	0.812577	-0.852865	6.88698e-06	1.84376	0.542371	-0.490449	0.0387874	0.523751	1.9093	0.483222	0.0422064
P16045	Lgals1	0.754085	1.32611	0.580879	0.0114742	0.857022	1.16683	0.619835	0.00607329	1.52921	0.653932	-0.470831	0.0485965	0.771739	1.29577	-0.0795044	0.753833
Q9JJU8	Sh3bgrl	1.1437	0.874358	-0.326278	0.186364	1.31071	0.762943	-0.493285	0.0375055	1.65994	0.60243	-0.547238	0.0187483	1.14419	0.873981	-0.510594	0.0303712
Q9ET26	Rnf114	#N/A	#N/A	#N/A	#N/A	1.06673	0.937446	0.022739	0.928638	2.95007	0.338975	-0.62571	0.00547849	0.677305	1.47644	0.219008	0.382588
P28650	Adssl1	1.01803	0.982294	-0.442953	0.0656265	0.809446	1.23541	0.101187	0.689518	1.73478	0.576442	-0.623645	0.0056819	0.788114	1.26885	0.041301	0.870744
P06797	Ctsl	0.944003	1.05932	-0.0547521	0.829161	0.891694	1.12146	0.178627	0.478214	2.85064	0.350799	-0.636364	0.00452091	1.11857	0.894	-0.605059	0.00780317
O35114	Scarb2	0.913169	1.09509	-0.035124	0.889954	1.46511	0.682543	-0.51188	0.0298866	1.6393	0.610015	-0.472896	0.0474836	0.762056	1.31224	-0.0805369	0.750731
Q8BH43	Wasf2	#N/A	#N/A	#N/A	#N/A	#N/A	#N/A	#N/A	#N/A	5.86558	0.170486	-0.669076	0.00239373	0.920786	1.08603	0.52349	0.0257771
Q91XV3	Basp1	0.928659	1.07682	-0.232558	0.353071	0.975293	1.02533	-0.109504	0.66535	1.7537	0.570222	-0.664256	0.00264115	0.718868	1.39108	0.0475207	0.851469
O08915	Aip	1.59298	0.627752	-0.311822	0.207788	1.01653	0.983741	-0.246901	0.323293	1.8429	0.542622	-0.595041	0.0091874	1.17936	0.847917	-0.677003	0.00202848
Q91Z53	Grhpr	1.3899	0.719475	0.204545	0.415545	1.46608	0.682092	-0.30666	0.215815	1.58889	0.629369	-0.501807	0.0338482	0.72886	1.37201	0.578214	0.0119514
A0A0B4J1E2	Snw1	0.931704	1.0733	-0.0423335	0.867539	0.925099	1.08097	0.152814	0.544939	2.14285	0.466667	-0.59814	0.00873962	1.20718	0.828378	-0.399277	0.100697
Q8BGS2	Bola2	1.022	0.97847	-0.0470284	0.852992	0.848352	1.17876	-0.0320248	0.899616	1.95786	0.510761	-0.491482	0.0383168	0.938264	1.0658	-0.354339	0.149102
Q62192	Cd180	#N/A	#N/A	#N/A	#N/A	#N/A	#N/A	#N/A	#N/A	1.9052	0.52488	-0.626742	0.00537903	0.624595	1.60104	0.237603	0.342423
Q8QZT1	Acat1	1.17823	0.848733	-0.540289	0.0206259	0.909148	1.09993	0.192765	0.443468	1.5761	0.634479	-0.795455	7.92644e-05	0.799125	1.25137	0.300208	0.226125
Q9JLQ0	Cd2ap	#N/A	#N/A	#N/A	#N/A	#N/A	#N/A	#N/A	#N/A	1.90038	0.526209	-0.567665	0.0139979	0.6632	1.50784	0.312855	0.206207
P14901	Hmox1	#N/A	#N/A	#N/A	#N/A	#N/A	#N/A	#N/A	#N/A	2.29889	0.434993	-0.803304	5.95206e-05	0.725401	1.37855	0.578512	0.0118971
Q9QZM0	Ubqln2	0.899661	1.11153	0.127001	0.615543	0.906637	1.10298	0.0619515	0.807074	1.51215	0.661309	-0.585441	0.0106927	0.768282	1.30161	0.203512	0.417956
A0A494BBK3	Pfdn1	#N/A	#N/A	#N/A	#N/A	#N/A	#N/A	#N/A	#N/A	2.95323	0.338612	-0.526098	0.0249176	#N/A	#N/A	#N/A	#N/A
Q9ESP1	Sdf2l1	0.847622	1.17977	0.0320083	0.899667	#N/A	#N/A	#N/A	#N/A	1.99839	0.500403	-0.578214	0.0119514	0.755862	1.32299	-0.263294	0.291134
Q8VDM6	Hnrnpul1	0.995129	1.0049	-0.448294	0.0620631	1.27075	0.786936	-0.545455	0.0192168	1.56073	0.640726	-0.780589	0.000132086	0.902243	1.10835	-0.0929752	0.713665
P14434	H2-Aa	#N/A	#N/A	#N/A	#N/A	#N/A	#N/A	#N/A	#N/A	2.27859	0.438868	-0.52349	0.0257771	0.53337	1.87487	0.157025	0.533776
Q8BFY6	Pef1	1.12339	0.890165	-0.344863	0.161056	#N/A	#N/A	#N/A	#N/A	7.98629	0.125215	-0.471864	0.0480376	1.2946	0.772439	0.0123967	0.961062
A0A338P6G6	Hmga1	1.42865	0.699963	-0.300775	0.225206	0.988838	1.01129	-0.319731	0.195876	1.89654	0.527275	-0.553433	0.0171905	0.574141	1.74173	0.082602	0.744539
O89053	Coro1a	1.55172	0.644445	0.111513	0.659559	#N/A	#N/A	#N/A	#N/A	1.50621	0.663918	-0.494057	0.0371623	0.729221	1.37133	0.442953	0.0656265
Q9DD18	Dtd1	0.965697	1.03552	0.0661157	0.794361	0.90031	1.11073	0.338668	0.169216	1.7839	0.560569	-0.654621	0.00319902	0.889153	1.12467	-0.041301	0.870744
P26645	Marcks	0.873201	1.14521	-0.0718346	0.776982	0.800336	1.24948	0.249871	0.317317	1.50999	0.662255	-0.598864	0.00863762	0.655288	1.52605	0.0722767	0.775642
P43276	Hist1h1b	#N/A	#N/A	#N/A	#N/A	1.03361	0.967486	-0.134228	0.595411	2.38843	0.418685	-0.606092	0.00767065	2.27782	0.439017	-0.377904	0.122056
P30681	Hmgb2	1.19943	0.833733	-0.460506	0.0544595	1.04717	0.954954	-0.235537	0.346761	2.11791	0.472163	-0.516262	0.0282798	1.36115	0.734672	-0.658751	0.00294912
Q9CQK7	Rwdd1	1.10242	0.907092	-0.493547	0.0373888	0.612476	1.63272	0.384298	0.115359	1.7529	0.570482	-0.494574	0.0369338	1.0552	0.947684	-0.473929	0.0469345
O08583	Alyref	1.07332	0.931688	-0.0330749	0.89634	0.995735	1.00428	-0.0599483	0.813206	1.6202	0.617207	-0.654959	0.00317793	1.00379	0.99622	-0.243802	0.329599
A0A0J9YTY0	Septin11	1.36546	0.732352	0.0294421	0.907677	0.960236	1.04141	0.0877646	0.729124	1.61039	0.620969	-0.717975	0.000792365	0.645329	1.5496	0.261499	0.294557
H7BX95	Srsf1	1.06289	0.940834	-0.31405	0.204387	1.06632	0.937805	-0.253099	0.310897	1.6011	0.624572	-0.598864	0.00863762	0.942078	1.06148	-0.0351058	0.890011
Q8BTI8	Srrm2	0.620821	1.61077	0.566856	0.0141658	#N/A	#N/A	#N/A	#N/A	3.54074	0.282427	-0.708678	0.000994058	1.61012	0.621073	-0.357254	0.145551
P56212	Arpp19	0.844256	1.18447	-0.143521	0.569934	0.691311	1.44653	0.415075	0.0867384	1.84765	0.541228	-0.602994	0.00807376	0.887391	1.1269	-0.150749	0.550451
Q61599	Arhgdib	0.900664	1.11029	0.238636	0.340266	0.96793	1.03313	-0.0485287	0.848353	1.5714	0.636376	-0.606405	0.00763084	0.507854	1.96907	0.420238	0.0824986
O35744	Chil3	#N/A	#N/A	#N/A	#N/A	3.15599	0.316858	-0.103359	0.683178	13.9024	0.0719298	-0.746901	0.000368786	0.574629	1.74025	0.640165	0.00421424
Q99JI1	Mustn1	#N/A	#N/A	#N/A	#N/A	0.722858	1.3834	0.22922	0.360218	7.70238	0.12983	-0.522727	0.0260328	#N/A	#N/A	#N/A	#N/A
E9QPX1	Col18a1	#N/A	#N/A	#N/A	#N/A	1.21366	0.823955	0.284977	0.251703	2.41775	0.413608	-0.557563	0.0162101	1.0734	0.931615	0.0361757	0.886679
A0A3Q4L347	Cdo1	#N/A	#N/A	#N/A	#N/A	#N/A	#N/A	#N/A	#N/A	3.53426	0.282945	-0.845041	1.01572e-05	#N/A	#N/A	#N/A	#N/A
P42227-2	Stat3	#N/A	#N/A	#N/A	#N/A	#N/A	#N/A	#N/A	#N/A	2.39322	0.417847	-0.528926	0.0240114	#N/A	#N/A	#N/A	#N/A
Q8C7E4	Rnase4	0.534448	1.87109	-0.11461	0.650665	#N/A	#N/A	#N/A	#N/A	1.62811	0.614211	-0.589876	0.00997453	#N/A	#N/A	#N/A	#N/A
Q8VC97	Upb1	#N/A	#N/A	#N/A	#N/A	#N/A	#N/A	#N/A	#N/A	2.11703	0.472361	-0.756841	0.000277017	#N/A	#N/A	#N/A	#N/A
Q9JKB3-2	Ybx3	#N/A	#N/A	#N/A	#N/A	#N/A	#N/A	#N/A	#N/A	1.87699	0.532768	-0.514197	0.0290284	#N/A	#N/A	#N/A	#N/A
Q3UJQ9	Oxct1	#N/A	#N/A	#N/A	#N/A	#N/A	#N/A	#N/A	#N/A	2.02024	0.49499	-0.532783	0.0228169	#N/A	#N/A	#N/A	#N/A
Q9CPT5	Nop16	#N/A	#N/A	#N/A	#N/A	#N/A	#N/A	#N/A	#N/A	1.6239	0.6158	-0.628808	0.00518451	#N/A	#N/A	#N/A	#N/A
O35326	Srsf5	#N/A	#N/A	#N/A	#N/A	#N/A	#N/A	#N/A	#N/A	1.70783	0.585539	-0.643263	0.00397713	#N/A	#N/A	#N/A	#N/A
Q9JMD0-4	Znf207	#N/A	#N/A	#N/A	#N/A	#N/A	#N/A	#N/A	#N/A	2.4237	0.412593	-0.77686	0.000149237	#N/A	#N/A	#N/A	#N/A
M0QWA7	Itgb2	0.971964	1.02884	-0.0165204	0.948124	#N/A	#N/A	#N/A	#N/A	1.63391	0.612027	-0.756841	0.000277017	#N/A	#N/A	#N/A	#N/A
A0A0A6YY53	Ighg2c	#N/A	#N/A	#N/A	#N/A	#N/A	#N/A	#N/A	#N/A	8.64814	0.115632	-0.83015	2.01385e-05	#N/A	#N/A	#N/A	#N/A
Q9D8P4	Mrpl17	0.85903	1.1641	-0.0671141	0.79132	1.06739	0.936864	0.0950413	0.707564	1.8431	0.542564	-0.53175	0.023132	1.73575	0.57612	-0.370676	0.129952
A0A087WQA0	Bclaf1	#N/A	#N/A	#N/A	#N/A	#N/A	#N/A	#N/A	#N/A	1.71492	0.583119	-0.533815	0.0225052	#N/A	#N/A	#N/A	#N/A
Q8CF02	Fam25c	#N/A	#N/A	#N/A	#N/A	#N/A	#N/A	#N/A	#N/A	7.95943	0.125637	-0.548271	0.0184812	#N/A	#N/A	#N/A	#N/A
Q8BG07-2	Pld4	#N/A	#N/A	#N/A	#N/A	#N/A	#N/A	#N/A	#N/A	2.86778	0.348702	-0.581311	0.0113982	#N/A	#N/A	#N/A	#N/A
A0A1W2P758	Csrp2	#N/A	#N/A	#N/A	#N/A	#N/A	#N/A	#N/A	#N/A	1.88523	0.530441	-0.622612	0.00578588	#N/A	#N/A	#N/A	#N/A
Q9CR70	Lage3	#N/A	#N/A	#N/A	#N/A	#N/A	#N/A	#N/A	#N/A	1.55652	0.642459	-0.669076	0.00239373	#N/A	#N/A	#N/A	#N/A
A0A0G2JG95	Pgam5	#N/A	#N/A	#N/A	#N/A	#N/A	#N/A	#N/A	#N/A	6.85538	0.145871	-0.667011	0.00249728	#N/A	#N/A	#N/A	#N/A
P35441	Thbs1	#N/A	#N/A	#N/A	#N/A	#N/A	#N/A	#N/A	#N/A	4.11976	0.242732	-0.517562	0.0278164	0.632412	1.58125	0.401859	0.0983116
A2A6J4	Lsp1	#N/A	#N/A	#N/A	#N/A	0.889022	1.12483	0.341971	0.164832	3.05443	0.327393	-0.819825	3.1192e-05	#N/A	#N/A	#N/A	#N/A
P28033	Cebpb	#N/A	#N/A	#N/A	#N/A	#N/A	#N/A	#N/A	#N/A	2.02267	0.494396	-0.77376	0.000164889	#N/A	#N/A	#N/A	#N/A
D3YWJ5	Tnfaip8	#N/A	#N/A	#N/A	#N/A	#N/A	#N/A	#N/A	#N/A	3.02323	0.330772	-0.747548	0.000362122	#N/A	#N/A	#N/A	#N/A
A0A0A6YW77	Lcn2	#N/A	#N/A	#N/A	#N/A	#N/A	#N/A	#N/A	#N/A	43.1771	0.0231604	-0.586777	0.0104722	#N/A	#N/A	#N/A	#N/A
E9Q2M5	Gigyf2	#N/A	#N/A	#N/A	#N/A	#N/A	#N/A	#N/A	#N/A	2.58474	0.386886	-0.57438	0.0126655	#N/A	#N/A	#N/A	#N/A
A0A1D5RLG3	Rab3gap1	#N/A	#N/A	#N/A	#N/A	#N/A	#N/A	#N/A	#N/A	2.13118	0.469223	-0.518327	0.0275463	#N/A	#N/A	#N/A	#N/A
302 proteins passing criteria exclusively in Spleen
		BRAIN - FEMALES				HEART - FEMALES				LIVER - FEMALES				SPLEEN - FEMALES
Accession	GeneNames	Ratio FGL00/FGL40	Ratio FGL40/FGL00	Spearman rho	Spearman rho p-value	Ratio FGL00/FGL40	Ratio FGL40/FGL00	Spearman rho	Spearman rho p-value	Ratio FGL00/FGL40	Ratio FGL40/FGL00	Spearman rho	Spearman rho p-value	Ratio FGL00/FGL40	Ratio FGL40/FGL00	Spearman rho	Spearman rho p-value
Q61704	Itih3	#N/A	#N/A	#N/A	#N/A	13.308	0.0751427	-0.460506	0.0544595	#N/A	#N/A	#N/A	#N/A	8.21683	0.121701	-0.853898	6.53199e-06
P58252	Eef2	1.03607	0.965185	0.336603	0.171997	1.2837	0.779001	-0.141456	0.575555	1.06003	0.94337	0.288223	0.246105	1.98125	0.504732	-0.718637	0.000779417
A0A0R4J038	Kng1	#N/A	#N/A	#N/A	#N/A	#N/A	#N/A	#N/A	#N/A	#N/A	#N/A	#N/A	#N/A	1.63907	0.610104	-0.731027	0.00056772
O09043	Napsa	#N/A	#N/A	#N/A	#N/A	#N/A	#N/A	#N/A	#N/A	0.916787	1.09077	-0.155911	0.536718	1.91591	0.521945	-0.50284	0.0334244
Q60692	Psmb6	0.965045	1.03622	-0.386047	0.113573	0.927947	1.07765	-0.0674983	0.79015	1.10623	0.903969	-0.183884	0.465139	2.09858	0.476514	-0.486543	0.0406076
Q921I1	Tf	1.08877	0.91847	-0.39027	0.109342	1.04029	0.961272	-0.329193	0.182229	1.43877	0.695036	-0.586047	0.0105923	2.39323	0.417846	-0.818792	3.25381e-05
Q62351	Tfrc	#N/A	#N/A	#N/A	#N/A	#N/A	#N/A	#N/A	#N/A	#N/A	#N/A	#N/A	#N/A	30.1514	0.033166	-0.537945	0.0212915
O89023	Tpp1	0.910971	1.09773	0.521964	0.0262906	1.66566	0.600361	-0.435142	0.0711088	1.16662	0.857173	0.129716	0.607948	2.00282	0.499296	-0.576446	0.0122765
O08807	Prdx4	#N/A	#N/A	#N/A	#N/A	#N/A	#N/A	#N/A	#N/A	1.10213	0.907338	0.0557851	0.825984	1.86054	0.537478	-0.714876	0.000855398
Q9JHF7	Hpgds	#N/A	#N/A	#N/A	#N/A	#N/A	#N/A	#N/A	#N/A	#N/A	#N/A	#N/A	#N/A	2.2346	0.447508	-0.508002	0.0313668
A0A338P7E3	Rnaset2b	#N/A	#N/A	#N/A	#N/A	3.43013	0.291534	-0.264463	0.288918	1.20883	0.827247	-0.387397	0.112208	1.70941	0.584998	-0.593702	0.00938657
Q05117	Acp5	#N/A	#N/A	#N/A	#N/A	#N/A	#N/A	#N/A	#N/A	1.06349	0.9403	-0.40062	0.0994518	2.0403	0.490125	-0.747934	0.000358195
P97855	G3bp1	1.51634	0.659484	-0.219008	0.382588	0.889138	1.12468	0.210744	0.40124	1.09835	0.910456	-0.272587	0.273801	2.00512	0.498723	-0.543388	0.0197711
A0A0G2JDW7	Rps27	0.934669	1.0699	0.19618	0.435277	#N/A	#N/A	#N/A	#N/A	1.17364	0.852047	0.0392359	0.877159	1.57874	0.633415	-0.539256	0.0209172
A0A0G2JFP4	Frrs1	#N/A	#N/A	#N/A	#N/A	#N/A	#N/A	#N/A	#N/A	1.42691	0.700817	-0.145661	0.564134	2.85947	0.349715	-0.750645	0.000331604
Q91V76	Ester hydrolase C11orf54 homolog	1.07634	0.929073	-0.552224	0.0174863	2.97244	0.336424	-0.294421	0.235637	1.03973	0.96179	-0.14876	0.555781	1.6535	0.604776	-0.654621	0.00319902
P07742	Rrm1	#N/A	#N/A	#N/A	#N/A	#N/A	#N/A	#N/A	#N/A	#N/A	#N/A	#N/A	#N/A	11.5262	0.0867585	-0.614352	0.00667456
P62830	Rpl23	0.735055	1.36044	0.356221	0.146802	#N/A	#N/A	#N/A	#N/A	1.01635	0.983917	0.207128	0.409552	1.97117	0.507312	-0.549303	0.0182172
P25206	Mcm3	#N/A	#N/A	#N/A	#N/A	#N/A	#N/A	#N/A	#N/A	#N/A	#N/A	#N/A	#N/A	4.16259	0.240235	-0.604339	0.00789675
P29341	Pabpc1	1.28406	0.778778	0.00929272	0.970807	#N/A	#N/A	#N/A	#N/A	0.967972	1.03309	0.348993	0.155768	1.79968	0.555653	-0.705579	0.00107011
P52293	Kpna2	#N/A	#N/A	#N/A	#N/A	#N/A	#N/A	#N/A	#N/A	#N/A	#N/A	#N/A	#N/A	21.5781	0.0463432	-0.714876	0.000855398
Q99LN9	Dohh	#N/A	#N/A	#N/A	#N/A	#N/A	#N/A	#N/A	#N/A	#N/A	#N/A	#N/A	#N/A	12.8672	0.0777171	-0.747934	0.000358195
Q9CQ43	Dut	#N/A	#N/A	#N/A	#N/A	0.761468	1.31325	0.251936	0.313201	#N/A	#N/A	#N/A	#N/A	4.52507	0.220991	-0.673206	0.0021972
P62911	Rpl32	#N/A	#N/A	#N/A	#N/A	#N/A	#N/A	#N/A	#N/A	1.09207	0.915693	0.168905	0.50286	2.1541	0.464231	-0.621901	0.00585843
A0A140T8J4	Hebp1	1.1536	0.866855	0.140423	0.578374	1.43085	0.698886	-0.0717975	0.777094	1.26285	0.791861	-0.529959	0.0236868	1.77671	0.562838	-0.541043	0.0204154
Q6ZWY3	Rps27l	#N/A	#N/A	#N/A	#N/A	#N/A	#N/A	#N/A	#N/A	#N/A	#N/A	#N/A	#N/A	1.52104	0.657443	-0.489417	0.0392624
P18242	Ctsd	1.08677	0.920156	0.0588539	0.816561	1.25396	0.797475	-0.573051	0.0129208	1.17043	0.854387	-0.0650826	0.79751	1.62906	0.613853	-0.741353	0.000430279
Q8BX10	Pgam5	1.49884	0.667184	-0.519628	0.0270919	#N/A	#N/A	#N/A	#N/A	#N/A	#N/A	#N/A	#N/A	6.03638	0.165662	-0.764068	0.000223092
Q8JZQ9	Eif3b	#N/A	#N/A	#N/A	#N/A	#N/A	#N/A	#N/A	#N/A	0.944219	1.05908	0.302686	0.222128	1.89647	0.527295	-0.509035	0.0309673
Q91VH6	Memo1	#N/A	#N/A	#N/A	#N/A	#N/A	#N/A	#N/A	#N/A	0.912703	1.09565	0.264463	0.288918	7.71222	0.129664	-0.490449	0.0387874
Q8BKG3	Ptk7	#N/A	#N/A	#N/A	#N/A	#N/A	#N/A	#N/A	#N/A	#N/A	#N/A	#N/A	#N/A	10.7977	0.092612	-0.552401	0.0174427
Q91W50	Csde1	1.13831	0.878498	0.293905	0.236498	#N/A	#N/A	#N/A	#N/A	1.19262	0.838487	-0.125	0.621163	3.25402	0.307312	-0.572314	0.0130642
P97310	Mcm2	#N/A	#N/A	#N/A	#N/A	#N/A	#N/A	#N/A	#N/A	#N/A	#N/A	#N/A	#N/A	4.75465	0.21032	-0.563017	0.014984
Q9ESY9	Ifi30	#N/A	#N/A	#N/A	#N/A	#N/A	#N/A	#N/A	#N/A	#N/A	#N/A	#N/A	#N/A	1.67157	0.59824	-0.659783	0.00288922
Q9DAP7	Asf1b	#N/A	#N/A	#N/A	#N/A	#N/A	#N/A	#N/A	#N/A	#N/A	#N/A	#N/A	#N/A	14.4924	0.0690016	-0.525555	0.0250948
Q9CPP0	Npm3	#N/A	#N/A	#N/A	#N/A	1.0764	0.929024	0.0165375	0.948071	#N/A	#N/A	#N/A	#N/A	2.06009	0.485415	-0.610222	0.00715861
P49718	Mcm5	#N/A	#N/A	#N/A	#N/A	#N/A	#N/A	#N/A	#N/A	#N/A	#N/A	#N/A	#N/A	11.1713	0.0895153	-0.541043	0.0204154
E9PV38	Ces2g	#N/A	#N/A	#N/A	#N/A	#N/A	#N/A	#N/A	#N/A	0.727169	1.3752	0.549587	0.0181451	21.2911	0.0469679	-0.589572	0.0100226
Q3UE92	Xpnpep1	2.18393	0.45789	0.316985	0.19996	#N/A	#N/A	#N/A	#N/A	1.27359	0.785184	0.14876	0.555781	1.81047	0.552342	-0.669076	0.00239373
Q6PAM1	Txlna	#N/A	#N/A	#N/A	#N/A	#N/A	#N/A	#N/A	#N/A	#N/A	#N/A	#N/A	#N/A	2.19516	0.455548	-0.744186	0.00039788
P68040	Gnb2l1	0.945744	1.05737	-0.231286	0.355787	0.568116	1.7602	0.565083	0.0145391	1.15558	0.865368	-0.178627	0.478214	1.96929	0.507797	-0.597832	0.00878342
Q80X85	Mrps7	0.688775	1.45185	0.0258131	0.919019	0.929417	1.07594	0.0857438	0.735146	1.25498	0.796825	-0.399793	0.100217	2.8024	0.356837	-0.699019	0.00124713
A0A2R8W6Y5	Larp4	#N/A	#N/A	#N/A	#N/A	#N/A	#N/A	#N/A	#N/A	#N/A	#N/A	#N/A	#N/A	1.77302	0.564011	-0.648425	0.00360623
P27659	Rpl3	0.791254	1.26382	-0.0598864	0.813396	#N/A	#N/A	#N/A	#N/A	1.12448	0.889303	0.389463	0.110142	2.11556	0.472689	-0.767959	0.000197934
Q9CPU4	Mgst3	1.25519	0.796694	-0.227273	0.364426	1.34217	0.745064	-0.304236	0.219652	0.912259	1.09618	-0.321115	0.193839	7.14479	0.139962	-0.528653	0.0240978
Q8N7N5	Dcaf8	1.46971	0.680406	-0.549303	0.0182172	#N/A	#N/A	#N/A	#N/A	0.842851	1.18645	0.353123	0.1506	2.02245	0.49445	-0.679401	0.00192751
Q61033	Tmpo	#N/A	#N/A	#N/A	#N/A	#N/A	#N/A	#N/A	#N/A	#N/A	#N/A	#N/A	#N/A	2.7853	0.359028	-0.583376	0.0110409
F6SQH7	Poldip2	1.06739	0.936861	0.234383	0.349198	#N/A	#N/A	#N/A	#N/A	#N/A	#N/A	#N/A	#N/A	2.54169	0.393439	-0.681466	0.00184395
D3Z7F7	Cpped1	#N/A	#N/A	#N/A	#N/A	#N/A	#N/A	#N/A	#N/A	#N/A	#N/A	#N/A	#N/A	1.58068	0.632641	-0.691792	0.00146969
Q3U0V1	Khsrp	1.26653	0.789559	-0.143449	0.570128	#N/A	#N/A	#N/A	#N/A	1.24474	0.803383	-0.311111	0.208882	1.54637	0.646675	-0.578214	0.0119514
B2RXS4	Plxnb2	#N/A	#N/A	#N/A	#N/A	#N/A	#N/A	#N/A	#N/A	0.593612	1.6846	0.602273	0.00817008	1.59873	0.625498	-0.71554	0.000841562
A0A2I3BRK6	Eny2	1.008	0.992062	-0.436758	0.0699479	#N/A	#N/A	#N/A	#N/A	1.44546	0.691821	-0.0743802	0.769278	1.54046	0.649155	-0.664946	0.0026045
D3Z6T3	Ctse	#N/A	#N/A	#N/A	#N/A	#N/A	#N/A	#N/A	#N/A	#N/A	#N/A	#N/A	#N/A	10.1712	0.0983168	-0.558596	0.015972
P01643	Igkv10-95	#N/A	#N/A	#N/A	#N/A	#N/A	#N/A	#N/A	#N/A	#N/A	#N/A	#N/A	#N/A	1.57885	0.633373	-0.575116	0.0125258
Q9JKB3	Ybx3	#N/A	#N/A	#N/A	#N/A	1.08104	0.925036	-0.161074	0.523143	#N/A	#N/A	#N/A	#N/A	4.48616	0.222908	-0.694889	0.00137059
E9PWW2	Tor1aip1	#N/A	#N/A	#N/A	#N/A	#N/A	#N/A	#N/A	#N/A	#N/A	#N/A	#N/A	#N/A	7.65768	0.130588	-0.50697	0.0317702
P11157	Rrm2	#N/A	#N/A	#N/A	#N/A	#N/A	#N/A	#N/A	#N/A	#N/A	#N/A	#N/A	#N/A	25.5037	0.03921	-0.654621	0.00319902
E9PVX6	Mki67	#N/A	#N/A	#N/A	#N/A	#N/A	#N/A	#N/A	#N/A	#N/A	#N/A	#N/A	#N/A	275.997	0.00362323	-0.743418	0.000406457
P97822	Anp32e	1.15064	0.869081	-0.268456	0.281424	1.53624	0.650938	-0.460744	0.0543188	#N/A	#N/A	#N/A	#N/A	1.89628	0.527347	-0.766133	0.000209423
A0A0A6YWB0	Mbnl1	#N/A	#N/A	#N/A	#N/A	#N/A	#N/A	#N/A	#N/A	#N/A	#N/A	#N/A	#N/A	1.57059	0.636704	-0.71554	0.000841562
F7AI87	Psmd4	0.494897	2.02062	0.371901	0.12859	2.04346	0.489366	-0.234383	0.349198	#N/A	#N/A	#N/A	#N/A	3.96176	0.252413	-0.656686	0.00307198
Q9D6V8	Paip2	#N/A	#N/A	#N/A	#N/A	0.695908	1.43697	-0.21683	0.387457	#N/A	#N/A	#N/A	#N/A	1.78642	0.559779	-0.598864	0.00863762
Q9CR00	Psmd9	0.869552	1.15002	-0.225207	0.368921	1.14747	0.87148	-0.301653	0.223789	1.1507	0.869038	-0.477273	0.045189	2.56798	0.389412	-0.652556	0.00333033
Q9Z1B5	Mad2l1	#N/A	#N/A	#N/A	#N/A	#N/A	#N/A	#N/A	#N/A	#N/A	#N/A	#N/A	#N/A	6.81052	0.146832	-0.472896	0.0474836
Q0VAW6	8030462N17Rik	0.93274	1.07211	-0.0423554	0.867471	0.903402	1.10693	0.11789	0.641294	#N/A	#N/A	#N/A	#N/A	2.00041	0.499897	-0.532783	0.0228169
Q9JKX6	Nudt5	0.762295	1.31183	0.249612	0.317835	#N/A	#N/A	#N/A	#N/A	1.02192	0.978546	-0.382429	0.117289	2.50529	0.399155	-0.644295	0.00390056
Q8BP48	Metap1	2.30428	0.433974	-0.0903926	0.721315	#N/A	#N/A	#N/A	#N/A	1.24903	0.800621	-0.121838	0.630086	3.55486	0.281305	-0.718346	0.000785084
Q91Z50	Fen1	#N/A	#N/A	#N/A	#N/A	#N/A	#N/A	#N/A	#N/A	#N/A	#N/A	#N/A	#N/A	2.95204	0.338749	-0.725581	0.000653901
Q91YZ8	Pabpc4	#N/A	#N/A	#N/A	#N/A	1.06211	0.941525	-0.372417	0.128018	0.942963	1.06049	0.125968	0.618441	9.84869	0.101536	-0.702117	0.00116073
Q9D0W5	Ppil1	1.71615	0.582701	-0.00516262	0.98378	#N/A	#N/A	#N/A	#N/A	#N/A	#N/A	#N/A	#N/A	1.5186	0.6585	-0.474961	0.0463901
I7HLV2	Rpl10	0.84608	1.18192	0.209603	0.403854	#N/A	#N/A	#N/A	#N/A	1.07534	0.929941	0.211668	0.399131	1.9022	0.525707	-0.686629	0.00164804
P49962	Srp9	1.00281	0.997203	-0.315953	0.20151	0.169597	5.89635	0.121964	0.62973	1.16168	0.860824	-0.0940083	0.710613	1.79633	0.556692	-0.798554	7.0892e-05
A0A087WNS9	Ly6e	0.904545	1.10553	-0.388229	0.111372	#N/A	#N/A	#N/A	#N/A	#N/A	#N/A	#N/A	#N/A	24.0278	0.0416184	-0.493547	0.0373888
A0A0U1RP59	Isg20	#N/A	#N/A	#N/A	#N/A	#N/A	#N/A	#N/A	#N/A	#N/A	#N/A	#N/A	#N/A	2.90453	0.34429	-0.477026	0.0453159
Q8VHK9	Dhx36	1.04859	0.953665	0.222107	0.37572	#N/A	#N/A	#N/A	#N/A	1.1245	0.889281	0.209603	0.403854	1.70573	0.58626	-0.689726	0.00153901
A0A1D5RM85	Rpl18a	0.933698	1.07101	0.265908	0.286192	#N/A	#N/A	#N/A	#N/A	1.02786	0.972898	0.160124	0.525628	2.17401	0.459979	-0.704182	0.00110594
P62918	Rpl8	1.10455	0.90535	0.257099	0.303051	#N/A	#N/A	#N/A	#N/A	1.0847	0.92191	0.0598864	0.813396	1.84995	0.540554	-0.473141	0.0473533
B1ARA3	Rpl26	1.09232	0.915482	0.27447	0.270367	0.918706	1.08849	-0.283058	0.25505	1.09824	0.910551	0.115305	0.648676	2.69518	0.371033	-0.61745	0.0063292
P51569	Gla	0.681365	1.46764	-0.0206505	0.935179	#N/A	#N/A	#N/A	#N/A	1.26858	0.788282	-0.236448	0.344845	1.68216	0.594472	-0.61745	0.0063292
Q60865	Caprin1	0.926391	1.07946	0.167011	0.507729	1.12356	0.890029	-0.0588539	0.816561	0.820497	1.21877	0.082602	0.744539	3.10794	0.321757	-0.548271	0.0184812
A0A140LJ70	Prmt1	1.33429	0.749463	0.232438	0.353327	#N/A	#N/A	#N/A	#N/A	#N/A	#N/A	#N/A	#N/A	34.3129	0.0291436	-0.618482	0.00621736
Q80YP0	Cdk3	#N/A	#N/A	#N/A	#N/A	#N/A	#N/A	#N/A	#N/A	#N/A	#N/A	#N/A	#N/A	8.29821	0.120508	-0.484254	0.0417044
G3UZK1	Gng10	#N/A	#N/A	#N/A	#N/A	#N/A	#N/A	#N/A	#N/A	#N/A	#N/A	#N/A	#N/A	8.1252	0.123074	-0.547238	0.0187483
Q8BU04	Ubr7	#N/A	#N/A	#N/A	#N/A	#N/A	#N/A	#N/A	#N/A	#N/A	#N/A	#N/A	#N/A	6.65137	0.150345	-0.746901	0.000368786
Q9CZM2	Rpl15	0.996465	1.00355	0.156944	0.53399	0.814839	1.22724	0.171399	0.49648	0.982743	1.01756	0.309364	0.211586	2.44128	0.409621	-0.700052	0.00121776
Q80ZV0	Rnaseh2b	#N/A	#N/A	#N/A	#N/A	#N/A	#N/A	#N/A	#N/A	#N/A	#N/A	#N/A	#N/A	8.53707	0.117136	-0.615385	0.00655779
P62274	Rps29	1.2107	0.825968	-0.208377	0.406672	0.991489	1.00858	0.153846	0.542192	1.08923	0.918083	-0.351058	0.153169	2.55075	0.392041	-0.726897	0.000632137
Q5SU72	Trim25	#N/A	#N/A	#N/A	#N/A	#N/A	#N/A	#N/A	#N/A	#N/A	#N/A	#N/A	#N/A	1.70113	0.587843	-0.492769	0.0377365
P62908	Rps3	0.992104	1.00796	-0.182851	0.467694	0.556918	1.7956	0.559628	0.0157367	1.1563	0.864827	-0.103252	0.683489	1.64745	0.606999	-0.565823	0.0143822
P12970	Rpl7a	1.05454	0.948284	0.221074	0.378002	0.707645	1.41314	-0.0598864	0.813396	1.07369	0.931371	0.0847545	0.7381	1.79236	0.557925	-0.570099	0.0135027
P46061	Rangap1	1.15717	0.864176	0.222107	0.37572	#N/A	#N/A	#N/A	#N/A	0.965366	1.03588	0.247806	0.321465	1.71495	0.583107	-0.52376	0.025687
Q8BP67	Rpl24	#N/A	#N/A	#N/A	#N/A	#N/A	#N/A	#N/A	#N/A	1.05996	0.943433	0.306977	0.215316	3.90999	0.255755	-0.547238	0.0187483
P62835	Rap1a	0.981686	1.01866	-0.301653	0.223789	1.13588	0.880375	-0.405685	0.0948534	1.14962	0.869851	-0.182335	0.468974	1.6886	0.592207	-0.691792	0.00146969
F8WIA3	Gm20604	1.14828	0.870866	-0.199277	0.427915	1.2848	0.778331	-0.0258131	0.919019	#N/A	#N/A	#N/A	#N/A	2.034	0.491643	-0.717975	0.000792365
P31324	Prkar2b	0.807705	1.23808	0.337636	0.170603	#N/A	#N/A	#N/A	#N/A	#N/A	#N/A	#N/A	#N/A	2.55069	0.392051	-0.639133	0.0042958
P62754	Rps6	0.889742	1.12392	0.265359	0.287226	#N/A	#N/A	#N/A	#N/A	1.05505	0.947823	0.270521	0.277596	2.05133	0.487489	-0.666322	0.00253263
A0A1Y7VN70	Glrx5	1.13472	0.881272	-0.336603	0.171997	0.932804	1.07204	0.383264	0.116423	0.911685	1.09687	-0.0939597	0.710756	4.97956	0.200821	-0.517562	0.0278164
Q61035	Hars	3.93474	0.254146	0.062984	0.803917	#N/A	#N/A	#N/A	#N/A	1.00574	0.994294	0.137913	0.585252	1.81784	0.550103	-0.534848	0.0221968
P62242	Rps8	0.932586	1.07229	0.239669	0.338117	0.639235	1.56437	0.0660816	0.794465	1.01205	0.988091	0.267562	0.283092	2.27935	0.438722	-0.729339	0.000593359
Q8BVU5	Nudt9	1.18622	0.843013	-0.501292	0.034061	1.28934	0.775591	-0.0123903	0.961083	#N/A	#N/A	#N/A	#N/A	1.65017	0.605998	-0.631525	0.00493733
Q3V009	Tmed1	#N/A	#N/A	#N/A	#N/A	0.768309	1.30156	0.367769	0.133227	0.953529	1.04874	-0.105372	0.677321	2.00735	0.49817	-0.725865	0.000649163
A0A0N4SVS6	Cnbp	#N/A	#N/A	#N/A	#N/A	#N/A	#N/A	#N/A	#N/A	#N/A	#N/A	#N/A	#N/A	2.26964	0.440599	-0.599174	0.00859433
P41105	Rpl28	0.842504	1.18694	0.325245	0.187844	#N/A	#N/A	#N/A	#N/A	1.10555	0.904523	0.104285	0.680481	2.46478	0.405716	-0.563017	0.014984
P14206	Rpsa	0.879153	1.13746	-0.0392562	0.877096	0.843511	1.18552	0.458355	0.0557449	1.21466	0.823277	-0.365702	0.135589	2.16245	0.462439	-0.671141	0.00229373
A0A0R4J1F6	Uap1	0.789659	1.26637	0.418172	0.0841759	#N/A	#N/A	#N/A	#N/A	0.5482	1.82415	0.679401	0.00192751	2.64104	0.378639	-0.488384	0.0397418
Q99LE6	Abcf2	#N/A	#N/A	#N/A	#N/A	#N/A	#N/A	#N/A	#N/A	0.754009	1.32624	0.396489	0.103318	5.54259	0.180421	-0.54001	0.0207042
P51410	Rpl9	0.786467	1.27151	-0.0950413	0.707564	#N/A	#N/A	#N/A	#N/A	1.09219	0.915591	0.18905	0.452471	1.54699	0.646417	-0.472107	0.0479064
Q6ZWV7	Rpl35	#N/A	#N/A	#N/A	#N/A	#N/A	#N/A	#N/A	#N/A	0.981753	1.01859	0.165289	0.512178	3.58816	0.278694	-0.83015	2.01385e-05
Q9D7S7	Rpl22l1	0.917884	1.08946	-0.103306	0.683334	0.860571	1.16202	0.18595	0.46005	#N/A	#N/A	#N/A	#N/A	1.83309	0.545527	-0.544421	0.0194924
Q9ERZ0	Hemgn	#N/A	#N/A	#N/A	#N/A	#N/A	#N/A	#N/A	#N/A	#N/A	#N/A	#N/A	#N/A	71.449	0.013996	-0.533815	0.0225052
Q6ZWZ4	Rpl36	#N/A	#N/A	#N/A	#N/A	#N/A	#N/A	#N/A	#N/A	1.27065	0.786999	0.194832	0.4385	2.07103	0.482851	-0.700052	0.00121776
P63276	Rps17	1.03294	0.968107	-0.399587	0.100409	0.807805	1.23792	0.295971	0.233065	1.36036	0.735101	-0.561983	0.0152104	1.82986	0.546491	-0.659773	0.00288982
Q61686	Cbx5	1.11374	0.897879	0.0671141	0.79132	#N/A	#N/A	#N/A	#N/A	#N/A	#N/A	#N/A	#N/A	2.18342	0.457998	-0.605372	0.00776288
A0A140LHQ8	Picalm	#N/A	#N/A	#N/A	#N/A	#N/A	#N/A	#N/A	#N/A	#N/A	#N/A	#N/A	#N/A	2.41796	0.413572	-0.530992	0.0233656
Q9D8E6	Rpl4	1.03385	0.967263	0.117708	0.641815	0.48449	2.06403	0.508264	0.0312649	0.990207	1.00989	0.227789	0.363308	2.08177	0.48036	-0.538978	0.0209962
P62751	Rpl23a	1.2003	0.833124	0.0805369	0.750731	#N/A	#N/A	#N/A	#N/A	1.13369	0.882079	0.0915202	0.717971	1.76477	0.566645	-0.501292	0.034061
Q6ZWN5	Rps9	0.974989	1.02565	-0.0361757	0.886679	#N/A	#N/A	#N/A	#N/A	1.05229	0.95031	0.0888889	0.72578	1.52927	0.653906	-0.538978	0.0209962
P53996	Cnbp	0.815011	1.22698	0.00929752	0.970792	0.956403	1.04558	0.111513	0.659559	#N/A	#N/A	#N/A	#N/A	2.66379	0.375406	-0.820857	2.98938e-05
P14148	Rpl7	1.14889	0.870403	-0.0082602	0.97405	#N/A	#N/A	#N/A	#N/A	1.0364	0.964879	0.216021	0.389275	1.87097	0.534484	-0.543108	0.0198472
P13864	Dnmt1	#N/A	#N/A	#N/A	#N/A	#N/A	#N/A	#N/A	#N/A	#N/A	#N/A	#N/A	#N/A	3.88526	0.257383	-0.501807	0.0338482
Q9CR57	Rpl14	0.937653	1.06649	0.377904	0.122056	#N/A	#N/A	#N/A	#N/A	0.913045	1.09524	0.215393	0.390689	2.79387	0.357926	-0.60919	0.00728395
P56371	Rab4a	1.64985	0.606114	0.0180785	0.943239	#N/A	#N/A	#N/A	#N/A	1.7112	0.584387	0.0454311	0.857936	2.12854	0.469806	-0.474961	0.0463901
P62082	Rps7	1.15096	0.868837	0.0594315	0.81479	1.06251	0.94117	0.112603	0.656423	1.01526	0.984965	0.27376	0.271658	1.51717	0.65912	-0.543669	0.019695
Q91WC0	Setd3	1.20015	0.833227	0.194215	0.43998	#N/A	#N/A	#N/A	#N/A	0.865059	1.15599	0.384099	0.115563	2.51923	0.396946	-0.872483	2.33843e-06
P17918	Pcna	#N/A	#N/A	#N/A	#N/A	#N/A	#N/A	#N/A	#N/A	#N/A	#N/A	#N/A	#N/A	4.30093	0.232508	-0.76343	0.000227468
Q3TJ22	Aamp	0.716861	1.39497	0.177686	0.480573	#N/A	#N/A	#N/A	#N/A	1.10595	0.904196	-0.281879	0.257119	1.90753	0.524238	-0.848735	8.47753e-06
Q8R2Y8	Ptrh2	0.960864	1.04073	0.218895	0.38284	1.37262	0.728533	-0.286157	0.249659	1.13859	0.878279	-0.209711	0.403605	3.496	0.286041	-0.548554	0.0184085
Q9CR59	Gadd45gip1	0.955134	1.04697	-0.443986	0.064926	0.78508	1.27375	0.207537	0.408606	#N/A	#N/A	#N/A	#N/A	1.62719	0.614556	-0.5111	0.0301801
Q3TF41	Nap1l1	0.83955	1.19111	0.230253	0.357999	1.11357	0.898015	-0.164171	0.515075	1.03023	0.970659	-0.335227	0.173867	1.82219	0.54879	-0.512132	0.0297923
P36552	Cpox	1.04651	0.955556	-0.184822	0.462826	1.20963	0.826699	-0.306818	0.215565	1.20417	0.830446	-0.408058	0.0927528	4.68686	0.213362	-0.544141	0.0195679
O88983	Stx8	0.970526	1.03037	0.232438	0.353327	#N/A	#N/A	#N/A	#N/A	#N/A	#N/A	#N/A	#N/A	1.56119	0.640538	-0.729716	0.000587552
Q9D211	Cdkn2aipnl	#N/A	#N/A	#N/A	#N/A	#N/A	#N/A	#N/A	#N/A	#N/A	#N/A	#N/A	#N/A	1.76092	0.567884	-0.577181	0.0121404
P97470	Ppp4c	0.977125	1.02341	0.262804	0.292065	#N/A	#N/A	#N/A	#N/A	1.927	0.518942	-0.332473	0.177651	1.57271	0.635844	-0.480888	0.0433577
B1AU76	Nasp	#N/A	#N/A	#N/A	#N/A	#N/A	#N/A	#N/A	#N/A	#N/A	#N/A	#N/A	#N/A	2.7646	0.361716	-0.706977	0.00103522
Q9CQM8	Rpl21	0.821995	1.21655	0.447777	0.0624016	#N/A	#N/A	#N/A	#N/A	1.14703	0.871817	0.0465116	0.854591	2.73963	0.365013	-0.706247	0.00105331
Q62193	Rpa2	#N/A	#N/A	#N/A	#N/A	#N/A	#N/A	#N/A	#N/A	#N/A	#N/A	#N/A	#N/A	2.03863	0.490526	-0.619515	0.00610712
Q8BJW6	Eif2a	#N/A	#N/A	#N/A	#N/A	#N/A	#N/A	#N/A	#N/A	1.13485	0.881174	-0.473141	0.0473533	1.51508	0.660031	-0.507494	0.031565
P61222	Abce1	2.28378	0.43787	0.00309757	0.990267	#N/A	#N/A	#N/A	#N/A	1.03253	0.968494	0.330579	0.180286	1.75118	0.571042	-0.551368	0.0176979
P47911	Rpl6	1.07357	0.93147	-0.0103306	0.967548	0.612703	1.63211	0.357254	0.145551	1.04131	0.960332	0.128099	0.612466	2.04391	0.489258	-0.611255	0.00703502
P35980	Rpl18	#N/A	#N/A	#N/A	#N/A	#N/A	#N/A	#N/A	#N/A	1.09299	0.914918	0.0635331	0.80224	2.07912	0.480972	-0.644929	0.00385417
P70677	Casp3	1.31431	0.760858	-0.465393	0.0516219	#N/A	#N/A	#N/A	#N/A	1.16147	0.860977	0.135331	0.592364	1.75854	0.568655	-0.72314	0.000695936
P63325	Rps10	1.01774	0.982568	-0.254001	0.309117	0.881335	1.13464	0.152814	0.544939	1.13225	0.883196	-0.384099	0.115563	2.60436	0.383972	-0.76343	0.000227468
P21126	Ubl4a	1.24728	0.801743	-0.540654	0.0205237	1.18316	0.845195	-0.506198	0.0320742	#N/A	#N/A	#N/A	#N/A	1.81133	0.55208	-0.690083	0.00152686
P25444	Rps2	0.912749	1.09559	0.0918947	0.716862	0.65839	1.51886	0.363824	0.137761	1.0317	0.969277	0.287042	0.248133	1.6711	0.59841	-0.632231	0.00487463
P61979	Hnrnpk	1.02806	0.972705	0.32731	0.184893	1.09316	0.914781	-0.238513	0.340523	1.18367	0.844832	-0.0760083	0.764361	1.62373	0.615867	-0.526588	0.0247589
P00493	Hprt1	0.951692	1.05076	-0.399277	0.100697	1.17018	0.854569	-0.240578	0.336233	1.4297	0.699447	-0.440888	0.0670443	2.0133	0.496697	-0.762397	0.000234701
A0A286YDA2	Nolc1	0.684057	1.46187	0.195349	0.437262	#N/A	#N/A	#N/A	#N/A	1.01966	0.980723	-0.20857	0.406226	1.93229	0.51752	-0.525555	0.0250948
Q8CI61	Bag4	1.12901	0.885729	-0.488384	0.0397418	#N/A	#N/A	#N/A	#N/A	#N/A	#N/A	#N/A	#N/A	2.80851	0.356061	-0.583376	0.0110409
Q80Y81	Elac2	#N/A	#N/A	#N/A	#N/A	#N/A	#N/A	#N/A	#N/A	#N/A	#N/A	#N/A	#N/A	2.05544	0.486513	-0.770263	0.000184195
P29758	Oat	0.823963	1.21365	0.50801	0.0313635	1.09157	0.916116	0.20857	0.406226	0.921304	1.08542	0.0918947	0.716862	2.12307	0.471017	-0.703149	0.00113306
Z4YJT3	Larp1	0.824146	1.21338	-0.178627	0.478214	#N/A	#N/A	#N/A	#N/A	1.0477	0.954469	0.135261	0.592557	1.88608	0.530199	-0.507231	0.0316676
Q8VEJ4	Nle1	#N/A	#N/A	#N/A	#N/A	#N/A	#N/A	#N/A	#N/A	#N/A	#N/A	#N/A	#N/A	4.17783	0.239359	-0.484254	0.0417044
Q9CY02	Ahsp	#N/A	#N/A	#N/A	#N/A	4.27497	0.23392	-0.185854	0.460286	#N/A	#N/A	#N/A	#N/A	6.10902	0.163692	-0.471074	0.0484644
P50580	Pa2g4	0.761529	1.31315	0.299587	0.227134	1.2586	0.794535	-0.0949923	0.707709	1.2406	0.806059	-0.082602	0.744539	2.16906	0.461029	-0.847107	9.18574e-06
Q8R3U1	Pla2g16	3.24864	0.307821	-0.210635	0.401489	#N/A	#N/A	#N/A	#N/A	#N/A	#N/A	#N/A	#N/A	2.93854	0.340305	-0.61157	0.00699758
P62889	Rpl30	#N/A	#N/A	#N/A	#N/A	#N/A	#N/A	#N/A	#N/A	#N/A	#N/A	#N/A	#N/A	2.11358	0.47313	-0.662881	0.00271548
P61358	Rpl27	1.25225	0.798563	-0.465116	0.0517793	#N/A	#N/A	#N/A	#N/A	1.08856	0.918642	0.159173	0.528122	2.08846	0.478822	-0.664946	0.0026045
Q9D8S9	Bola1	1.22495	0.81636	-0.394519	0.1052	0.913944	1.09416	0.184075	0.464669	1.14152	0.876023	-0.464083	0.0523713	1.70391	0.586884	-0.601962	0.00821186
Q8R0F8	Fahd1	1.01882	0.981529	-0.387197	0.11241	0.756035	1.32269	0.228188	0.362446	1.04582	0.956189	-0.254132	0.308859	2.82532	0.353942	-0.63397	0.00472315
P83870	Phf5a	1.12657	0.887651	-0.181724	0.470489	#N/A	#N/A	#N/A	#N/A	#N/A	#N/A	#N/A	#N/A	2.79268	0.358079	-0.75181	0.000320703
P62301	Rps13	1.14305	0.874853	-0.0619515	0.807074	#N/A	#N/A	#N/A	#N/A	1.04256	0.959179	-0.075969	0.76448	2.00402	0.498996	-0.783058	0.000121673
P47955	Rplp1	0.870368	1.14894	0.493278	0.0375084	0.635143	1.57445	0.284977	0.251703	1.15732	0.864066	-0.251033	0.314997	3.16793	0.315663	-0.510067	0.0305717
Q9D7A6	Srp19	1.14796	0.871111	-0.522457	0.0261237	#N/A	#N/A	#N/A	#N/A	#N/A	#N/A	#N/A	#N/A	1.86492	0.536215	-0.640165	0.00421424
Q61096	Prtn3	#N/A	#N/A	#N/A	#N/A	#N/A	#N/A	#N/A	#N/A	#N/A	#N/A	#N/A	#N/A	2.39893	0.416853	-0.493547	0.0373888
Q792F9	Itga4	#N/A	#N/A	#N/A	#N/A	#N/A	#N/A	#N/A	#N/A	#N/A	#N/A	#N/A	#N/A	1.93885	0.515769	-0.708312	0.00100279
Q9CWW6	Pin4	#N/A	#N/A	#N/A	#N/A	#N/A	#N/A	#N/A	#N/A	#N/A	#N/A	#N/A	#N/A	2.4647	0.405728	-0.539256	0.0209172
P50428	Arsa	0.877318	1.13984	-0.110134	0.663531	2.79883	0.357292	-0.0671141	0.79132	1.00532	0.994708	-0.279814	0.26077	1.5386	0.649942	-0.594008	0.00934069
D3Z1Z8	Stmn1	0.850443	1.17586	-0.133196	0.59827	1.05062	0.951817	0.112603	0.656423	#N/A	#N/A	#N/A	#N/A	2.1805	0.458611	-0.757873	0.000268701
P62702	Rps4x	0.990452	1.00964	-0.0242894	0.923785	0.758262	1.31881	0.219928	0.380543	1.07178	0.933026	0.153926	0.541981	1.79793	0.556194	-0.620868	0.00596507
Q9CPW7	Zmat2	#N/A	#N/A	#N/A	#N/A	#N/A	#N/A	#N/A	#N/A	#N/A	#N/A	#N/A	#N/A	2.21105	0.452274	-0.556531	0.0164509
P97351	Rps3a	0.937961	1.06614	-0.171399	0.49648	0.844072	1.18473	0.303562	0.220726	1.18552	0.843512	0.167269	0.507066	1.87307	0.533884	-0.671141	0.00229373
Q8CIH9	Ppat	0.956829	1.04512	-0.454311	0.0582238	#N/A	#N/A	#N/A	#N/A	0.961265	1.0403	-0.183368	0.466416	2.75767	0.362625	-0.661848	0.00277241
Q9CZN7	Shmt2	0.95006	1.05256	-0.175529	0.486001	0.883234	1.1322	0.319215	0.19664	#N/A	#N/A	#N/A	#N/A	2.43119	0.411321	-0.83015	2.01385e-05
P60867	Rps20	1.07377	0.931295	-0.369835	0.130894	0.743824	1.3444	0.516262	0.0282798	1.20794	0.827855	-0.468976	0.0496128	1.69927	0.588489	-0.491736	0.0382018
Q9Z1Z2	Strap	1.11801	0.894445	0.179659	0.475632	1.30361	0.767099	-0.157976	0.531269	1.24346	0.804206	-0.342975	0.163514	1.54469	0.647379	-0.734504	0.000517844
D3YUT3	Rps19	1.03463	0.966528	-0.366546	0.134621	0.853028	1.1723	0.19205	0.445194	1.14071	0.876646	-0.31492	0.203068	1.63328	0.612267	-0.707645	0.00101889
Q9CXS4	Cenpv	1.31023	0.763223	0.322148	0.192328	0.91627	1.09138	0.346928	0.158397	1.3348	0.749175	-0.264326	0.289176	1.6817	0.594636	-0.503099	0.0333185
Q62241	Snrpc	1.35921	0.735722	-0.608471	0.00737221	1.4813	0.675083	-0.188017	0.45499	1.49074	0.670807	-0.446051	0.0635418	1.5857	0.630636	-0.648425	0.00360623
Q9CQR2	Rps21	0.880927	1.13517	-0.124031	0.623892	0.791295	1.26375	0.597832	0.00878342	1.00944	0.990652	-0.420455	0.0823237	1.63889	0.610171	-0.678369	0.00197046
Q9CQ71	Rpa3	#N/A	#N/A	#N/A	#N/A	#N/A	#N/A	#N/A	#N/A	#N/A	#N/A	#N/A	#N/A	1.74392	0.573419	-0.524523	0.0254342
Q9D1M4	Eef1e1	2.9353	0.340681	-0.395457	0.104302	#N/A	#N/A	#N/A	#N/A	#N/A	#N/A	#N/A	#N/A	1.94547	0.514015	-0.468766	0.049729
P14131	Rps16	1.00906	0.991025	0.0475207	0.851469	0.555078	1.80155	0.403717	0.0966211	1.07162	0.933165	0.0929752	0.713665	1.8987	0.526675	-0.641159	0.00413698
Q99J09	Wdr77	1.11602	0.896039	0.0950413	0.707564	#N/A	#N/A	#N/A	#N/A	#N/A	#N/A	#N/A	#N/A	1.98137	0.504701	-0.865702	3.46142e-06
Q08288	Lyar	#N/A	#N/A	#N/A	#N/A	#N/A	#N/A	#N/A	#N/A	#N/A	#N/A	#N/A	#N/A	1.96287	0.509458	-0.475945	0.0458762
P35979	Rpl12	0.926079	1.07982	0.549303	0.0182172	1.08268	0.923635	-0.294421	0.235637	1.16867	0.85567	-0.0273902	0.914088	1.79885	0.555912	-0.714507	0.000863174
A2A547	Rpl19	0.846065	1.18194	0.104285	0.680481	0.903402	1.10693	0.11789	0.641294	1.03589	0.965352	0.143521	0.569934	1.70578	0.586241	-0.525826	0.0250062
A0A494BB75	Wdr26	#N/A	#N/A	#N/A	#N/A	#N/A	#N/A	#N/A	#N/A	#N/A	#N/A	#N/A	#N/A	2.24125	0.446179	-0.541043	0.0204154
P11247	Mpo	#N/A	#N/A	#N/A	#N/A	#N/A	#N/A	#N/A	#N/A	#N/A	#N/A	#N/A	#N/A	4.92393	0.20309	-0.472896	0.0474836
Q3UI33	Metap2	#N/A	#N/A	#N/A	#N/A	0.837207	1.19445	0.371709	0.128803	1.16826	0.85597	-0.288074	0.24636	2.64179	0.378531	-0.653588	0.00326413
P47962	Rpl5	1.0324	0.968612	-0.244835	0.327489	0.871546	1.14739	0.302169	0.222957	1.17378	0.851952	-0.13843	0.583834	1.65163	0.605461	-0.551368	0.0176979
Q9CQV6	Map1lc3b	1.21527	0.822864	0.2127	0.396781	0.93897	1.065	-0.193999	0.440498	#N/A	#N/A	#N/A	#N/A	1.94628	0.5138	-0.543388	0.0197711
Q9Z1A1	Tfg	1.06669	0.937479	0.250517	0.316027	1.19834	0.834489	-0.309917	0.210727	1.16784	0.856283	-0.21126	0.40006	1.50384	0.664962	-0.495612	0.0364782
Q8K411	Pitrm1	0.915947	1.09177	0.145661	0.564134	1.11721	0.895088	-0.36312	0.138582	#N/A	#N/A	#N/A	#N/A	1.77451	0.563535	-0.644961	0.00385181
P55264	Adk	0.890664	1.12276	0.320083	0.195357	1.01375	0.986434	0.104285	0.680481	#N/A	#N/A	#N/A	#N/A	1.5764	0.634357	-0.645661	0.00380113
Q9CXT8	Pmpcb	#N/A	#N/A	#N/A	#N/A	1.54484	0.647315	-0.036157	0.886737	1.01112	0.989001	0.309917	0.210727	4.50573	0.22194	-0.546206	0.0190184
E9PV44	Atpif1	0.780808	1.28072	-0.0733093	0.772516	0.626238	1.59684	0.264326	0.289176	0.816925	1.2241	-0.217863	0.385145	2.25168	0.444114	-0.577778	0.0120309
A0A140T8M5	Igkv6-13	#N/A	#N/A	#N/A	#N/A	1.46386	0.683127	-0.271554	0.275695	#N/A	#N/A	#N/A	#N/A	2.46743	0.405281	-0.573051	0.0129208
Q9CY58	Serbp1	1.03033	0.970566	-0.416839	0.0852723	0.903471	1.10684	0.0108471	0.965927	1.0908	0.916757	-0.368611	0.132272	1.93379	0.517119	-0.623256	0.00572089
D3YYM6	Rps5	1.02342	0.977113	-0.31095	0.20913	0.765553	1.30625	0.428498	0.0760329	1.20838	0.827554	-0.296335	0.232464	1.89174	0.528615	-0.757873	0.000268701
P70697	Urod	1.59309	0.627712	0.22922	0.360218	2.03516	0.491361	-0.178295	0.479046	1.0744	0.930754	0.0877646	0.729124	4.84738	0.206297	-0.567889	0.0139519
Q9Z120	Mettl1	#N/A	#N/A	#N/A	#N/A	#N/A	#N/A	#N/A	#N/A	#N/A	#N/A	#N/A	#N/A	1.63048	0.613316	-0.517295	0.0279112
Q8BTU1	Cfap20	#N/A	#N/A	#N/A	#N/A	#N/A	#N/A	#N/A	#N/A	#N/A	#N/A	#N/A	#N/A	2.07251	0.482507	-0.645328	0.00382519
Q9WTZ1	Rnf7	#N/A	#N/A	#N/A	#N/A	#N/A	#N/A	#N/A	#N/A	#N/A	#N/A	#N/A	#N/A	2.67982	0.37316	-0.556531	0.0164509
Q9CQM5	Txndc17	0.907147	1.10236	-0.292872	0.238227	1.0162	0.984057	-0.0919897	0.716581	1.08359	0.922856	-0.290139	0.242838	1.59087	0.628585	-0.581311	0.0113982
P20108	Prdx3	1.30543	0.766029	-0.0113636	0.964305	1.13009	0.884885	-0.278926	0.262351	0.992213	1.00785	0.0918947	0.716862	1.52494	0.655763	-0.588539	0.0101868
A0A0G2JFV9	Exosc9	#N/A	#N/A	#N/A	#N/A	#N/A	#N/A	#N/A	#N/A	#N/A	#N/A	#N/A	#N/A	1.86662	0.535727	-0.471864	0.0480376
A0A498WGD8	Txnl1	1.26142	0.792758	0.0154959	0.951338	1.07856	0.927165	-0.017562	0.944858	1.12086	0.89217	0.021683	0.931945	1.50021	0.666574	-0.570543	0.0134139
Q62176	Rbm38	#N/A	#N/A	#N/A	#N/A	#N/A	#N/A	#N/A	#N/A	#N/A	#N/A	#N/A	#N/A	6.44803	0.155086	-0.470831	0.0485965
A0A0U1RNL1	Maz	#N/A	#N/A	#N/A	#N/A	#N/A	#N/A	#N/A	#N/A	#N/A	#N/A	#N/A	#N/A	2.23357	0.447713	-0.550336	0.0179561
A0A3B2WBL1	Rpl10a	#N/A	#N/A	#N/A	#N/A	#N/A	#N/A	#N/A	#N/A	1.10578	0.904335	0.286305	0.249404	2.16699	0.461469	-0.85478	6.2411e-06
O54879	Hmgb3	#N/A	#N/A	#N/A	#N/A	#N/A	#N/A	#N/A	#N/A	#N/A	#N/A	#N/A	#N/A	3.92925	0.254501	-0.729995	0.000583284
A2AMY5	Ubap2	#N/A	#N/A	#N/A	#N/A	#N/A	#N/A	#N/A	#N/A	#N/A	#N/A	#N/A	#N/A	5.11754	0.195406	-0.584409	0.0108657
Q60972	Rbbp4	0.852064	1.17362	-0.195147	0.437745	0.85691	1.16698	0.154879	0.539452	1.11604	0.896025	-0.309917	0.210727	1.63714	0.610822	-0.667355	0.00247976
Q6ZWZ7	Rpl17	0.810364	1.23401	0.295455	0.23392	0.511207	1.95615	0.23657	0.344588	1.05434	0.948461	0.222452	0.37496	1.53042	0.653417	-0.635003	0.00463502
F6YVP7	Rps18	1.094	0.914075	-0.441921	0.0663326	#N/A	#N/A	#N/A	#N/A	1.22215	0.818229	-0.391327	0.108301	2.15593	0.463837	-0.695922	0.00133881
Q810D6	Grwd1	#N/A	#N/A	#N/A	#N/A	#N/A	#N/A	#N/A	#N/A	#N/A	#N/A	#N/A	#N/A	2.3317	0.428872	-0.716279	0.000826361
Q61074	Ppm1g	#N/A	#N/A	#N/A	#N/A	#N/A	#N/A	#N/A	#N/A	#N/A	#N/A	#N/A	#N/A	1.69772	0.589024	-0.722767	0.000702558
A0A0R4J1E8	Tatdn1	1.22265	0.817897	-0.406815	0.0938489	1.01159	0.988545	-0.279442	0.261431	1.36362	0.73334	0.0443986	0.861135	1.65651	0.60368	-0.630165	0.00505977
Q8BM39	Prpf18	#N/A	#N/A	#N/A	#N/A	#N/A	#N/A	#N/A	#N/A	#N/A	#N/A	#N/A	#N/A	2.29254	0.436198	-0.682851	0.00178959
B9EHJ3	Tjp1	#N/A	#N/A	#N/A	#N/A	#N/A	#N/A	#N/A	#N/A	1.03483	0.966347	0.0743802	0.769278	2.10512	0.475032	-0.503359	0.0332127
Q9CR86	Carhsp1	1.10089	0.908358	-0.351756	0.152298	1.24573	0.802744	-0.192149	0.444955	0.764511	1.30803	0.453512	0.0587227	2.35901	0.423907	-0.56596	0.0143534
P84089	Erh	1.03359	0.967504	-0.413437	0.0881164	0.809682	1.23505	0.141456	0.575555	1.79374	0.557495	-0.137326	0.586867	1.54153	0.648708	-0.679401	0.00192751
P49586	Pcyt1a	#N/A	#N/A	#N/A	#N/A	1.4847	0.673535	0.0527132	0.835439	1.02443	0.976157	0.0588539	0.816561	3.76903	0.26532	-0.52686	0.0246711
P63163	Snrpn	#N/A	#N/A	#N/A	#N/A	0.942018	1.06155	0.0625323	0.805298	1.08361	0.922837	-0.391529	0.108103	1.50711	0.663521	-0.650826	0.00344365
P48024	Eif1	0.780726	1.28086	0.621901	0.00585843	0.733319	1.36366	0.371901	0.12859	0.954173	1.04803	-0.00103252	0.996756	1.55226	0.644221	-0.610853	0.00708291
P62700	Ypel5	#N/A	#N/A	#N/A	#N/A	#N/A	#N/A	#N/A	#N/A	#N/A	#N/A	#N/A	#N/A	2.63055	0.380148	-0.62571	0.00547849
A0A0B4J1J5	Ighv9-3	#N/A	#N/A	#N/A	#N/A	1.08657	0.920331	-0.214765	0.392104	#N/A	#N/A	#N/A	#N/A	2.51784	0.397166	-0.563758	0.014823
P55821	Stmn2	0.930738	1.07442	-0.11048	0.662534	#N/A	#N/A	#N/A	#N/A	#N/A	#N/A	#N/A	#N/A	4.63732	0.215642	-0.759938	0.000252698
Q9CQE6	Asf1a	#N/A	#N/A	#N/A	#N/A	#N/A	#N/A	#N/A	#N/A	#N/A	#N/A	#N/A	#N/A	1.61946	0.617488	-0.563758	0.014823
Q9CQL5	Mrpl18	0.481445	2.07708	0.109504	0.66535	3.43951	0.290739	-0.0237726	0.925403	#N/A	#N/A	#N/A	#N/A	1.5211	0.657419	-0.470041	0.0490273
P10518	Alad	0.882467	1.13319	0.0041301	0.987023	0.797803	1.25344	0.392968	0.106699	0.829188	1.206	-0.142562	0.572541	4.03887	0.247594	-0.52376	0.025687
P70670	Naca	0.876739	1.14059	-0.185854	0.460286	1.09675	0.911788	-0.462571	0.0532464	#N/A	#N/A	#N/A	#N/A	2.02157	0.494666	-0.649793	0.00351285
Q60973	Rbbp7	#N/A	#N/A	#N/A	#N/A	#N/A	#N/A	#N/A	#N/A	#N/A	#N/A	#N/A	#N/A	1.84047	0.54334	-0.673206	0.0021972
Q9D287	Bcas2	#N/A	#N/A	#N/A	#N/A	#N/A	#N/A	#N/A	#N/A	#N/A	#N/A	#N/A	#N/A	2.78477	0.359097	-0.722767	0.000702558
Q9D7M1	Gid8	1.09018	0.917281	-0.228188	0.362446	1.17471	0.851274	0.123903	0.624253	0.92232	1.08422	-0.0423335	0.867539	3.08792	0.323842	-0.554466	0.0169411
P18155	Mthfd2	#N/A	#N/A	#N/A	#N/A	#N/A	#N/A	#N/A	#N/A	#N/A	#N/A	#N/A	#N/A	3.29181	0.303784	-0.522457	0.0261237
Q9QUR7	Pin1	1.22362	0.81725	-0.258131	0.301045	1.19768	0.83495	-0.127066	0.615359	#N/A	#N/A	#N/A	#N/A	2.10743	0.474511	-0.673206	0.0021972
A0A494B9C7	Rnaseh2c	#N/A	#N/A	#N/A	#N/A	#N/A	#N/A	#N/A	#N/A	#N/A	#N/A	#N/A	#N/A	2.55157	0.391916	-0.479091	0.0442607
E9Q1P8	Irf2bp2	1.10233	0.90717	0.0909091	0.719783	0.510911	1.95729	-0.278782	0.262607	1.33964	0.746471	-0.555498	0.0166946	2.09415	0.47752	-0.709044	0.000985373
Q8BGD9	Eif4b	0.979604	1.02082	-0.292204	0.239348	0.895229	1.11703	0.225323	0.368667	1.00308	0.996926	-0.242643	0.331974	1.60245	0.624045	-0.730372	0.000577561
Q80SZ7	Gng5	#N/A	#N/A	#N/A	#N/A	#N/A	#N/A	#N/A	#N/A	#N/A	#N/A	#N/A	#N/A	1.72356	0.580194	-0.65168	0.00338735
Q9JJI8	Rpl38	0.833654	1.19954	0.17562	0.485773	0.875808	1.1418	0.160041	0.525845	1.04716	0.954961	-0.139391	0.581199	1.9563	0.511169	-0.671488	0.00227729
A0A1L1SQA8	Rps25	1.0541	0.94868	-0.303202	0.221301	1.31094	0.762811	-0.20857	0.406226	1.15111	0.868724	-0.19618	0.435277	1.94068	0.515283	-0.628099	0.00525058
Q64669	Nqo1	1.11033	0.900635	0.0320248	0.899616	1.68947	0.591903	-0.371709	0.128803	1.2248	0.816459	0.18595	0.46005	2.19359	0.455873	-0.545173	0.0192916
Q8R4N0	Clybl	0.972601	1.02817	-0.232318	0.353583	0.839495	1.19119	0.0702479	0.781794	1.12556	0.888447	-0.256066	0.305065	1.74652	0.572567	-0.544141	0.0195679
Q99LB2	Dhrs4	1.46661	0.681846	0.0971074	0.701481	1.26338	0.79153	-0.320083	0.195357	0.849385	1.17732	0.318018	0.198418	1.55029	0.645042	-0.516262	0.0282798
Q9CRA8	Exosc5	#N/A	#N/A	#N/A	#N/A	#N/A	#N/A	#N/A	#N/A	#N/A	#N/A	#N/A	#N/A	1.82529	0.547858	-0.477026	0.0453159
A0A3B2W864	Rps10	0.885124	1.12979	0.33781	0.170368	#N/A	#N/A	#N/A	#N/A	#N/A	#N/A	#N/A	#N/A	1.73292	0.57706	-0.639463	0.00426959
Q60980	Klf3	#N/A	#N/A	#N/A	#N/A	#N/A	#N/A	#N/A	#N/A	#N/A	#N/A	#N/A	#N/A	3.7485	0.266774	-0.699019	0.00124713
Q9CQL7	Mrfap1	#N/A	#N/A	#N/A	#N/A	#N/A	#N/A	#N/A	#N/A	#N/A	#N/A	#N/A	#N/A	1.74364	0.573514	-0.536913	0.02159
D6RGQ0	Cfh	3.15401	0.317057	-0.0567889	0.822899	#N/A	#N/A	#N/A	#N/A	1.90456	0.525056	-0.348657	0.156194	1.72097	0.581069	-0.658058	0.00298989
Q80X50	Ubap2l	0.903541	1.10676	-0.188114	0.454753	0.938599	1.06542	0.0206825	0.935078	1.25273	0.79826	-0.514463	0.0289313	1.51664	0.659353	-0.543108	0.0198472
A0A2I3BPG9	Rpl36a	#N/A	#N/A	#N/A	#N/A	#N/A	#N/A	#N/A	#N/A	1.30844	0.764266	-0.0650826	0.79751	2.69237	0.371421	-0.554005	0.017052
P62281	Rps11	0.944653	1.05859	0.176227	0.484241	#N/A	#N/A	#N/A	#N/A	1.08345	0.922976	0.131131	0.604006	1.63922	0.610048	-0.53719	0.0215095
P56394	Cox17	1.15997	0.862093	-0.283574	0.254146	1.07272	0.932211	-0.143521	0.569934	1.11084	0.900218	-0.384099	0.115563	16.9464	0.0590096	-0.809917	4.6296e-05
A0A494B9X3	Nt5c2	#N/A	#N/A	#N/A	#N/A	#N/A	#N/A	#N/A	#N/A	#N/A	#N/A	#N/A	#N/A	2.69216	0.371448	-0.542355	0.0200528
B7ZP47	Wapal	#N/A	#N/A	#N/A	#N/A	#N/A	#N/A	#N/A	#N/A	#N/A	#N/A	#N/A	#N/A	3.4348	0.291138	-0.588418	0.0102062
A0A0N4SV66	H2afj	#N/A	#N/A	#N/A	#N/A	#N/A	#N/A	#N/A	#N/A	#N/A	#N/A	#N/A	#N/A	1.64227	0.608913	-0.618482	0.00621736
Q80Y55	Bsdc1	1.0739	0.931189	-0.329545	0.181734	#N/A	#N/A	#N/A	#N/A	#N/A	#N/A	#N/A	#N/A	3.23566	0.309056	-0.482189	0.042713
Q7TSC1	Prrc2a	1.70305	0.587181	-0.390496	0.109119	#N/A	#N/A	#N/A	#N/A	#N/A	#N/A	#N/A	#N/A	2.32494	0.430119	-0.52349	0.0257771
Q9D7N6	Mrpl30	#N/A	#N/A	#N/A	#N/A	0.800805	1.24874	0.107383	0.671487	#N/A	#N/A	#N/A	#N/A	2.64997	0.377362	-0.696281	0.0013279
Q9QYJ3	Dnajb1	1.25469	0.797012	0.0247806	0.922249	#N/A	#N/A	#N/A	#N/A	#N/A	#N/A	#N/A	#N/A	2.09863	0.476501	-0.494569	0.0369361
Q64522	Hist2h2ab	#N/A	#N/A	#N/A	#N/A	#N/A	#N/A	#N/A	#N/A	#N/A	#N/A	#N/A	#N/A	1.65867	0.602893	-0.474961	0.0463901
A0A0U1RPL0	Atxn2l	#N/A	#N/A	#N/A	#N/A	#N/A	#N/A	#N/A	#N/A	#N/A	#N/A	#N/A	#N/A	1.68913	0.59202	-0.673206	0.0021972
F6W7C7	Mrpl3	#N/A	#N/A	#N/A	#N/A	#N/A	#N/A	#N/A	#N/A	#N/A	#N/A	#N/A	#N/A	1.70327	0.587105	-0.487352	0.0402257
A0A140LJF3	Zfand6	#N/A	#N/A	#N/A	#N/A	#N/A	#N/A	#N/A	#N/A	#N/A	#N/A	#N/A	#N/A	1.7428	0.573791	-0.560434	0.0155551
Q8CJF7	Ahctf1	#N/A	#N/A	#N/A	#N/A	#N/A	#N/A	#N/A	#N/A	#N/A	#N/A	#N/A	#N/A	1.80788	0.553135	-0.608157	0.00741106
M0QW48	Metap2	#N/A	#N/A	#N/A	#N/A	#N/A	#N/A	#N/A	#N/A	#N/A	#N/A	#N/A	#N/A	1.85644	0.538665	-0.574084	0.0127221
A0A2K6EDJ7	Itih4	#N/A	#N/A	#N/A	#N/A	#N/A	#N/A	#N/A	#N/A	#N/A	#N/A	#N/A	#N/A	1.86797	0.535341	-0.762151	0.000236446
A2BH06	Rpl11	#N/A	#N/A	#N/A	#N/A	#N/A	#N/A	#N/A	#N/A	#N/A	#N/A	#N/A	#N/A	1.93652	0.516391	-0.774393	0.000161583
A0A494BBQ2	Nme4	#N/A	#N/A	#N/A	#N/A	#N/A	#N/A	#N/A	#N/A	#N/A	#N/A	#N/A	#N/A	2.13475	0.468438	-0.533058	0.0227335
A0A1B0GSQ6	Rpl13a	#N/A	#N/A	#N/A	#N/A	#N/A	#N/A	#N/A	#N/A	#N/A	#N/A	#N/A	#N/A	2.2126	0.451958	-0.569954	0.0135319
D3Z512	Dnase2a	#N/A	#N/A	#N/A	#N/A	#N/A	#N/A	#N/A	#N/A	#N/A	#N/A	#N/A	#N/A	2.25344	0.443766	-0.767562	0.000200385
A0A0G2JDZ5	Odf2l	#N/A	#N/A	#N/A	#N/A	#N/A	#N/A	#N/A	#N/A	#N/A	#N/A	#N/A	#N/A	2.32644	0.429841	-0.560661	0.0155042
A2AC07	Stra13	#N/A	#N/A	#N/A	#N/A	#N/A	#N/A	#N/A	#N/A	#N/A	#N/A	#N/A	#N/A	2.40956	0.415014	-0.61332	0.00679301
A2AQZ5	Phyhd1	#N/A	#N/A	#N/A	#N/A	#N/A	#N/A	#N/A	#N/A	#N/A	#N/A	#N/A	#N/A	2.47728	0.403669	-0.516012	0.0283696
Q923U0	Tom1l1	#N/A	#N/A	#N/A	#N/A	#N/A	#N/A	#N/A	#N/A	#N/A	#N/A	#N/A	#N/A	2.53716	0.394142	-0.487352	0.0402257
A0A338P730	Med15	#N/A	#N/A	#N/A	#N/A	#N/A	#N/A	#N/A	#N/A	#N/A	#N/A	#N/A	#N/A	2.62176	0.381423	-0.604027	0.00793753
A0A1W2P7A1	Rps12	#N/A	#N/A	#N/A	#N/A	#N/A	#N/A	#N/A	#N/A	#N/A	#N/A	#N/A	#N/A	2.6237	0.381142	-0.773361	0.000167003
Q9CYH6	Rrs1	#N/A	#N/A	#N/A	#N/A	#N/A	#N/A	#N/A	#N/A	#N/A	#N/A	#N/A	#N/A	3.21874	0.310681	-0.521425	0.0264738
Q99P31	Hspbp1	#N/A	#N/A	#N/A	#N/A	#N/A	#N/A	#N/A	#N/A	#N/A	#N/A	#N/A	#N/A	3.35891	0.297716	-0.538978	0.0209962
Q99LZ3	Gins4	#N/A	#N/A	#N/A	#N/A	#N/A	#N/A	#N/A	#N/A	#N/A	#N/A	#N/A	#N/A	3.81842	0.261888	-0.699019	0.00124713
Q9CQQ4	Gemin2	#N/A	#N/A	#N/A	#N/A	#N/A	#N/A	#N/A	#N/A	#N/A	#N/A	#N/A	#N/A	4.55175	0.219696	-0.5	0.0345997
P33610	Prim2	#N/A	#N/A	#N/A	#N/A	#N/A	#N/A	#N/A	#N/A	#N/A	#N/A	#N/A	#N/A	4.76631	0.209806	-0.520392	0.0268276
Q9DBX1	Rgcc	#N/A	#N/A	#N/A	#N/A	#N/A	#N/A	#N/A	#N/A	#N/A	#N/A	#N/A	#N/A	4.82492	0.207257	-0.484254	0.0417044
A0A140T8P3	Igkv15-103	#N/A	#N/A	#N/A	#N/A	#N/A	#N/A	#N/A	#N/A	#N/A	#N/A	#N/A	#N/A	4.83787	0.206703	-0.558596	0.015972
D3Z723	Nfyb	#N/A	#N/A	#N/A	#N/A	#N/A	#N/A	#N/A	#N/A	#N/A	#N/A	#N/A	#N/A	4.84822	0.206261	-0.521425	0.0264738
K3W4P8	Scn10a	#N/A	#N/A	#N/A	#N/A	#N/A	#N/A	#N/A	#N/A	#N/A	#N/A	#N/A	#N/A	5.02496	0.199007	-0.717975	0.000792365
P51949	Mnat1	#N/A	#N/A	#N/A	#N/A	#N/A	#N/A	#N/A	#N/A	#N/A	#N/A	#N/A	#N/A	5.72679	0.174618	-0.574084	0.0127221
A2AJ72	Fubp3	#N/A	#N/A	#N/A	#N/A	#N/A	#N/A	#N/A	#N/A	#N/A	#N/A	#N/A	#N/A	6.21451	0.160914	-0.557563	0.0162101
G3UYQ2	Bag6	#N/A	#N/A	#N/A	#N/A	#N/A	#N/A	#N/A	#N/A	#N/A	#N/A	#N/A	#N/A	6.65788	0.150198	-0.6381	0.00437864
E0CYA9	Pole4	#N/A	#N/A	#N/A	#N/A	#N/A	#N/A	#N/A	#N/A	#N/A	#N/A	#N/A	#N/A	6.87816	0.145388	-0.504905	0.0325892
A0A1D5RLV2	Gins3	#N/A	#N/A	#N/A	#N/A	#N/A	#N/A	#N/A	#N/A	#N/A	#N/A	#N/A	#N/A	7.12055	0.140439	-0.501807	0.0338482
Q3T9T1	Tmcc2	#N/A	#N/A	#N/A	#N/A	#N/A	#N/A	#N/A	#N/A	#N/A	#N/A	#N/A	#N/A	7.24433	0.138039	-0.495868	0.0363665
Q9JLN5	Ermap	#N/A	#N/A	#N/A	#N/A	#N/A	#N/A	#N/A	#N/A	#N/A	#N/A	#N/A	#N/A	7.73586	0.129268	-0.491482	0.0383168
Q9D083	Spc24	#N/A	#N/A	#N/A	#N/A	#N/A	#N/A	#N/A	#N/A	#N/A	#N/A	#N/A	#N/A	8.02492	0.124612	-0.595041	0.0091874
P07607	Tyms	#N/A	#N/A	#N/A	#N/A	#N/A	#N/A	#N/A	#N/A	#N/A	#N/A	#N/A	#N/A	8.17043	0.122393	-0.508002	0.0313668
Q9D600	Gins2	#N/A	#N/A	#N/A	#N/A	#N/A	#N/A	#N/A	#N/A	#N/A	#N/A	#N/A	#N/A	9.48496	0.10543	-0.498709	0.0351442
P11440	Cdk1	#N/A	#N/A	#N/A	#N/A	#N/A	#N/A	#N/A	#N/A	#N/A	#N/A	#N/A	#N/A	16.557	0.0603973	-0.747548	0.000362122
Q8BHX3	Cdca8	#N/A	#N/A	#N/A	#N/A	#N/A	#N/A	#N/A	#N/A	#N/A	#N/A	#N/A	#N/A	17.4386	0.0573439	-0.588539	0.0101868
P22091	Tal1	#N/A	#N/A	#N/A	#N/A	#N/A	#N/A	#N/A	#N/A	#N/A	#N/A	#N/A	#N/A	20.2409	0.0494049	-0.608157	0.00741106
Q9D1C1	Ube2c	#N/A	#N/A	#N/A	#N/A	#N/A	#N/A	#N/A	#N/A	#N/A	#N/A	#N/A	#N/A	25.9042	0.0386038	-0.64223	0.00405492

## Sheet: Females positive correlations
Table S10: Lists of proteins for each section of the Venn diagrams shown in Figure 7A
FEMALES
Significant positive correlation (Spearman rho highlighted in red with p-value < 0.05 highlighted in yellow and with a ratio of FGL00/FGL40 or FGL40/FGL00 > 1.5-fold in green)
3 common proteins in Hear, Liver, and Spleen
		BRAIN - FEMALES				HEART - FEMALES				LIVER - FEMALES				SPLEEN - FEMALES
Accession	GeneNames	Ratio FGL00/FGL40	Ratio FGL40/FGL00	Spearman rho	Spearman rho p-value	Ratio FGL00/FGL40	Ratio FGL40/FGL00	Spearman rho	Spearman rho p-value	Ratio FGL00/FGL40	Ratio FGL40/FGL00	Spearman rho	Spearman rho p-value	Ratio FGL00/FGL40	Ratio FGL40/FGL00	Spearman rho	Spearman rho p-value
Q9CPX4	Ftl1	0.645901	1.54823	0.4149	0.0868851	0.423906	2.35901	0.730372	0.000577561	0.116815	8.56055	0.714507	0.000863174	0.171666	5.82528	0.733092	0.000537633
P09528	Fth1	0.685498	1.45879	0.380165	0.119657	0.662877	1.50858	0.530749	0.0234407	0.118727	8.42269	0.729995	0.000583284	0.383624	2.60672	0.578214	0.0119514
Q91WU5	As3mt	#N/A	#N/A	#N/A	#N/A	0.621851	1.6081	0.605059	0.00780317	0.532197	1.879	0.67562	0.00208865	0.198713	5.03239	0.741353	0.000430279
1 common protein in Brain, Heart, and Spleen
		BRAIN - FEMALES				HEART - FEMALES				LIVER - FEMALES				SPLEEN - FEMALES
Accession	GeneNames	Ratio FGL00/FGL40	Ratio FGL40/FGL00	Spearman rho	Spearman rho p-value	Ratio FGL00/FGL40	Ratio FGL40/FGL00	Spearman rho	Spearman rho p-value	Ratio FGL00/FGL40	Ratio FGL40/FGL00	Spearman rho	Spearman rho p-value	Ratio FGL00/FGL40	Ratio FGL40/FGL00	Spearman rho	Spearman rho p-value
E9QP56	Apoc3	0.143946	6.94704	0.53588	0.0218917	0.527246	1.89665	0.580579	0.0115272	0.561396	1.78127	0.374806	0.125397	0.43901	2.27785	0.504649	0.0326918
3 common proteins in Brain and Liver
		BRAIN - FEMALES				HEART - FEMALES				LIVER - FEMALES				SPLEEN - FEMALES
Accession	GeneNames	Ratio FGL00/FGL40	Ratio FGL40/FGL00	Spearman rho	Spearman rho p-value	Ratio FGL00/FGL40	Ratio FGL40/FGL00	Spearman rho	Spearman rho p-value	Ratio FGL00/FGL40	Ratio FGL40/FGL00	Spearman rho	Spearman rho p-value	Ratio FGL00/FGL40	Ratio FGL40/FGL00	Spearman rho	Spearman rho p-value
F6SLP4	Ergic1	0.585807	1.70705	0.528653	0.0240978	#N/A	#N/A	#N/A	#N/A	0.436977	2.28845	0.614352	0.00667456	0.640155	1.56212	0.460506	0.0544595
Q8BK64	Ahsa1	0.572654	1.74626	0.594734	0.00923276	#N/A	#N/A	#N/A	#N/A	0.614775	1.62661	0.588539	0.0101868	1.07289	0.932066	0.28062	0.259341
P30416	Fkbp4	0.606942	1.6476	0.565823	0.0143822	0.693758	1.44142	0.680434	0.00188535	0.385271	2.59558	0.654442	0.0032102	1.22246	0.818023	-0.145661	0.564134
8 common proteins in Liver and Spleen
		BRAIN - FEMALES				HEART - FEMALES				LIVER - FEMALES				SPLEEN - FEMALES
Accession	GeneNames	Ratio FGL00/FGL40	Ratio FGL40/FGL00	Spearman rho	Spearman rho p-value	Ratio FGL00/FGL40	Ratio FGL40/FGL00	Spearman rho	Spearman rho p-value	Ratio FGL00/FGL40	Ratio FGL40/FGL00	Spearman rho	Spearman rho p-value	Ratio FGL00/FGL40	Ratio FGL40/FGL00	Spearman rho	Spearman rho p-value
Q9DCE9	Igtp	#N/A	#N/A	#N/A	#N/A	#N/A	#N/A	#N/A	#N/A	0.430794	2.3213	0.584409	0.0108657	0.165054	6.05861	0.632231	0.00487463
Q8VCW8	Acsf2	0.490267	2.03971	0.168302	0.504409	#N/A	#N/A	#N/A	#N/A	0.606471	1.64888	0.495868	0.0363665	0.439248	2.27662	0.789256	9.8549e-05
Q64471	Gstt1	#N/A	#N/A	#N/A	#N/A	#N/A	#N/A	#N/A	#N/A	0.559175	1.78835	0.586474	0.0105219	0.58236	1.71715	0.540289	0.0206259
Q8R574	Prpsap2	0.916309	1.09134	-0.184822	0.462826	#N/A	#N/A	#N/A	#N/A	0.458881	2.17921	0.639463	0.00426959	0.588267	1.69991	0.783686	0.000119137
Q9D154	Serpinb1a	1.12886	0.885852	0.136293	0.589709	#N/A	#N/A	#N/A	#N/A	0.0412322	24.2529	0.755808	0.000285549	0.312864	3.19628	0.776459	0.000151188
P34914	Ephx2	1.53604	0.651024	0.20444	0.415791	1.15153	0.86841	-0.0619835	0.806976	0.627304	1.59412	0.493547	0.0373888	0.62172	1.60844	0.588539	0.0101868
Q9D1P4	Chordc1	0.719302	1.39024	0.558884	0.015906	#N/A	#N/A	#N/A	#N/A	0.540998	1.84844	0.528926	0.0240114	0.660346	1.51436	0.477026	0.0453159
Q9D0M3	Cyc1	1.32766	0.753204	0.053719	0.832341	0.994226	1.00581	0.0939597	0.710756	0.276691	3.61414	0.63843	0.00435206	0.649267	1.5402	0.62571	0.00547849
5 common proteins in Heart and Spleen
		BRAIN - FEMALES				HEART - FEMALES				LIVER - FEMALES				SPLEEN - FEMALES
Accession	GeneNames	Ratio FGL00/FGL40	Ratio FGL40/FGL00	Spearman rho	Spearman rho p-value	Ratio FGL00/FGL40	Ratio FGL40/FGL00	Spearman rho	Spearman rho p-value	Ratio FGL00/FGL40	Ratio FGL40/FGL00	Spearman rho	Spearman rho p-value	Ratio FGL00/FGL40	Ratio FGL40/FGL00	Spearman rho	Spearman rho p-value
P06728	Apoa4	0.661101	1.51263	0.22096	0.378254	0.595156	1.68023	0.600929	0.00835185	0.795125	1.25766	-0.0929272	0.713807	0.519284	1.92573	0.657025	0.00305152
P14602	Hspb1	0.709827	1.40879	0.179659	0.475632	0.663017	1.50826	0.669421	0.00237675	#N/A	#N/A	#N/A	#N/A	0.636761	1.57045	0.664946	0.0026045
P21550	Eno3	0.537802	1.85942	-0.0516262	0.83879	0.648416	1.54222	0.514197	0.0290284	#N/A	#N/A	#N/A	#N/A	0.452934	2.20783	0.558596	0.015972
Q6W8Q3	Pcp4l1	1.15133	0.868563	-0.350026	0.154465	0.532753	1.87704	0.607438	0.00750063	#N/A	#N/A	#N/A	#N/A	0.29371	3.40471	0.514197	0.0290284
Q19LI2	A1bg	0.191637	5.21819	0.155475	0.537872	0.0316315	31.614	0.659432	0.00290951	1.00684	0.993203	-0.0330408	0.896447	0.0546482	18.2989	0.543388	0.0197711
3 common proteins in Brain and Spleen
		BRAIN - FEMALES				HEART - FEMALES				LIVER - FEMALES				SPLEEN - FEMALES
Accession	GeneNames	Ratio FGL00/FGL40	Ratio FGL40/FGL00	Spearman rho	Spearman rho p-value	Ratio FGL00/FGL40	Ratio FGL40/FGL00	Spearman rho	Spearman rho p-value	Ratio FGL00/FGL40	Ratio FGL40/FGL00	Spearman rho	Spearman rho p-value	Ratio FGL00/FGL40	Ratio FGL40/FGL00	Spearman rho	Spearman rho p-value
Q91VB8	Hba-a1	0.571153	1.75084	0.518327	0.0275463	0.799679	1.2505	0.311822	0.207788	0.822214	1.21623	0.191116	0.447453	0.562916	1.77647	0.820857	2.98938e-05
A8DUK4	Hbbt1	0.619017	1.61546	0.494835	0.0368189	0.756056	1.32265	0.320413	0.19487	0.739628	1.35203	0.31095	0.20913	0.57243	1.74694	0.721735	0.000721151
Q8BHZ0	Fam49a	0.594682	1.68157	0.565823	0.0143822	#N/A	#N/A	#N/A	#N/A	#N/A	#N/A	#N/A	#N/A	0.601374	1.66286	0.684917	0.00171098
17 proteins passing criteria exclusively in Brain
		BRAIN - FEMALES				HEART - FEMALES				LIVER - FEMALES				SPLEEN - FEMALES
Accession	GeneNames	Ratio FGL00/FGL40	Ratio FGL40/FGL00	Spearman rho	Spearman rho p-value	Ratio FGL00/FGL40	Ratio FGL40/FGL00	Spearman rho	Spearman rho p-value	Ratio FGL00/FGL40	Ratio FGL40/FGL00	Spearman rho	Spearman rho p-value	Ratio FGL00/FGL40	Ratio FGL40/FGL00	Spearman rho	Spearman rho p-value
O09164	Sod3	0.561776	1.78007	0.576149	0.0123319	1.28042	0.780996	-0.582946	0.0111147	1.26904	0.787995	-0.260196	0.297056	0.995796	1.00422	-0.00103252	0.996756
Q9Z1R9	Prss1	0.000694409	1440.07	0.510331	0.0304714	0.629565	1.5884	0.326446	0.186124	#N/A	#N/A	#N/A	#N/A	0.853342	1.17186	0.197621	0.431844
Q8CIN4	Pak2	0.520879	1.91983	0.569954	0.0135319	#N/A	#N/A	#N/A	#N/A	#N/A	#N/A	#N/A	#N/A	0.745257	1.34182	0.529716	0.0237628
O35465	Fkbp8	0.5523	1.81061	0.616417	0.00644267	#N/A	#N/A	#N/A	#N/A	#N/A	#N/A	#N/A	#N/A	#N/A	#N/A	#N/A	#N/A
Q8BGB7	Enoph1	0.65679	1.52256	0.52376	0.025687	#N/A	#N/A	#N/A	#N/A	#N/A	#N/A	#N/A	#N/A	0.674055	1.48356	0.661841	0.00277281
E9PYI8	Usp14	0.278465	3.59111	0.497677	0.0355846	#N/A	#N/A	#N/A	#N/A	0.846248	1.18169	0.473929	0.0469345	1.3002	0.76911	0.0175529	0.944887
Q8BTI8	Srrm2	0.620821	1.61077	0.566856	0.0141658	#N/A	#N/A	#N/A	#N/A	3.54074	0.282427	-0.708678	0.000994058	1.61012	0.621073	-0.357254	0.145551
Q9D7J4	Cox20	0.645618	1.5489	0.606092	0.00767065	0.999923	1.00008	0.170026	0.499988	1.42623	0.701149	0.271554	0.275695	4.81803	0.207554	-0.062984	0.803917
P52480	Pkm	0.469671	2.12915	0.522997	0.025942	1.54138	0.648769	-0.295302	0.234173	1.38418	0.722449	-0.135261	0.592557	0.579737	1.72492	0.293237	0.237615
Q9ESM3	Hapln2	0.471475	2.12101	0.491736	0.0382018	#N/A	#N/A	#N/A	#N/A	#N/A	#N/A	#N/A	#N/A	#N/A	#N/A	#N/A	#N/A
Q9D4C9	Clvs1	0.241466	4.14136	0.605372	0.00776288	#N/A	#N/A	#N/A	#N/A	#N/A	#N/A	#N/A	#N/A	#N/A	#N/A	#N/A	#N/A
Q8CAD1	Araf	0.175962	5.68303	0.586474	0.0105219	#N/A	#N/A	#N/A	#N/A	#N/A	#N/A	#N/A	#N/A	#N/A	#N/A	#N/A	#N/A
Q9EPL2	Clstn1	0.663451	1.50727	0.589572	0.0100226	#N/A	#N/A	#N/A	#N/A	#N/A	#N/A	#N/A	#N/A	#N/A	#N/A	#N/A	#N/A
A2ATS6	Rtn4rl2	0.588974	1.69787	0.475994	0.0458506	#N/A	#N/A	#N/A	#N/A	#N/A	#N/A	#N/A	#N/A	#N/A	#N/A	#N/A	#N/A
P56873	Sssca1	0.192475	5.19548	0.494579	0.0369314	#N/A	#N/A	#N/A	#N/A	#N/A	#N/A	#N/A	#N/A	#N/A	#N/A	#N/A	#N/A
Q99KW9	Itfg1	0.617375	1.61976	0.527893	0.0243395	#N/A	#N/A	#N/A	#N/A	#N/A	#N/A	#N/A	#N/A	#N/A	#N/A	#N/A	#N/A
E9Q2V1	Car10	0.637411	1.56885	0.532783	0.0228169	#N/A	#N/A	#N/A	#N/A	#N/A	#N/A	#N/A	#N/A	#N/A	#N/A	#N/A	#N/A
37 proteins passing criteria exclusively in Heart
		BRAIN - FEMALES				HEART - FEMALES				LIVER - FEMALES				SPLEEN - FEMALES
Accession	GeneNames	Ratio FGL00/FGL40	Ratio FGL40/FGL00	Spearman rho	Spearman rho p-value	Ratio FGL00/FGL40	Ratio FGL40/FGL00	Spearman rho	Spearman rho p-value	Ratio FGL00/FGL40	Ratio FGL40/FGL00	Spearman rho	Spearman rho p-value	Ratio FGL00/FGL40	Ratio FGL40/FGL00	Spearman rho	Spearman rho p-value
P63017	Hspa8	0.806479	1.23996	0.00723141	0.977281	0.457494	2.18582	0.497931	0.035476	0.768633	1.30101	0.166236	0.509729	1.13198	0.883411	-0.0785936	0.756572
Q64726	Azgp1	#N/A	#N/A	#N/A	#N/A	0.517365	1.93287	0.624677	0.00557944	0.911024	1.09767	0.0330578	0.896394	0.404599	2.47158	0.167269	0.507066
Q8C165	Pm20d1	#N/A	#N/A	#N/A	#N/A	0.637869	1.56772	0.525555	0.0250948	0.857899	1.16564	-0.150749	0.550451	#N/A	#N/A	#N/A	#N/A
Q8CFZ6	Clec3b	#N/A	#N/A	#N/A	#N/A	0.111398	8.97685	0.62429	0.00561776	0.411529	2.42996	0.154879	0.539452	0.721393	1.38621	0.677686	0.00199929
Q05020	Apoc2	#N/A	#N/A	#N/A	#N/A	0.454647	2.19951	0.569954	0.0135319	#N/A	#N/A	#N/A	#N/A	#N/A	#N/A	#N/A	#N/A
P68040	Gnb2l1	0.945744	1.05737	-0.231286	0.355787	0.568116	1.7602	0.565083	0.0145391	1.15558	0.865368	-0.178627	0.478214	1.96929	0.507797	-0.597832	0.00878342
P62908	Rps3	0.992104	1.00796	-0.182851	0.467694	0.556918	1.7956	0.559628	0.0157367	1.1563	0.864827	-0.103252	0.683489	1.64745	0.606999	-0.565823	0.0143822
Q99M71	Epdr1	0.932607	1.07226	-0.292204	0.239348	0.606247	1.64949	0.711777	0.000922559	#N/A	#N/A	#N/A	#N/A	2.83097	0.353236	-0.465669	0.051465
Q9D8E6	Rpl4	1.03385	0.967263	0.117708	0.641815	0.48449	2.06403	0.508264	0.0312649	0.990207	1.00989	0.227789	0.363308	2.08177	0.48036	-0.538978	0.0209962
Q9WUM5	Suclg1	1.24295	0.80454	0.237481	0.34268	0.634159	1.57689	0.483222	0.0422064	0.869789	1.1497	0.347961	0.157079	0.833727	1.19943	0.428719	0.0758649
Q9CRC3	UPF0235 protein C15orf40 homolog	#N/A	#N/A	#N/A	#N/A	0.0475936	21.0112	0.477273	0.045189	1.32525	0.754575	-0.62158	0.00589139	0.77078	1.29739	-0.115762	0.647368
O35459	Ech1	0.946482	1.05654	-0.38843	0.111172	0.630739	1.58544	0.510067	0.0305717	0.974911	1.02574	-0.237481	0.34268	1.11987	0.89296	-0.428719	0.0758649
P62311	Lsm3	0.824513	1.21284	-0.19205	0.445194	0.570612	1.7525	0.579545	0.011711	1.29172	0.77416	-0.538978	0.0209962	0.845723	1.18242	-0.122481	0.628268
A0A3B2WBC6	Polr2m	1.01144	0.988689	-0.28062	0.259341	0.222139	4.50169	0.561693	0.0152745	#N/A	#N/A	#N/A	#N/A	1.01279	0.98737	-0.121384	0.63137
Q6NSR8	Npepl1	1.00474	0.995284	-0.371901	0.12859	0.505674	1.97756	0.619835	0.00607329	1.09646	0.912025	-0.269628	0.279248	0.72534	1.37866	0.395457	0.104302
Q9D6S7	Mrrf	1.26912	0.78795	-0.41451	0.087212	0.641914	1.55784	0.579845	0.0116574	1.06141	0.942145	-0.112545	0.65659	0.952342	1.05004	-0.207537	0.408606
B1AT82	Prpsap1	0.849546	1.1771	0.0495612	0.845163	0.485758	2.05864	0.572019	0.013122	0.669853	1.49287	0.201446	0.422799	1.11173	0.899501	0.374806	0.125397
Q9QZD9	Eif3i	0.864203	1.15714	0.232955	0.352228	0.662263	1.50998	0.630817	0.00500073	1.1501	0.869492	-0.20093	0.424014	1.40643	0.711022	-0.5323	0.0229639
P58044	Idi1	0.639824	1.56293	0.313888	0.204633	0.379322	2.63629	0.518595	0.0274523	1.26614	0.789804	-0.0506198	0.841895	1.29821	0.770292	-0.328343	0.183429
P30412	Ppic	#N/A	#N/A	#N/A	#N/A	0.590257	1.69418	0.529959	0.0236868	#N/A	#N/A	#N/A	#N/A	0.888985	1.12488	-0.0853596	0.736293
Q9D8B3	Chmp4b	0.829757	1.20517	-0.237481	0.34268	0.666618	1.50011	0.596799	0.0089312	1.16183	0.860709	-0.335744	0.173163	0.907642	1.10176	-0.148914	0.555367
Q6P8I4	Pcnp	#N/A	#N/A	#N/A	#N/A	0.633563	1.57838	0.53588	0.0218917	#N/A	#N/A	#N/A	#N/A	0.876701	1.14064	0.165204	0.512399
O35685	Nudc	0.870661	1.14855	0.596591	0.00896126	0.617918	1.61834	0.754912	0.000293127	0.786562	1.27136	-0.00878553	0.9724	1.41466	0.706883	-0.472107	0.0479064
B0R0Y8	Sh3kbp1	#N/A	#N/A	#N/A	#N/A	0.613836	1.6291	0.560661	0.0155042	#N/A	#N/A	#N/A	#N/A	#N/A	#N/A	#N/A	#N/A
Q9JMG1	Edf1	0.638701	1.56568	0.345896	0.159723	0.618689	1.61632	0.510067	0.0305717	1.00951	0.990576	-0.275826	0.267911	1.0832	0.923194	-0.116736	0.644588
Q3UGR5	Hdhd2	0.838977	1.19193	0.279814	0.26077	0.642433	1.55658	0.520661	0.0267352	0.889426	1.12432	-0.163139	0.517758	1.0101	0.99	0.180692	0.473057
Q4FZE8	Mup1	#N/A	#N/A	#N/A	#N/A	0.145367	6.87914	0.613636	0.0067565	#N/A	#N/A	#N/A	#N/A	1.18832	0.841521	-0.0144553	0.954602
E9Q4M4	Chchd6	1.05028	0.952123	-0.449148	0.0615068	0.563069	1.77598	0.474961	0.0463901	#N/A	#N/A	#N/A	#N/A	#N/A	#N/A	#N/A	#N/A
V9GXR9	Smim5	#N/A	#N/A	#N/A	#N/A	0.578669	1.72811	0.522997	0.025942	#N/A	#N/A	#N/A	#N/A	#N/A	#N/A	#N/A	#N/A
O09114	Ptgds	1.31454	0.760722	-0.403409	0.0969	0.642706	1.55592	0.489417	0.0392624	#N/A	#N/A	#N/A	#N/A	#N/A	#N/A	#N/A	#N/A
A0A338P6I9	Gm56451	0.344046	2.90659	0.44938	0.0613564	0.664137	1.50571	0.50284	0.0334244	#N/A	#N/A	#N/A	#N/A	#N/A	#N/A	#N/A	#N/A
G5E8J6	Hrc	#N/A	#N/A	#N/A	#N/A	0.607342	1.64652	0.51188	0.0298866	#N/A	#N/A	#N/A	#N/A	#N/A	#N/A	#N/A	#N/A
P07310	Ckm	#N/A	#N/A	#N/A	#N/A	0.654142	1.52872	0.718637	0.000779417	#N/A	#N/A	#N/A	#N/A	#N/A	#N/A	#N/A	#N/A
P70695	Fbp2	#N/A	#N/A	#N/A	#N/A	0.589887	1.69524	0.543108	0.0198472	#N/A	#N/A	#N/A	#N/A	#N/A	#N/A	#N/A	#N/A
Q5ND29	Rilp	#N/A	#N/A	#N/A	#N/A	0.638117	1.56711	0.568921	0.0137406	#N/A	#N/A	#N/A	#N/A	#N/A	#N/A	#N/A	#N/A
Q3U9H3	Bad	0.788629	1.26802	0.115643	0.64771	0.410838	2.43405	0.593282	0.00944972	#N/A	#N/A	#N/A	#N/A	#N/A	#N/A	#N/A	#N/A
Q8BUR4	Dock1	#N/A	#N/A	#N/A	#N/A	0.0909411	10.9961	0.61157	0.00699758	#N/A	#N/A	#N/A	#N/A	#N/A	#N/A	#N/A	#N/A
228 proteins passing criteria exclusively in Liver
		BRAIN - FEMALES				HEART - FEMALES				LIVER - FEMALES				SPLEEN - FEMALES
Accession	GeneNames	Ratio FGL00/FGL40	Ratio FGL40/FGL00	Spearman rho	Spearman rho p-value	Ratio FGL00/FGL40	Ratio FGL40/FGL00	Spearman rho	Spearman rho p-value	Ratio FGL00/FGL40	Ratio FGL40/FGL00	Spearman rho	Spearman rho p-value	Ratio FGL00/FGL40	Ratio FGL40/FGL00	Spearman rho	Spearman rho p-value
Q8R0Y6	Aldh1l1	1.24648	0.802257	0.240578	0.336233	#N/A	#N/A	#N/A	#N/A	0.58939	1.69667	0.56405	0.0147602	#N/A	#N/A	#N/A	#N/A
P11499	Hsp90ab1	0.687203	1.45517	0.492514	0.0378507	1.05384	0.948913	0.10124	0.689365	0.57954	1.72551	0.557851	0.0161434	0.802305	1.24641	0.428719	0.0758649
Q9ET01	Pygl	#N/A	#N/A	#N/A	#N/A	#N/A	#N/A	#N/A	#N/A	0.524449	1.90676	0.700052	0.00121776	#N/A	#N/A	#N/A	#N/A
P24549	Aldh1a1	1.24366	0.804078	0.019618	0.938414	3.3858	0.295351	-0.5111	0.0301801	0.417777	2.39362	0.584711	0.0108149	1.91144	0.523166	-0.209603	0.403854
Q91WG0	Ces2c	#N/A	#N/A	#N/A	#N/A	#N/A	#N/A	#N/A	#N/A	0.422627	2.36615	0.563017	0.014984	#N/A	#N/A	#N/A	#N/A
Q9Z0K8	Vnn1	#N/A	#N/A	#N/A	#N/A	#N/A	#N/A	#N/A	#N/A	0.344353	2.904	0.63397	0.00472315	#N/A	#N/A	#N/A	#N/A
P06801	Me1	0.472975	2.11428	0.427465	0.07682	#N/A	#N/A	#N/A	#N/A	0.254946	3.9224	0.635003	0.00463502	#N/A	#N/A	#N/A	#N/A
A2AKN8	Mup8	#N/A	#N/A	#N/A	#N/A	#N/A	#N/A	#N/A	#N/A	0.008981	111.346	0.593702	0.00938657	#N/A	#N/A	#N/A	#N/A
Q3KQQ2	Mup3	#N/A	#N/A	#N/A	#N/A	#N/A	#N/A	#N/A	#N/A	0.00607186	164.694	0.605059	0.00780317	#N/A	#N/A	#N/A	#N/A
Q63880	Ces3a	#N/A	#N/A	#N/A	#N/A	#N/A	#N/A	#N/A	#N/A	0.354596	2.82011	0.659783	0.00288922	#N/A	#N/A	#N/A	#N/A
A2CEK7	Mup14	#N/A	#N/A	#N/A	#N/A	#N/A	#N/A	#N/A	#N/A	0.00500192	199.923	0.64223	0.00405492	#N/A	#N/A	#N/A	#N/A
P60670	Nploc4	#N/A	#N/A	#N/A	#N/A	#N/A	#N/A	#N/A	#N/A	0.653012	1.53136	0.602273	0.00817008	1.04706	0.955054	0.157868	0.531554
Q9D964	Gatm	#N/A	#N/A	#N/A	#N/A	#N/A	#N/A	#N/A	#N/A	0.410562	2.43569	0.502066	0.0337414	3.66023	0.273207	-0.454311	0.0582238
P56528	Cd38	1.55552	0.642871	0.290289	0.242584	#N/A	#N/A	#N/A	#N/A	0.492635	2.0299	0.580279	0.0115803	0.569645	1.75548	0.32731	0.184893
B2RXS4	Plxnb2	#N/A	#N/A	#N/A	#N/A	#N/A	#N/A	#N/A	#N/A	0.593612	1.6846	0.602273	0.00817008	1.59873	0.625498	-0.71554	0.000841562
A0A0N4SVQ1	Ndufa4	1.16896	0.855461	-0.0600727	0.812825	#N/A	#N/A	#N/A	#N/A	0.45716	2.18742	0.709344	0.000978298	1.41336	0.707533	-0.0692149	0.784931
Q9DCN2	Cyb5r3	#N/A	#N/A	#N/A	#N/A	#N/A	#N/A	#N/A	#N/A	0.560607	1.78378	0.538978	0.0209962	#N/A	#N/A	#N/A	#N/A
Q5SWU9	Acaca	#N/A	#N/A	#N/A	#N/A	#N/A	#N/A	#N/A	#N/A	0.379572	2.63455	0.701084	0.00118896	#N/A	#N/A	#N/A	#N/A
H3BJ97	Tinagl1	#N/A	#N/A	#N/A	#N/A	#N/A	#N/A	#N/A	#N/A	0.457657	2.18504	0.541322	0.0203378	0.7516	1.3305	0.22509	0.369174
Q8VI75	Ipo4	#N/A	#N/A	#N/A	#N/A	#N/A	#N/A	#N/A	#N/A	0.644564	1.55144	0.565823	0.0143822	1.16308	0.859788	-0.0598864	0.813396
Q9CZS1	Aldh1b1	#N/A	#N/A	#N/A	#N/A	#N/A	#N/A	#N/A	#N/A	0.618969	1.61559	0.611255	0.00703502	#N/A	#N/A	#N/A	#N/A
P99028	Uqcrh	0.967966	1.03309	-0.353306	0.150374	0.630828	1.58522	0.423335	0.0800285	0.355046	2.81654	0.472896	0.0474836	1.4195	0.704471	-0.469008	0.0495952
A0A0R4J1F6	Uap1	0.789659	1.26637	0.418172	0.0841759	#N/A	#N/A	#N/A	#N/A	0.5482	1.82415	0.679401	0.00192751	2.64104	0.378639	-0.488384	0.0397418
P00405	Mtco2	0.886078	1.12857	0.297367	0.230763	1.06764	0.936647	-0.248967	0.319129	0.642523	1.55636	0.64636	0.00375103	0.849842	1.17669	0.468766	0.049729
P19783	Cox4i1	1.14283	0.875019	0.174497	0.488611	0.923219	1.08317	0.231008	0.356381	0.582217	1.71757	0.577181	0.0121404	0.973114	1.02763	0.274652	0.270038
Q9QZ85	Iigp1	#N/A	#N/A	#N/A	#N/A	#N/A	#N/A	#N/A	#N/A	0.500582	1.99767	0.578214	0.0119514	0.563304	1.77524	0.347961	0.157079
Q91ZJ5	Ugp2	1.04933	0.952987	0.366546	0.134621	1.31738	0.759085	-0.340404	0.166902	0.465969	2.14607	0.583376	0.0110409	0.651772	1.53428	0.354005	0.149512
Q9DBK7	Uba7	#N/A	#N/A	#N/A	#N/A	#N/A	#N/A	#N/A	#N/A	0.317534	3.14927	0.578214	0.0119514	0.927832	1.07778	0.293237	0.237615
Q8R0X7	Sgpl1	#N/A	#N/A	#N/A	#N/A	#N/A	#N/A	#N/A	#N/A	0.580106	1.72382	0.58781	0.0103041	#N/A	#N/A	#N/A	#N/A
Q91Z40	Gbp7	#N/A	#N/A	#N/A	#N/A	#N/A	#N/A	#N/A	#N/A	0.421209	2.37412	0.745483	0.000383752	0.68991	1.44946	0.330579	0.180286
P07901	Hsp90aa1	1.10328	0.906387	0.31492	0.203068	#N/A	#N/A	#N/A	#N/A	0.570983	1.75137	0.573051	0.0129208	1.28125	0.780486	0.0753743	0.766275
P13439	Umps	#N/A	#N/A	#N/A	#N/A	#N/A	#N/A	#N/A	#N/A	0.600352	1.66569	0.759938	0.000252698	1.98615	0.503488	-0.217863	0.385145
P21278	Gna11	0.77744	1.28627	0.315953	0.20151	#N/A	#N/A	#N/A	#N/A	0.551731	1.81248	0.60919	0.00728395	#N/A	#N/A	#N/A	#N/A
Q9JI75	Nqo2	1.33833	0.747202	0.329375	0.181973	2.09927	0.476355	-0.394424	0.105291	0.652412	1.53277	0.526588	0.0247589	0.919212	1.08789	0.206505	0.410994
Q9EQ06	Hsd17b11	0.903754	1.1065	0.477519	0.0450622	#N/A	#N/A	#N/A	#N/A	0.490312	2.03952	0.540289	0.0206259	0.477853	2.09269	0.447314	0.0627058
A0A494BAE3	Napg	#N/A	#N/A	#N/A	#N/A	#N/A	#N/A	#N/A	#N/A	0.616964	1.62084	0.553719	0.0171211	1.52149	0.657249	-0.115643	0.64771
A0A1Y7VNF4	Ero1lb	#N/A	#N/A	#N/A	#N/A	#N/A	#N/A	#N/A	#N/A	0.452185	2.21148	0.747548	0.000362122	0.655988	1.52442	-0.336603	0.171997
Q61696	Hspa1a	0.766297	1.30498	0.155911	0.536718	#N/A	#N/A	#N/A	#N/A	0.649621	1.53936	0.512397	0.0296936	#N/A	#N/A	#N/A	#N/A
O08582	Gtpbp1	#N/A	#N/A	#N/A	#N/A	#N/A	#N/A	#N/A	#N/A	0.664926	1.50393	0.594734	0.00923276	2.28207	0.438199	-0.194731	0.438741
O09110	Map2k3	#N/A	#N/A	#N/A	#N/A	#N/A	#N/A	#N/A	#N/A	0.548872	1.82192	0.756841	0.000277017	0.937999	1.0661	0.248967	0.319129
Q9CZ13	Uqcrc1	1.60287	0.623881	0.108415	0.668498	1.27636	0.783481	-0.292961	0.238077	0.298103	3.35455	0.64223	0.00405492	0.826351	1.21014	0.222222	0.375467
P48758	Cbr1	0.936203	1.06814	0.409912	0.0911348	1.28982	0.775303	-0.329193	0.182229	0.657937	1.5199	0.514197	0.0290284	0.924218	1.082	0.281879	0.257119
Q9Z2I0	Letm1	1.18937	0.840779	0.151343	0.548862	1.11293	0.898526	-0.231405	0.355531	0.521087	1.91907	0.64223	0.00405492	0.735001	1.36054	0.542399	0.0200408
E9Q3B9	Mgll	1.30336	0.767245	0.180692	0.473057	#N/A	#N/A	#N/A	#N/A	0.346115	2.88921	0.653588	0.00326413	0.663863	1.50634	0.287042	0.248133
Q9DCW5	Cox6a1	1.07705	0.928466	0.0320083	0.899667	1.07524	0.930025	-0.215909	0.389526	0.553217	1.80761	0.563758	0.014823	0.740784	1.34992	0.0247806	0.922249
Q8BH58	Tiprl	1.13764	0.87901	-0.108415	0.668498	#N/A	#N/A	#N/A	#N/A	0.499433	2.00227	0.685596	0.00168578	0.671501	1.4892	0.427465	0.07682
Q922Q1	Marc2	1.45925	0.685283	0.284091	0.253245	1.99427	0.501436	0.0733093	0.772516	0.611931	1.63417	0.619835	0.00607329	1.24055	0.806091	-0.707279	0.00102779
P03921	Mtnd5	#N/A	#N/A	#N/A	#N/A	1.10798	0.902543	0.0103252	0.967565	0.655937	1.52454	0.54001	0.0207042	#N/A	#N/A	#N/A	#N/A
Q8R1G2	Cmbl	1.3038	0.766991	0.238636	0.340266	1.05623	0.94676	0.0935885	0.711853	0.653041	1.5313	0.554005	0.017052	0.868784	1.15103	-0.048604	0.84812
Q924Z4	Cers2	#N/A	#N/A	#N/A	#N/A	#N/A	#N/A	#N/A	#N/A	0.53487	1.86961	0.660816	0.00283032	#N/A	#N/A	#N/A	#N/A
Q9CQ69	Uqcrq	1.16254	0.860188	0.184822	0.462826	0.882167	1.13357	0.0578512	0.819637	0.210524	4.75006	0.701084	0.00118896	2.68997	0.371751	-0.246773	0.323551
Q9CR16	Ppid	0.922465	1.08405	0.58781	0.0103041	0.973524	1.0272	0.084667	0.738361	0.630522	1.58599	0.61137	0.00702136	1.29662	0.771238	-0.289256	0.24434
Q3UGX2	Sptb	#N/A	#N/A	#N/A	#N/A	#N/A	#N/A	#N/A	#N/A	0.610795	1.63721	0.560661	0.0155042	0.92641	1.07944	0.236448	0.344845
A2AQR0	Gpd2	1.90388	0.525243	0.0598864	0.813396	37.6874	0.026534	-0.375839	0.124277	0.497518	2.00998	0.661848	0.00277241	0.679786	1.47105	0.58781	0.0103041
Q8K157	Galm	#N/A	#N/A	#N/A	#N/A	2.05403	0.486848	0.163308	0.517319	0.63295	1.5799	0.605372	0.00776288	1.67772	0.596045	-0.426873	0.0772738
Q9CXW3	Cacybp	1.13141	0.883851	0.484755	0.0414627	#N/A	#N/A	#N/A	#N/A	0.542681	1.8427	0.612603	0.00687619	1.20365	0.830808	-0.178627	0.478214
Q8C5W3	Tbcel	#N/A	#N/A	#N/A	#N/A	#N/A	#N/A	#N/A	#N/A	0.268795	3.72031	0.631198	0.0049665	0.901886	1.10879	0.348993	0.155768
Q9CQB4	Uqcrb	0.933678	1.07103	-0.0702117	0.781904	0.697317	1.43407	0.488636	0.0396243	0.35956	2.78117	0.525555	0.0250948	0.875923	1.14165	0.153807	0.542297
Q9CR68	Uqcrfs1	1.19956	0.833642	-0.209194	0.404791	0.758912	1.31768	0.660124	0.00286967	0.313467	3.19013	0.650826	0.00344365	1.03196	0.969031	0.217863	0.385145
Q3TMH2	Scrn3	0.935904	1.06849	0.533058	0.0227335	1.03611	0.965144	-0.027907	0.912473	0.64533	1.5496	0.605059	0.00780317	0.898316	1.11319	-0.00619515	0.980536
Q9DB77	Uqcrc2	1.32664	0.753782	0.286157	0.249659	1.05853	0.944707	0.0867321	0.732199	0.275748	3.6265	0.676653	0.00204356	0.669262	1.49418	0.689726	0.00153901
Q8R1I1	Uqcr10	1.12225	0.891071	-0.0578214	0.819729	0.794478	1.25869	0.383067	0.116628	0.264529	3.78031	0.607125	0.00753995	0.820466	1.21882	0.570912	0.0133404
A0A0A0MQF6	Gapdh	0.864055	1.15733	0.354156	0.149326	1.12966	0.88522	-0.545173	0.0192916	0.568151	1.7601	0.665289	0.00258642	0.677676	1.47563	0.593282	0.00944972
Q91X75	Cyp2a5	#N/A	#N/A	#N/A	#N/A	#N/A	#N/A	#N/A	#N/A	0.4355	2.29621	0.552686	0.0173728	#N/A	#N/A	#N/A	#N/A
G5E8H9	Rdh19	#N/A	#N/A	#N/A	#N/A	#N/A	#N/A	#N/A	#N/A	0.65792	1.51994	0.504905	0.0325892	#N/A	#N/A	#N/A	#N/A
Q8BWP5	Ttpa	#N/A	#N/A	#N/A	#N/A	#N/A	#N/A	#N/A	#N/A	0.614273	1.62794	0.579246	0.0117646	#N/A	#N/A	#N/A	#N/A
Q5D073	Pxmp2	#N/A	#N/A	#N/A	#N/A	#N/A	#N/A	#N/A	#N/A	0.64739	1.54466	0.535124	0.0221149	#N/A	#N/A	#N/A	#N/A
A0A1B0GRU8	Prpf40a	#N/A	#N/A	#N/A	#N/A	#N/A	#N/A	#N/A	#N/A	0.535307	1.86809	0.611255	0.00703502	#N/A	#N/A	#N/A	#N/A
E9QNL5	Sult1a1	#N/A	#N/A	#N/A	#N/A	#N/A	#N/A	#N/A	#N/A	0.566232	1.76606	0.602994	0.00807376	#N/A	#N/A	#N/A	#N/A
A0A0F6AIX6	Ldah	#N/A	#N/A	#N/A	#N/A	#N/A	#N/A	#N/A	#N/A	0.647369	1.54471	0.646694	0.00372731	#N/A	#N/A	#N/A	#N/A
A0A0G2JGC8	Rap1gds1	0.947096	1.05586	0.240186	0.337045	#N/A	#N/A	#N/A	#N/A	0.513883	1.94597	0.631198	0.0049665	#N/A	#N/A	#N/A	#N/A
Q8BFP9	Pdk1	#N/A	#N/A	#N/A	#N/A	#N/A	#N/A	#N/A	#N/A	0.518533	1.92852	0.563308	0.0149207	#N/A	#N/A	#N/A	#N/A
P50285	Fmo1	#N/A	#N/A	#N/A	#N/A	#N/A	#N/A	#N/A	#N/A	0.480821	2.07978	0.626742	0.00537903	#N/A	#N/A	#N/A	#N/A
Q3UP75	Ugt3a1	#N/A	#N/A	#N/A	#N/A	#N/A	#N/A	#N/A	#N/A	0.354076	2.82425	0.64223	0.00405492	#N/A	#N/A	#N/A	#N/A
Q9JKL4	Ndufaf3	1.06187	0.941733	0.107383	0.671487	0.888458	1.12555	0.352972	0.150788	0.542017	1.84496	0.521425	0.0264738	#N/A	#N/A	#N/A	#N/A
P27786	Cyp17a1	#N/A	#N/A	#N/A	#N/A	#N/A	#N/A	#N/A	#N/A	0.0748311	13.3634	0.680434	0.00188535	#N/A	#N/A	#N/A	#N/A
E9PUL7	Cml1	#N/A	#N/A	#N/A	#N/A	#N/A	#N/A	#N/A	#N/A	0.633596	1.57829	0.573051	0.0129208	#N/A	#N/A	#N/A	#N/A
A0A0A0MQN4	Atg7	#N/A	#N/A	#N/A	#N/A	#N/A	#N/A	#N/A	#N/A	0.608785	1.64262	0.609819	0.00720731	#N/A	#N/A	#N/A	#N/A
Q8K154	Ugt2b34	#N/A	#N/A	#N/A	#N/A	#N/A	#N/A	#N/A	#N/A	0.62068	1.61114	0.497677	0.0355846	#N/A	#N/A	#N/A	#N/A
Q8C7H1	Mmaa	#N/A	#N/A	#N/A	#N/A	#N/A	#N/A	#N/A	#N/A	0.488929	2.04529	0.600929	0.00835185	#N/A	#N/A	#N/A	#N/A
Q8R4H7	Nags	#N/A	#N/A	#N/A	#N/A	#N/A	#N/A	#N/A	#N/A	0.632327	1.58146	0.665289	0.00258642	#N/A	#N/A	#N/A	#N/A
Q9JIM1-2	Slc29a1	#N/A	#N/A	#N/A	#N/A	#N/A	#N/A	#N/A	#N/A	0.608001	1.64473	0.580279	0.0115803	#N/A	#N/A	#N/A	#N/A
E9PXC3	Cyp2c69	#N/A	#N/A	#N/A	#N/A	#N/A	#N/A	#N/A	#N/A	0.517172	1.93359	0.586474	0.0105219	#N/A	#N/A	#N/A	#N/A
E9Q3C1	C2cd2	#N/A	#N/A	#N/A	#N/A	#N/A	#N/A	#N/A	#N/A	0.640279	1.56182	0.654621	0.00319902	#N/A	#N/A	#N/A	#N/A
Q9JKC8	Ap3m1	#N/A	#N/A	#N/A	#N/A	#N/A	#N/A	#N/A	#N/A	0.291614	3.4292	0.700052	0.00121776	#N/A	#N/A	#N/A	#N/A
A0A0R4J0U5	Abcd2	#N/A	#N/A	#N/A	#N/A	#N/A	#N/A	#N/A	#N/A	0.334472	2.98978	0.682851	0.00178959	#N/A	#N/A	#N/A	#N/A
Q8BKC5-2	Ipo5	#N/A	#N/A	#N/A	#N/A	#N/A	#N/A	#N/A	#N/A	0.657222	1.52156	0.679401	0.00192751	#N/A	#N/A	#N/A	#N/A
Q8JZZ0	Ugt3a2	#N/A	#N/A	#N/A	#N/A	#N/A	#N/A	#N/A	#N/A	0.497484	2.01012	0.578214	0.0119514	#N/A	#N/A	#N/A	#N/A
Q9R0H0-2	Acox1	#N/A	#N/A	#N/A	#N/A	#N/A	#N/A	#N/A	#N/A	0.57957	1.72542	0.485287	0.041207	#N/A	#N/A	#N/A	#N/A
Q8VCC1	Hpgd	#N/A	#N/A	#N/A	#N/A	#N/A	#N/A	#N/A	#N/A	0.580198	1.72355	0.496644	0.0360293	#N/A	#N/A	#N/A	#N/A
Q14DH7	Acss3	#N/A	#N/A	#N/A	#N/A	#N/A	#N/A	#N/A	#N/A	0.416375	2.40168	0.484254	0.0417044	#N/A	#N/A	#N/A	#N/A
Q3UEP4	Ugt2b36	#N/A	#N/A	#N/A	#N/A	#N/A	#N/A	#N/A	#N/A	0.605455	1.65165	0.51343	0.0293106	#N/A	#N/A	#N/A	#N/A
Q3TL44	Nlrx1	#N/A	#N/A	#N/A	#N/A	#N/A	#N/A	#N/A	#N/A	0.544908	1.83517	0.565083	0.0145391	#N/A	#N/A	#N/A	#N/A
Q8VCH6	Dhcr24	#N/A	#N/A	#N/A	#N/A	#N/A	#N/A	#N/A	#N/A	0.496385	2.01457	0.650491	0.00346603	#N/A	#N/A	#N/A	#N/A
Q8VI94	Oasl1	#N/A	#N/A	#N/A	#N/A	#N/A	#N/A	#N/A	#N/A	0.498704	2.0052	0.520392	0.0268276	#N/A	#N/A	#N/A	#N/A
O88428	Papss2	#N/A	#N/A	#N/A	#N/A	#N/A	#N/A	#N/A	#N/A	0.461596	2.1664	0.664946	0.0026045	#N/A	#N/A	#N/A	#N/A
A0A0A6YVS2	Tmco1	#N/A	#N/A	#N/A	#N/A	#N/A	#N/A	#N/A	#N/A	0.551148	1.81439	0.574084	0.0127221	#N/A	#N/A	#N/A	#N/A
Q91X34	Baat	#N/A	#N/A	#N/A	#N/A	#N/A	#N/A	#N/A	#N/A	0.528807	1.89105	0.62984	0.00508942	#N/A	#N/A	#N/A	#N/A
Q9D939	Sult1c2	#N/A	#N/A	#N/A	#N/A	#N/A	#N/A	#N/A	#N/A	0.362277	2.76032	0.670108	0.00234329	#N/A	#N/A	#N/A	#N/A
Q9QXF8	Gnmt	#N/A	#N/A	#N/A	#N/A	#N/A	#N/A	#N/A	#N/A	0.647712	1.5439	0.55062	0.0178847	#N/A	#N/A	#N/A	#N/A
A0A3Q4EGR2	Rock1	#N/A	#N/A	#N/A	#N/A	#N/A	#N/A	#N/A	#N/A	0.63639	1.57136	0.651523	0.00339762	#N/A	#N/A	#N/A	#N/A
Q9CYV5	Tmem135	#N/A	#N/A	#N/A	#N/A	#N/A	#N/A	#N/A	#N/A	0.660411	1.51421	0.510067	0.0305717	#N/A	#N/A	#N/A	#N/A
Q5U458	Dnajc11	#N/A	#N/A	#N/A	#N/A	#N/A	#N/A	#N/A	#N/A	0.536515	1.86388	0.599174	0.00859433	#N/A	#N/A	#N/A	#N/A
Q8BGS1-2	Epb41l5	#N/A	#N/A	#N/A	#N/A	#N/A	#N/A	#N/A	#N/A	0.61962	1.61389	0.522457	0.0261237	#N/A	#N/A	#N/A	#N/A
Q920L1	Fads1	#N/A	#N/A	#N/A	#N/A	#N/A	#N/A	#N/A	#N/A	0.586735	1.70435	0.607438	0.00750063	#N/A	#N/A	#N/A	#N/A
Q9R1S7	Abcc6	#N/A	#N/A	#N/A	#N/A	#N/A	#N/A	#N/A	#N/A	0.613273	1.6306	0.716942	0.00081293	#N/A	#N/A	#N/A	#N/A
P56593	Cyp2a12	#N/A	#N/A	#N/A	#N/A	#N/A	#N/A	#N/A	#N/A	0.495702	2.01734	0.572168	0.0130927	#N/A	#N/A	#N/A	#N/A
Q64462	Cyp4b1	#N/A	#N/A	#N/A	#N/A	#N/A	#N/A	#N/A	#N/A	0.355013	2.8168	0.569954	0.0135319	#N/A	#N/A	#N/A	#N/A
Q05915	Gch1	#N/A	#N/A	#N/A	#N/A	#N/A	#N/A	#N/A	#N/A	0.587386	1.70246	0.610222	0.00715861	4.53144	0.22068	-0.230253	0.357999
Q9D710	Tmx2	0.811779	1.23186	0.287042	0.248133	#N/A	#N/A	#N/A	#N/A	0.531684	1.88082	0.60919	0.00728395	#N/A	#N/A	#N/A	#N/A
Q9D6Y9	Gbe1	#N/A	#N/A	#N/A	#N/A	#N/A	#N/A	#N/A	#N/A	0.512573	1.95094	0.579545	0.011711	#N/A	#N/A	#N/A	#N/A
A2AJL3	Fggy	#N/A	#N/A	#N/A	#N/A	#N/A	#N/A	#N/A	#N/A	0.583252	1.71453	0.602994	0.00807376	#N/A	#N/A	#N/A	#N/A
Q9CXR1	Dhrs7	#N/A	#N/A	#N/A	#N/A	#N/A	#N/A	#N/A	#N/A	0.605638	1.65115	0.554466	0.0169411	#N/A	#N/A	#N/A	#N/A
Q7TT50	Cdc42bpb	#N/A	#N/A	#N/A	#N/A	#N/A	#N/A	#N/A	#N/A	0.432333	2.31303	0.607438	0.00750063	#N/A	#N/A	#N/A	#N/A
Q8VC26	Tlcd2	#N/A	#N/A	#N/A	#N/A	#N/A	#N/A	#N/A	#N/A	0.45549	2.19544	0.591637	0.00970039	#N/A	#N/A	#N/A	#N/A
Q8BWQ1	Ugt2a3	#N/A	#N/A	#N/A	#N/A	#N/A	#N/A	#N/A	#N/A	0.593026	1.68627	0.580279	0.0115803	#N/A	#N/A	#N/A	#N/A
O88986	Gcat	#N/A	#N/A	#N/A	#N/A	#N/A	#N/A	#N/A	#N/A	0.639489	1.56375	0.590604	0.00986042	#N/A	#N/A	#N/A	#N/A
O88533	Ddc	#N/A	#N/A	#N/A	#N/A	#N/A	#N/A	#N/A	#N/A	0.490259	2.03974	0.517295	0.0279112	#N/A	#N/A	#N/A	#N/A
E9Q4M8	Tm7sf2	#N/A	#N/A	#N/A	#N/A	#N/A	#N/A	#N/A	#N/A	0.550092	1.81788	0.511364	0.0300806	#N/A	#N/A	#N/A	#N/A
Q62452	Ugt1a9	#N/A	#N/A	#N/A	#N/A	#N/A	#N/A	#N/A	#N/A	0.204005	4.90184	0.570986	0.0133257	#N/A	#N/A	#N/A	#N/A
Q03160	Grb7	#N/A	#N/A	#N/A	#N/A	#N/A	#N/A	#N/A	#N/A	0.593973	1.68358	0.569954	0.0135319	#N/A	#N/A	#N/A	#N/A
E9Q7C8	Cyp2c40	#N/A	#N/A	#N/A	#N/A	#N/A	#N/A	#N/A	#N/A	0.595115	1.68035	0.576149	0.0123319	#N/A	#N/A	#N/A	#N/A
Q80W54	Zmpste24	#N/A	#N/A	#N/A	#N/A	#N/A	#N/A	#N/A	#N/A	0.476333	2.09937	0.516262	0.0282798	#N/A	#N/A	#N/A	#N/A
Q99LC9	Pex6	#N/A	#N/A	#N/A	#N/A	#N/A	#N/A	#N/A	#N/A	0.5676	1.7618	0.479339	0.0441355	#N/A	#N/A	#N/A	#N/A
Q8R2Y0-2	Abhd6	#N/A	#N/A	#N/A	#N/A	#N/A	#N/A	#N/A	#N/A	0.100997	9.90126	0.536913	0.02159	#N/A	#N/A	#N/A	#N/A
A0A0R4J1N7	Ank1	#N/A	#N/A	#N/A	#N/A	#N/A	#N/A	#N/A	#N/A	0.357197	2.79957	0.487603	0.0401073	#N/A	#N/A	#N/A	#N/A
Q9DB16	Cab39l	#N/A	#N/A	#N/A	#N/A	#N/A	#N/A	#N/A	#N/A	0.53833	1.8576	0.594734	0.00923276	#N/A	#N/A	#N/A	#N/A
E9Q1K3	Add1	0.82207	1.21644	0.377066	0.122954	#N/A	#N/A	#N/A	#N/A	0.309919	3.22665	0.63397	0.00472315	#N/A	#N/A	#N/A	#N/A
F8WIE5	Hectd1	#N/A	#N/A	#N/A	#N/A	#N/A	#N/A	#N/A	#N/A	0.541514	1.84667	0.573051	0.0129208	#N/A	#N/A	#N/A	#N/A
Z4YKV1	Gnas	1.62593	0.615032	-0.20031	0.425475	#N/A	#N/A	#N/A	#N/A	0.66376	1.50657	0.543108	0.0198472	#N/A	#N/A	#N/A	#N/A
Q8C1Y8	Ccz1	#N/A	#N/A	#N/A	#N/A	#N/A	#N/A	#N/A	#N/A	0.59741	1.67389	0.557335	0.0162631	#N/A	#N/A	#N/A	#N/A
Q99L20	Gstt3	#N/A	#N/A	#N/A	#N/A	#N/A	#N/A	#N/A	#N/A	0.350932	2.84955	0.631905	0.0049035	#N/A	#N/A	#N/A	#N/A
A0JNU3	Aspg	#N/A	#N/A	#N/A	#N/A	#N/A	#N/A	#N/A	#N/A	0.565213	1.76925	0.683531	0.00176339	#N/A	#N/A	#N/A	#N/A
Q6PA06	Atl2	#N/A	#N/A	#N/A	#N/A	#N/A	#N/A	#N/A	#N/A	0.529444	1.88877	0.749613	0.000341526	#N/A	#N/A	#N/A	#N/A
P55096	Abcd3	#N/A	#N/A	#N/A	#N/A	#N/A	#N/A	#N/A	#N/A	0.516542	1.93595	0.470831	0.0485965	#N/A	#N/A	#N/A	#N/A
Q9D8V0	Hm13;H13	#N/A	#N/A	#N/A	#N/A	#N/A	#N/A	#N/A	#N/A	0.415329	2.40773	0.537945	0.0212915	#N/A	#N/A	#N/A	#N/A
G3UYJ7	Gm20441	#N/A	#N/A	#N/A	#N/A	#N/A	#N/A	#N/A	#N/A	0.355777	2.81075	0.632231	0.00487463	#N/A	#N/A	#N/A	#N/A
Q9QY30	Abcb11	#N/A	#N/A	#N/A	#N/A	#N/A	#N/A	#N/A	#N/A	0.609893	1.63963	0.583376	0.0110409	#N/A	#N/A	#N/A	#N/A
A0A1Y7VJD4	Gm4756	#N/A	#N/A	#N/A	#N/A	#N/A	#N/A	#N/A	#N/A	0.537057	1.862	0.622612	0.00578588	#N/A	#N/A	#N/A	#N/A
Q8R0F9	Sec14l4	#N/A	#N/A	#N/A	#N/A	#N/A	#N/A	#N/A	#N/A	0.618434	1.61699	0.630165	0.00505977	#N/A	#N/A	#N/A	#N/A
Q9DBG1	Cyp27a1	#N/A	#N/A	#N/A	#N/A	#N/A	#N/A	#N/A	#N/A	0.634119	1.57699	0.582645	0.0111665	#N/A	#N/A	#N/A	#N/A
A2AQN4	Acss2	#N/A	#N/A	#N/A	#N/A	#N/A	#N/A	#N/A	#N/A	0.520893	1.91978	0.552686	0.0173728	#N/A	#N/A	#N/A	#N/A
E9Q5K4	Cyp2c44	#N/A	#N/A	#N/A	#N/A	#N/A	#N/A	#N/A	#N/A	0.635307	1.57404	0.606092	0.00767065	#N/A	#N/A	#N/A	#N/A
E9PZL5	Oxnad1	#N/A	#N/A	#N/A	#N/A	#N/A	#N/A	#N/A	#N/A	0.274106	3.64823	0.541043	0.0204154	#N/A	#N/A	#N/A	#N/A
Q9QZX7-2	Srr	#N/A	#N/A	#N/A	#N/A	#N/A	#N/A	#N/A	#N/A	0.552299	1.81062	0.6646	0.00262285	#N/A	#N/A	#N/A	#N/A
P51175	Ppox	#N/A	#N/A	#N/A	#N/A	#N/A	#N/A	#N/A	#N/A	0.56527	1.76907	0.598864	0.00863762	#N/A	#N/A	#N/A	#N/A
A0A0A6YXR0	Cept1	#N/A	#N/A	#N/A	#N/A	#N/A	#N/A	#N/A	#N/A	0.352809	2.8344	0.62158	0.00589139	#N/A	#N/A	#N/A	#N/A
P97872	Fmo5	#N/A	#N/A	#N/A	#N/A	#N/A	#N/A	#N/A	#N/A	0.65931	1.51674	0.641198	0.00413395	1.74804	0.572069	-0.053719	0.832341
Q8BK03	Fam73b	#N/A	#N/A	#N/A	#N/A	#N/A	#N/A	#N/A	#N/A	0.419006	2.3866	0.485287	0.041207	#N/A	#N/A	#N/A	#N/A
Q91XE0	Glyat	#N/A	#N/A	#N/A	#N/A	#N/A	#N/A	#N/A	#N/A	0.640015	1.56246	0.576446	0.0122765	#N/A	#N/A	#N/A	#N/A
P14094	Atp1b1	0.809058	1.236	0.451213	0.0601774	0.943848	1.05949	0.124741	0.621891	0.650294	1.53777	0.563758	0.014823	#N/A	#N/A	#N/A	#N/A
Q9WUD0	Cyp2b10	#N/A	#N/A	#N/A	#N/A	#N/A	#N/A	#N/A	#N/A	0.15419	6.48549	0.713475	0.000885245	#N/A	#N/A	#N/A	#N/A
Q3UZZ6	Sult1d1	#N/A	#N/A	#N/A	#N/A	#N/A	#N/A	#N/A	#N/A	0.477662	2.09353	0.685596	0.00168578	#N/A	#N/A	#N/A	#N/A
Q9CR67	Tmem33	#N/A	#N/A	#N/A	#N/A	#N/A	#N/A	#N/A	#N/A	0.586615	1.7047	0.508264	0.0312649	#N/A	#N/A	#N/A	#N/A
Q80W21	Gstm7	1.3446	0.743715	0.160041	0.525845	0.96799	1.03307	-0.0366736	0.885129	0.500222	1.99911	0.700413	0.00120761	#N/A	#N/A	#N/A	#N/A
A2BFB2	Mlx	#N/A	#N/A	#N/A	#N/A	#N/A	#N/A	#N/A	#N/A	0.504625	1.98167	0.544141	0.0195679	#N/A	#N/A	#N/A	#N/A
P00397	Mtco1	#N/A	#N/A	#N/A	#N/A	1.72032	0.581288	-0.316985	0.19996	0.649534	1.53956	0.526588	0.0247589	#N/A	#N/A	#N/A	#N/A
A0A0R4J0P7	Slc22a18	#N/A	#N/A	#N/A	#N/A	#N/A	#N/A	#N/A	#N/A	0.552623	1.80955	0.610222	0.00715861	#N/A	#N/A	#N/A	#N/A
Q60936	Adck3	1.3469	0.742445	-0.659783	0.00288922	0.831327	1.2029	0.0867321	0.732199	0.580095	1.72386	0.643263	0.00397713	#N/A	#N/A	#N/A	#N/A
P14246	Slc2a2	#N/A	#N/A	#N/A	#N/A	#N/A	#N/A	#N/A	#N/A	0.65598	1.52444	0.5111	0.0301801	#N/A	#N/A	#N/A	#N/A
Q64458	Cyp2c29	#N/A	#N/A	#N/A	#N/A	#N/A	#N/A	#N/A	#N/A	0.512289	1.95202	0.617769	0.00629449	#N/A	#N/A	#N/A	#N/A
Q8R0J8	Idnk	#N/A	#N/A	#N/A	#N/A	#N/A	#N/A	#N/A	#N/A	0.554316	1.80402	0.649458	0.00353556	#N/A	#N/A	#N/A	#N/A
Q9JKJ9	Cyp39a1	#N/A	#N/A	#N/A	#N/A	#N/A	#N/A	#N/A	#N/A	0.261501	3.82408	0.768595	0.000194057	#N/A	#N/A	#N/A	#N/A
B2RT14	Ugt1a5	#N/A	#N/A	#N/A	#N/A	#N/A	#N/A	#N/A	#N/A	0.419183	2.38559	0.597107	0.00888688	#N/A	#N/A	#N/A	#N/A
Q3UIU2	Ndufb6	#N/A	#N/A	#N/A	#N/A	1.2139	0.823791	-0.35215	0.151807	0.495932	2.01641	0.485287	0.041207	0.774316	1.29146	0.169509	0.501311
Q9EP75	Cyp4f14	#N/A	#N/A	#N/A	#N/A	#N/A	#N/A	#N/A	#N/A	0.330936	3.02173	0.675271	0.00210405	#N/A	#N/A	#N/A	#N/A
Q61586	Gpam	#N/A	#N/A	#N/A	#N/A	#N/A	#N/A	#N/A	#N/A	0.60225	1.66044	0.550336	0.0179561	#N/A	#N/A	#N/A	#N/A
Q9D1R1	Tmem126b	#N/A	#N/A	#N/A	#N/A	#N/A	#N/A	#N/A	#N/A	0.527125	1.89708	0.67407	0.00215782	#N/A	#N/A	#N/A	#N/A
Q9CW42	Marc1	#N/A	#N/A	#N/A	#N/A	#N/A	#N/A	#N/A	#N/A	0.635346	1.57394	0.614153	0.00669729	#N/A	#N/A	#N/A	#N/A
O35660	Gstm6	#N/A	#N/A	#N/A	#N/A	#N/A	#N/A	#N/A	#N/A	0.47294	2.11443	0.599897	0.00849377	#N/A	#N/A	#N/A	#N/A
Q99N19	Cyp4f13	#N/A	#N/A	#N/A	#N/A	#N/A	#N/A	#N/A	#N/A	0.538839	1.85584	0.6381	0.00437864	#N/A	#N/A	#N/A	#N/A
Q91WT7	Akr1c14	#N/A	#N/A	#N/A	#N/A	#N/A	#N/A	#N/A	#N/A	0.44313	2.25667	0.628616	0.00520234	#N/A	#N/A	#N/A	#N/A
Q8CAS9-2	Parp9	#N/A	#N/A	#N/A	#N/A	#N/A	#N/A	#N/A	#N/A	0.654384	1.52815	0.545455	0.0192168	#N/A	#N/A	#N/A	#N/A
Q8BRQ9	Sfxn5	#N/A	#N/A	#N/A	#N/A	#N/A	#N/A	#N/A	#N/A	0.530085	1.88649	0.492514	0.0378507	#N/A	#N/A	#N/A	#N/A
A2AIL4	Ndufaf6	#N/A	#N/A	#N/A	#N/A	#N/A	#N/A	#N/A	#N/A	0.631277	1.58409	0.493547	0.0373888	#N/A	#N/A	#N/A	#N/A
Q3V117	Acly	#N/A	#N/A	#N/A	#N/A	#N/A	#N/A	#N/A	#N/A	0.280712	3.56237	0.631198	0.0049665	0.702278	1.42394	0.383067	0.116628
E9Q4Z2	Acacb	#N/A	#N/A	#N/A	#N/A	#N/A	#N/A	#N/A	#N/A	0.22009	4.54359	0.664256	0.00264115	#N/A	#N/A	#N/A	#N/A
O08705	Slc10a1	#N/A	#N/A	#N/A	#N/A	#N/A	#N/A	#N/A	#N/A	0.567549	1.76196	0.553433	0.0171905	#N/A	#N/A	#N/A	#N/A
D3Z3E8	Mov10	#N/A	#N/A	#N/A	#N/A	#N/A	#N/A	#N/A	#N/A	0.648713	1.54151	0.554466	0.0169411	#N/A	#N/A	#N/A	#N/A
Q8BY87	Usp47	#N/A	#N/A	#N/A	#N/A	#N/A	#N/A	#N/A	#N/A	0.477203	2.09554	0.472896	0.0474836	#N/A	#N/A	#N/A	#N/A
Q8K3K7	Agpat2	#N/A	#N/A	#N/A	#N/A	#N/A	#N/A	#N/A	#N/A	0.454682	2.19934	0.587507	0.0103533	#N/A	#N/A	#N/A	#N/A
Q9Z0R9	Fads2	#N/A	#N/A	#N/A	#N/A	#N/A	#N/A	#N/A	#N/A	0.432486	2.31221	0.583376	0.0110409	#N/A	#N/A	#N/A	#N/A
Q8BSE0	Rmdn2	#N/A	#N/A	#N/A	#N/A	#N/A	#N/A	#N/A	#N/A	0.384778	2.5989	0.610222	0.00715861	#N/A	#N/A	#N/A	#N/A
P52196	Tst	0.906698	1.1029	0.461777	0.0537105	1.12809	0.886453	-0.111801	0.658728	0.648983	1.54087	0.522457	0.0261237	#N/A	#N/A	#N/A	#N/A
Q8K169	Ugt2b5	#N/A	#N/A	#N/A	#N/A	#N/A	#N/A	#N/A	#N/A	0.516432	1.93636	0.572019	0.013122	#N/A	#N/A	#N/A	#N/A
Q76M72-2	Slc22a27	#N/A	#N/A	#N/A	#N/A	#N/A	#N/A	#N/A	#N/A	0.435751	2.29489	0.591637	0.00970039	#N/A	#N/A	#N/A	#N/A
P19096	Fasn	1.04859	0.953665	0.0692149	0.784931	#N/A	#N/A	#N/A	#N/A	0.245858	4.06739	0.690083	0.00152686	#N/A	#N/A	#N/A	#N/A
Q8VC30	Dak	#N/A	#N/A	#N/A	#N/A	#N/A	#N/A	#N/A	#N/A	0.426773	2.34316	0.598864	0.00863762	#N/A	#N/A	#N/A	#N/A
E9Q7A5	Trabd	#N/A	#N/A	#N/A	#N/A	#N/A	#N/A	#N/A	#N/A	0.552767	1.80908	0.579246	0.0117646	#N/A	#N/A	#N/A	#N/A
P14602-2	Hspb1	#N/A	#N/A	#N/A	#N/A	#N/A	#N/A	#N/A	#N/A	0.0544389	18.3692	0.647727	0.00365466	#N/A	#N/A	#N/A	#N/A
Q66GT5	Ptpmt1	#N/A	#N/A	#N/A	#N/A	#N/A	#N/A	#N/A	#N/A	0.628549	1.59097	0.714212	0.000869434	#N/A	#N/A	#N/A	#N/A
P24456	Cyp2d10	#N/A	#N/A	#N/A	#N/A	#N/A	#N/A	#N/A	#N/A	0.415521	2.40662	0.629974	0.00507717	#N/A	#N/A	#N/A	#N/A
Q62264	Thrsp	#N/A	#N/A	#N/A	#N/A	#N/A	#N/A	#N/A	#N/A	0.350708	2.85137	0.613636	0.0067565	#N/A	#N/A	#N/A	#N/A
A0A0J9YU79	Khk	#N/A	#N/A	#N/A	#N/A	#N/A	#N/A	#N/A	#N/A	0.565675	1.7678	0.718346	0.000785084	#N/A	#N/A	#N/A	#N/A
Q9D2R0	Aacs	#N/A	#N/A	#N/A	#N/A	#N/A	#N/A	#N/A	#N/A	0.0975501	10.2511	0.681466	0.00184395	#N/A	#N/A	#N/A	#N/A
Q9R1R8	Rdh11	#N/A	#N/A	#N/A	#N/A	#N/A	#N/A	#N/A	#N/A	0.497006	2.01205	0.568921	0.0137406	#N/A	#N/A	#N/A	#N/A
Q3UUI3	Them4	1.42264	0.702919	0.0630165	0.803818	#N/A	#N/A	#N/A	#N/A	0.620402	1.61186	0.575116	0.0125258	#N/A	#N/A	#N/A	#N/A
Q8CFJ7	Slc25a45	#N/A	#N/A	#N/A	#N/A	#N/A	#N/A	#N/A	#N/A	0.368638	2.71269	0.628808	0.00518451	#N/A	#N/A	#N/A	#N/A
Q99P30-3	Nudt7	#N/A	#N/A	#N/A	#N/A	#N/A	#N/A	#N/A	#N/A	0.336035	2.97588	0.628808	0.00518451	#N/A	#N/A	#N/A	#N/A
Q810J8	Zfyve1	#N/A	#N/A	#N/A	#N/A	#N/A	#N/A	#N/A	#N/A	0.444053	2.25198	0.586474	0.0105219	#N/A	#N/A	#N/A	#N/A
A0A0R4IZY2	Cyp2d26	#N/A	#N/A	#N/A	#N/A	#N/A	#N/A	#N/A	#N/A	0.339855	2.94243	0.678719	0.0019558	#N/A	#N/A	#N/A	#N/A
Q8R519	Acmsd	#N/A	#N/A	#N/A	#N/A	#N/A	#N/A	#N/A	#N/A	0.451902	2.21287	0.485287	0.041207	#N/A	#N/A	#N/A	#N/A
A0A0R4J135	Selenbp2	#N/A	#N/A	#N/A	#N/A	#N/A	#N/A	#N/A	#N/A	0.109425	9.1387	0.683531	0.00176339	#N/A	#N/A	#N/A	#N/A
Q8R084	Ugt2b1	#N/A	#N/A	#N/A	#N/A	#N/A	#N/A	#N/A	#N/A	0.445605	2.24414	0.589572	0.0100226	#N/A	#N/A	#N/A	#N/A
Q80X80	C2cd2l	0.92822	1.07733	0.217863	0.385145	#N/A	#N/A	#N/A	#N/A	0.395995	2.52529	0.667011	0.00249728	#N/A	#N/A	#N/A	#N/A
E9Q509	Pklr	#N/A	#N/A	#N/A	#N/A	#N/A	#N/A	#N/A	#N/A	0.261168	3.82896	0.664256	0.00264115	#N/A	#N/A	#N/A	#N/A
Q91WL5	Cyp4a12a	#N/A	#N/A	#N/A	#N/A	#N/A	#N/A	#N/A	#N/A	0.384992	2.59745	0.550336	0.0179561	#N/A	#N/A	#N/A	#N/A
Q80W22	Thnsl2	#N/A	#N/A	#N/A	#N/A	#N/A	#N/A	#N/A	#N/A	0.451579	2.21445	0.60919	0.00728395	#N/A	#N/A	#N/A	#N/A
P33267	Cyp2f2	#N/A	#N/A	#N/A	#N/A	#N/A	#N/A	#N/A	#N/A	0.052912	18.8993	0.679401	0.00192751	#N/A	#N/A	#N/A	#N/A
Q8VCU1	Ces3b	#N/A	#N/A	#N/A	#N/A	#N/A	#N/A	#N/A	#N/A	0.26383	3.79032	0.673206	0.0021972	#N/A	#N/A	#N/A	#N/A
Z4YKM2	Cisd3	#N/A	#N/A	#N/A	#N/A	#N/A	#N/A	#N/A	#N/A	0.462159	2.16376	0.561693	0.0152745	#N/A	#N/A	#N/A	#N/A
Q9DBW0	Cyp4v2	#N/A	#N/A	#N/A	#N/A	#N/A	#N/A	#N/A	#N/A	0.417422	2.39566	0.645995	0.00377715	#N/A	#N/A	#N/A	#N/A
Q8BGL3	Sult2a8	#N/A	#N/A	#N/A	#N/A	#N/A	#N/A	#N/A	#N/A	0.182383	5.48297	0.645328	0.00382519	#N/A	#N/A	#N/A	#N/A
G3X8X1	Ttc39c	#N/A	#N/A	#N/A	#N/A	#N/A	#N/A	#N/A	#N/A	0.217836	4.59061	0.692824	0.00143602	#N/A	#N/A	#N/A	#N/A
Q9QXZ6	Slco1a1	#N/A	#N/A	#N/A	#N/A	#N/A	#N/A	#N/A	#N/A	0.4558	2.19394	0.692149	0.00145797	#N/A	#N/A	#N/A	#N/A
D3YZN4	Spg7	1.04859	0.953665	0.277749	0.264453	#N/A	#N/A	#N/A	#N/A	0.448058	2.23186	0.481156	0.0432243	#N/A	#N/A	#N/A	#N/A
Q3TLS3	Gdpgp1	1.20498	0.829889	0.227155	0.364681	#N/A	#N/A	#N/A	#N/A	0.12493	8.00449	0.584409	0.0108657	#N/A	#N/A	#N/A	#N/A
E9Q7P0	Dnah17	0.928495	1.07701	-0.157106	0.533562	#N/A	#N/A	#N/A	#N/A	0.181216	5.51828	0.718637	0.000779417	#N/A	#N/A	#N/A	#N/A
P52843	Sult2a1	#N/A	#N/A	#N/A	#N/A	#N/A	#N/A	#N/A	#N/A	0.122029	8.1948	0.484254	0.0417044	#N/A	#N/A	#N/A	#N/A
A0A140T8S3	Dolpp1	#N/A	#N/A	#N/A	#N/A	#N/A	#N/A	#N/A	#N/A	0.624315	1.60175	0.521425	0.0264738	#N/A	#N/A	#N/A	#N/A
Q8CFV9	Rfk	#N/A	#N/A	#N/A	#N/A	#N/A	#N/A	#N/A	#N/A	0.57592	1.73635	0.534848	0.0221968	#N/A	#N/A	#N/A	#N/A
Q9EQW4	Cyp3a44	#N/A	#N/A	#N/A	#N/A	#N/A	#N/A	#N/A	#N/A	0.0611598	16.3506	0.545173	0.0192916	#N/A	#N/A	#N/A	#N/A
G3X922	Dnajc13	#N/A	#N/A	#N/A	#N/A	#N/A	#N/A	#N/A	#N/A	0.593151	1.68591	0.556531	0.0164509	#N/A	#N/A	#N/A	#N/A
P22366	Myd88	#N/A	#N/A	#N/A	#N/A	#N/A	#N/A	#N/A	#N/A	0.623313	1.60433	0.566116	0.0143207	#N/A	#N/A	#N/A	#N/A
O35403	Sult3a1	#N/A	#N/A	#N/A	#N/A	#N/A	#N/A	#N/A	#N/A	0.572797	1.74582	0.611255	0.00703502	#N/A	#N/A	#N/A	#N/A
Q64481	Cyp3a16	#N/A	#N/A	#N/A	#N/A	#N/A	#N/A	#N/A	#N/A	0.0090525	110.467	0.636035	0.00454823	#N/A	#N/A	#N/A	#N/A
Q3UKJ7-2	Smu1	#N/A	#N/A	#N/A	#N/A	#N/A	#N/A	#N/A	#N/A	0.101957	9.80804	0.662881	0.00271548	#N/A	#N/A	#N/A	#N/A
P15392	Cyp2a4	#N/A	#N/A	#N/A	#N/A	#N/A	#N/A	#N/A	#N/A	0.083781	11.9359	0.724832	0.00066657	#N/A	#N/A	#N/A	#N/A
283 proteins passing criteria exclusively in Spleen
		BRAIN - FEMALES				HEART - FEMALES				LIVER - FEMALES				SPLEEN - FEMALES
Accession	GeneNames	Ratio FGL00/FGL40	Ratio FGL40/FGL00	Spearman rho	Spearman rho p-value	Ratio FGL00/FGL40	Ratio FGL40/FGL00	Spearman rho	Spearman rho p-value	Ratio FGL00/FGL40	Ratio FGL40/FGL00	Spearman rho	Spearman rho p-value	Ratio FGL00/FGL40	Ratio FGL40/FGL00	Spearman rho	Spearman rho p-value
Q61233	Lcp1	#N/A	#N/A	#N/A	#N/A	#N/A	#N/A	#N/A	#N/A	1.08433	0.922226	0.255034	0.307087	0.61561	1.62441	0.529685	0.0237724
Q9DCD0	Pgd	1.55666	0.642401	0.140423	0.578374	#N/A	#N/A	#N/A	#N/A	0.795056	1.25777	0.443986	0.064926	0.513332	1.94806	0.481156	0.0432243
Q64727	Vcl	1.75109	0.571073	0.133781	0.596649	1.34951	0.741009	-0.435725	0.0706882	1.13605	0.880242	0.0536913	0.832426	0.665535	1.50255	0.488384	0.0397418
P15327	Bpgm	1.09375	0.914286	0.438823	0.0684847	0.586245	1.70577	0.459711	0.0549322	0.984308	1.01594	-0.247934	0.321207	0.388086	2.57675	0.784719	0.000115068
A2AE89	Gstm1	#N/A	#N/A	#N/A	#N/A	#N/A	#N/A	#N/A	#N/A	#N/A	#N/A	#N/A	#N/A	0.584096	1.71205	0.656331	0.00309351
P63101	Ywhaz	1.08891	0.918351	0.238513	0.340523	0.975253	1.02538	0.117769	0.641642	1.00282	0.997188	0.226123	0.366924	0.581164	1.72068	0.570543	0.0134139
P28843	Dpp4	#N/A	#N/A	#N/A	#N/A	#N/A	#N/A	#N/A	#N/A	0.848276	1.17886	0.487352	0.0402257	0.429079	2.33057	0.521694	0.0263822
A0A6I8MX27	Ldhb	1.29342	0.773145	0.167269	0.507066	1.59915	0.625331	-0.396489	0.103318	#N/A	#N/A	#N/A	#N/A	0.366502	2.7285	0.725207	0.000660215
P22599	Serpina1b	0.697709	1.43326	0.659783	0.00288922	0.995647	1.00437	-0.0764068	0.763159	0.786953	1.27072	0.380165	0.119657	0.463318	2.15835	0.672521	0.00222886
E9PV24	Fga	1.02702	0.973693	-0.0206612	0.935145	1.15781	0.863697	-0.552401	0.0174427	#N/A	#N/A	#N/A	#N/A	0.513706	1.94664	0.520661	0.0267352
P51885	Lum	#N/A	#N/A	#N/A	#N/A	#N/A	#N/A	#N/A	#N/A	#N/A	#N/A	#N/A	#N/A	0.566519	1.76516	0.619515	0.00610712
A0A0R4J0X5	Serpina1c	0.893172	1.11961	0.48267	0.0424765	0.961154	1.04042	0.293237	0.237615	1.0659	0.938174	0.0991224	0.695564	0.565729	1.76763	0.706247	0.00105331
P97449	Anpep	0.782207	1.27843	0.334711	0.174572	#N/A	#N/A	#N/A	#N/A	0.779793	1.28239	0.543108	0.0198472	0.507196	1.97163	0.538978	0.0209962
Q3UER8	Fgg	0.908865	1.10027	0.341942	0.16487	0.925708	1.08025	0.208678	0.405978	1.43408	0.697311	-0.606405	0.00763084	0.548323	1.82374	0.61745	0.0063292
Q8K0E8	Fgb	1.48279	0.674404	-0.104339	0.680325	0.992883	1.00717	0.00309757	0.990267	1.55574	0.642782	-0.563758	0.014823	0.563171	1.77566	0.655653	0.00313497
O35930	Gp1ba	#N/A	#N/A	#N/A	#N/A	#N/A	#N/A	#N/A	#N/A	#N/A	#N/A	#N/A	#N/A	0.589398	1.69665	0.560661	0.0155042
P13020	Gsn	0.95697	1.04496	0.168475	0.503962	#N/A	#N/A	#N/A	#N/A	#N/A	#N/A	#N/A	#N/A	0.524714	1.9058	0.566856	0.0141658
Q8BH61	F13a1	#N/A	#N/A	#N/A	#N/A	#N/A	#N/A	#N/A	#N/A	#N/A	#N/A	#N/A	#N/A	0.57409	1.74189	0.552686	0.0173728
P09813	Apoa2	0.840629	1.18958	0.0371709	0.883581	0.720274	1.38836	0.294938	0.234778	0.757907	1.31942	0.150904	0.550034	0.52624	1.90027	0.522457	0.0261237
P42703	Lifr	#N/A	#N/A	#N/A	#N/A	#N/A	#N/A	#N/A	#N/A	#N/A	#N/A	#N/A	#N/A	0.270504	3.6968	0.667355	0.00247976
P41317	Mbl2	#N/A	#N/A	#N/A	#N/A	#N/A	#N/A	#N/A	#N/A	4.63231	0.215875	-0.865256	3.54941e-06	0.369208	2.7085	0.753743	0.000303278
P01898	H2-Q10	#N/A	#N/A	#N/A	#N/A	0.799562	1.25068	0.47624	0.0457229	0.839794	1.19077	0.203101	0.418918	0.502502	1.99004	0.488384	0.0397418
A0A0U1RPY6	Arl6ip1	#N/A	#N/A	#N/A	#N/A	#N/A	#N/A	#N/A	#N/A	#N/A	#N/A	#N/A	#N/A	0.378585	2.64141	0.485257	0.0412213
Q8VE80	Thoc3	#N/A	#N/A	#N/A	#N/A	#N/A	#N/A	#N/A	#N/A	#N/A	#N/A	#N/A	#N/A	0.630654	1.58566	0.530718	0.0234505
Q9CQI3	Gmfb	0.859482	1.16349	0.188017	0.45499	1.82983	0.546498	-0.18905	0.452471	1.26431	0.790944	0.0392359	0.877159	0.663529	1.50709	0.472596	0.0476443
Q62470	Itga3	1.49073	0.670811	-0.372741	0.12766	#N/A	#N/A	#N/A	#N/A	#N/A	#N/A	#N/A	#N/A	0.598545	1.67072	0.484254	0.0417044
P25799	Nfkb1	#N/A	#N/A	#N/A	#N/A	#N/A	#N/A	#N/A	#N/A	#N/A	#N/A	#N/A	#N/A	0.612466	1.63274	0.526343	0.0248382
Q9QZK7	Dok3	#N/A	#N/A	#N/A	#N/A	#N/A	#N/A	#N/A	#N/A	#N/A	#N/A	#N/A	#N/A	0.319177	3.13306	0.581311	0.0113982
Q921T2	Tor1aip1	#N/A	#N/A	#N/A	#N/A	#N/A	#N/A	#N/A	#N/A	#N/A	#N/A	#N/A	#N/A	0.646699	1.54632	0.631525	0.00493733
Q8BGU5	Ccny	0.902512	1.10802	0.232438	0.353327	#N/A	#N/A	#N/A	#N/A	#N/A	#N/A	#N/A	#N/A	0.632469	1.58111	0.483222	0.0422064
D3YYK8	Mapre2	0.75607	1.32263	0.32318	0.190826	1.48653	0.672707	-0.615385	0.00655779	#N/A	#N/A	#N/A	#N/A	0.32419	3.08461	0.578376	0.0119218
Q99KC8	Vwa5a	#N/A	#N/A	#N/A	#N/A	1.74415	0.573347	-0.254132	0.308859	1.15644	0.864724	-0.134298	0.595219	0.655383	1.52583	0.502066	0.0337414
Q8BH64	Ehd2	#N/A	#N/A	#N/A	#N/A	1.66929	0.599056	-0.688017	0.00159843	#N/A	#N/A	#N/A	#N/A	0.609379	1.64102	0.662881	0.00271548
D3Z315	Cope	#N/A	#N/A	#N/A	#N/A	#N/A	#N/A	#N/A	#N/A	1.16848	0.855812	0.321281	0.193596	0.646014	1.54796	0.472107	0.0479064
Q60854	Serpinb6	#N/A	#N/A	#N/A	#N/A	#N/A	#N/A	#N/A	#N/A	0.900024	1.11108	0.453512	0.0587227	0.451284	2.2159	0.779556	0.000136658
Q9DC42	Adgre5	#N/A	#N/A	#N/A	#N/A	#N/A	#N/A	#N/A	#N/A	#N/A	#N/A	#N/A	#N/A	0.539422	1.85384	0.585441	0.0106927
Q9CYG7	Tomm34	0.736331	1.35808	0.683531	0.00176339	#N/A	#N/A	#N/A	#N/A	#N/A	#N/A	#N/A	#N/A	0.643537	1.55391	0.650491	0.00346603
E9Q9E8	Cd84	#N/A	#N/A	#N/A	#N/A	#N/A	#N/A	#N/A	#N/A	#N/A	#N/A	#N/A	#N/A	0.489459	2.04307	0.479339	0.0441355
P46460	Nsf	1.40575	0.711366	0.219928	0.380543	#N/A	#N/A	#N/A	#N/A	0.61098	1.63672	0.431595	0.0737071	0.569232	1.75675	0.652893	0.00330861
P08752	Gnai2	0.998578	1.00142	0.395661	0.104107	#N/A	#N/A	#N/A	#N/A	0.873501	1.14482	0.333505	0.176226	0.564132	1.77264	0.564566	0.0146493
Q61187	Tsg101	0.975141	1.02549	0.31905	0.196884	#N/A	#N/A	#N/A	#N/A	0.92701	1.07874	0.168388	0.504186	0.600141	1.66628	0.565083	0.0145391
P70302	Stim1	#N/A	#N/A	#N/A	#N/A	#N/A	#N/A	#N/A	#N/A	#N/A	#N/A	#N/A	#N/A	0.594455	1.68221	0.73657	0.000489983
Q91ZR4	Nek8	#N/A	#N/A	#N/A	#N/A	#N/A	#N/A	#N/A	#N/A	#N/A	#N/A	#N/A	#N/A	0.0441653	22.6422	0.53492	0.0221752
P42669	Pura	0.921528	1.08515	0.245741	0.325645	#N/A	#N/A	#N/A	#N/A	1.11027	0.900685	0.290806	0.241708	0.557484	1.79377	0.501033	0.0341685
Q8BW96	Camk1d	1.00663	0.993418	0.177594	0.480803	#N/A	#N/A	#N/A	#N/A	#N/A	#N/A	#N/A	#N/A	0.515995	1.938	0.673206	0.0021972
Q62261	Sptbn1	1.68648	0.59295	0.0671141	0.79132	1.63584	0.611307	-0.494835	0.0368189	0.899279	1.112	0.401343	0.0987854	0.582057	1.71805	0.77106	0.000179639
P21279	Gnaq	1.20843	0.82752	0.163139	0.517758	#N/A	#N/A	#N/A	#N/A	0.900689	1.11026	0.309757	0.210975	0.457414	2.1862	0.679401	0.00192751
Q9D4J1	Efhd1	#N/A	#N/A	#N/A	#N/A	#N/A	#N/A	#N/A	#N/A	#N/A	#N/A	#N/A	#N/A	0.660266	1.51454	0.603306	0.00803248
P12382	Pfkl	0.60821	1.64417	0.393392	0.106288	0.903402	1.10693	0.128165	0.61228	0.734234	1.36196	0.532817	0.0228066	0.65853	1.51853	0.710594	0.000949315
A0A0U1RNJ1	Fasn	#N/A	#N/A	#N/A	#N/A	#N/A	#N/A	#N/A	#N/A	#N/A	#N/A	#N/A	#N/A	0.521926	1.91598	0.520392	0.0268276
Q8BUK6	Hook3	#N/A	#N/A	#N/A	#N/A	#N/A	#N/A	#N/A	#N/A	#N/A	#N/A	#N/A	#N/A	0.586826	1.70408	0.520392	0.0268276
Q8VBT6	Apobr	#N/A	#N/A	#N/A	#N/A	#N/A	#N/A	#N/A	#N/A	#N/A	#N/A	#N/A	#N/A	0.485431	2.06002	0.685596	0.00168578
E9Q616	Ahnak	1.26671	0.789449	-0.524793	0.0253448	1.23065	0.812577	-0.852865	6.88698e-06	1.84376	0.542371	-0.490449	0.0387874	0.523751	1.9093	0.483222	0.0422064
P55194	Sh3bp1	#N/A	#N/A	#N/A	#N/A	#N/A	#N/A	#N/A	#N/A	#N/A	#N/A	#N/A	#N/A	0.520553	1.92103	0.759298	0.000257574
P29452	Casp1	#N/A	#N/A	#N/A	#N/A	#N/A	#N/A	#N/A	#N/A	#N/A	#N/A	#N/A	#N/A	0.589605	1.69605	0.560724	0.0154902
Q61335	Bcap31	1.29769	0.770602	0.0914256	0.718252	#N/A	#N/A	#N/A	#N/A	0.814414	1.22788	0.473141	0.0473533	0.665492	1.50265	0.676653	0.00204356
Q99LM2	Cdk5rap3	#N/A	#N/A	#N/A	#N/A	#N/A	#N/A	#N/A	#N/A	0.924122	1.08211	0.353306	0.150374	0.638682	1.56573	0.501807	0.0338482
Q9JKF1	Iqgap1	#N/A	#N/A	#N/A	#N/A	#N/A	#N/A	#N/A	#N/A	0.857057	1.16678	0.581095	0.0114361	0.622479	1.60648	0.60919	0.00728395
Q9Z0P5	Twf2	1.40412	0.712191	0.19618	0.435277	#N/A	#N/A	#N/A	#N/A	#N/A	#N/A	#N/A	#N/A	0.428452	2.33398	0.74445	0.000394967
Q9JKB1	Uchl3	0.809317	1.23561	0.382825	0.116878	1.00474	0.995282	0.0454311	0.857936	0.822735	1.21546	0.373967	0.126314	0.660972	1.51292	0.700413	0.00120761
Q9CWK8	Snx2	0.698939	1.43074	0.376871	0.123163	#N/A	#N/A	#N/A	#N/A	1.02761	0.97313	0.0671141	0.79132	0.48029	2.08208	0.809499	4.70504e-05
Q9JK53	Prelp	#N/A	#N/A	#N/A	#N/A	1.45261	0.688417	-0.394424	0.105291	1.35017	0.740649	-0.204545	0.415545	0.394017	2.53796	0.564791	0.0146013
Q8K1B8	Fermt3	#N/A	#N/A	#N/A	#N/A	#N/A	#N/A	#N/A	#N/A	#N/A	#N/A	#N/A	#N/A	0.636991	1.56988	0.522457	0.0261237
P06800	Ptprc	#N/A	#N/A	#N/A	#N/A	#N/A	#N/A	#N/A	#N/A	#N/A	#N/A	#N/A	#N/A	0.575592	1.73734	0.529685	0.0237724
B2RXM6	Ly6g6f	#N/A	#N/A	#N/A	#N/A	#N/A	#N/A	#N/A	#N/A	#N/A	#N/A	#N/A	#N/A	0.210052	4.76074	0.615702	0.00652218
P32507	Pvrl2	#N/A	#N/A	#N/A	#N/A	0.632894	1.58004	0.405992	0.0945798	#N/A	#N/A	#N/A	#N/A	0.231128	4.3266	0.541322	0.0203378
Q8C0L6	Paox	#N/A	#N/A	#N/A	#N/A	#N/A	#N/A	#N/A	#N/A	#N/A	#N/A	#N/A	#N/A	0.590253	1.69419	0.702326	0.00115508
Q99MK8	Adrbk1	#N/A	#N/A	#N/A	#N/A	#N/A	#N/A	#N/A	#N/A	#N/A	#N/A	#N/A	#N/A	0.359577	2.78104	0.661157	0.00281107
Q9EPK2	Rp2	#N/A	#N/A	#N/A	#N/A	#N/A	#N/A	#N/A	#N/A	#N/A	#N/A	#N/A	#N/A	0.6253	1.59923	0.508002	0.0313668
Q9JI11	Stk4	#N/A	#N/A	#N/A	#N/A	#N/A	#N/A	#N/A	#N/A	#N/A	#N/A	#N/A	#N/A	0.457445	2.18606	0.667011	0.00249728
P35821	Ptpn1	#N/A	#N/A	#N/A	#N/A	#N/A	#N/A	#N/A	#N/A	#N/A	#N/A	#N/A	#N/A	0.65225	1.53315	0.483471	0.0420847
Q8BUU7	Galk2	#N/A	#N/A	#N/A	#N/A	#N/A	#N/A	#N/A	#N/A	0.920189	1.08673	0.205062	0.414343	0.504808	1.98095	0.728962	0.000599204
Q9Z0E6	Gbp2	#N/A	#N/A	#N/A	#N/A	#N/A	#N/A	#N/A	#N/A	0.456543	2.19037	0.462571	0.0532464	0.39131	2.55552	0.571281	0.0132673
P25911	Lyn	#N/A	#N/A	#N/A	#N/A	#N/A	#N/A	#N/A	#N/A	#N/A	#N/A	#N/A	#N/A	0.332358	3.0088	0.794011	8.34406e-05
Q8CIB5	Fermt2	#N/A	#N/A	#N/A	#N/A	#N/A	#N/A	#N/A	#N/A	0.948866	1.05389	0.322481	0.191843	0.3724	2.68528	0.51523	0.0286522
P45591	Cfl2	1.04399	0.957865	-0.322831	0.191334	0.88608	1.12857	0.353488	0.150149	0.898085	1.11348	0.0082602	0.97405	0.413376	2.4191	0.750645	0.000331604
P46737	Brcc3	1.32945	0.752191	0.242643	0.331974	#N/A	#N/A	#N/A	#N/A	#N/A	#N/A	#N/A	#N/A	0.51371	1.94662	0.711479	0.000929235
Q9R0X4	Acot9	1.27875	0.782014	0.21683	0.387457	#N/A	#N/A	#N/A	#N/A	#N/A	#N/A	#N/A	#N/A	0.471914	2.11903	0.522457	0.0261237
Q8BQ30	Ppp1r18	#N/A	#N/A	#N/A	#N/A	#N/A	#N/A	#N/A	#N/A	#N/A	#N/A	#N/A	#N/A	0.586171	1.70599	0.490702	0.0386716
P41241	Csk	#N/A	#N/A	#N/A	#N/A	#N/A	#N/A	#N/A	#N/A	0.783464	1.27638	0.236448	0.344845	0.60772	1.64549	0.645661	0.00380113
Q6P5E4	Uggt1	#N/A	#N/A	#N/A	#N/A	#N/A	#N/A	#N/A	#N/A	0.954539	1.04763	0.36157	0.1404	0.541496	1.84674	0.495612	0.0364782
O08797	Serpinb9	#N/A	#N/A	#N/A	#N/A	0.809514	1.23531	0.409091	0.0918489	0.842822	1.18649	0.496644	0.0360293	0.4289	2.33155	0.923554	4.60518e-08
A0A0R4J1D9	Fgd3	#N/A	#N/A	#N/A	#N/A	#N/A	#N/A	#N/A	#N/A	#N/A	#N/A	#N/A	#N/A	0.532965	1.8763	0.583376	0.0110409
Q7TQK4	Exosc3	#N/A	#N/A	#N/A	#N/A	#N/A	#N/A	#N/A	#N/A	#N/A	#N/A	#N/A	#N/A	0.526122	1.9007	0.627066	0.00534816
F6UV57	Slmap	1.10015	0.908971	0.135331	0.592364	0.959864	1.04181	0.0743418	0.769394	1.26237	0.792163	-0.344863	0.161056	0.532564	1.87771	0.603306	0.00803248
Q921M7	Fam49b	0.785848	1.27251	0.524031	0.025597	#N/A	#N/A	#N/A	#N/A	#N/A	#N/A	#N/A	#N/A	0.568631	1.75861	0.676653	0.00204356
P16546	Sptan1	#N/A	#N/A	#N/A	#N/A	#N/A	#N/A	#N/A	#N/A	0.878828	1.13788	0.477273	0.045189	0.622012	1.60769	0.755808	0.000285549
P70460	Vasp	#N/A	#N/A	#N/A	#N/A	1.32576	0.754281	-0.22096	0.378254	1.12321	0.890304	-0.443986	0.064926	0.666674	1.49998	0.489669	0.0391457
P99029	Prdx5	1.29059	0.774837	0.0743418	0.769394	0.903075	1.10733	0.322148	0.192328	#N/A	#N/A	#N/A	#N/A	0.561348	1.78143	0.532783	0.0228169
A2AH25	Arhgap1	#N/A	#N/A	#N/A	#N/A	#N/A	#N/A	#N/A	#N/A	#N/A	#N/A	#N/A	#N/A	0.612216	1.63341	0.491482	0.0383168
A0A0X1KG58	Cd19	#N/A	#N/A	#N/A	#N/A	#N/A	#N/A	#N/A	#N/A	#N/A	#N/A	#N/A	#N/A	0.480546	2.08097	0.518595	0.0274523
Q8VEE1	Lmcd1	#N/A	#N/A	#N/A	#N/A	#N/A	#N/A	#N/A	#N/A	#N/A	#N/A	#N/A	#N/A	0.530209	1.88605	0.8508	7.64686e-06
P29351	Ptpn6	#N/A	#N/A	#N/A	#N/A	#N/A	#N/A	#N/A	#N/A	#N/A	#N/A	#N/A	#N/A	0.386183	2.58944	0.708312	0.00100279
Q08024	Cbfb	#N/A	#N/A	#N/A	#N/A	#N/A	#N/A	#N/A	#N/A	#N/A	#N/A	#N/A	#N/A	0.551677	1.81265	0.557851	0.0161434
Q7TPR4	Actn1	#N/A	#N/A	#N/A	#N/A	#N/A	#N/A	#N/A	#N/A	1.03148	0.969484	0.218895	0.38284	0.659499	1.5163	0.705214	0.00107936
A0A5F8MPF2	Tns3	#N/A	#N/A	#N/A	#N/A	#N/A	#N/A	#N/A	#N/A	#N/A	#N/A	#N/A	#N/A	0.551524	1.81316	0.520392	0.0268276
A0A494B9K4	Add3	0.913674	1.09448	0.244708	0.327746	#N/A	#N/A	#N/A	#N/A	0.839479	1.19122	0.477273	0.045189	0.572671	1.7462	0.576149	0.0123319
Q61635	Ifi47	#N/A	#N/A	#N/A	#N/A	#N/A	#N/A	#N/A	#N/A	1.13626	0.880081	0.238513	0.340523	0.596012	1.67782	0.673206	0.0021972
Q9CQI6	Cotl1	1.00173	0.998273	-0.22314	0.373446	#N/A	#N/A	#N/A	#N/A	1.18461	0.844162	-0.181302	0.471539	0.575684	1.73706	0.650129	0.00349023
P06151	Ldha	1.069	0.935452	0.250903	0.315255	#N/A	#N/A	#N/A	#N/A	1.26706	0.789226	0.211668	0.399131	0.650569	1.53712	0.585441	0.0106927
Q9ESM6	Gdpd2	#N/A	#N/A	#N/A	#N/A	#N/A	#N/A	#N/A	#N/A	#N/A	#N/A	#N/A	#N/A	0.547677	1.82589	0.603413	0.00801831
Q9DBC7	Prkar1a	1.00264	0.997368	0.156508	0.53514	0.945702	1.05742	0.0836345	0.741448	1.30181	0.768162	-0.119835	0.635765	0.512517	1.95115	0.779556	0.000136658
Q80X90	Flnb	#N/A	#N/A	#N/A	#N/A	#N/A	#N/A	#N/A	#N/A	0.711651	1.40518	0.469799	0.0491603	0.580269	1.72334	0.679401	0.00192751
Q9JLI8	Sart3	#N/A	#N/A	#N/A	#N/A	#N/A	#N/A	#N/A	#N/A	#N/A	#N/A	#N/A	#N/A	0.155605	6.42651	0.558596	0.015972
F6UK66	Ccdc50	1.1469	0.871915	-0.473929	0.0469345	#N/A	#N/A	#N/A	#N/A	#N/A	#N/A	#N/A	#N/A	0.464815	2.15139	0.534848	0.0221968
Q91V61	Sfxn3	1.31006	0.763325	0.161074	0.523143	#N/A	#N/A	#N/A	#N/A	#N/A	#N/A	#N/A	#N/A	0.351275	2.84677	0.498709	0.0351442
P03953	Cfd	0.5985	1.67085	0.174587	0.488383	0.686721	1.4562	0.439856	0.0677617	#N/A	#N/A	#N/A	#N/A	0.655503	1.52555	0.564791	0.0146013
P70445	Eif4ebp2	0.958003	1.04384	-0.0939597	0.710756	#N/A	#N/A	#N/A	#N/A	#N/A	#N/A	#N/A	#N/A	0.479203	2.0868	0.567149	0.0141049
Q3U7R1	Esyt1	#N/A	#N/A	#N/A	#N/A	#N/A	#N/A	#N/A	#N/A	1.19427	0.83733	0.270661	0.277339	0.518911	1.92711	0.672868	0.00221276
O70209	Pdlim3	#N/A	#N/A	#N/A	#N/A	1.63671	0.610983	-0.637397	0.00443583	#N/A	#N/A	#N/A	#N/A	0.601113	1.66358	0.524523	0.0254342
A0A0R4IZX2	Slc9a3r2	#N/A	#N/A	#N/A	#N/A	1.10364	0.906096	0.0567889	0.822899	#N/A	#N/A	#N/A	#N/A	0.602322	1.66024	0.558884	0.015906
Q01965	Ly9	#N/A	#N/A	#N/A	#N/A	#N/A	#N/A	#N/A	#N/A	#N/A	#N/A	#N/A	#N/A	0.395332	2.52952	0.553719	0.0171211
E9QLA5	Inf2	#N/A	#N/A	#N/A	#N/A	#N/A	#N/A	#N/A	#N/A	#N/A	#N/A	#N/A	#N/A	0.600426	1.66548	0.602067	0.00819767
Q6A028	Swap70	#N/A	#N/A	#N/A	#N/A	#N/A	#N/A	#N/A	#N/A	#N/A	#N/A	#N/A	#N/A	0.485039	2.06169	0.648425	0.00360623
Q9R069	Bcam	0.817544	1.22318	0.562726	0.0150474	1.14902	0.87031	-0.0536913	0.832426	#N/A	#N/A	#N/A	#N/A	0.50005	1.9998	0.48657	0.0405949
Q9EQ32	Pik3ap1	#N/A	#N/A	#N/A	#N/A	#N/A	#N/A	#N/A	#N/A	0.316347	3.16109	0.41714	0.0850239	0.601594	1.66225	0.569215	0.013681
Q3UKJ7	Smu1	#N/A	#N/A	#N/A	#N/A	#N/A	#N/A	#N/A	#N/A	#N/A	#N/A	#N/A	#N/A	0.520819	1.92005	0.495612	0.0364782
Q80XR8	Git2	#N/A	#N/A	#N/A	#N/A	#N/A	#N/A	#N/A	#N/A	#N/A	#N/A	#N/A	#N/A	0.383753	2.60584	0.758906	0.000260596
Q99JR1	Sfxn1	1.02289	0.977626	0.191017	0.447692	#N/A	#N/A	#N/A	#N/A	0.761217	1.31369	0.532783	0.0228169	0.61724	1.62012	0.477026	0.0453159
Q8K1M6	Dnm1l	1.06169	0.94189	0.245868	0.325387	1.43947	0.694702	-0.583376	0.0110409	#N/A	#N/A	#N/A	#N/A	0.663758	1.50657	0.563758	0.014823
Q64324	Stxbp2	#N/A	#N/A	#N/A	#N/A	#N/A	#N/A	#N/A	#N/A	#N/A	#N/A	#N/A	#N/A	0.395944	2.52561	0.731027	0.00056772
Q8BMS1	Hadha	9.75918	0.102468	0.228188	0.362446	1.54787	0.646049	-0.410124	0.0909514	0.934963	1.06956	0.367579	0.133443	0.580221	1.72348	0.555785	0.0166266
Q9WTP7	Ak3	1.08361	0.922838	-0.283204	0.254794	0.998534	1.00147	-0.00309917	0.990262	0.883484	1.13188	0.371901	0.12859	0.614023	1.6286	0.567889	0.0139519
Q8BV49	Pyhin1	#N/A	#N/A	#N/A	#N/A	#N/A	#N/A	#N/A	#N/A	#N/A	#N/A	#N/A	#N/A	0.442943	2.25762	0.707279	0.00102779
Q9QYR9	Acot2	#N/A	#N/A	#N/A	#N/A	1.08702	0.919945	-0.374677	0.125538	1.05861	0.944637	0.0660816	0.794465	0.373534	2.67714	0.706247	0.00105331
Q6DFW4	Nop58	#N/A	#N/A	#N/A	#N/A	#N/A	#N/A	#N/A	#N/A	1.18737	0.842198	0.172432	0.49385	0.600096	1.6664	0.665978	0.00255043
Q8K354	Cbr3	1.56475	0.639079	0.17261	0.493397	#N/A	#N/A	#N/A	#N/A	#N/A	#N/A	#N/A	#N/A	0.577015	1.73306	0.558884	0.015906
Q9WTQ5	Akap12	#N/A	#N/A	#N/A	#N/A	#N/A	#N/A	#N/A	#N/A	#N/A	#N/A	#N/A	#N/A	0.554467	1.80353	0.828941	2.12284e-05
D0QMC3	Mndal	#N/A	#N/A	#N/A	#N/A	#N/A	#N/A	#N/A	#N/A	#N/A	#N/A	#N/A	#N/A	0.353284	2.83058	0.545455	0.0192168
O08529	Capn2	#N/A	#N/A	#N/A	#N/A	#N/A	#N/A	#N/A	#N/A	0.954573	1.04759	0.438823	0.0684847	0.285335	3.50465	0.602994	0.00807376
E9PYG5	Parvg	#N/A	#N/A	#N/A	#N/A	#N/A	#N/A	#N/A	#N/A	#N/A	#N/A	#N/A	#N/A	0.528042	1.89379	0.468766	0.049729
Q61107	Gbp4	#N/A	#N/A	#N/A	#N/A	#N/A	#N/A	#N/A	#N/A	#N/A	#N/A	#N/A	#N/A	0.37721	2.65105	0.643263	0.00397713
Q8BGB5	Limd2	1.61235	0.620212	-0.112603	0.656423	#N/A	#N/A	#N/A	#N/A	#N/A	#N/A	#N/A	#N/A	0.617304	1.61995	0.622222	0.00582556
P47811	Mapk14	#N/A	#N/A	#N/A	#N/A	#N/A	#N/A	#N/A	#N/A	#N/A	#N/A	#N/A	#N/A	0.514388	1.94406	0.748967	0.00034786
A0A2R8VHF9	Myh11	#N/A	#N/A	#N/A	#N/A	1.02778	0.972968	-0.0247934	0.922209	1.39646	0.716094	-0.193082	0.442704	0.409452	2.44229	0.725865	0.000649163
A2AWF8	Ptprj	#N/A	#N/A	#N/A	#N/A	#N/A	#N/A	#N/A	#N/A	#N/A	#N/A	#N/A	#N/A	0.601994	1.66115	0.517295	0.0279112
Q9Z2L7	Crlf3	#N/A	#N/A	#N/A	#N/A	#N/A	#N/A	#N/A	#N/A	#N/A	#N/A	#N/A	#N/A	0.571745	1.74903	0.628808	0.00518451
Q9Z0F7	Sncg	0.88969	1.12399	-0.179659	0.475632	0.833383	1.19993	0.334538	0.174809	#N/A	#N/A	#N/A	#N/A	0.26957	3.70961	0.487603	0.0401073
B2RUJ2	Erbb2ip	#N/A	#N/A	#N/A	#N/A	#N/A	#N/A	#N/A	#N/A	1.0309	0.970028	0.311822	0.207788	0.420719	2.37688	0.629649	0.00510693
Q6R0H7	Gnas	#N/A	#N/A	#N/A	#N/A	#N/A	#N/A	#N/A	#N/A	#N/A	#N/A	#N/A	#N/A	0.39206	2.55063	0.708678	0.000994058
A2AQ43	Fnbp1	1.13385	0.881953	0.060919	0.810234	#N/A	#N/A	#N/A	#N/A	#N/A	#N/A	#N/A	#N/A	0.517576	1.93208	0.474961	0.0463901
P28654	Dcn	#N/A	#N/A	#N/A	#N/A	1.90433	0.52512	-0.343831	0.162397	#N/A	#N/A	#N/A	#N/A	0.649457	1.53975	0.482189	0.042713
Q9Z0G0	Gipc1	1.05055	0.951878	0.0660816	0.794465	#N/A	#N/A	#N/A	#N/A	#N/A	#N/A	#N/A	#N/A	0.63293	1.57995	0.488636	0.0396243
Q9EP89	Lactb	1.07076	0.933915	0.328512	0.183189	1.68796	0.59243	-0.31492	0.203068	0.784943	1.27398	0.418905	0.0835781	0.517789	1.93129	0.565823	0.0143822
P61620	Sec61a1	#N/A	#N/A	#N/A	#N/A	#N/A	#N/A	#N/A	#N/A	0.882879	1.13266	0.427465	0.07682	0.615566	1.62452	0.549587	0.0181451
A0A0R4J2B2	Kctd12	1.73107	0.577679	0.0971074	0.701481	#N/A	#N/A	#N/A	#N/A	1.44772	0.69074	-0.536913	0.02159	0.428291	2.33486	0.677336	0.00201419
O70172	Pip4k2a	1.27648	0.783406	0.20093	0.424014	#N/A	#N/A	#N/A	#N/A	#N/A	#N/A	#N/A	#N/A	0.501394	1.99444	0.616417	0.00644267
D3Z7R7	Hmha1	#N/A	#N/A	#N/A	#N/A	#N/A	#N/A	#N/A	#N/A	#N/A	#N/A	#N/A	#N/A	0.630583	1.58583	0.520392	0.0268276
A0A1W2P6X3	Fmnl1	#N/A	#N/A	#N/A	#N/A	#N/A	#N/A	#N/A	#N/A	#N/A	#N/A	#N/A	#N/A	0.617473	1.61951	0.546206	0.0190184
Q2VLH6	Cd163	#N/A	#N/A	#N/A	#N/A	#N/A	#N/A	#N/A	#N/A	#N/A	#N/A	#N/A	#N/A	0.376364	2.657	0.824987	2.51511e-05
P16330	Cnp	1.39643	0.716112	0.351058	0.153169	#N/A	#N/A	#N/A	#N/A	#N/A	#N/A	#N/A	#N/A	0.569328	1.75646	0.64223	0.00405492
Q60710	Samhd1	#N/A	#N/A	#N/A	#N/A	#N/A	#N/A	#N/A	#N/A	#N/A	#N/A	#N/A	#N/A	0.519168	1.92616	0.494579	0.0369314
D3YWU0	Dlg2	#N/A	#N/A	#N/A	#N/A	#N/A	#N/A	#N/A	#N/A	#N/A	#N/A	#N/A	#N/A	0.650185	1.53802	0.581311	0.0113982
Q9QWV1	H2-Oa	#N/A	#N/A	#N/A	#N/A	#N/A	#N/A	#N/A	#N/A	#N/A	#N/A	#N/A	#N/A	0.317579	3.14883	0.855372	6.05246e-06
Q08857	Cd36	#N/A	#N/A	#N/A	#N/A	0.961373	1.04018	0.296335	0.232464	0.741938	1.34782	-0.0474961	0.851545	0.561835	1.77988	0.556818	0.0163836
Q99LB4	Capg	#N/A	#N/A	#N/A	#N/A	#N/A	#N/A	#N/A	#N/A	#N/A	#N/A	#N/A	#N/A	0.44332	2.25571	0.543108	0.0198472
P28653	Bgn	#N/A	#N/A	#N/A	#N/A	#N/A	#N/A	#N/A	#N/A	#N/A	#N/A	#N/A	#N/A	0.375273	2.66472	0.724174	0.000677879
Q3UZA1	Rcsd1	#N/A	#N/A	#N/A	#N/A	0.798192	1.25283	0.259298	0.298788	#N/A	#N/A	#N/A	#N/A	0.629146	1.58946	0.501807	0.0338482
P57780	Actn4	#N/A	#N/A	#N/A	#N/A	#N/A	#N/A	#N/A	#N/A	0.945661	1.05746	0.347961	0.157079	0.618239	1.6175	0.758264	0.000265604
Q62048	Pea15	0.900214	1.11085	-0.224638	0.370163	0.906273	1.10342	0.315762	0.201796	#N/A	#N/A	#N/A	#N/A	0.612162	1.63355	0.620547	0.00599847
Q9R0P5	Dstn	1.07858	0.927148	-0.100775	0.690723	1.16498	0.858383	-0.572019	0.013122	1.1843	0.844383	0.022739	0.928638	0.627965	1.59244	0.817149	3.47824e-05
O55098	Stk10	#N/A	#N/A	#N/A	#N/A	#N/A	#N/A	#N/A	#N/A	#N/A	#N/A	#N/A	#N/A	0.607995	1.64475	0.496124	0.0362549
P70271	Pdlim4	#N/A	#N/A	#N/A	#N/A	#N/A	#N/A	#N/A	#N/A	#N/A	#N/A	#N/A	#N/A	0.589347	1.69679	0.602273	0.00817008
H3BK03	Pon1	#N/A	#N/A	#N/A	#N/A	0.748929	1.33524	0.253099	0.310897	#N/A	#N/A	#N/A	#N/A	0.664014	1.50599	0.541043	0.0204154
Q8VCQ8	Cald1	0.792665	1.26157	0.0867321	0.732199	0.888553	1.12542	0.211479	0.399561	1.23914	0.807014	-0.543108	0.0198472	0.526333	1.89994	0.554466	0.0169411
O54724	Ptrf	0.837456	1.19409	0.0495612	0.845163	1.03069	0.970223	-0.1875	0.456253	#N/A	#N/A	#N/A	#N/A	0.512759	1.95023	0.606092	0.00767065
Q9QUG9	Rasgrp2	#N/A	#N/A	#N/A	#N/A	#N/A	#N/A	#N/A	#N/A	#N/A	#N/A	#N/A	#N/A	0.616485	1.6221	0.476732	0.0454677
Q8VDD5	Myh9	#N/A	#N/A	#N/A	#N/A	#N/A	#N/A	#N/A	#N/A	1.18714	0.842358	0.0485287	0.848353	0.523865	1.90889	0.74032	0.000442623
A0A3Q4EBK4	Bin1	#N/A	#N/A	#N/A	#N/A	#N/A	#N/A	#N/A	#N/A	1.04188	0.959805	-0.130098	0.606882	0.377308	2.65035	0.615385	0.00655779
P21619	Lmnb2	0.959445	1.04227	0.202067	0.42134	1.04967	0.952683	-0.143669	0.569531	1.0867	0.920216	-0.371901	0.12859	0.529608	1.88819	0.513165	0.0294084
Q8CJ53	Trip10	#N/A	#N/A	#N/A	#N/A	0.709149	1.41014	0.40475	0.0956906	#N/A	#N/A	#N/A	#N/A	0.497939	2.00828	0.530718	0.0234505
A2AQ07	Tubb1	#N/A	#N/A	#N/A	#N/A	#N/A	#N/A	#N/A	#N/A	#N/A	#N/A	#N/A	#N/A	0.384112	2.60341	0.828085	2.20301e-05
Q9ESW4	Agk	1.22569	0.815865	0.217863	0.385145	#N/A	#N/A	#N/A	#N/A	2.87064	0.348354	0.167269	0.507066	0.51518	1.94107	0.678719	0.0019558
O35988	Sdc4	3.0947	0.323133	-0.0567889	0.822899	#N/A	#N/A	#N/A	#N/A	#N/A	#N/A	#N/A	#N/A	0.560855	1.78299	0.533058	0.0227335
P68033	Actc1	1.09514	0.913125	-0.348007	0.15702	1.01138	0.988743	-0.100362	0.691932	1.73984	0.574765	0.0444444	0.860993	0.625463	1.59882	0.768595	0.000194057
Q91VJ2	Prkcdbp	#N/A	#N/A	#N/A	#N/A	0.94255	1.06095	-0.041301	0.870744	#N/A	#N/A	#N/A	#N/A	0.314409	3.18057	0.726897	0.000632137
P11911	Cd79a	#N/A	#N/A	#N/A	#N/A	#N/A	#N/A	#N/A	#N/A	#N/A	#N/A	#N/A	#N/A	0.413988	2.41553	0.639133	0.0042958
O35566	Cd151	0.88319	1.13226	0.081095	0.749056	1.18583	0.843291	-0.193082	0.442704	#N/A	#N/A	#N/A	#N/A	0.343071	2.91485	0.626742	0.00537903
Q8K2Y3	Eva1b	#N/A	#N/A	#N/A	#N/A	#N/A	#N/A	#N/A	#N/A	#N/A	#N/A	#N/A	#N/A	0.563528	1.77454	0.617054	0.00637247
B1B1A8	Mylk	#N/A	#N/A	#N/A	#N/A	#N/A	#N/A	#N/A	#N/A	1.38891	0.719991	0.176136	0.48447	0.58953	1.69627	0.669421	0.00237675
Q5RKN9	Capza1	1.09932	0.909654	-0.107032	0.672502	#N/A	#N/A	#N/A	#N/A	0.947542	1.05536	0.157025	0.533776	0.56449	1.77151	0.563017	0.014984
F6X4N5	Stx16	0.810365	1.23401	0.588539	0.0101868	#N/A	#N/A	#N/A	#N/A	#N/A	#N/A	#N/A	#N/A	0.495059	2.01996	0.792979	8.65419e-05
Q9QXH4	Itgax	#N/A	#N/A	#N/A	#N/A	#N/A	#N/A	#N/A	#N/A	#N/A	#N/A	#N/A	#N/A	0.343137	2.91428	0.639133	0.0042958
Q3UIA2	Arhgap17	#N/A	#N/A	#N/A	#N/A	#N/A	#N/A	#N/A	#N/A	#N/A	#N/A	#N/A	#N/A	0.591387	1.69094	0.655976	0.00311517
Q9CRB6	Tppp3	1.04504	0.956898	-0.297367	0.230763	0.955334	1.04675	0.261364	0.294816	#N/A	#N/A	#N/A	#N/A	0.576694	1.73402	0.582344	0.0112184
Q80VH0	Bank1	#N/A	#N/A	#N/A	#N/A	#N/A	#N/A	#N/A	#N/A	#N/A	#N/A	#N/A	#N/A	0.477587	2.09386	0.564791	0.0146013
Q9JHJ0	Tmod3	0.940603	1.06315	-0.0536913	0.832426	#N/A	#N/A	#N/A	#N/A	1.08178	0.924404	-0.276859	0.266049	0.573756	1.7429	0.512132	0.0297923
A0A668KLB7	Clic5	#N/A	#N/A	#N/A	#N/A	1.56948	0.637155	0.0289256	0.90929	#N/A	#N/A	#N/A	#N/A	0.193871	5.15806	0.768595	0.000194057
Q8VD62	Bles03	1.00668	0.993361	-0.0170455	0.946478	#N/A	#N/A	#N/A	#N/A	#N/A	#N/A	#N/A	#N/A	0.541708	1.84601	0.866461	3.31625e-06
Q9Z0P4	Palm	0.942837	1.06063	-0.14832	0.556963	1.12329	0.890239	-0.123578	0.625169	#N/A	#N/A	#N/A	#N/A	0.37407	2.6733	0.528926	0.0240114
Q9CQ19	Myl9	#N/A	#N/A	#N/A	#N/A	#N/A	#N/A	#N/A	#N/A	0.920001	1.08696	-0.254001	0.309117	0.454525	2.2001	0.619835	0.00607329
P47754	Capza2	1.02763	0.973109	-0.0284238	0.910858	#N/A	#N/A	#N/A	#N/A	1.06198	0.941639	0.149793	0.553008	0.597338	1.6741	0.699019	0.00124713
D3YYB3	Rab25	#N/A	#N/A	#N/A	#N/A	#N/A	#N/A	#N/A	#N/A	#N/A	#N/A	#N/A	#N/A	0.568487	1.75905	0.686983	0.00163525
O78196	H2-Eb1	#N/A	#N/A	#N/A	#N/A	#N/A	#N/A	#N/A	#N/A	#N/A	#N/A	#N/A	#N/A	0.335058	2.98456	0.730372	0.000577561
E9PWU4	Adipoq	#N/A	#N/A	#N/A	#N/A	#N/A	#N/A	#N/A	#N/A	#N/A	#N/A	#N/A	#N/A	0.3514	2.84576	0.477026	0.0453159
P70387	Hfe	#N/A	#N/A	#N/A	#N/A	#N/A	#N/A	#N/A	#N/A	#N/A	#N/A	#N/A	#N/A	0.541759	1.84584	0.764858	0.000217778
Q8R059	Gale	1.04859	0.953665	0.227273	0.364426	#N/A	#N/A	#N/A	#N/A	1.0212	0.979237	0.136293	0.589709	0.51704	1.93408	0.630873	0.00499576
O35368	Ifi203	#N/A	#N/A	#N/A	#N/A	#N/A	#N/A	#N/A	#N/A	#N/A	#N/A	#N/A	#N/A	0.412651	2.42336	0.809499	4.70504e-05
A0A0A6YVX2	Pax5	#N/A	#N/A	#N/A	#N/A	#N/A	#N/A	#N/A	#N/A	#N/A	#N/A	#N/A	#N/A	0.436581	2.29053	0.739288	0.000455263
Q9R1K9	Cetn2	#N/A	#N/A	#N/A	#N/A	#N/A	#N/A	#N/A	#N/A	#N/A	#N/A	#N/A	#N/A	0.486314	2.05628	0.533815	0.0225052
P54923	Adprh	0.624198	1.60206	0.367579	0.133443	0.864197	1.15714	0.234625	0.348686	#N/A	#N/A	#N/A	#N/A	0.538824	1.85589	0.504905	0.0325892
Q66JX5	Fgfr1op	#N/A	#N/A	#N/A	#N/A	#N/A	#N/A	#N/A	#N/A	#N/A	#N/A	#N/A	#N/A	0.627285	1.59417	0.52762	0.0244266
P70353	Nfyc	#N/A	#N/A	#N/A	#N/A	#N/A	#N/A	#N/A	#N/A	#N/A	#N/A	#N/A	#N/A	0.554123	1.80465	0.649793	0.00351285
P08207	S100a10	1.26998	0.787415	-0.0165204	0.948124	0.979252	1.02119	0.320083	0.195357	#N/A	#N/A	#N/A	#N/A	0.599943	1.66682	0.684297	0.00173428
Q8K558	Treml1	#N/A	#N/A	#N/A	#N/A	#N/A	#N/A	#N/A	#N/A	#N/A	#N/A	#N/A	#N/A	0.567279	1.7628	0.784091	0.000117528
B7ZNH7	Col14a1	#N/A	#N/A	#N/A	#N/A	#N/A	#N/A	#N/A	#N/A	0.993744	1.0063	0.133196	0.59827	0.416681	2.39992	0.550336	0.0179561
Q02248	Ctnnb1	0.881437	1.13451	0.510331	0.0304714	1.1835	0.844951	-0.0878099	0.728989	0.926847	1.07893	0.342975	0.163514	0.545269	1.83396	0.541322	0.0203378
O89100	Grap2	#N/A	#N/A	#N/A	#N/A	#N/A	#N/A	#N/A	#N/A	#N/A	#N/A	#N/A	#N/A	0.600532	1.66519	0.523539	0.0257607
A0A0A0MQ97	Nccrp1	#N/A	#N/A	#N/A	#N/A	#N/A	#N/A	#N/A	#N/A	#N/A	#N/A	#N/A	#N/A	0.523025	1.91196	0.574084	0.0127221
A0A1L1SRV0	Cnn1	#N/A	#N/A	#N/A	#N/A	#N/A	#N/A	#N/A	#N/A	#N/A	#N/A	#N/A	#N/A	0.612068	1.6338	0.600929	0.00835185
P10107	Anxa1	#N/A	#N/A	#N/A	#N/A	#N/A	#N/A	#N/A	#N/A	2.00376	0.499062	-0.195147	0.437745	0.615283	1.62527	0.630165	0.00505977
Q7TQD2	Tppp	0.866859	1.15359	-0.10635	0.67448	0.907006	1.10253	0.118802	0.638701	#N/A	#N/A	#N/A	#N/A	0.371354	2.69285	0.7323	0.00054902
P37804	Tagln	0.932911	1.07191	0.0599483	0.813206	1.30882	0.764044	-0.552401	0.0174427	1.50003	0.666651	-0.332473	0.177651	0.574622	1.74027	0.758264	0.000265604
Q8C3W1	Uncharacterized protein C1orf198 homolog	1.17734	0.849369	-0.459473	0.0550738	#N/A	#N/A	#N/A	#N/A	#N/A	#N/A	#N/A	#N/A	0.386337	2.58841	0.693182	0.0014245
Q60598	Cttn	#N/A	#N/A	#N/A	#N/A	#N/A	#N/A	#N/A	#N/A	#N/A	#N/A	#N/A	#N/A	0.604453	1.65439	0.479091	0.0442607
P26231	Ctnna1	1.12481	0.889042	0.20857	0.406226	1.43539	0.696676	-0.364669	0.136781	0.96093	1.04066	0.42407	0.0794504	0.605438	1.6517	0.624677	0.00557944
P17433	Spi1	#N/A	#N/A	#N/A	#N/A	#N/A	#N/A	#N/A	#N/A	#N/A	#N/A	#N/A	#N/A	0.496802	2.01287	0.585227	0.0107284
Q62523	Zyx	1.19081	0.839762	-0.501292	0.034061	1.13238	0.883094	-0.399587	0.100409	#N/A	#N/A	#N/A	#N/A	0.597796	1.67281	0.504132	0.0328997
Q6ZWQ9	Myl12a	#N/A	#N/A	#N/A	#N/A	1.50702	0.663559	0.0149871	0.952934	#N/A	#N/A	#N/A	#N/A	0.57501	1.7391	0.659091	0.00292927
O54824	Il16	#N/A	#N/A	#N/A	#N/A	#N/A	#N/A	#N/A	#N/A	#N/A	#N/A	#N/A	#N/A	0.49903	2.00389	0.749613	0.000341526
P39876	Timp3	#N/A	#N/A	#N/A	#N/A	#N/A	#N/A	#N/A	#N/A	#N/A	#N/A	#N/A	#N/A	0.590597	1.6932	0.510078	0.0305677
O35744	Chil3	#N/A	#N/A	#N/A	#N/A	3.15599	0.316858	-0.103359	0.683178	13.9024	0.0719298	-0.746901	0.000368786	0.574629	1.74025	0.640165	0.00421424
D3Z7P2	Tmem109	#N/A	#N/A	#N/A	#N/A	#N/A	#N/A	#N/A	#N/A	#N/A	#N/A	#N/A	#N/A	0.296359	3.37429	0.532783	0.0228169
Q61152	Ptpn18	#N/A	#N/A	#N/A	#N/A	#N/A	#N/A	#N/A	#N/A	#N/A	#N/A	#N/A	#N/A	0.519481	1.925	0.473141	0.0473533
P10833	Rras	1.16756	0.856485	0.101809	0.687702	1.52244	0.656842	-0.541602	0.0202603	#N/A	#N/A	#N/A	#N/A	0.611438	1.63549	0.668043	0.00244505
Q62000	Ogn	#N/A	#N/A	#N/A	#N/A	1.84498	0.542012	-0.490702	0.0386716	#N/A	#N/A	#N/A	#N/A	0.490117	2.04033	0.643595	0.00395236
Q3UDS7	Adpgk	#N/A	#N/A	#N/A	#N/A	#N/A	#N/A	#N/A	#N/A	1.27106	0.786746	0.261229	0.295074	0.575484	1.73767	0.775426	0.000156312
Q8BWG8	Arrb1	0.797645	1.25369	0.365514	0.135806	0.85292	1.17244	0.256715	0.303798	#N/A	#N/A	#N/A	#N/A	0.662246	1.51001	0.519112	0.0272716
D3YYU4	Trim5	#N/A	#N/A	#N/A	#N/A	#N/A	#N/A	#N/A	#N/A	#N/A	#N/A	#N/A	#N/A	0.398331	2.51047	0.641198	0.00413395
O08804	Serpinb6b	#N/A	#N/A	#N/A	#N/A	#N/A	#N/A	#N/A	#N/A	#N/A	#N/A	#N/A	#N/A	0.296921	3.3679	0.729339	0.000593359
Q9D1H9	Mfap4	#N/A	#N/A	#N/A	#N/A	0.964353	1.03696	-0.143521	0.569934	#N/A	#N/A	#N/A	#N/A	0.626892	1.59517	0.495612	0.0364782
Q9DBX3	Susd2	0.726222	1.37699	0.320083	0.195357	#N/A	#N/A	#N/A	#N/A	#N/A	#N/A	#N/A	#N/A	0.455521	2.19529	0.760971	0.000245003
P61161	Actr2	1.42098	0.70374	0.161074	0.523143	3.79685	0.263376	-0.340909	0.166233	0.83248	1.20123	0.256066	0.305065	0.634016	1.57725	0.476979	0.0453402
O35639	Anxa3	1.21057	0.826059	0.351058	0.153169	1.31035	0.763154	-0.388631	0.110971	#N/A	#N/A	#N/A	#N/A	0.45183	2.21322	0.645328	0.00382519
A2AEC2	Tceal3	#N/A	#N/A	#N/A	#N/A	#N/A	#N/A	#N/A	#N/A	#N/A	#N/A	#N/A	#N/A	0.512816	1.95002	0.600207	0.00845098
G5E8N7	Pnkp	1.72356	0.580195	0.221074	0.378002	#N/A	#N/A	#N/A	#N/A	#N/A	#N/A	#N/A	#N/A	0.631343	1.58392	0.578214	0.0119514
G3X9V0	Psme2	#N/A	#N/A	#N/A	#N/A	#N/A	#N/A	#N/A	#N/A	#N/A	#N/A	#N/A	#N/A	0.622618	1.60612	0.62984	0.00508942
P05063	Aldoc	1.57178	0.63622	-0.115702	0.647539	#N/A	#N/A	#N/A	#N/A	1.07286	0.932085	-0.0980898	0.698594	0.482609	2.07207	0.615385	0.00655779
Q3U1Z5	Gpsm3	#N/A	#N/A	#N/A	#N/A	#N/A	#N/A	#N/A	#N/A	#N/A	#N/A	#N/A	#N/A	0.415388	2.40739	0.521425	0.0264738
A2A6J7	Lsp1	#N/A	#N/A	#N/A	#N/A	#N/A	#N/A	#N/A	#N/A	#N/A	#N/A	#N/A	#N/A	0.302734	3.30323	0.673206	0.0021972
P04441	Cd74	#N/A	#N/A	#N/A	#N/A	#N/A	#N/A	#N/A	#N/A	#N/A	#N/A	#N/A	#N/A	0.421055	2.37499	0.486319	0.0407141
Q09200	B4galnt1	#N/A	#N/A	#N/A	#N/A	#N/A	#N/A	#N/A	#N/A	#N/A	#N/A	#N/A	#N/A	0.424205	2.35735	0.57438	0.0126655
Q9DBB8	Dhdh	1.35472	0.738163	0.279959	0.260513	0.78108	1.28028	0.520392	0.0268276	0.680301	1.46994	0.576446	0.0122765	0.357437	2.79769	0.677686	0.00199929
Q9JHI5	Ivd	2.24583	0.445269	-0.31905	0.196884	0.998904	1.0011	-0.0330578	0.896394	0.727279	1.37499	0.520661	0.0267352	0.494606	2.02181	0.714507	0.000863174
Q61362	Chi3l1	#N/A	#N/A	#N/A	#N/A	#N/A	#N/A	#N/A	#N/A	#N/A	#N/A	#N/A	#N/A	0.19172	5.21593	0.593282	0.00944972
O70138	Mmp8	#N/A	#N/A	#N/A	#N/A	#N/A	#N/A	#N/A	#N/A	#N/A	#N/A	#N/A	#N/A	0.186312	5.36735	0.525555	0.0250948
P97384	Anxa11	0.845533	1.18269	0.325245	0.187844	0.705171	1.4181	0.324213	0.189331	#N/A	#N/A	#N/A	#N/A	0.600037	1.66656	0.700052	0.00121776
A0A5F8MP96	Septin4	1.50968	0.662392	-0.0766047	0.762562	#N/A	#N/A	#N/A	#N/A	#N/A	#N/A	#N/A	#N/A	0.553938	1.80526	0.522457	0.0261237
Q63918	Sdpr	#N/A	#N/A	#N/A	#N/A	0.8478	1.17952	0.363824	0.137761	0.711771	1.40495	0.209302	0.404543	0.564808	1.77051	0.508264	0.0312649
P07356	Anxa2	#N/A	#N/A	#N/A	#N/A	1.44172	0.693616	-0.321115	0.193839	1.172	0.853245	0.158058	0.531054	0.538442	1.85721	0.602994	0.00807376
Q91WV0	Dr1	1.42812	0.70022	-0.24031	0.336788	#N/A	#N/A	#N/A	#N/A	#N/A	#N/A	#N/A	#N/A	0.610254	1.63866	0.579845	0.0116574
Q78JT3	Haao	#N/A	#N/A	#N/A	#N/A	#N/A	#N/A	#N/A	#N/A	0.749854	1.33359	0.53588	0.0218917	0.434608	2.30093	0.607125	0.00753995
Q920A9	Fcrla	#N/A	#N/A	#N/A	#N/A	#N/A	#N/A	#N/A	#N/A	#N/A	#N/A	#N/A	#N/A	0.389776	2.56558	0.570248	0.0134729
E9Q2T3	Tnxb	#N/A	#N/A	#N/A	#N/A	#N/A	#N/A	#N/A	#N/A	#N/A	#N/A	#N/A	#N/A	0.477505	2.09422	0.614352	0.00667456
P22437	Ptgs1	#N/A	#N/A	#N/A	#N/A	#N/A	#N/A	#N/A	#N/A	1.10263	0.906924	0.12287	0.627167	0.647263	1.54497	0.499742	0.034708
G3UVV4	Hk1	#N/A	#N/A	#N/A	#N/A	6.27402	0.159387	-0.516529	0.0281843	#N/A	#N/A	#N/A	#N/A	0.613085	1.6311	0.528926	0.0240114
Q3UF75	Parva	#N/A	#N/A	#N/A	#N/A	#N/A	#N/A	#N/A	#N/A	1.01256	0.987598	0.286674	0.248768	0.509235	1.96373	0.592975	0.00949603
Q922B1	Macrod1	0.860162	1.16257	0.307692	0.214193	1.10881	0.901865	-0.108415	0.668498	0.830309	1.20437	0.522457	0.0261237	0.598592	1.67059	0.656686	0.00307198
Q9DAW9	Cnn3	#N/A	#N/A	#N/A	#N/A	#N/A	#N/A	#N/A	#N/A	0.851912	1.17383	0.00723514	0.977269	0.574806	1.73972	0.667011	0.00249728
A2ARD6	Kynu	#N/A	#N/A	#N/A	#N/A	#N/A	#N/A	#N/A	#N/A	0.758567	1.31828	0.5111	0.0301801	0.458612	2.18049	0.598864	0.00863762
D3Z061	Uba6	#N/A	#N/A	#N/A	#N/A	#N/A	#N/A	#N/A	#N/A	1.01957	0.980806	0.316985	0.19996	0.410405	2.43661	0.685596	0.00168578
G3UYQ9	Mrps18b	#N/A	#N/A	#N/A	#N/A	#N/A	#N/A	#N/A	#N/A	#N/A	#N/A	#N/A	#N/A	0.482786	2.07131	0.47491	0.0464171
A0A0U1RPI1	Fxyd1	0.764809	1.30752	0.258131	0.301045	0.764834	1.30747	0.30062	0.225457	#N/A	#N/A	#N/A	#N/A	0.418269	2.39081	0.543108	0.0198472
Q8BTU6	Eif4a2	#N/A	#N/A	#N/A	#N/A	1.94096	0.515209	-0.0371901	0.883522	#N/A	#N/A	#N/A	#N/A	0.51384	1.94613	0.714507	0.000863174
A0A0R4J1W0	Sorbs2	1.57842	0.633545	-0.0340733	0.893228	#N/A	#N/A	#N/A	#N/A	#N/A	#N/A	#N/A	#N/A	0.542011	1.84498	0.786157	0.000109595
Q9WUA3	Pfkp	0.750528	1.3324	0.308687	0.21264	#N/A	#N/A	#N/A	#N/A	#N/A	#N/A	#N/A	#N/A	0.507258	1.97138	0.607125	0.00753995
A0A2R8VHD0	Tsta3	#N/A	#N/A	#N/A	#N/A	#N/A	#N/A	#N/A	#N/A	#N/A	#N/A	#N/A	#N/A	0.518751	1.92771	0.491482	0.0383168
A0A0A6YX71	Dclk2	#N/A	#N/A	#N/A	#N/A	#N/A	#N/A	#N/A	#N/A	#N/A	#N/A	#N/A	#N/A	0.212595	4.70379	0.499742	0.034708
E9Q3Z4	Hk3	#N/A	#N/A	#N/A	#N/A	#N/A	#N/A	#N/A	#N/A	#N/A	#N/A	#N/A	#N/A	0.486997	2.0534	0.508264	0.0312649
D3Z148	Cav1	#N/A	#N/A	#N/A	#N/A	#N/A	#N/A	#N/A	#N/A	#N/A	#N/A	#N/A	#N/A	0.466834	2.14209	0.521694	0.0263822
A2AF31	Tmsb15b2	#N/A	#N/A	#N/A	#N/A	#N/A	#N/A	#N/A	#N/A	#N/A	#N/A	#N/A	#N/A	0.36509	2.73905	0.549303	0.0182172
Q62191	Trim21	#N/A	#N/A	#N/A	#N/A	#N/A	#N/A	#N/A	#N/A	#N/A	#N/A	#N/A	#N/A	0.666495	1.50039	0.561983	0.0152104
A0A1W2P836	Trappc6b	#N/A	#N/A	#N/A	#N/A	#N/A	#N/A	#N/A	#N/A	#N/A	#N/A	#N/A	#N/A	0.665055	1.50364	0.575116	0.0125258
A0A0G2JDM3	Myl3	#N/A	#N/A	#N/A	#N/A	#N/A	#N/A	#N/A	#N/A	#N/A	#N/A	#N/A	#N/A	0.438523	2.28038	0.589572	0.0100226
A0A0U1RQB6	Crebbp	#N/A	#N/A	#N/A	#N/A	#N/A	#N/A	#N/A	#N/A	#N/A	#N/A	#N/A	#N/A	0.628355	1.59146	0.607125	0.00753995
Q5SX46	Slc25a11	#N/A	#N/A	#N/A	#N/A	#N/A	#N/A	#N/A	#N/A	#N/A	#N/A	#N/A	#N/A	0.549028	1.8214	0.618802	0.00618309
B8JJ53	Trim26	#N/A	#N/A	#N/A	#N/A	#N/A	#N/A	#N/A	#N/A	#N/A	#N/A	#N/A	#N/A	0.64139	1.55911	0.628099	0.00525058
E9Q9D1	Ablim1	#N/A	#N/A	#N/A	#N/A	#N/A	#N/A	#N/A	#N/A	#N/A	#N/A	#N/A	#N/A	0.498537	2.00587	0.644295	0.00390056
Q8CJ85	Cd209b	#N/A	#N/A	#N/A	#N/A	#N/A	#N/A	#N/A	#N/A	#N/A	#N/A	#N/A	#N/A	0.311467	3.21061	0.647393	0.00367804
A0A0A6YWU7	Cr2	#N/A	#N/A	#N/A	#N/A	#N/A	#N/A	#N/A	#N/A	#N/A	#N/A	#N/A	#N/A	0.510112	1.96035	0.669076	0.00239373
G3X8X6	Siglec1	#N/A	#N/A	#N/A	#N/A	#N/A	#N/A	#N/A	#N/A	#N/A	#N/A	#N/A	#N/A	0.516525	1.93601	0.71141	0.000930803
Q6PDL0	Dync1li2	#N/A	#N/A	#N/A	#N/A	#N/A	#N/A	#N/A	#N/A	#N/A	#N/A	#N/A	#N/A	0.622464	1.60652	0.711777	0.000922559
A0A3Q4EC00	Eci1	#N/A	#N/A	#N/A	#N/A	#N/A	#N/A	#N/A	#N/A	#N/A	#N/A	#N/A	#N/A	0.543957	1.83838	0.797109	7.46961e-05

## Sheet: Males negative correlations
Table S10: Lists of proteins for each section of the Venn diagrams shown in Figure 7A
MALES
Significant negative correlation (Spearman rho highlighted in blue with p-value < 0.05 highlighted in yellow and with a ratio of FGL00/FGL40 or FGL40/FGL00 > 1.5-fold in green)
1 common protein in Heart, Liver, and Spleen
		BRAIN - MALES				HEART - MALES				LIVER - MALES				SPLEEN - MALES
Accession	GeneNames	Ratio MGL00/MGL40	Ratio MGL40/MGL00	Spearman rho	Spearman rho p-value	Ratio MGL00/MGL40	Ratio MGL40/MGL00	Spearman rho	Spearman rho p-value	Ratio MGL00/MGL40	Ratio MGL40/MGL00	Spearman rho	Spearman rho p-value	Ratio MGL00/MGL40	Ratio MGL40/MGL00	Spearman rho	Spearman rho p-value
P01027	C3	#N/A	#N/A	#N/A	#N/A	3.55053	0.281648	-0.584283	0.010887	2.12173	0.471313	-0.714583	0.000861575	1.85976	0.537704	-0.485508	0.0411011
2 common proteins in Brain and Liver
		BRAIN - MALES				HEART - MALES				LIVER - MALES				SPLEEN - MALES
Accession	GeneNames	Ratio MGL00/MGL40	Ratio MGL40/MGL00	Spearman rho	Spearman rho p-value	Ratio MGL00/MGL40	Ratio MGL40/MGL00	Spearman rho	Spearman rho p-value	Ratio MGL00/MGL40	Ratio MGL40/MGL00	Spearman rho	Spearman rho p-value	Ratio MGL00/MGL40	Ratio MGL40/MGL00	Spearman rho	Spearman rho p-value
Q80VD1	Fam98b	3.00637	0.332627	-0.588419	0.0102061	#N/A	#N/A	#N/A	#N/A	1.53459	0.651641	-0.561532	0.0153103	1.11788	0.894547	-0.127198	0.61499
Q9EST5	Anp32b	1.63277	0.612458	-0.560787	0.015476	#N/A	#N/A	#N/A	#N/A	2.069	0.483325	-0.669427	0.0023765	0.994011	1.00603	-0.0724264	0.775189
1 common protein in Brain and Heart
		BRAIN - MALES				HEART - MALES				LIVER - MALES				SPLEEN - MALES
Accession	GeneNames	Ratio MGL00/MGL40	Ratio MGL40/MGL00	Spearman rho	Spearman rho p-value	Ratio MGL00/MGL40	Ratio MGL40/MGL00	Spearman rho	Spearman rho p-value	Ratio MGL00/MGL40	Ratio MGL40/MGL00	Spearman rho	Spearman rho p-value	Ratio MGL00/MGL40	Ratio MGL40/MGL00	Spearman rho	Spearman rho p-value
Q91XL1	Lrg1	6.07297	0.164664	-0.795245	7.98604e-05	5.26439	0.189956	-0.542917	0.0198992	8.07621	0.123821	-0.425027	0.0787027	2.05995	0.485448	-0.199587	0.427183
5 common proteins in Heart and Liver
		BRAIN - MALES				HEART - MALES				LIVER - MALES				SPLEEN - MALES
Accession	GeneNames	Ratio MGL00/MGL40	Ratio MGL40/MGL00	Spearman rho	Spearman rho p-value	Ratio MGL00/MGL40	Ratio MGL40/MGL00	Spearman rho	Spearman rho p-value	Ratio MGL00/MGL40	Ratio MGL40/MGL00	Spearman rho	Spearman rho p-value	Ratio MGL00/MGL40	Ratio MGL40/MGL00	Spearman rho	Spearman rho p-value
Q03734	Serpina3m	#N/A	#N/A	#N/A	#N/A	5.09498	0.196272	-0.492499	0.0378574	1.69011	0.591678	-0.561532	0.0153103	1.19087	0.839723	-0.360911	0.141178
Q61646	Hp	2.51005	0.398398	-0.313341	0.205465	3.13646	0.318831	-0.489143	0.0393892	2.56104	0.390466	-0.478801	0.0444077	1.26899	0.788028	-0.224522	0.370417
P29699	Ahsg	1.33197	0.750767	-0.317641	0.198979	1.56161	0.640366	-0.619443	0.00611474	1.97528	0.506256	-0.644595	0.00387859	1.53407	0.651862	-0.381593	0.118159
Q9WVJ3	Cpq	0.927715	1.07792	-0.0113754	0.964268	2.70137	0.370182	-0.712514	0.00090619	1.65424	0.604507	-0.567737	0.0139832	1.34217	0.74506	-0.587992	0.0102747
E9Q5L2	Itih4	#N/A	#N/A	#N/A	#N/A	6.62008	0.151056	-0.782835	0.000122583	3.87333	0.258176	-0.654603	0.00320011	#N/A	#N/A	#N/A	#N/A
5 common proteins in Liver and Spleen
		BRAIN - MALES				HEART - MALES				LIVER - MALES				SPLEEN - MALES
Accession	GeneNames	Ratio MGL00/MGL40	Ratio MGL40/MGL00	Spearman rho	Spearman rho p-value	Ratio MGL00/MGL40	Ratio MGL40/MGL00	Spearman rho	Spearman rho p-value	Ratio MGL00/MGL40	Ratio MGL40/MGL00	Spearman rho	Spearman rho p-value	Ratio MGL00/MGL40	Ratio MGL40/MGL00	Spearman rho	Spearman rho p-value
G3X8T9	Serpina3n	#N/A	#N/A	#N/A	#N/A	2.40173	0.416366	0.0124224	0.960982	6.1887	0.161585	-0.677704	0.00199852	2.60869	0.383334	-0.667702	0.00246221
P01029	C4b	#N/A	#N/A	#N/A	#N/A	#N/A	#N/A	#N/A	#N/A	2.28615	0.437417	-0.657011	0.00305238	2.30609	0.433635	-0.476733	0.0454673
Q9QWR8	Naga	1.26652	0.789567	0.00517331	0.983746	#N/A	#N/A	#N/A	#N/A	1.59068	0.628663	-0.592862	0.00951324	1.5081	0.663085	-0.623579	0.00568845
P54869	Hmgcs2	#N/A	#N/A	#N/A	#N/A	#N/A	#N/A	#N/A	#N/A	1.59341	0.627587	-0.586351	0.0105421	1.55742	0.642086	-0.596692	0.00894665
Q61112	Sdf4	#N/A	#N/A	#N/A	#N/A	#N/A	#N/A	#N/A	#N/A	2.46752	0.405265	-0.52844	0.0241653	2.97524	0.336108	-0.491211	0.0384398
48 proteins passed criteria exclusively in Brain
		BRAIN - MALES				HEART - MALES				LIVER - MALES				SPLEEN - MALES
Accession	GeneNames	Ratio MGL00/MGL40	Ratio MGL40/MGL00	Spearman rho	Spearman rho p-value	Ratio MGL00/MGL40	Ratio MGL40/MGL00	Spearman rho	Spearman rho p-value	Ratio MGL00/MGL40	Ratio MGL40/MGL00	Spearman rho	Spearman rho p-value	Ratio MGL00/MGL40	Ratio MGL40/MGL00	Spearman rho	Spearman rho p-value
Q9QXC1	Fetub	1.84479	0.542068	-0.51603	0.0283633	1.91663	0.521748	-0.43042	0.0745836	1.88922	0.529319	-0.250388	0.316283	1.30281	0.767573	-0.286454	0.249147
B1AQF4	Dusp3	1.58585	0.630575	-0.524303	0.0255067	1.14281	0.875039	-0.307136	0.215066	1.08122	0.924878	-0.286454	0.249147	1.11217	0.899145	-0.424431	0.0791678
A0A338P786	Ube2l3	1.63006	0.613473	-0.554579	0.0169139	1.02141	0.979041	0.040331	0.873756	1.12019	0.892706	-0.346612	0.158803	1.02896	0.97185	-0.362694	0.13908
A0A0H2UKB7	Ift22	2.17216	0.46037	-0.656672	0.00307284	#N/A	#N/A	#N/A	#N/A	#N/A	#N/A	#N/A	#N/A	1.71034	0.58468	-0.300931	0.224953
E9Q0H6	Fabp7	1.51732	0.659057	-0.784903	0.000114352	#N/A	#N/A	#N/A	#N/A	#N/A	#N/A	#N/A	#N/A	0.790904	1.26438	-0.246377	0.324354
Q62419	Sh3gl1	1.68607	0.593096	-0.518098	0.0276269	#N/A	#N/A	#N/A	#N/A	#N/A	#N/A	#N/A	#N/A	1.11739	0.894944	-0.244307	0.328567
Q8C2Q7	Hnrnph1	1.60614	0.62261	-0.59876	0.00865221	1.38584	0.721583	0.0372671	0.883282	1.21983	0.819787	-0.240952	0.33546	1.17746	0.849288	-0.194517	0.439257
Q91YR1	Twf1	1.92547	0.519354	-0.472597	0.0476439	#N/A	#N/A	#N/A	#N/A	1.34902	0.74128	-0.362979	0.138747	1.09166	0.916036	-0.175893	0.485085
Q91VD9	Ndufs1	2.41836	0.413503	-0.497416	0.0356967	0.739776	1.35176	0.114907	0.649815	0.948645	1.05414	-0.150026	0.552385	1.0156	0.984637	-0.124159	0.62353
Q9Z2X1	Hnrnpf	2.34445	0.426539	-0.563891	0.0147944	1.14631	0.872361	-0.149949	0.552592	1.31131	0.762599	-0.489143	0.0393892	1.09434	0.913789	-0.114788	0.650155
Q69ZC8	Gpalpp1	1.62769	0.614367	-0.559463	0.0157741	#N/A	#N/A	#N/A	#N/A	#N/A	#N/A	#N/A	#N/A	1.00332	0.996694	-0.104447	0.68001
Q9CQZ5	Ndufa6	1.52268	0.656737	-0.600829	0.00836562	1.4474	0.690894	-0.336092	0.17269	0.964313	1.03701	-0.116857	0.644243	0.88659	1.12792	-0.10031	0.692083
P83870	Phf5a	1.51225	0.661265	-0.468702	0.0497645	#N/A	#N/A	#N/A	#N/A	#N/A	#N/A	#N/A	#N/A	1.31035	0.763157	-0.0258666	0.918852
Q8R404	Qil1	1.70822	0.585405	-0.64633	0.00375318	1.38748	0.720732	-0.481118	0.0432434	1.21558	0.822649	-0.215321	0.39085	1.00817	0.991898	-0.00310239	0.990252
Q62241	Snrpc	1.68692	0.592797	-0.497416	0.0356967	2.66894	0.374681	0.0838077	0.74093	1.24649	0.802252	-0.178904	0.47752	1.06751	0.936759	0.00517064	0.983754
Q9CQ75	Ndufa2	1.94605	0.513861	-0.722856	0.000700983	0.974167	1.02652	0.0963731	0.703641	1.16646	0.857293	-0.133403	0.597697	0.897182	1.1146	0.0393172	0.876906
Q7TMF3	Ndufa12	1.62844	0.614086	-0.635989	0.00455209	1.31026	0.76321	-0.254527	0.308082	0.97295	1.0278	-0.032058	0.899512	1.26922	0.787883	0.048604	0.84812
F8WIT2	Anxa6	2.19996	0.454554	-0.553259	0.0172329	#N/A	#N/A	#N/A	#N/A	#N/A	#N/A	#N/A	#N/A	1.11344	0.898121	0.0589758	0.816187
A0A0R4J0T0	Hscb	2.84114	0.351971	-0.766289	0.00020842	1.06122	0.942311	0.0113754	0.964268	#N/A	#N/A	#N/A	#N/A	0.901251	1.10957	0.114788	0.650155
Q8C0E2	Vps26b	1.51015	0.662186	-0.642194	0.0040577	#N/A	#N/A	#N/A	#N/A	0.810351	1.23403	-0.381593	0.118159	0.517589	1.93203	0.116857	0.644243
Q9CQ69	Uqcrq	1.62533	0.615259	-0.572464	0.0130349	1.46131	0.684318	-0.485508	0.0411011	0.32252	3.10058	0.664945	0.00260457	1.05596	0.947009	0.183041	0.467225
A0A1W2P6F6	Myl6	1.67122	0.598365	-0.702899	0.00113972	1.04975	0.952609	-0.352638	0.151201	1.51932	0.658191	-0.192447	0.444235	0.892017	1.12106	0.216244	0.388772
P48771	Cox7a2	1.67819	0.595881	-0.829799	2.04495e-05	1.51892	0.658363	-0.286454	0.249147	0.606016	1.65012	0.249225	0.318611	0.907928	1.10141	0.228542	0.36168
Q9CPP6	Ndufa5	1.51338	0.660771	-0.735265	0.00050743	1.15335	0.867038	-0.158303	0.530408	0.931509	1.07353	0.104447	0.68001	0.836474	1.19549	0.291926	0.239817
Q9D358	Acp1	1.5346	0.651635	-0.561532	0.0153103	#N/A	#N/A	#N/A	#N/A	1.24207	0.80511	-0.145812	0.563726	0.706767	1.41489	0.555327	0.0167353
Q8K3J1	Ndufs8	1.9574	0.510882	-0.761512	0.000241052	0.974076	1.02661	0.106515	0.674001	1.02506	0.975549	-0.168563	0.503738	#N/A	#N/A	#N/A	#N/A
S4R1M2	Safb	1.96963	0.507708	-0.495347	0.0365938	#N/A	#N/A	#N/A	#N/A	1.14905	0.870287	-0.0341262	0.893063	#N/A	#N/A	#N/A	#N/A
E9Q4M4	Chchd6	2.05977	0.485491	-0.697362	0.0012955	1.50788	0.663182	-0.391935	0.107706	#N/A	#N/A	#N/A	#N/A	#N/A	#N/A	#N/A	#N/A
A0A087WP24	Abhd14b	3.88873	0.257153	-0.575272	0.0124963	0.880907	1.13519	0.143744	0.569329	#N/A	#N/A	#N/A	#N/A	#N/A	#N/A	#N/A	#N/A
Q99LY9	Ndufs5	1.59885	0.625451	-0.763581	0.000226426	#N/A	#N/A	#N/A	#N/A	#N/A	#N/A	#N/A	#N/A	#N/A	#N/A	#N/A	#N/A
Q8R5H6	Wasf1	1.53166	0.652886	-0.74147	0.000428895	#N/A	#N/A	#N/A	#N/A	#N/A	#N/A	#N/A	#N/A	#N/A	#N/A	#N/A	#N/A
Q3UHT7	Erc2	1.53941	0.6496	-0.716651	0.000818807	#N/A	#N/A	#N/A	#N/A	#N/A	#N/A	#N/A	#N/A	#N/A	#N/A	#N/A	#N/A
Q8C419	Gpr158	1.57635	0.634375	-0.679422	0.00192664	#N/A	#N/A	#N/A	#N/A	#N/A	#N/A	#N/A	#N/A	#N/A	#N/A	#N/A	#N/A
P19246	Nefh	1.85334	0.539566	-0.675635	0.002088	#N/A	#N/A	#N/A	#N/A	#N/A	#N/A	#N/A	#N/A	#N/A	#N/A	#N/A	#N/A
Q9D061	Acbd6	2.34313	0.42678	-0.65908	0.00292991	#N/A	#N/A	#N/A	#N/A	#N/A	#N/A	#N/A	#N/A	#N/A	#N/A	#N/A	#N/A
P46660	Ina	1.52184	0.657099	-0.649768	0.00351457	#N/A	#N/A	#N/A	#N/A	#N/A	#N/A	#N/A	#N/A	#N/A	#N/A	#N/A	#N/A
P0C028	Nudt11	1.58659	0.630281	-0.64356	0.00395497	#N/A	#N/A	#N/A	#N/A	#N/A	#N/A	#N/A	#N/A	#N/A	#N/A	#N/A	#N/A
P08551	Nefl	1.56103	0.640602	-0.621511	0.00589847	#N/A	#N/A	#N/A	#N/A	#N/A	#N/A	#N/A	#N/A	#N/A	#N/A	#N/A	#N/A
E9Q5H2	Anp32e	1.51987	0.657949	-0.600829	0.00836562	#N/A	#N/A	#N/A	#N/A	#N/A	#N/A	#N/A	#N/A	#N/A	#N/A	#N/A	#N/A
A0A0J9YUW6	Ube2a	1.77268	0.564117	-0.588419	0.0102061	#N/A	#N/A	#N/A	#N/A	#N/A	#N/A	#N/A	#N/A	#N/A	#N/A	#N/A	#N/A
Q9QXS6	Dbn1	1.58418	0.631241	-0.588419	0.0102061	#N/A	#N/A	#N/A	#N/A	#N/A	#N/A	#N/A	#N/A	#N/A	#N/A	#N/A	#N/A
Q9CYN9	Atp6ap2	1.5695	0.637147	-0.580146	0.0116038	#N/A	#N/A	#N/A	#N/A	#N/A	#N/A	#N/A	#N/A	#N/A	#N/A	#N/A	#N/A
A0A087WRL1	Agfg1	1.77505	0.563364	-0.57601	0.0123579	#N/A	#N/A	#N/A	#N/A	#N/A	#N/A	#N/A	#N/A	#N/A	#N/A	#N/A	#N/A
B9EJA2	Cttnbp2	2.19141	0.456326	-0.547054	0.0187963	#N/A	#N/A	#N/A	#N/A	#N/A	#N/A	#N/A	#N/A	#N/A	#N/A	#N/A	#N/A
P63318	Prkcg	1.84729	0.541333	-0.532576	0.0228797	#N/A	#N/A	#N/A	#N/A	#N/A	#N/A	#N/A	#N/A	#N/A	#N/A	#N/A	#N/A
Q3TUQ5	Pnn	1.52718	0.654801	-0.513962	0.0291148	#N/A	#N/A	#N/A	#N/A	#N/A	#N/A	#N/A	#N/A	#N/A	#N/A	#N/A	#N/A
A0A0R4J1W0	Sorbs2	1.556	0.642674	-0.501811	0.0338464	#N/A	#N/A	#N/A	#N/A	#N/A	#N/A	#N/A	#N/A	#N/A	#N/A	#N/A	#N/A
Q8VBY2	Camkk1	1.75128	0.571011	-0.482153	0.042731	#N/A	#N/A	#N/A	#N/A	#N/A	#N/A	#N/A	#N/A	#N/A	#N/A	#N/A	#N/A
14 proteins passed criteria exclusively in Heart
		BRAIN - MALES				HEART - MALES				LIVER - MALES				SPLEEN - MALES
Accession	GeneNames	Ratio MGL00/MGL40	Ratio MGL40/MGL00	Spearman rho	Spearman rho p-value	Ratio MGL00/MGL40	Ratio MGL40/MGL00	Spearman rho	Spearman rho p-value	Ratio MGL00/MGL40	Ratio MGL40/MGL00	Spearman rho	Spearman rho p-value	Ratio MGL00/MGL40	Ratio MGL40/MGL00	Spearman rho	Spearman rho p-value
Q07456	Ambp	#N/A	#N/A	#N/A	#N/A	2.35298	0.424993	-0.495603	0.0364819	1.32405	0.755261	-0.165546	0.511513	1.10532	0.904719	0.00103466	0.996749
Q06890	Clu	1.0053	0.994724	-0.154404	0.540711	1.5051	0.664409	-0.530508	0.0235156	1.44928	0.689996	-0.311273	0.208634	1.02505	0.975562	0.293996	0.236346
Q9WVK4	Ehd1	1.76611	0.566218	-0.0423993	0.867335	2.02084	0.494845	-0.517331	0.0278983	0.729501	1.3708	0.0155119	0.951287	1.058	0.945184	-0.211996	0.398382
Q9JK53	Prelp	#N/A	#N/A	#N/A	#N/A	2.43606	0.410498	-0.567737	0.0139832	8.62521	0.115939	-0.42089	0.0819735	0.996296	1.00372	-0.170631	0.49844
P20152	Vim	1.47506	0.677941	-0.286454	0.249147	1.50773	0.66325	-0.61117	0.0070451	2.07487	0.481957	-0.183041	0.467225	0.975749	1.02485	-0.0869116	0.731664
F7AA26	Pakap	#N/A	#N/A	#N/A	#N/A	1.78815	0.559238	-0.564767	0.0146064	#N/A	#N/A	#N/A	#N/A	1.0462	0.955836	-0.0279215	0.912428
Q8K1M6	Dnm1l	1.063	0.940733	0.0465358	0.854516	1.56619	0.638494	-0.538781	0.0210523	#N/A	#N/A	#N/A	#N/A	0.86467	1.15651	-0.0113754	0.964268
A0A7N9VR94	Ahnak2	1.01384	0.986347	0.0259067	0.918726	2.7401	0.364951	-0.83661	1.50893e-05	#N/A	#N/A	#N/A	#N/A	0.789747	1.26623	0.346612	0.158803
P05125	Nppa	#N/A	#N/A	#N/A	#N/A	4.75974	0.210096	-0.672531	0.0022284	#N/A	#N/A	#N/A	#N/A	#N/A	#N/A	#N/A	#N/A
F8VQA4	Pam	0.805578	1.24134	0.497416	0.0356967	3.37431	0.296357	-0.667013	0.00249719	#N/A	#N/A	#N/A	#N/A	#N/A	#N/A	#N/A	#N/A
A2A6Q8	Myl4	#N/A	#N/A	#N/A	#N/A	2.44094	0.409678	-0.660808	0.00283076	#N/A	#N/A	#N/A	#N/A	#N/A	#N/A	#N/A	#N/A
Q9QVP4	Myl7	#N/A	#N/A	#N/A	#N/A	2.95523	0.338383	-0.648399	0.00360809	#N/A	#N/A	#N/A	#N/A	#N/A	#N/A	#N/A	#N/A
A0A0A6YX02	Lamtor1	#N/A	#N/A	#N/A	#N/A	2.49405	0.400955	-0.48087	0.0433671	#N/A	#N/A	#N/A	#N/A	#N/A	#N/A	#N/A	#N/A
H7BWY8	Tsr2	#N/A	#N/A	#N/A	#N/A	2.39482	0.417568	-0.478801	0.0444077	#N/A	#N/A	#N/A	#N/A	#N/A	#N/A	#N/A	#N/A
116 proteins passed criteria exclusively in Liver
		BRAIN - MALES				HEART - MALES				LIVER - MALES				SPLEEN - MALES
Accession	GeneNames	Ratio MGL00/MGL40	Ratio MGL40/MGL00	Spearman rho	Spearman rho p-value	Ratio MGL00/MGL40	Ratio MGL40/MGL00	Spearman rho	Spearman rho p-value	Ratio MGL00/MGL40	Ratio MGL40/MGL00	Spearman rho	Spearman rho p-value	Ratio MGL00/MGL40	Ratio MGL40/MGL00	Spearman rho	Spearman rho p-value
P04117	Fabp4	#N/A	#N/A	#N/A	#N/A	1.06519	0.938796	-0.103573	0.682554	1.59434	0.627219	-0.505689	0.0322763	1.00574	0.994291	0.0134437	0.957777
Q61247	Serpinf2	#N/A	#N/A	#N/A	#N/A	1.50888	0.662743	-0.383662	0.116013	2.2179	0.450878	-0.656315	0.00309447	1.50772	0.663254	-0.269908	0.278731
G3X8T3	Ctsa	#N/A	#N/A	#N/A	#N/A	#N/A	#N/A	#N/A	#N/A	1.67148	0.598273	-0.762153	0.000236438	1.26309	0.791709	-0.444905	0.0643071
Q01339	Apoh	0.798694	1.25204	0.364201	0.137323	1.27172	0.786338	-0.20786	0.407863	1.59287	0.627799	-0.511894	0.0298816	1.09947	0.909528	-0.0568771	0.822628
P16301	Lcat	#N/A	#N/A	#N/A	#N/A	#N/A	#N/A	#N/A	#N/A	1.56514	0.638919	-0.642194	0.0040577	#N/A	#N/A	#N/A	#N/A
P52430	Pon1	#N/A	#N/A	#N/A	#N/A	#N/A	#N/A	#N/A	#N/A	1.68077	0.594967	-0.635989	0.00455209	#N/A	#N/A	#N/A	#N/A
Q921I1	Tf	0.741029	1.34948	0.341615	0.165301	1.21963	0.819922	-0.30626	0.216444	2.04117	0.489915	-0.526915	0.024653	1.0164	0.983866	0.0651501	0.797305
P20918	Plg	0.62209	1.60749	0.235903	0.345991	0.888267	1.12579	0.173823	0.490316	2.86399	0.349164	-0.708378	0.00100121	1.1626	0.860142	-0.210036	0.402859
P10605	Ctsb	0.925506	1.08049	0.387998	0.111604	0.999246	1.00075	0.233161	0.35179	1.68219	0.594462	-0.777031	0.000148406	1.10249	0.907038	-0.154085	0.541557
Q3UER8	Fgg	1.19167	0.839161	-0.276112	0.267395	0.79653	1.25545	-0.0672183	0.791003	1.60659	0.622436	-0.503621	0.0331066	0.794563	1.25855	0.372671	0.127738
Q8K0E8	Fgb	1.07884	0.92692	0.0651501	0.797305	0.95032	1.05228	-0.187177	0.457042	1.78121	0.561418	-0.536713	0.0216482	0.792921	1.26116	0.383023	0.116673
A0A0R4J0I9	Lrp1	1.36983	0.730016	-0.0589758	0.816187	#N/A	#N/A	#N/A	#N/A	1.54617	0.646759	-0.5	0.0345996	1.42278	0.702848	-0.314537	0.203647
P39039	Mbl1	#N/A	#N/A	#N/A	#N/A	#N/A	#N/A	#N/A	#N/A	2.08512	0.479588	-0.658045	0.00299063	#N/A	#N/A	#N/A	#N/A
P41317	Mbl2	#N/A	#N/A	#N/A	#N/A	#N/A	#N/A	#N/A	#N/A	7.14157	0.140025	-0.708378	0.00100121	0.126352	7.9144	0.48087	0.0433671
P56542	Dnase2	#N/A	#N/A	#N/A	#N/A	#N/A	#N/A	#N/A	#N/A	1.8065	0.553558	-0.547054	0.0187963	1.43684	0.695973	-0.620797	0.00597239
A0A338P7E3	Rnaset2b	#N/A	#N/A	#N/A	#N/A	#N/A	#N/A	#N/A	#N/A	1.67792	0.595977	-0.629784	0.00509453	1.48477	0.673506	-0.573941	0.0127493
Q05117	Acp5	#N/A	#N/A	#N/A	#N/A	#N/A	#N/A	#N/A	#N/A	2.09068	0.478313	-0.623579	0.00568845	1.23977	0.806603	-0.532576	0.0228797
Q9D7V9	Naaa	1.06302	0.940712	-0.218314	0.384137	#N/A	#N/A	#N/A	#N/A	3.06967	0.325768	-0.470528	0.0487613	1.11086	0.9002	-0.523539	0.0257607
Q9JK81	Myg1	0.984677	1.01556	0.176927	0.482479	1.4037	0.712401	-0.637352	0.00443948	1.60449	0.62325	-0.708744	0.000992487	1.21088	0.825847	-0.513193	0.0293982
Q07797	Lgals3bp	#N/A	#N/A	#N/A	#N/A	0.451784	2.21345	0.336265	0.172455	1.88994	0.529118	-0.702536	0.00114943	1.39946	0.714561	-0.441573	0.0665717
Q9WU84	Ccs	#N/A	#N/A	#N/A	#N/A	#N/A	#N/A	#N/A	#N/A	1.54045	0.64916	-0.560787	0.015476	1.26945	0.787743	-0.427536	0.0767655
A0A140T8J4	Hebp1	1.09254	0.915296	-0.318676	0.197439	0.98114	1.01922	-0.139607	0.580606	1.58848	0.629534	-0.631852	0.00490817	1.14999	0.869575	-0.417185	0.0849872
Q9R078	Prkab1	#N/A	#N/A	#N/A	#N/A	#N/A	#N/A	#N/A	#N/A	1.73493	0.576391	-0.499484	0.0348166	1.73652	0.575865	-0.387798	0.111805
Q6NZR5	Skiv2l	#N/A	#N/A	#N/A	#N/A	#N/A	#N/A	#N/A	#N/A	2.47559	0.403943	-0.474665	0.0465459	1.16952	0.855055	-0.35057	0.153782
Q9CPU4	Mgst3	0.972827	1.02793	-0.123061	0.626628	1.2109	0.825833	-0.272116	0.274663	2.10086	0.475995	-0.718427	0.000783511	1.28605	0.777573	-0.340228	0.167135
A0A075B5P5	Ighg3	#N/A	#N/A	#N/A	#N/A	2.66412	0.375359	-0.296795	0.231705	13.196	0.0757807	-0.596692	0.00894665	2.5741	0.388485	-0.296795	0.231705
O89086	Rbm3	1.42844	0.700066	-0.623901	0.0056563	1.27441	0.784677	-0.332127	0.178131	2.29832	0.4351	-0.78904	9.92879e-05	1.22669	0.815202	-0.23073	0.356976
Q9D8X2	Ccdc124	0.679204	1.47231	0.333161	0.1767	0.837266	1.19436	0.321614	0.193108	2.16705	0.461457	-0.52844	0.0241653	2.39346	0.417806	-0.205792	0.412648
P48962	Slc25a4	2.13495	0.468394	-0.261634	0.294298	1.20626	0.829011	-0.48087	0.0433671	2.49308	0.401111	-0.530508	0.0235156	1.16861	0.855715	-0.204863	0.414806
H3BJ02	Stx5a;Stx5	#N/A	#N/A	#N/A	#N/A	#N/A	#N/A	#N/A	#N/A	2.67685	0.373573	-0.584283	0.010887	1.43951	0.694682	-0.19545	0.43702
P24547	Impdh2	0.88704	1.12735	0.26177	0.294039	#N/A	#N/A	#N/A	#N/A	2.09261	0.477871	-0.594931	0.00920369	1.04804	0.95416	-0.193382	0.441982
P37040	Por	1.76735	0.565819	0.0630818	0.803618	#N/A	#N/A	#N/A	#N/A	1.75975	0.568264	-0.607033	0.00755142	1.14846	0.870731	-0.164596	0.513973
A0A075B5V1	Ighv1-31	#N/A	#N/A	#N/A	#N/A	#N/A	#N/A	#N/A	#N/A	5.08858	0.196519	-0.679422	0.00192664	1.32369	0.755461	-0.163477	0.516879
P28650	Adssl1	0.888774	1.12515	0.143818	0.569127	1.18219	0.845885	-0.180972	0.472358	1.66693	0.599904	-0.556648	0.0164233	0.949033	1.0537	-0.158385	0.530193
Q7TMR0	Prcp	#N/A	#N/A	#N/A	#N/A	#N/A	#N/A	#N/A	#N/A	1.6891	0.592033	-0.526371	0.024829	1.16795	0.856204	-0.154085	0.541557
P36371	Tap2	#N/A	#N/A	#N/A	#N/A	#N/A	#N/A	#N/A	#N/A	3.83069	0.261049	-0.588419	0.0102061	1.75998	0.56819	-0.152017	0.547062
P28667	Marcksl1	#N/A	#N/A	#N/A	#N/A	#N/A	#N/A	#N/A	#N/A	1.86297	0.536776	-0.499484	0.0348166	1.04057	0.961007	-0.123188	0.626269
F8VPN4	Agl	#N/A	#N/A	#N/A	#N/A	2.3399	0.427369	0.102485	0.685729	2.44517	0.40897	-0.542163	0.0201056	0.99487	1.00516	-0.0807037	0.750231
P45952	Acadm	1.10464	0.905276	-0.525661	0.0250601	0.815995	1.2255	0.509317	0.0308587	1.52086	0.657522	-0.487074	0.0403564	0.953427	1.04885	-0.0766046	0.762563
A0A0A6YX18	Atp6v1h	1.93387	0.517098	-0.170631	0.49844	#N/A	#N/A	#N/A	#N/A	1.64095	0.609402	-0.511894	0.0298816	1.1359	0.880361	-0.0754914	0.765921
B8JJM5	Cfb	#N/A	#N/A	#N/A	#N/A	2.56891	0.38927	-0.257764	0.301757	2.10001	0.476188	-0.553259	0.0172329	1.30403	0.766851	-0.0692866	0.784713
Q9DBC7	Prkar1a	1.4291	0.699739	-0.219348	0.381831	0.752008	1.32977	0.699432	0.00123532	16.2563	0.0615144	-0.487074	0.0403564	1.057	0.946075	-0.0610136	0.809944
Q9QYA2	Tomm40	1.81613	0.550621	0.0692866	0.784713	1.26485	0.790608	-0.234868	0.348172	1.82339	0.54843	-0.565218	0.0145104	0.93029	1.07493	-0.023785	0.925364
Q64378	Fkbp5	#N/A	#N/A	#N/A	#N/A	#N/A	#N/A	#N/A	#N/A	2.02721	0.493288	-0.530508	0.0235156	0.906611	1.10301	-0.0134437	0.957777
Q00PI9	Hnrnpul2	1.42901	0.699786	0.0382825	0.880123	0.995691	1.00433	0.190575	0.448764	1.69511	0.589932	-0.561822	0.0152461	1.07998	0.925944	-0.00310239	0.990252
Q80XR5	U2af2	1.11191	0.899355	-0.0692866	0.784713	#N/A	#N/A	#N/A	#N/A	1.536	0.651041	-0.561532	0.0153103	1.11367	0.897935	-0.00310239	0.990252
Q9QYR9	Acot2	#N/A	#N/A	#N/A	#N/A	1.04719	0.954938	0.048604	0.84812	2.12921	0.469658	-0.591098	0.00978366	1.01067	0.989445	-0.00103413	0.996751
Q9JM14	Nt5c	1.01344	0.98674	0.0393172	0.876906	#N/A	#N/A	#N/A	#N/A	1.7057	0.586271	-0.675286	0.0021034	0.934295	1.07033	0.0465358	0.854516
Q61703	Itih2	#N/A	#N/A	#N/A	#N/A	#N/A	#N/A	#N/A	#N/A	1.65645	0.603699	-0.499742	0.034708	1.08972	0.917664	0.108808	0.667361
Q569Z6	Thrap3	#N/A	#N/A	#N/A	#N/A	#N/A	#N/A	#N/A	#N/A	1.68018	0.595175	-0.478801	0.0444077	0.992085	1.00798	0.12513	0.620798
P97429	Anxa4	#N/A	#N/A	#N/A	#N/A	2.1642	0.462064	-0.164511	0.514193	6.26234	0.159685	-0.644595	0.00387859	0.94985	1.0528	0.139607	0.580606
P43276	Hist1h1b	#N/A	#N/A	#N/A	#N/A	1.11153	0.899663	0.166495	0.509062	2.34555	0.426339	-0.590487	0.00987865	0.885615	1.12916	0.185109	0.462119
P08032	Spta1	#N/A	#N/A	#N/A	#N/A	0.613399	1.63026	0.112837	0.655753	4.1607	0.240344	-0.493279	0.0375081	0.72907	1.37161	0.204863	0.414806
A0A0R4J090	Cd1d1	#N/A	#N/A	#N/A	#N/A	#N/A	#N/A	#N/A	#N/A	2.31342	0.432261	-0.683559	0.00176234	0.742829	1.3462	0.234747	0.348428
O35887	Calu	0.960019	1.04165	0.0165546	0.948017	1.02919	0.971642	-0.10031	0.692083	1.70507	0.586485	-0.481865	0.0428728	0.871877	1.14695	0.282317	0.256349
P57784	Snrpa1	1.13922	0.877797	-0.354706	0.148651	#N/A	#N/A	#N/A	#N/A	1.69911	0.588543	-0.590062	0.00994521	0.911502	1.09709	0.307136	0.215066
Q9CQI7	Snrpb2	#N/A	#N/A	#N/A	#N/A	#N/A	#N/A	#N/A	#N/A	1.57256	0.635904	-0.509825	0.030664	0.818952	1.22107	0.404553	0.0958673
Q9Z2D6	Mecp2	1.059	0.94429	-0.328158	0.183691	#N/A	#N/A	#N/A	#N/A	2.61685	0.382139	-0.786972	0.000106595	0.811907	1.23167	0.479049	0.0442823
P07356	Anxa2	#N/A	#N/A	#N/A	#N/A	1.00065	0.999353	-0.158303	0.530408	2.64679	0.377816	-0.631852	0.00490817	0.722613	1.38387	0.485508	0.0411011
A0A3Q4L347	Cdo1	#N/A	#N/A	#N/A	#N/A	#N/A	#N/A	#N/A	#N/A	3.4091	0.293333	-0.803518	5.90482e-05	#N/A	#N/A	#N/A	#N/A
P42227-2	Stat3	#N/A	#N/A	#N/A	#N/A	#N/A	#N/A	#N/A	#N/A	4.19405	0.238433	-0.801449	6.37602e-05	#N/A	#N/A	#N/A	#N/A
A0A0J9YUM4	Ctbp1	#N/A	#N/A	#N/A	#N/A	0.854462	1.17033	0.152174	0.546643	2.96921	0.336789	-0.743538	0.000405101	#N/A	#N/A	#N/A	#N/A
Q3UNX5	Acsm3	#N/A	#N/A	#N/A	#N/A	#N/A	#N/A	#N/A	#N/A	1.72739	0.57891	-0.737334	0.000480014	#N/A	#N/A	#N/A	#N/A
O35728	Cyp4a14	#N/A	#N/A	#N/A	#N/A	#N/A	#N/A	#N/A	#N/A	3.8307	0.261049	-0.733197	0.000536146	#N/A	#N/A	#N/A	#N/A
Q8VCC2	Ces1	#N/A	#N/A	#N/A	#N/A	#N/A	#N/A	#N/A	#N/A	1.73973	0.5748	-0.695293	0.00135808	#N/A	#N/A	#N/A	#N/A
Q8K2I3	Fmo2	#N/A	#N/A	#N/A	#N/A	#N/A	#N/A	#N/A	#N/A	5.54378	0.180382	-0.656672	0.00307284	#N/A	#N/A	#N/A	#N/A
O55201-2	Supt5h	#N/A	#N/A	#N/A	#N/A	#N/A	#N/A	#N/A	#N/A	1.90705	0.524371	-0.654603	0.00320011	#N/A	#N/A	#N/A	#N/A
Q8C7E4	Rnase4	0.991806	1.00826	-0.0320745	0.89946	10.0589	0.0994146	-0.260735	0.296021	2.74031	0.364922	-0.636317	0.00452475	#N/A	#N/A	#N/A	#N/A
P28230	Gjb1	#N/A	#N/A	#N/A	#N/A	#N/A	#N/A	#N/A	#N/A	2.24687	0.445063	-0.631852	0.00490817	#N/A	#N/A	#N/A	#N/A
O88908	Soat2	#N/A	#N/A	#N/A	#N/A	#N/A	#N/A	#N/A	#N/A	1.81114	0.552139	-0.623901	0.0056563	#N/A	#N/A	#N/A	#N/A
A0A0G2JER9	Dnajb6	1.35554	0.737715	-0.669081	0.00239348	#N/A	#N/A	#N/A	#N/A	1.61286	0.620015	-0.623189	0.00572764	#N/A	#N/A	#N/A	#N/A
Q8BX70-2	Vps13c	#N/A	#N/A	#N/A	#N/A	#N/A	#N/A	#N/A	#N/A	1.61548	0.61901	-0.615306	0.00656659	#N/A	#N/A	#N/A	#N/A
Q64464	Cyp3a13	#N/A	#N/A	#N/A	#N/A	#N/A	#N/A	#N/A	#N/A	2.13449	0.468495	-0.613238	0.00680244	#N/A	#N/A	#N/A	#N/A
P56654	Cyp2c37	#N/A	#N/A	#N/A	#N/A	#N/A	#N/A	#N/A	#N/A	2.61861	0.381882	-0.600829	0.00836562	#N/A	#N/A	#N/A	#N/A
Q61543	Glg1	#N/A	#N/A	#N/A	#N/A	#N/A	#N/A	#N/A	#N/A	1.94685	0.513651	-0.59876	0.00865221	#N/A	#N/A	#N/A	#N/A
A0A1W2P7S8	Cdc5l	#N/A	#N/A	#N/A	#N/A	#N/A	#N/A	#N/A	#N/A	2.35495	0.424637	-0.596692	0.00894665	#N/A	#N/A	#N/A	#N/A
Q9QYC7	Ggcx	#N/A	#N/A	#N/A	#N/A	#N/A	#N/A	#N/A	#N/A	1.5058	0.664097	-0.594624	0.0092491	#N/A	#N/A	#N/A	#N/A
Q8BU33	Ilvbl	#N/A	#N/A	#N/A	#N/A	#N/A	#N/A	#N/A	#N/A	1.61781	0.618119	-0.594624	0.0092491	#N/A	#N/A	#N/A	#N/A
Q63886	Ugt1a1	#N/A	#N/A	#N/A	#N/A	#N/A	#N/A	#N/A	#N/A	1.62773	0.614353	-0.588723	0.0101574	#N/A	#N/A	#N/A	#N/A
Q3UMR5	Mcu	#N/A	#N/A	#N/A	#N/A	#N/A	#N/A	#N/A	#N/A	2.0544	0.486759	-0.586351	0.0105421	#N/A	#N/A	#N/A	#N/A
Q3U741	Ddx17	1.1924	0.838646	0.0217167	0.931839	#N/A	#N/A	#N/A	#N/A	2.07429	0.482093	-0.578078	0.0119761	#N/A	#N/A	#N/A	#N/A
Q9DCG2-2	Cd302	#N/A	#N/A	#N/A	#N/A	#N/A	#N/A	#N/A	#N/A	2.86536	0.348996	-0.578078	0.0119761	#N/A	#N/A	#N/A	#N/A
E9QMK9	9030617O03Rik	#N/A	#N/A	#N/A	#N/A	3.01272	0.331926	-0.329363	0.18199	1.50837	0.662969	-0.575272	0.0124963	#N/A	#N/A	#N/A	#N/A
Q60668-3	Hnrnpd	#N/A	#N/A	#N/A	#N/A	#N/A	#N/A	#N/A	#N/A	1.62814	0.614197	-0.570099	0.0135027	#N/A	#N/A	#N/A	#N/A
Q8BGA8	Acsm5	#N/A	#N/A	#N/A	#N/A	#N/A	#N/A	#N/A	#N/A	1.55681	0.642339	-0.570099	0.0135027	#N/A	#N/A	#N/A	#N/A
Q9QYR7	Acot3	#N/A	#N/A	#N/A	#N/A	#N/A	#N/A	#N/A	#N/A	1.58573	0.630623	-0.569805	0.0135618	#N/A	#N/A	#N/A	#N/A
Q91X83	Mat1a	#N/A	#N/A	#N/A	#N/A	#N/A	#N/A	#N/A	#N/A	1.62414	0.615712	-0.564767	0.0146064	#N/A	#N/A	#N/A	#N/A
Q8VC97	Upb1	#N/A	#N/A	#N/A	#N/A	#N/A	#N/A	#N/A	#N/A	1.72128	0.580964	-0.563147	0.0149555	#N/A	#N/A	#N/A	#N/A
Q9JKB3-2	Ybx3	#N/A	#N/A	#N/A	#N/A	#N/A	#N/A	#N/A	#N/A	1.73141	0.577565	-0.561532	0.0153103	#N/A	#N/A	#N/A	#N/A
Q5FW57	Gm4952	#N/A	#N/A	#N/A	#N/A	#N/A	#N/A	#N/A	#N/A	1.62128	0.616797	-0.561532	0.0153103	#N/A	#N/A	#N/A	#N/A
Q8VCR2-2	Hsd17b13	#N/A	#N/A	#N/A	#N/A	#N/A	#N/A	#N/A	#N/A	1.58988	0.628978	-0.561532	0.0153103	#N/A	#N/A	#N/A	#N/A
Q9JK42	Pdk2	1.23067	0.812566	-0.0258532	0.918893	0.995691	1.00433	0.190575	0.448764	7.70146	0.129845	-0.555327	0.0167353	#N/A	#N/A	#N/A	#N/A
O70451	Slc16a7	#N/A	#N/A	#N/A	#N/A	#N/A	#N/A	#N/A	#N/A	1.95321	0.511977	-0.555327	0.0167353	#N/A	#N/A	#N/A	#N/A
P63030	Mpc1	#N/A	#N/A	#N/A	#N/A	1.16921	0.855275	-0.129266	0.609204	1.57959	0.633077	-0.549122	0.0182632	#N/A	#N/A	#N/A	#N/A
E9PWX6	U2af1l4	#N/A	#N/A	#N/A	#N/A	1.04655	0.955522	-0.168563	0.503738	1.58671	0.630233	-0.547619	0.0186493	#N/A	#N/A	#N/A	#N/A
A0A1L1SRX4	Commd4	#N/A	#N/A	#N/A	#N/A	#N/A	#N/A	#N/A	#N/A	1.96137	0.509848	-0.540849	0.0204693	#N/A	#N/A	#N/A	#N/A
A0A1W2P7X0	Abracl	#N/A	#N/A	#N/A	#N/A	0.776117	1.28847	0.0755304	0.765804	2.04499	0.489001	-0.534644	0.0222573	#N/A	#N/A	#N/A	#N/A
Q9R092	Hsd17b6	#N/A	#N/A	#N/A	#N/A	#N/A	#N/A	#N/A	#N/A	3.1256	0.319939	-0.526371	0.024829	#N/A	#N/A	#N/A	#N/A
A2A977	Cyp4a10	#N/A	#N/A	#N/A	#N/A	#N/A	#N/A	#N/A	#N/A	1.96803	0.508122	-0.522775	0.0260168	#N/A	#N/A	#N/A	#N/A
Q8CFA2	Amt	0.788802	1.26775	0.185109	0.462119	#N/A	#N/A	#N/A	#N/A	1.5484	0.645828	-0.522235	0.0261989	#N/A	#N/A	#N/A	#N/A
P12790	Cyp2b9	#N/A	#N/A	#N/A	#N/A	#N/A	#N/A	#N/A	#N/A	22.5451	0.0443554	-0.522235	0.0261989	#N/A	#N/A	#N/A	#N/A
Q8C7E7	Stbd1	#N/A	#N/A	#N/A	#N/A	#N/A	#N/A	#N/A	#N/A	1.5226	0.656771	-0.518098	0.0276269	#N/A	#N/A	#N/A	#N/A
Q91X75	Cyp2a5	#N/A	#N/A	#N/A	#N/A	#N/A	#N/A	#N/A	#N/A	1.51879	0.658418	-0.511894	0.0298816	#N/A	#N/A	#N/A	#N/A
Q6VGS5	Ccdc88c	#N/A	#N/A	#N/A	#N/A	#N/A	#N/A	#N/A	#N/A	45.646	0.0219077	-0.502071	0.0337396	#N/A	#N/A	#N/A	#N/A
Q8BWN8	Acot4	#N/A	#N/A	#N/A	#N/A	#N/A	#N/A	#N/A	#N/A	1.50896	0.662707	-0.501552	0.0339533	#N/A	#N/A	#N/A	#N/A
Q05BE7	Numb	#N/A	#N/A	#N/A	#N/A	#N/A	#N/A	#N/A	#N/A	1.55268	0.644047	-0.496638	0.0360321	#N/A	#N/A	#N/A	#N/A
P28651	Ca8	#N/A	#N/A	#N/A	#N/A	#N/A	#N/A	#N/A	#N/A	1.61466	0.619324	-0.495594	0.0364861	#N/A	#N/A	#N/A	#N/A
Q60902-4	Eps15l1	#N/A	#N/A	#N/A	#N/A	#N/A	#N/A	#N/A	#N/A	1.50481	0.664538	-0.487074	0.0403564	#N/A	#N/A	#N/A	#N/A
G5E8H9	Rdh19	#N/A	#N/A	#N/A	#N/A	#N/A	#N/A	#N/A	#N/A	1.84787	0.541165	-0.478014	0.0448089	#N/A	#N/A	#N/A	#N/A
P09542	Myl3	#N/A	#N/A	#N/A	#N/A	1.39247	0.718149	-0.32575	0.187119	1.50766	0.663278	-0.476733	0.0454673	#N/A	#N/A	#N/A	#N/A
Q5SV41	Pctp	#N/A	#N/A	#N/A	#N/A	#N/A	#N/A	#N/A	#N/A	1.54494	0.647276	-0.473875	0.0469628	#N/A	#N/A	#N/A	#N/A
Q9R049-2	Amfr	#N/A	#N/A	#N/A	#N/A	#N/A	#N/A	#N/A	#N/A	1.62452	0.615566	-0.472597	0.0476439	#N/A	#N/A	#N/A	#N/A
Q283N4	Urad	#N/A	#N/A	#N/A	#N/A	#N/A	#N/A	#N/A	#N/A	1.51269	0.661073	-0.470528	0.0487613	#N/A	#N/A	#N/A	#N/A
O55111	Dsg2	#N/A	#N/A	#N/A	#N/A	0.826654	1.2097	0.0776398	0.759443	1.71491	0.58312	-0.46846	0.0498985	#N/A	#N/A	#N/A	#N/A
B7ZCU2	Abi1	1.28012	0.781178	-0.583851	0.0109601	#N/A	#N/A	#N/A	#N/A	1.841	0.543182	-0.46846	0.0498985	#N/A	#N/A	#N/A	#N/A
Q9D665	Sdr42e1	#N/A	#N/A	#N/A	#N/A	#N/A	#N/A	#N/A	#N/A	1.52291	0.656637	-0.46846	0.0498985	#N/A	#N/A	#N/A	#N/A
29 proteins passed criteria exclusively in Spleen
		BRAIN - MALES				HEART - MALES				LIVER - MALES				SPLEEN - MALES
Accession	GeneNames	Ratio MGL00/MGL40	Ratio MGL40/MGL00	Spearman rho	Spearman rho p-value	Ratio MGL00/MGL40	Ratio MGL40/MGL00	Spearman rho	Spearman rho p-value	Ratio MGL00/MGL40	Ratio MGL40/MGL00	Spearman rho	Spearman rho p-value	Ratio MGL00/MGL40	Ratio MGL40/MGL00	Spearman rho	Spearman rho p-value
A6X935	Itih4	#N/A	#N/A	#N/A	#N/A	#N/A	#N/A	#N/A	#N/A	#N/A	#N/A	#N/A	#N/A	3.12598	0.3199	-0.805586	5.46356e-05
Q61129	Cfi	#N/A	#N/A	#N/A	#N/A	1.75585	0.569525	-0.447778	0.0624011	1.3179	0.758785	-0.356774	0.146131	1.53739	0.650454	-0.487578	0.0401193
P01654	Igkv3-2	#N/A	#N/A	#N/A	#N/A	#N/A	#N/A	#N/A	#N/A	#N/A	#N/A	#N/A	#N/A	1.74821	0.572014	-0.491211	0.0384398
Q9DAA6	Exosc1	#N/A	#N/A	#N/A	#N/A	#N/A	#N/A	#N/A	#N/A	#N/A	#N/A	#N/A	#N/A	3.49418	0.28619	-0.623579	0.00568845
Q9JHF7	Hpgds	#N/A	#N/A	#N/A	#N/A	#N/A	#N/A	#N/A	#N/A	#N/A	#N/A	#N/A	#N/A	2.18983	0.456657	-0.613238	0.00680244
Q9Z1W9	Stk39	1.24501	0.803204	0.104447	0.68001	#N/A	#N/A	#N/A	#N/A	#N/A	#N/A	#N/A	#N/A	2.01278	0.496826	-0.607033	0.00755142
Q8VE95	UPF0598 protein C8orf82 homolog	#N/A	#N/A	#N/A	#N/A	0.955007	1.04711	0.120993	0.632479	1.2127	0.824604	-0.292961	0.238078	8.19279	0.122059	-0.592556	0.00955971
F6Y2U8	Tnfrsf14	#N/A	#N/A	#N/A	#N/A	#N/A	#N/A	#N/A	#N/A	#N/A	#N/A	#N/A	#N/A	2.83623	0.35258	-0.572168	0.0130927
V9GXD9	Synrg	1.19019	0.840201	-0.327819	0.184171	#N/A	#N/A	#N/A	#N/A	#N/A	#N/A	#N/A	#N/A	1.91766	0.521468	-0.569805	0.0135618
Q8VDF2	Uhrf1	#N/A	#N/A	#N/A	#N/A	#N/A	#N/A	#N/A	#N/A	#N/A	#N/A	#N/A	#N/A	2.0792	0.480953	-0.569805	0.0135618
B2RS76	Cpb1	#N/A	#N/A	#N/A	#N/A	#N/A	#N/A	#N/A	#N/A	6.51083	0.15359	-0.307136	0.215066	2.02828	0.493029	-0.549122	0.0182632
Q80ZQ9	Fam206a	#N/A	#N/A	#N/A	#N/A	#N/A	#N/A	#N/A	#N/A	#N/A	#N/A	#N/A	#N/A	2.55914	0.390756	-0.544986	0.0193415
A3KG93	Kdm1a	#N/A	#N/A	#N/A	#N/A	#N/A	#N/A	#N/A	#N/A	#N/A	#N/A	#N/A	#N/A	1.90362	0.525315	-0.540849	0.0204693
A0A0U1RPY6	Arl6ip1	#N/A	#N/A	#N/A	#N/A	#N/A	#N/A	#N/A	#N/A	#N/A	#N/A	#N/A	#N/A	9.29047	0.107637	-0.534644	0.0222573
A2AQE4	Cops2	#N/A	#N/A	#N/A	#N/A	#N/A	#N/A	#N/A	#N/A	2.0185	0.495417	-0.456051	0.0571476	3.70039	0.270241	-0.534162	0.0224013
Q99KN2	Ciao1	2.00191	0.499523	-0.187177	0.457042	0.995691	1.00433	0.118012	0.640947	1.65909	0.602739	-0.307136	0.215066	2.10666	0.474685	-0.532851	0.0227962
O70362	Gpld1	#N/A	#N/A	#N/A	#N/A	#N/A	#N/A	#N/A	#N/A	#N/A	#N/A	#N/A	#N/A	1.74823	0.572006	-0.531816	0.0231117
Q3U276	Sdhaf1	#N/A	#N/A	#N/A	#N/A	1.07897	0.926812	0.0444905	0.86085	#N/A	#N/A	#N/A	#N/A	1.73106	0.57768	-0.523539	0.0257607
Q8BVW0	Ganc	#N/A	#N/A	#N/A	#N/A	#N/A	#N/A	#N/A	#N/A	#N/A	#N/A	#N/A	#N/A	1.87909	0.532172	-0.513962	0.0291148
D3Z3J6	Paip1	1.17757	0.849206	-0.525608	0.0250773	#N/A	#N/A	#N/A	#N/A	0.943811	1.05953	0.154085	0.541557	2.90658	0.344047	-0.511894	0.0298816
Q5U4D9	Thoc6	#N/A	#N/A	#N/A	#N/A	#N/A	#N/A	#N/A	#N/A	#N/A	#N/A	#N/A	#N/A	1.91006	0.523544	-0.509825	0.030664
Q8BWY3	Etf1	#N/A	#N/A	#N/A	#N/A	#N/A	#N/A	#N/A	#N/A	1.0388	0.96265	-0.253623	0.309862	1.73675	0.575788	-0.498707	0.0351452
P47856	Gfpt1	1.01623	0.984031	-0.110652	0.662039	#N/A	#N/A	#N/A	#N/A	#N/A	#N/A	#N/A	#N/A	1.55355	0.643685	-0.495347	0.0365938
Q3TVI8	Pbxip1	#N/A	#N/A	#N/A	#N/A	#N/A	#N/A	#N/A	#N/A	#N/A	#N/A	#N/A	#N/A	1.51652	0.659406	-0.492499	0.0378574
Q61881	Mcm7	#N/A	#N/A	#N/A	#N/A	#N/A	#N/A	#N/A	#N/A	#N/A	#N/A	#N/A	#N/A	2.42985	0.411549	-0.491211	0.0384398
A0A0G2JFP4	FRRS1	#N/A	#N/A	#N/A	#N/A	#N/A	#N/A	#N/A	#N/A	1.1544	0.866247	0.116917	0.64407	2.47682	0.403743	-0.486291	0.0407273
Q6A0A9	FAM120A	#N/A	#N/A	#N/A	#N/A	#N/A	#N/A	#N/A	#N/A	1.2832	0.7793	-0.336613	0.171983	2.0932	0.477737	-0.475156	0.0462883
P28658	Atxn10	#N/A	#N/A	#N/A	#N/A	#N/A	#N/A	#N/A	#N/A	1.30896	0.763964	-0.365047	0.136344	2.89772	0.345099	-0.470528	0.0487613
Q8VDW0	Ddx39a	#N/A	#N/A	#N/A	#N/A	#N/A	#N/A	#N/A	#N/A	1.30393	0.76691	-0.13761	0.586085	1.75011	0.571392	-0.46846	0.0498985

## Sheet: Males positive correlations
Table S10: Lists of proteins for each section of the Venn diagrams shown in Figure 7A
MALES
Significant positive correlation (Spearman rho highlighted in red with p-value < 0.05 highlighted in yellow and with a ratio of FGL00/FGL40 or FGL40/FGL00 > 1.5-fold in green)
1 common protein in Brain, Heart, and Spleen
		BRAIN - MALES				HEART - MALES				LIVER - MALES				SPLEEN - MALES
Accession	GeneNames	Ratio MGL00/MGL40	Ratio MGL40/MGL00	Spearman rho	Spearman rho p-value	Ratio MGL00/MGL40	Ratio MGL40/MGL00	Spearman rho	Spearman rho p-value	Ratio MGL00/MGL40	Ratio MGL40/MGL00	Spearman rho	Spearman rho p-value	Ratio MGL00/MGL40	Ratio MGL40/MGL00	Spearman rho	Spearman rho p-value
A0A0R4J0I1	Serpina3k	0.569595	1.75563	0.655976	0.00311517	0.564667	1.77095	0.678739	0.00195499	0.642822	1.55564	0.451914	0.0597312	0.482094	2.07428	0.648399	0.00360809
1 common protein in Brain and Heart
		BRAIN - MALES				HEART - MALES				LIVER - MALES				SPLEEN - MALES
Accession	GeneNames	Ratio MGL00/MGL40	Ratio MGL40/MGL00	Spearman rho	Spearman rho p-value	Ratio MGL00/MGL40	Ratio MGL40/MGL00	Spearman rho	Spearman rho p-value	Ratio MGL00/MGL40	Ratio MGL40/MGL00	Spearman rho	Spearman rho p-value	Ratio MGL00/MGL40	Ratio MGL40/MGL00	Spearman rho	Spearman rho p-value
Q9DBB8	Dhdh	0.659579	1.51612	0.708378	0.00100121	0.58937	1.69673	0.485006	0.0413416	1.04453	0.957367	-0.346433	0.159032	0.641436	1.559	0.41283	0.0886305
3 common proteins in Liver and Spleen
		BRAIN - MALES				HEART - MALES				LIVER - MALES				SPLEEN - MALES
Accession	GeneNames	Ratio MGL00/MGL40	Ratio MGL40/MGL00	Spearman rho	Spearman rho p-value	Ratio MGL00/MGL40	Ratio MGL40/MGL00	Spearman rho	Spearman rho p-value	Ratio MGL00/MGL40	Ratio MGL40/MGL00	Spearman rho	Spearman rho p-value	Ratio MGL00/MGL40	Ratio MGL40/MGL00	Spearman rho	Spearman rho p-value
Q9CPX4	Ftl1	0.73158	1.3669	0.281428	0.257914	0.689206	1.45094	0.481118	0.0432434	0.345647	2.89313	0.588419	0.0102061	0.316783	3.15673	0.660808	0.00283076
P09528	Fth1	0.841039	1.18901	0.253361	0.310379	0.985348	1.01487	0.350751	0.153555	0.352908	2.8336	0.59876	0.00865221	0.405773	2.46443	0.594931	0.00920369
Q8R1I1	Uqcr10	1.06835	0.936022	0.0517599	0.838378	1.1366	0.879815	-0.0320745	0.89946	0.350169	2.85576	0.664945	0.00260457	0.648079	1.54302	0.687371	0.00162136
1 common protein in Heart and Spleen
		BRAIN - MALES				HEART - MALES				LIVER - MALES				SPLEEN - MALES
Accession	GeneNames	Ratio MGL00/MGL40	Ratio MGL40/MGL00	Spearman rho	Spearman rho p-value	Ratio MGL00/MGL40	Ratio MGL40/MGL00	Spearman rho	Spearman rho p-value	Ratio MGL00/MGL40	Ratio MGL40/MGL00	Spearman rho	Spearman rho p-value	Ratio MGL00/MGL40	Ratio MGL40/MGL00	Spearman rho	Spearman rho p-value
P01898	H2-Q10	0.310951	3.21594	0.455722	0.0573494	0.407277	2.45533	0.530508	0.0235156	0.637564	1.56847	0.346612	0.158803	0.257773	3.87937	0.617375	0.0063374
2 common proteins in Brain and Spleen
		BRAIN - MALES				HEART - MALES				LIVER - MALES				SPLEEN - MALES
Accession	GeneNames	Ratio MGL00/MGL40	Ratio MGL40/MGL00	Spearman rho	Spearman rho p-value	Ratio MGL00/MGL40	Ratio MGL40/MGL00	Spearman rho	Spearman rho p-value	Ratio MGL00/MGL40	Ratio MGL40/MGL00	Spearman rho	Spearman rho p-value	Ratio MGL00/MGL40	Ratio MGL40/MGL00	Spearman rho	Spearman rho p-value
Q00898	Serpina1e	0.281139	3.55695	0.493279	0.0375081	0.45565	2.19467	0.408481	0.092382	0.489771	2.04177	0.443641	0.0651591	0.331198	3.01934	0.555327	0.0167353
E9QP56	Apoc3	0.224331	4.4577	0.48087	0.0433671	0.409347	2.44292	0.360063	0.142184	0.601409	1.66276	0.249225	0.318611	0.0429156	23.3016	0.590487	0.00987865
59 proteins passed criteria exclusively in Brain
		BRAIN - MALES				HEART - MALES				LIVER - MALES				SPLEEN - MALES
Accession	GeneNames	Ratio MGL00/MGL40	Ratio MGL40/MGL00	Spearman rho	Spearman rho p-value	Ratio MGL00/MGL40	Ratio MGL40/MGL00	Spearman rho	Spearman rho p-value	Ratio MGL00/MGL40	Ratio MGL40/MGL00	Spearman rho	Spearman rho p-value	Ratio MGL00/MGL40	Ratio MGL40/MGL00	Spearman rho	Spearman rho p-value
P06745	Gpi	0.586498	1.70504	0.588419	0.0102061	1.38953	0.719666	-0.211996	0.398382	0.690619	1.44798	0.164511	0.514193	0.893095	1.1197	0.258031	0.301239
Q8R016	Blmh	0.46423	2.1541	0.569805	0.0135618	0.922006	1.08459	-0.13354	0.597315	0.904951	1.10503	-0.0775596	0.759685	0.912696	1.09565	0.102379	0.686038
P01887	B2m	0.0510628	19.5837	0.594624	0.0092491	0.822807	1.21535	0.360911	0.141178	1.15486	0.865908	-0.139607	0.580606	1.00972	0.99037	0.148991	0.55516
P29416	Hexa	0.562466	1.77789	0.720787	0.00073857	#N/A	#N/A	#N/A	#N/A	#N/A	#N/A	#N/A	#N/A	1.21988	0.819752	-0.553259	0.0172329
P56528	Cd38	0.360651	2.77276	0.536713	0.0216482	#N/A	#N/A	#N/A	#N/A	3.27404	0.305433	-0.296948	0.231453	1.13638	0.879985	-0.327819	0.184171
Q9D0W5	Ppil1	0.615847	1.62378	0.513962	0.0291148	#N/A	#N/A	#N/A	#N/A	#N/A	#N/A	#N/A	#N/A	1.05874	0.944518	-0.276112	0.267395
Q8BZA9	Tigar	0.580333	1.72315	0.51603	0.0283633	0.83973	1.19086	0.131334	0.603439	#N/A	#N/A	#N/A	#N/A	1.09168	0.916023	-0.267839	0.282574
Q9CYA0	Creld2	0.487902	2.04959	0.48087	0.0433671	#N/A	#N/A	#N/A	#N/A	1.14255	0.875239	-0.110652	0.662039	1.50721	0.663478	-0.234868	0.348172
P12382	Pfkl	0.512865	1.94983	0.648399	0.00360809	0.297943	3.35635	0.399586	0.100409	0.971887	1.02893	-0.161407	0.522271	1.09735	0.911289	-0.206932	0.410004
P62242	Rps8	0.650087	1.53826	0.795245	7.98604e-05	0.226702	4.41107	0.230611	0.357232	1.10898	0.901732	-0.376812	0.123227	1.25181	0.798843	-0.197723	0.431601
P62267	Rps23	0.556716	1.79625	0.855224	6.09912e-06	0.83751	1.19402	0.0414079	0.870412	1.0984	0.910418	-0.327819	0.184171	1.14655	0.872184	-0.182573	0.468384
Q9JJV2	Pfn2	0.587132	1.7032	0.561532	0.0153103	#N/A	#N/A	#N/A	#N/A	#N/A	#N/A	#N/A	#N/A	1.0034	0.99661	-0.116857	0.644243
P97470	Ppp4c	0.600068	1.66648	0.780135	0.000134077	#N/A	#N/A	#N/A	#N/A	2.16455	0.461989	-0.120993	0.632479	0.98578	1.01443	-0.102485	0.685729
P62855	Rps26	0.66005	1.51504	0.784903	0.000114352	#N/A	#N/A	#N/A	#N/A	1.14937	0.870041	-0.353002	0.15075	1.09343	0.914552	-0.0941543	0.710182
O88844	Idh1	0.611736	1.63469	0.739402	0.000453851	1.0451	0.956845	-0.189245	0.451994	0.974796	1.02586	-0.0299897	0.905967	0.93034	1.07488	-0.085877	0.734749
O35465	Fkbp8	0.638525	1.56611	0.684946	0.00170989	#N/A	#N/A	#N/A	#N/A	#N/A	#N/A	#N/A	#N/A	1.30989	0.76342	-0.0713917	0.778324
P40237	Cd82	0.627192	1.59441	0.704969	0.00108562	#N/A	#N/A	#N/A	#N/A	#N/A	#N/A	#N/A	#N/A	0.845009	1.18342	-0.0568771	0.822628
A2AJP9	Pdp1	0.40358	2.47782	0.509825	0.030664	1.37847	0.725441	0.0310559	0.902639	#N/A	#N/A	#N/A	#N/A	0.786493	1.27147	-0.00517064	0.983754
Q9CXS4	Cenpv	0.232947	4.29283	0.594624	0.0092491	0.545719	1.83245	0.462255	0.0534305	1.59158	0.628305	-0.460187	0.0546487	1.10623	0.903968	0.0031072	0.990237
P55264	Adk	0.457427	2.18614	0.548371	0.0184554	0.705448	1.41754	0.323149	0.190871	#N/A	#N/A	#N/A	#N/A	0.880771	1.13537	0.0382628	0.880185
Q80VQ0	Aldh3b1	0.43213	2.31412	0.497416	0.0356967	#N/A	#N/A	#N/A	#N/A	#N/A	#N/A	#N/A	#N/A	0.989615	1.01049	0.0527405	0.835355
E0CYE2	Impdh1	0.633406	1.57877	0.584283	0.010887	#N/A	#N/A	#N/A	#N/A	#N/A	#N/A	#N/A	#N/A	0.988469	1.01167	0.0548088	0.828986
Q99J77	Nans	0.248655	4.02163	0.689119	0.0015599	0.835019	1.19758	0.176836	0.482709	0.830251	1.20446	0.197519	0.432087	0.859125	1.16398	0.118196	0.640424
Q922Q1	Marc2	0.604637	1.65388	0.600829	0.00836562	0.352247	2.83891	0.410549	0.0905841	0.716042	1.39657	0.222452	0.37496	0.972918	1.02784	0.133471	0.597506
Q9WTL7	Lypla2	0.644848	1.55075	0.530295	0.0235818	#N/A	#N/A	#N/A	#N/A	1.1135	0.89807	-0.362979	0.138747	0.983399	1.01688	0.165546	0.511513
Q8CG72	Adprhl2	0.659956	1.51525	0.507757	0.0314622	0.537545	1.86031	0.154244	0.541135	1.37267	0.728509	0.0858327	0.734881	0.885777	1.12895	0.185109	0.462119
A2ABY3	Pcyt2	0.639295	1.56422	0.635989	0.00455209	0.596635	1.67607	0.327819	0.184171	0.729986	1.36989	0.0196484	0.938318	0.857826	1.16574	0.245088	0.326972
Q8R146	Apeh	0.641116	1.55978	0.607661	0.00747278	#N/A	#N/A	#N/A	#N/A	#N/A	#N/A	#N/A	#N/A	0.804018	1.24375	0.24625	0.324612
P54923	Adprh	0.595498	1.67927	0.679422	0.00192664	#N/A	#N/A	#N/A	#N/A	#N/A	#N/A	#N/A	#N/A	0.79431	1.25895	0.247157	0.322776
Q61425	Hadh	0.659725	1.51578	0.51603	0.0283633	0.746721	1.33919	0.113813	0.65295	1.29501	0.772194	-0.580146	0.0116038	0.765629	1.30612	0.263839	0.290099
Q8VED9	Lgalsl	0.514901	1.94212	0.606626	0.00760288	0.660077	1.51497	0.212106	0.398133	#N/A	#N/A	#N/A	#N/A	0.689402	1.45053	0.268394	0.281541
Q9D967	Mdp1	0.458713	2.18001	0.702173	0.0011592	0.689569	1.45018	0.701501	0.00117749	0.817497	1.22325	-0.023785	0.925364	0.844841	1.18366	0.296795	0.231705
P97807	Fh	0.325221	3.07483	0.720497	0.000743976	0.645075	1.55021	0.364201	0.137323	1.02828	0.972502	-0.206218	0.41166	0.899739	1.11143	0.37332	0.127023
P85094	Isoc2a	0.661012	1.51283	0.502846	0.0334218	0.803226	1.24498	0.21314	0.395781	1.23427	0.810195	-0.378238	0.121699	0.743718	1.3446	0.414685	0.0870646
Q99PM3	Gtf2a1	0.368106	2.71661	0.530508	0.0235156	#N/A	#N/A	#N/A	#N/A	#N/A	#N/A	#N/A	#N/A	0.894743	1.11764	0.416754	0.0853426
P52480	Pkm	0.393441	2.54168	0.738749	0.000461977	0.893268	1.11948	0.191314	0.446973	1.61084	0.620793	-0.466392	0.0510556	0.817353	1.22346	0.485006	0.0413416
B1AV77	Aldh3a2	0.663732	1.50663	0.570099	0.0135027	#N/A	#N/A	#N/A	#N/A	1.13846	0.878378	-0.232799	0.352559	#N/A	#N/A	#N/A	#N/A
Q8JZK9	Hmgcs1	0.326003	3.06746	0.499484	0.0348166	#N/A	#N/A	#N/A	#N/A	1.06299	0.940743	-0.228542	0.36168	#N/A	#N/A	#N/A	#N/A
Q91W43	Gldc	0.64246	1.55652	0.489143	0.0393892	#N/A	#N/A	#N/A	#N/A	1.07688	0.928609	-0.0569064	0.822538	#N/A	#N/A	#N/A	#N/A
Q64133	Maoa	0.582391	1.71706	0.518366	0.0275328	#N/A	#N/A	#N/A	#N/A	0.8697	1.14982	-0.0258532	0.918893	#N/A	#N/A	#N/A	#N/A
P58137	Acot8	0.307609	3.25088	0.750518	0.000332815	#N/A	#N/A	#N/A	#N/A	0.662593	1.50922	0.183041	0.467225	#N/A	#N/A	#N/A	#N/A
P52196	Tst	0.297086	3.36603	0.65874	0.00294976	0.705595	1.41724	0.323682	0.190098	0.729913	1.37003	0.263703	0.290358	#N/A	#N/A	#N/A	#N/A
Q8K2C6	Sirt5	0.625598	1.59847	0.511123	0.0301712	1.1869	0.842528	-0.0548088	0.828986	#N/A	#N/A	#N/A	#N/A	#N/A	#N/A	#N/A	#N/A
P47857	Pfkm	0.537256	1.86131	0.52844	0.0241653	0.841652	1.18814	0.0382825	0.880123	#N/A	#N/A	#N/A	#N/A	#N/A	#N/A	#N/A	#N/A
Q792Z1	Try10	0.59368	1.68441	0.478014	0.0448089	1.0234	0.97713	0.147074	0.560319	#N/A	#N/A	#N/A	#N/A	#N/A	#N/A	#N/A	#N/A
Z4YL50	Adal	0.573084	1.74494	0.470528	0.0487613	#N/A	#N/A	#N/A	#N/A	#N/A	#N/A	#N/A	#N/A	#N/A	#N/A	#N/A	#N/A
P48320	Gad2	0.437999	2.28311	0.472841	0.0475133	#N/A	#N/A	#N/A	#N/A	#N/A	#N/A	#N/A	#N/A	#N/A	#N/A	#N/A	#N/A
A0A338P6X6	Tango2	0.453777	2.20372	0.483187	0.0422231	#N/A	#N/A	#N/A	#N/A	#N/A	#N/A	#N/A	#N/A	#N/A	#N/A	#N/A	#N/A
P60487	Pdxp	0.537103	1.86184	0.487074	0.0403564	#N/A	#N/A	#N/A	#N/A	#N/A	#N/A	#N/A	#N/A	#N/A	#N/A	#N/A	#N/A
Q0VBD0	Itgb8	0.641184	1.55961	0.489143	0.0393892	#N/A	#N/A	#N/A	#N/A	#N/A	#N/A	#N/A	#N/A	#N/A	#N/A	#N/A	#N/A
Q6ZWR6	Syne1	0.001331	751.314	0.489143	0.0393892	#N/A	#N/A	#N/A	#N/A	#N/A	#N/A	#N/A	#N/A	#N/A	#N/A	#N/A	#N/A
Q7TPM6	Fsd1	0.548777	1.82223	0.494569	0.0369361	#N/A	#N/A	#N/A	#N/A	#N/A	#N/A	#N/A	#N/A	#N/A	#N/A	#N/A	#N/A
Q3U0K8	Ogfod1	0.543235	1.84082	0.530508	0.0235156	#N/A	#N/A	#N/A	#N/A	#N/A	#N/A	#N/A	#N/A	#N/A	#N/A	#N/A	#N/A
B7ZNF6	Ctnnd2	0.63519	1.57433	0.532576	0.0228797	#N/A	#N/A	#N/A	#N/A	#N/A	#N/A	#N/A	#N/A	#N/A	#N/A	#N/A	#N/A
Q8BRM2	Gorab	0.0206515	48.4227	0.57601	0.0123579	#N/A	#N/A	#N/A	#N/A	#N/A	#N/A	#N/A	#N/A	#N/A	#N/A	#N/A	#N/A
Q3UHG5	Tspan7	0.66125	1.51229	0.590487	0.00987865	#N/A	#N/A	#N/A	#N/A	#N/A	#N/A	#N/A	#N/A	#N/A	#N/A	#N/A	#N/A
D3YUG4	Lypla1	0.480061	2.08307	0.652535	0.00333166	#N/A	#N/A	#N/A	#N/A	#N/A	#N/A	#N/A	#N/A	#N/A	#N/A	#N/A	#N/A
A0A286YEB7	Rps24	0.619715	1.61365	0.731506	0.000560621	#N/A	#N/A	#N/A	#N/A	#N/A	#N/A	#N/A	#N/A	#N/A	#N/A	#N/A	#N/A
Q9WUA3	Pfkp	0.488481	2.04716	0.735645	0.000502301	#N/A	#N/A	#N/A	#N/A	#N/A	#N/A	#N/A	#N/A	#N/A	#N/A	#N/A	#N/A
18 proteins passed criteria exclusively in Heart
		BRAIN - MALES				HEART - MALES				LIVER - MALES				SPLEEN - MALES
Accession	GeneNames	Ratio MGL00/MGL40	Ratio MGL40/MGL00	Spearman rho	Spearman rho p-value	Ratio MGL00/MGL40	Ratio MGL40/MGL00	Spearman rho	Spearman rho p-value	Ratio MGL00/MGL40	Ratio MGL40/MGL00	Spearman rho	Spearman rho p-value	Ratio MGL00/MGL40	Ratio MGL40/MGL00	Spearman rho	Spearman rho p-value
P20029	Hspa5	0.864203	1.15714	0.26294	0.291807	0.651224	1.53557	0.478801	0.0444077	1.15646	0.864707	-0.251293	0.314479	0.971139	1.02972	-0.0858327	0.734881
Q99KQ4	Nampt	#N/A	#N/A	#N/A	#N/A	0.593542	1.6848	0.542917	0.0198992	1.27619	0.783585	-0.4333	0.0724499	1.26312	0.791692	-0.302434	0.222532
Q9JHW2	Nit2	0.716432	1.39581	0.345756	0.159903	0.6234	1.60411	0.64633	0.00375318	1.13436	0.881554	-0.154085	0.541557	0.873027	1.14544	-0.172878	0.492715
P63260	Actg1	1.05282	0.949833	-0.247797	0.321483	0.649764	1.53902	0.513962	0.0291148	#N/A	#N/A	#N/A	#N/A	1.22115	0.8189	-0.158222	0.530623
Q9WVL0	Gstz1	0.698543	1.43155	0.452147	0.0595831	0.606175	1.64969	0.522235	0.0261989	#N/A	#N/A	#N/A	#N/A	0.778964	1.28376	-0.127461	0.614252
Q9WUM5	Suclg1	1.37027	0.729782	-0.156153	0.536077	0.553696	1.80605	0.520167	0.0269055	1.16335	0.859589	-0.294727	0.235129	1.06705	0.937162	-0.118925	0.63835
Q9CZN7	Shmt2	0.835811	1.19644	0.332127	0.178131	0.666104	1.50127	0.468944	0.0496305	#N/A	#N/A	#N/A	#N/A	1.01206	0.988084	-0.00206932	0.993498
Q9CPT4	Mydgf	0.90046	1.11054	0.42029	0.0824562	0.587933	1.70088	0.513193	0.0293982	1.06284	0.940877	-0.209928	0.403107	0.84653	1.18129	0.104447	0.68001
Q9CQE5	Rgs10	1.06579	0.938272	-0.0579411	0.819361	0.366194	2.73079	0.542917	0.0198992	#N/A	#N/A	#N/A	#N/A	0.889242	1.12455	0.187177	0.457042
Q9Z2C5	Mtm1	#N/A	#N/A	#N/A	#N/A	0.563266	1.77536	0.476733	0.0454673	#N/A	#N/A	#N/A	#N/A	0.827231	1.20885	0.198655	0.429388
Q61599	Arhgdib	0.914586	1.09339	0.212435	0.397383	0.640924	1.56025	0.513962	0.0291148	1.20097	0.832661	0.00103466	0.996749	0.831566	1.20255	0.223603	0.372431
A0A1L1SQA8	Rps25	1.32487	0.754791	-0.541688	0.0202365	0.630356	1.5864	0.482938	0.0423451	1.20039	0.83306	-0.322815	0.191357	0.939821	1.06403	0.245088	0.326972
Q99JI1	Mustn1	#N/A	#N/A	#N/A	#N/A	0.552473	1.81004	0.547054	0.0187963	6.4685	0.154595	-0.445709	0.063769	0.462335	2.16293	0.346612	0.158803
V9GWT6	Erc1	1.05041	0.952008	-0.382185	0.117542	0.444492	2.24976	0.474665	0.0465459	1.28394	0.77885	-0.216133	0.389022	#N/A	#N/A	#N/A	#N/A
A2AFG3	Pdzd4	#N/A	#N/A	#N/A	#N/A	0.412401	2.42482	0.46846	0.0498985	#N/A	#N/A	#N/A	#N/A	#N/A	#N/A	#N/A	#N/A
G3UZ26	Shmt1	0.99121	1.00887	-0.102379	0.686038	0.557039	1.79521	0.520167	0.0269055	#N/A	#N/A	#N/A	#N/A	#N/A	#N/A	#N/A	#N/A
A0A0R4J169	Lrrfip2	#N/A	#N/A	#N/A	#N/A	0.19501	5.12795	0.542917	0.0198992	#N/A	#N/A	#N/A	#N/A	#N/A	#N/A	#N/A	#N/A
A2BIN1	Mup10	#N/A	#N/A	#N/A	#N/A	0.0944403	10.5887	0.640125	0.00421737	#N/A	#N/A	#N/A	#N/A	#N/A	#N/A	#N/A	#N/A
33 proteins passed criteria exclusively in Liver
		BRAIN - MALES				HEART - MALES				LIVER - MALES				SPLEEN - MALES
Accession	GeneNames	Ratio MGL00/MGL40	Ratio MGL40/MGL00	Spearman rho	Spearman rho p-value	Ratio MGL00/MGL40	Ratio MGL40/MGL00	Spearman rho	Spearman rho p-value	Ratio MGL00/MGL40	Ratio MGL40/MGL00	Spearman rho	Spearman rho p-value	Ratio MGL00/MGL40	Ratio MGL40/MGL00	Spearman rho	Spearman rho p-value
P19157	Gstp1	0.93126	1.07381	0.0258532	0.918893	1.01257	0.987588	0.00620797	0.980496	0.409934	2.43942	0.600829	0.00836562	0.687491	1.45456	0.325919	0.186878
P62897	Cycs	1.04605	0.955977	-0.0424431	0.867199	1.03916	0.962313	-0.110652	0.662039	0.513272	1.94829	0.488361	0.0397528	0.837984	1.19334	0.262804	0.292065
A2AKN8	Mup8	#N/A	#N/A	#N/A	#N/A	#N/A	#N/A	#N/A	#N/A	0.190446	5.25083	0.623901	0.0056563	#N/A	#N/A	#N/A	#N/A
Q3KQQ2	Mup3	#N/A	#N/A	#N/A	#N/A	#N/A	#N/A	#N/A	#N/A	0.230291	4.34233	0.716651	0.000818807	#N/A	#N/A	#N/A	#N/A
Q63880	Ces3a	#N/A	#N/A	#N/A	#N/A	#N/A	#N/A	#N/A	#N/A	0.627052	1.59476	0.52844	0.0241653	#N/A	#N/A	#N/A	#N/A
A2CEK7	Mup14	#N/A	#N/A	#N/A	#N/A	#N/A	#N/A	#N/A	#N/A	0.337982	2.95874	0.578078	0.0119761	#N/A	#N/A	#N/A	#N/A
Q5FW60	Mup20	#N/A	#N/A	#N/A	#N/A	#N/A	#N/A	#N/A	#N/A	0.0231657	43.1672	0.840146	1.28165e-05	#N/A	#N/A	#N/A	#N/A
P99028	Uqcrh	1.08128	0.924831	-0.103466	0.682866	1.01433	0.98587	0.220269	0.379785	0.391006	2.55751	0.621511	0.00589847	1.06543	0.938591	-0.180972	0.472358
Q9D8T2	Gsdmdc1	#N/A	#N/A	#N/A	#N/A	#N/A	#N/A	#N/A	#N/A	0.387414	2.58122	0.629784	0.00509453	1.10949	0.901311	-0.160373	0.524977
P97864	Casp7	#N/A	#N/A	#N/A	#N/A	#N/A	#N/A	#N/A	#N/A	0.260545	3.8381	0.499484	0.0348166	0.993907	1.00613	-0.0279359	0.912383
Q9CZ13	Uqcrc1	1.52905	0.654	-0.139679	0.580409	1.25239	0.79847	-0.0734231	0.772172	0.404993	2.46918	0.638387	0.00435553	1.02685	0.973849	0.0672183	0.791003
Q9CQ69	Uqcrq	1.62533	0.615259	-0.572464	0.0130349	1.46131	0.684318	-0.485508	0.0411011	0.32252	3.10058	0.664945	0.00260457	1.05596	0.947009	0.183041	0.467225
Q9CPQ1	Cox6c	1.27824	0.782326	-0.553259	0.0172329	1.44163	0.69366	-0.346433	0.159032	0.613554	1.62985	0.501811	0.0338464	0.899013	1.11233	0.398345	0.101568
Q9CQB4	Uqcrb	1.07341	0.931608	-0.374548	0.125679	1.0853	0.9214	0.0920374	0.71644	0.407803	2.45216	0.660808	0.00283076	0.739362	1.35252	0.456051	0.0571476
Q9D0M3	Cyc1	1.35777	0.7365	-0.309204	0.211834	0.950206	1.0524	0.0734231	0.772172	0.350337	2.85439	0.633921	0.0047274	0.806935	1.23926	0.476733	0.0454673
Q9CR68	Uqcrfs1	1.11871	0.893887	-0.308489	0.212948	0.903309	1.10704	0.291926	0.239817	0.392041	2.55075	0.65908	0.00292991	0.807437	1.23849	0.489143	0.0393892
Q9DB77	Uqcrc2	1.28431	0.778629	-0.141749	0.574756	0.665962	1.50159	0.0879463	0.728583	0.376475	2.65622	0.650467	0.00346762	0.729055	1.37164	0.518366	0.0275328
Q80X80	C2cd2l	2.08845	0.478824	-0.453982	0.0584287	#N/A	#N/A	#N/A	#N/A	0.379914	2.63218	0.474665	0.0465459	#N/A	#N/A	#N/A	#N/A
E9Q509	Pklr	#N/A	#N/A	#N/A	#N/A	#N/A	#N/A	#N/A	#N/A	0.342201	2.92226	0.478801	0.0444077	#N/A	#N/A	#N/A	#N/A
Q8R5J9	Arl6ip5	1.69534	0.589853	-0.415934	0.0860219	#N/A	#N/A	#N/A	#N/A	0.365925	2.7328	0.495347	0.0365938	#N/A	#N/A	#N/A	#N/A
Q91WL5	Cyp4a12a	#N/A	#N/A	#N/A	#N/A	#N/A	#N/A	#N/A	#N/A	0.123355	8.10666	0.509825	0.030664	#N/A	#N/A	#N/A	#N/A
Q61694	Hsd3b5	#N/A	#N/A	#N/A	#N/A	#N/A	#N/A	#N/A	#N/A	0.258104	3.8744	0.536713	0.0216482	#N/A	#N/A	#N/A	#N/A
P70266	Pfkfb1	#N/A	#N/A	#N/A	#N/A	#N/A	#N/A	#N/A	#N/A	0.180997	5.52495	0.540849	0.0204693	#N/A	#N/A	#N/A	#N/A
Q80W22	Thnsl2	#N/A	#N/A	#N/A	#N/A	#N/A	#N/A	#N/A	#N/A	0.598456	1.67097	0.542917	0.0198992	#N/A	#N/A	#N/A	#N/A
P33267	Cyp2f2	#N/A	#N/A	#N/A	#N/A	#N/A	#N/A	#N/A	#N/A	0.279392	3.57919	0.554579	0.0169139	#N/A	#N/A	#N/A	#N/A
Q8VCU1	Ces3b	#N/A	#N/A	#N/A	#N/A	#N/A	#N/A	#N/A	#N/A	0.509885	1.96123	0.565668	0.014415	#N/A	#N/A	#N/A	#N/A
Q569X9	Cyp2c67	#N/A	#N/A	#N/A	#N/A	#N/A	#N/A	#N/A	#N/A	0.658227	1.51923	0.569805	0.0135618	#N/A	#N/A	#N/A	#N/A
Z4YKM2	Cisd3	#N/A	#N/A	#N/A	#N/A	#N/A	#N/A	#N/A	#N/A	0.1329	7.52443	0.569805	0.0135618	#N/A	#N/A	#N/A	#N/A
Q9DBW0	Cyp4v2	#N/A	#N/A	#N/A	#N/A	#N/A	#N/A	#N/A	#N/A	0.559109	1.78856	0.575272	0.0124963	#N/A	#N/A	#N/A	#N/A
Q8BGL3	2810007J24Rik	#N/A	#N/A	#N/A	#N/A	#N/A	#N/A	#N/A	#N/A	0.57504	1.73901	0.58355	0.0110114	#N/A	#N/A	#N/A	#N/A
Q60991	Cyp7b1	#N/A	#N/A	#N/A	#N/A	#N/A	#N/A	#N/A	#N/A	0.163343	6.12209	0.615306	0.00656659	#N/A	#N/A	#N/A	#N/A
G3X8X1	Ttc39c	#N/A	#N/A	#N/A	#N/A	#N/A	#N/A	#N/A	#N/A	0.230688	4.33486	0.670461	0.00232626	#N/A	#N/A	#N/A	#N/A
Q9QXZ6	Slco1a1	#N/A	#N/A	#N/A	#N/A	#N/A	#N/A	#N/A	#N/A	0.420511	2.37806	0.671149	0.00229334	#N/A	#N/A	#N/A	#N/A
25 proteins passed criteria exclusively in Spleen
		BRAIN - MALES				HEART - MALES				LIVER - MALES				SPLEEN - MALES
Accession	GeneNames	Ratio MGL00/MGL40	Ratio MGL40/MGL00	Spearman rho	Spearman rho p-value	Ratio MGL00/MGL40	Ratio MGL40/MGL00	Spearman rho	Spearman rho p-value	Ratio MGL00/MGL40	Ratio MGL40/MGL00	Spearman rho	Spearman rho p-value	Ratio MGL00/MGL40	Ratio MGL40/MGL00	Spearman rho	Spearman rho p-value
Q00623	Apoa1	0.627913	1.59258	0.45939	0.0551237	0.820506	1.21876	0.221532	0.376989	0.937069	1.06716	0.140714	0.57758	0.569124	1.75709	0.627716	0.00528661
P06728	Apoa4	0.336665	2.97031	0.412617	0.0888117	0.634034	1.5772	0.395241	0.104508	0.732889	1.36446	0.276112	0.267395	0.480822	2.07977	0.580146	0.0116038
P09813	Apoa2	0.501602	1.99361	0.222338	0.375212	0.818345	1.22198	0.0175802	0.944801	0.810306	1.2341	-0.0982422	0.698146	0.578582	1.72836	0.519401	0.027171
P42703	Lifr	#N/A	#N/A	#N/A	#N/A	#N/A	#N/A	#N/A	#N/A	#N/A	#N/A	#N/A	#N/A	0.406962	2.45723	0.501552	0.0339533
P41317	Mbl2	#N/A	#N/A	#N/A	#N/A	#N/A	#N/A	#N/A	#N/A	7.14157	0.140025	-0.708378	0.00100121	0.126352	7.9144	0.48087	0.0433671
Q9EQP6	Arr3	#N/A	#N/A	#N/A	#N/A	#N/A	#N/A	#N/A	#N/A	#N/A	#N/A	#N/A	#N/A	0.660737	1.51346	0.469737	0.0491943
A0A1W2P768	Hist1h3b	#N/A	#N/A	#N/A	#N/A	0.726554	1.37636	-0.040331	0.873756	#N/A	#N/A	#N/A	#N/A	0.413986	2.41554	0.476733	0.0454673
Q8BMC4	Nop9	#N/A	#N/A	#N/A	#N/A	#N/A	#N/A	#N/A	#N/A	#N/A	#N/A	#N/A	#N/A	0.659113	1.51719	0.485006	0.0413416
Q91V77	S100a1	0.99453	1.0055	0.199587	0.427183	1.12379	0.88985	-0.155199	0.538602	1.30156	0.76831	-0.358843	0.14364	0.507555	1.97023	0.487074	0.0403564
A0A3Q4EC50	Commd10	#N/A	#N/A	#N/A	#N/A	1.2956	0.771845	-0.0807454	0.750105	#N/A	#N/A	#N/A	#N/A	0.612421	1.63286	0.500781	0.0342733
Q3TMH2	Scrn3	0.756149	1.32249	0.562856	0.0150189	0.86587	1.15491	0.317477	0.199224	0.951701	1.05075	-0.175893	0.485085	0.616579	1.62185	0.51603	0.0283633
D6RFN5	Ninj1	#N/A	#N/A	#N/A	#N/A	#N/A	#N/A	#N/A	#N/A	0.981749	1.01859	-0.121055	0.632302	0.664568	1.50474	0.522235	0.0261989
P02762	Mup6	#N/A	#N/A	#N/A	#N/A	#N/A	#N/A	#N/A	#N/A	#N/A	#N/A	#N/A	#N/A	0.0444153	22.5148	0.52844	0.0241653
Q8BWR2	Pithd1	1.06751	0.936763	-0.355924	0.147163	#N/A	#N/A	#N/A	#N/A	#N/A	#N/A	#N/A	#N/A	0.607092	1.6472	0.538781	0.0210523
Q9D1H8	Mrpl53	2.2999	0.434802	-0.230611	0.357232	1.84006	0.543462	-0.226591	0.365906	#N/A	#N/A	#N/A	#N/A	0.282356	3.54163	0.549122	0.0182632
P50172	Hsd11b1	#N/A	#N/A	#N/A	#N/A	0.931168	1.07392	0.0838077	0.74093	#N/A	#N/A	#N/A	#N/A	0.620379	1.61192	0.555327	0.0167353
H3BJ77	Fundc1	#N/A	#N/A	#N/A	#N/A	#N/A	#N/A	#N/A	#N/A	#N/A	#N/A	#N/A	#N/A	0.613006	1.6313	0.555327	0.0167353
E9Q2T3	Tnxb	#N/A	#N/A	#N/A	#N/A	#N/A	#N/A	#N/A	#N/A	#N/A	#N/A	#N/A	#N/A	0.445356	2.24539	0.559463	0.0157741
A0A1L1SSA3	Eif1b	0.966439	1.03473	0.110652	0.662039	#N/A	#N/A	#N/A	#N/A	#N/A	#N/A	#N/A	#N/A	0.410401	2.43664	0.582214	0.0112409
Q8QZW3	Fam151a	#N/A	#N/A	#N/A	#N/A	#N/A	#N/A	#N/A	#N/A	#N/A	#N/A	#N/A	#N/A	0.646879	1.54588	0.604965	0.00781537
E9QPX1	Col18a1	#N/A	#N/A	#N/A	#N/A	0.707799	1.41283	0.607033	0.00755142	2.32144	0.430767	-0.257498	0.302274	0.577493	1.73162	0.621832	0.00586547
Q4FZE8	Mup1	0.54537	1.83362	0.284385	0.252732	#N/A	#N/A	#N/A	#N/A	#N/A	#N/A	#N/A	#N/A	0.0702818	14.2284	0.629784	0.00509453
Q91WU5	As3mt	#N/A	#N/A	#N/A	#N/A	0.475308	2.1039	0.224638	0.370163	0.643379	1.55429	0.319876	0.195662	0.550085	1.8179	0.633921	0.0047274
Q9WVF5	Egfr	#N/A	#N/A	#N/A	#N/A	0.663649	1.50682	0.4333	0.0724499	#N/A	#N/A	#N/A	#N/A	0.53043	1.88526	0.65874	0.00294976
Q6KCD5	Nipbl	#N/A	#N/A	#N/A	#N/A	#N/A	#N/A	#N/A	#N/A	#N/A	#N/A	#N/A	#N/A	0.605807	1.65069	0.65908	0.00292991
