# Supplementary material for: Sex and organ specific proteomic responses to vitamin C deficiency in the brain, heart, liver, and spleen of Gulo-/- mice
Source: PLoS One. 2024 Oct 10;19(10):e0311857. doi: 10.1371/journal.pone.0311857 (PMC11476689; doi:10.1371/journal.pone.0311857)
Supplement: S11 Table — (XLSX) [file pone.0311857.s017.xlsx]

## Sheet: Females
Table S11: The lists of serum proteins for which LFQ intensities correlated with serum vitamin C levels in females
Accession	Gene names	Spearman rho	Spearman rho p-value	Ratio FGL40/FGL00
A6X935	Itih4	-0.846074	9.66099e-06	-2.19001
P11087	Col1a1	-0.828085	2.20301e-05	-240.585
Q64727	Vcl	-0.803304	5.95206e-05	-3.71565
Q8BND5	Qsox1	-0.774393	0.000161583	-1.63492
Q91XL1	Lrg1	-0.758408	0.00026448	-5.02096
Q07456	Ambp	-0.747548	0.000362122	-2.03441
Q01149	Col1a2	-0.741353	0.000430279	-50.2754
Q3UEL9	Serpina7	-0.724832	0.00066657	-3.34837
F6WR04	Ctss	-0.71967	0.000759575	-1.69217
P10923	Spp1	-0.718637	0.000779417	-2.18092
G3X8T9	Serpina3n	-0.718637	0.000779417	-3.09701
P08121	Col3a1	-0.717605	0.000799692	-93.8828
Q3U962	Col5a2	-0.717605	0.000799692	-158.755
P05366	Saa1	-0.71281	0.000899701	-122.612
Q9R0E2	Plod1	-0.700052	0.00121776	-11.022
Q9JLI2	Col5a3	-0.683531	0.00176339	-14.2487
Q62009-5	Postn	-0.671141	0.00229373	-2.5477
P32848	Pvalb	-0.669076	0.00239373	-128.831
Q61704	Itih3	-0.668388	0.00242781	-4.87418
P60710	Actb	-0.655297	0.00315693	-1.85414
P12246	Apcs	-0.652556	0.00333033	-10.8192
Q9JJH1	Rnase4	-0.640165	0.00421424	-4.84224
F8WGL3	Cfl1	-0.636035	0.00454823	-2.96626
P40124	Cap1	-0.623645	0.0056819	-4.1004
D3YYT0	Cdh2	-0.62158	0.00589139	-4.4601
P10639	Txn	-0.619515	0.00610712	-3.7076
P07361	Orm2	-0.614352	0.00667456	-5.49967
A0A1B0GQV5	Saa2	-0.611255	0.00703502	-1406.68
Q03734	Serpina3m	-0.607438	0.00750063	-1.56349
Q61805	Lbp	-0.607125	0.00753995	-2.0556
A0A0B4J1I9	Igkv4-55	-0.600929	0.00835185	-29.3626
P68134	Acta1	-0.597832	0.00878342	-2.82328
Q9Z1T2	Thbs4	-0.590604	0.00986042	-1.58817
Q9Z126	Pf4	-0.588539	0.0101868	-8.32186
E9Q8I0	Cfh	-0.585744	0.0106424	-1.81791
P20065-2	Tmsb4x	-0.578214	0.0119514	-4.72571
Q06318	Scgb1a1	-0.57261	0.0130065	-7.00153
Q8CFX1	H6pd	-0.567889	0.0139519	-3.29067
P58252	Eef2	-0.566856	0.0141658	-4.43214
P47791-2	Gsr	-0.564791	0.0146013	-4.92954
P51437	Camp	-0.562726	0.0150474	-2.42036
P08905	Lyz2	-0.56095	0.0154395	-1.82156
P70663	Sparcl1	-0.554466	0.0169411	-1.71641
P26039	Tln1	-0.549303	0.0182172	-2.90399
P05064	Aldoa	-0.541043	0.0204154	-2.87794
Q921I1	Tf	-0.54001	0.0207042	-16.754
P15532	Nme1	-0.538978	0.0209962	-2.36385
A0A1B0GSX0	Ldha	-0.526588	0.0247589	-2.12425
Q9DBJ1	Pgam1	-0.522457	0.0261237	-2.90412
O35744	Chil3	-0.522457	0.0261237	-41.5603
P31725	S100a9	-0.516262	0.0282798	-3.14919
E9Q9C6	Fcgbp	-0.51343	0.0293106	-1.66854
Q8VCG4	C8g	-0.509035	0.0309673	-1.89279
Q9R111	Gda	-0.504905	0.0325892	-1.92819
P20029	Hspa5	-0.50284	0.0334244	-1.56127
Q61598-2	Gdi2	-0.495612	0.0364782	-1.99286
E9PZF0	Gm20390	-0.494579	0.0369314	-2.94089
Q62351	Tfrc	-0.480372	0.0436158	-2.1807
F8WI14	Ecm1	-0.471864	0.0480376	-1.75707
Q62000	Ogn	-0.468766	0.049729	-1.8711
Q9CPX4	Ftl1	-0.468766	0.049729	-2.13956
O89053	Coro1a	-0.468766	0.049729	-4.43283
A0A0R4J0I9	Lrp1	0.483471	0.0420847	1.96236
P01887	B2m	0.487352	0.0402257	1.85913
Q9Z1R3	Apom	0.488384	0.0397418	1.94161
E9PZ00	Psap	0.490702	0.0386716	2.7177
P32261	Serpinc1	0.491736	0.0382018	1.84442
Q9WVJ3	Cpq	0.492769	0.0377365	1.5173
Q03311	Bche	0.503099	0.0333185	2.16214
Q8BH61	F13a1	0.508002	0.0313668	92.8734
Q3U9N4	Grn	0.508002	0.0313668	1.67115
P07724	Alb	0.513165	0.0294084	5.45405
P16406	Enpep	0.51343	0.0293106	2.00335
Q3KQQ2	Mup3	0.518327	0.0275463	92.0131
E9Q6C2	C1s1	0.518327	0.0275463	1.55436
P10810	Cd14	0.51936	0.0271851	3.96418
E9Q589	Ncam1	0.519628	0.0270919	1.7506
P98064-2	Masp1	0.520661	0.0267352	3.16995
Q9R098	Hgfac	0.522457	0.0261237	2.24637
Q91WG0	Ces2c	0.526588	0.0247589	9.72382
P51885	Lum	0.528926	0.0240114	1.93823
Q8BPB5	Efemp1	0.53175	0.023132	3.05565
F8VQL0	Met	0.533333	0.0226502	2.24071
Q9CQW3	Proz	0.53588	0.0218917	1.70421
P09813	Apoa2	0.541043	0.0204154	1.98966
P82198	Tgfbi	0.547804	0.0186016	1.66067
Q00519	Xdh	0.555039	0.0168039	1.58992
Q9ET66	Pi16	0.555498	0.0166946	2.84636
P39039	Mbl1	0.557563	0.0162101	1.77748
Q8BK48	Ces2e	0.559917	0.0156714	1.59668
P06728	Apoa4	0.561693	0.0152745	1.99982
P52430	Pon1	0.562726	0.0150474	1.53076
Q63880	Ces3a	0.564791	0.0146013	2.48363
P55065	Pltp	0.566632	0.0142125	1.65511
O89020	Afm	0.567889	0.0139519	1.57775
O09159	Man2b1	0.575413	0.0124698	3.66994
Q64726	Azgp1	0.577479	0.0120856	1.81449
Q91X17	Umod	0.580279	0.0115803	2.72429
A0A0R4J131	Btd	0.580579	0.0115272	2.01943
A0A571BF69	Mgam	0.583979	0.0109383	4.1738
P13020	Gsn	0.58781	0.0103041	1.81434
P10852	Slc3a2	0.590604	0.00986042	1.64263
Q9WUU7	Ctsz	0.591637	0.00970039	3.97116
P98064	Masp1	0.593799	0.00937206	1.85189
Q60994	Adipoq	0.606092	0.00767065	3.97415
Q4LDF6	Cfhr2	0.635003	0.00463502	1.81383
Q07968	F13b	0.636035	0.00454823	3.23619
P42703	Lifr	0.641198	0.00413395	9.55387
Q19LI2	A1bg	0.658751	0.00294912	28010.9
Q8CG16	C1ra	0.671488	0.00227729	2.11617
Q9Z0K8	Vnn1	0.681466	0.00184395	5.23066
P14847	Crp	0.683884	0.00174992	1.8064
Q64739-7	Col11a2	0.685596	0.00168578	4.20971
P41317	Mbl2	0.686983	0.00163525	6.70176
O88968	Tcn2	0.691872	0.00146705	1.53049
A0A0R4J0S2	Igfals	0.696281	0.0013279	1.58704
P70274	Sepp1	0.697987	0.00127709	1.59642
P03953-2	Cfd	0.720702	0.000740155	1.71604
O55111	Dsg2	0.721735	0.000721151	2.37239
P49182	Serpind1	0.748967	0.00034786	1.8195
A2CEK7	Mup14	0.756841	0.000277017	208.45
G3UXR2	Fap	0.759938	0.000252698	6.28829
Q8CFZ6	Clec3b	0.785751	0.000111116	2.40728
Q8BSB7	Tfpi	0.787707	0.000103948	1.99019
Q05020	Apoc2	0.790914	9.30387e-05	3.77235

## Sheet: Males
Table S11: The lists of serum proteins for which LFQ intensities correlated with serum vitamin C levels in males
Accession	Gene names	Spearman rho	Spearman rho p-value	Ratio MGL40/MGL00
A6X935	Itih4	-0.795245	7.98604e-05	-3.5745
G3X8T9	Serpina3n	-0.791517	9.11007e-05	-2.72857
P05366	Saa1	-0.737334	0.000480014	-7.49938
Q03734	Serpina3m	-0.687695	0.0016098	-2.08632
Q9QXC1	Fetub	-0.668392	0.00242763	-1.603
P26041	Msn	-0.667013	0.00249719	-4.71069
Q60590	Orm1	-0.665288	0.00258649	-1.80705
P01029	C4b	-0.65874	0.00294976	-1.85159
Q64339	Isg15	-0.654603	0.00320011	-3.85243
P07361	Orm2	-0.640125	0.00421737	-5.53485
G3X977	Itih2	-0.633921	0.0047274	-1.87454
P00688	Amy2	-0.624936	0.00555401	-9.63255
P11087	Col1a1	-0.617375	0.0063374	-122.636
Q91XL1	Lrg1	-0.604458	0.00788117	-4.49523
P01027	C3	-0.597	0.00890228	-1.95024
P17742	Ppia	-0.592556	0.00955971	-5.41935
Q61704	Itih3	-0.590487	0.00987865	-4.96411
Q61233	Lcp1	-0.587688	0.0103238	-3.15692
P63017	Hspa8	-0.587688	0.0103238	-5.64454
P05064	Aldoa	-0.573941	0.0127493	-5.27347
P15532	Nme1	-0.569805	0.0135618	-3.28843
F6WR04	Ctss	-0.559463	0.0157741	-1.7005
Q01149	Col1a2	-0.555327	0.0167353	-23.6554
Q9CPN9	2210010C04Rik	-0.555327	0.0167353	-33.5698
P12246	Apcs	-0.553259	0.0172329	-25.2217
F8WIR1	Ctsd	-0.547054	0.0187963	-3.32424
Q04447	Ckb	-0.544986	0.0193415	-28.9872
A0A0R4J0M4	Apof	-0.538781	0.0210523	-2.15048
Q6S9I3	Kng2	-0.536713	0.0216482	-1.66196
P20065-2	Tmsb4x	-0.532576	0.0228797	-8.31603
P70663	Sparcl1	-0.526371	0.024829	-1.70101
Q9CPX4	Ftl1	-0.522235	0.0261989	-2.06422
A0A1B0GSX0	Ldha	-0.51603	0.0283633	-2.6241
F8WGL3	Cfl1	-0.511894	0.0298816	-11.5659
Q01853	Vcp	-0.499484	0.0348166	-2.94363
Q61646	Hp	-0.482938	0.0423451	-2.7139
Q9DCD0	Pgd	-0.478801	0.0444077	-1.95455
P60710	Actb	-0.478801	0.0444077	-2.00387
P00920	Ca2	-0.474665	0.0465459	-1.50127
Q64727	Vcl	-0.470771	0.048629	-4.16208
Q8VCG4	C8g	0.484222	0.0417199	1.77846
A2AKN8	Mup8	0.495347	0.0365938	58.2548
P01631	Igkv1-110	0.505689	0.0322763	2.35319
P39039	Mbl1	0.505689	0.0322763	1.72709
Q8BH61	F13a1	0.522235	0.0261989	11.9414
Q07968	F13b	0.530508	0.0235156	1.70214
Q05020	Apoc2	0.549122	0.0182632	5.26951
Q3KQQ2	Mup3	0.561532	0.0153103	7.80006
Q00623	Apoa1	0.580446	0.0115507	1.79083
P51437	Camp	0.590487	0.00987865	2.57419
A0A0R4J0I1	Serpina3k	0.590487	0.00987865	1.94436
P06728	Apoa4	0.638387	0.00435553	1.92387
E9QP56	Apoc3	0.642194	0.0040577	2.70184
P06683	C9	0.643893	0.00393027	1.79522
P08607	C4bpa	0.646664	0.00372945	1.52984
P01887	B2m	0.654245	0.00322261	1.79225
Q8BPB5	Efemp1	0.666323	0.00253261	2.61737
P09813	Apoa2	0.667013	0.00249719	2.50573
P42703	Lifr	0.675286	0.0021034	3.76964
A0A0A0MQA3	Serpina1a	0.676669	0.00204286	1.5157
O09159	Man2b1	0.700105	0.00121626	2.04967
Q91X70	C6	0.718719	0.000777825	3.95296
P41317	Mbl2	0.720125	0.000750959	5.29459
P01898	H2-Q10	0.720125	0.000750959	2.93465
A2CEK7	Mup14	0.722856	0.000700983	7.87027
P09470	Ace	0.73461	0.000516381	2.99065
Q5FW60	Mup20	0.749743	0.000340262	39.2709
Q8BK48	Ces2e	0.868082	3.02377e-06	1.75442
