# Supplementary material for: Sex and organ specific proteomic responses to vitamin C deficiency in the brain, heart, liver, and spleen of Gulo-/- mice
Source: PLoS One. 2024 Oct 10;19(10):e0311857. doi: 10.1371/journal.pone.0311857 (PMC11476689; doi:10.1371/journal.pone.0311857)
Supplement: S12 Table — (XLSX) [file pone.0311857.s018.xlsx]

## Sheet: GO in female serum
Table S12: Biological processes associated with the lists of serum proteins correlating with serum vitamin C in females
FEMALES
Negative correlations
Term		Count	Fold Enrichment	Bonferroni	Genes
GO:0006953	Acute-phase response	7	61.0226	8.76814e-07	Itih4, Tfrc, Saa1, Saa2, Lbp, Serpina3n, Orm2
GO:0034097	Response to cytokine	7	29.023	8.54976e-05	Itih4, Col3a1, Cfh, Scgb1a1, Serpina3m, Serpina3n, Coro1a
GO:0010466	Negative regulation of peptidase activity	6	15.6915	0.0234564	Itih4, Ecm1, Itih3, Ambp, Serpina3m, Serpina3n
Positive correlations
Term		Count	Fold Enrichment	Bonferroni	Genes
GO:0007596	Blood coagulation	7	30.3944	7.10844e-05	Serpind1, Serpinc1, Proz, F13a1, F13b, Tfpi, Hgfac
GO:0007599	Hemostasis	6	44.8988	0.000141548	Serpind1, Serpinc1, Proz, F13a1, F13b, Tfpi
GO:0006508	Proteolysis	11	6.36312	0.0044412	Cfd, Enpep, C1ra, C1s1, Fap, Cpq, Ctsz, Proz, Masp1, Hgfac, Mbl2
GO:0034375	High-density lipoprotein particle remodeling	4	100.488	0.0052094	Apom, Apoa2, Apoa4, Pltp
GO:0045087	Innate immune response	11	5.18603	0.0256654	Crp, Cfd, C1ra, Vnn1, C1s1, Umod, Masp1, Cd14, B2m, Mbl1, Mbl2
GO:0006956	Complement activation	4	54.1088	0.0357745	C1ra, C1s1, Cfhr2, Masp1

## Sheet: GO in male serum
Table S12: Biological processes associated with the lists of serum proteins correlating with serum vitamin C in males
MALES
Negative correlations
Term		Count	Fold Enrichment	Bonferroni	Genes
GO:0006953	acute-phase response	6	84.8191	3.28591e-06	Itih4, Orm1, Saa1, Hp, Serpina3n, Orm2
GO:0010466	negative regulation of peptidase activity	6	25.4457	0.00145453	Itih4, Itih3, Itih2, Fetub, Serpina3m, Serpina3n
Positive correlations
Term		Count	Fold Enrichment	Bonferroni	Genes
GO:0033700	phospholipid efflux	5	271.987	6.39973e-07	Apoc2, Apoa2, Apoc3, Apoa1, Apoa4
GO:0033344	cholesterol efflux	5	123.63	1.89158e-05	Apoc2, Apoa2, Apoc3, Apoa1, Apoa4
GO:0034375	high-density lipoprotein particle remodeling	4	233.131	0.00016576	Apoa2, Apoc3, Apoa1, Apoa4
GO:0019835	cytolysis	4	130.554	0.00103807	C8g, C6, C9, Camp
GO:0042157	lipoprotein metabolic process	4	105.285	0.00201839	Apoa2, Apoc3, Apoa1, Apoa4
GO:0070328	triglyceride homeostasis	4	98.9042	0.0024456	Apoc2, Apoc3, Apoa1, Apoa4
GO:0010903	negative regulation of very-low-density lipoprotein particle remodeling	3	611.97	0.00254813	Apoa2, Apoc3, Apoa1
GO:0050778	positive regulation of immune response	4	95.9953	0.00267989	C8g, C6, C9, B2m
GO:0030300	regulation of intestinal cholesterol absorption	3	489.576	0.00424025	Apoa2, Apoa1, Apoa4
GO:0031100	animal organ regeneration	4	63.9969	0.00917479	Ace, Apoa2, Apoa1, Lifr
GO:0034380	high-density lipoprotein particle assembly	3	305.985	0.0118022	Apoa2, Apoa1, Apoa4
GO:0002376	immune system process	7	10.1452	0.012094	C8g, C9, B2m, Mbl1, Camp, H2-Q10, Mbl2
GO:1905920	positive regulation of CoA-transferase activity	3	271.987	0.0151379	Apoa2, Apoa1, Apoa4
GO:0006869	lipid transport	5	22.6656	0.01727	Apoc2, Apoa2, Apoc3, Apoa1, Apoa4
GO:0010873	positive regulation of cholesterol esterification	3	244.788	0.0188731	Apoa2, Apoa1, Apoa4
GO:0051006	positive regulation of lipoprotein lipase activity	3	222.535	0.0230023	Apoc2, Apoa1, Apoa4
GO:0010898	positive regulation of triglyceride catabolic process	3	203.99	0.0275196	Apoc2, Apoa1, Apoa4
GO:0050766	positive regulation of phagocytosis	4	44.1059	0.0277935	Apoa2, Apoa1, Mbl1, Mbl2
GO:0050830	defense response to Gram-positive bacterium	5	19.2443	0.0323227	B2m, Mbl1, Camp, H2-Q10, Mbl2
GO:0006958	complement activation, classical pathway	5	18.2951	0.0391488	C8g, C6, C9, Mbl1, Mbl2
